# Supplementary material for: Template switching between the leading and lagging strands at replication forks generates inverted copy number variants through hairpin-capped extrachromosomal DNA
Source: PLoS Genet. 2024 Jan 4;20(1):e1010850. doi: 10.1371/journal.pgen.1010850 (PMC10766183; doi:10.1371/journal.pgen.1010850)
Supplement: S1 Table — (XLSX) [file pgen.1010850.s012.xlsx]

## Sheet: Sheet1
Oligo name	Oligo sequence (5' to 3')
SUL1_URA3_F	AGGGAATCTGAGGCGGCAGAAAACAGAGACGGACTTCACAATGGTGATGAGGAAAATTGGAAGGTTAATAGTAGTAAGCAGAAATTTGGGGTAACGAAAAAGATTGTACTGAGAGTGCAC
SUL1_URA3_R	TTTCTCAGATCAACCAGGCTTTGAACAGCGGTTGAATCCACTTGAGCAACTTGGGAAAAATCCAGGCAGACGACTTTCAGTAGCGGCTTTTCATATGTTTCTGTGCGGTATTTCACACCG
Chr9_URA3_Chr9_F	ATAATCTAATTAGTTTAGTTCGCGCCCCTTCAGTCTAATCACTTATAACGGATGACGAATATAAGGTCAAAAGCTTCATACACAAGCAAAACCATTTATGAGATTGTACTGAGAGTGCAC
Chr9_URA3_Chr9_R	TAGATGAGCACAAGTCTTCCATTTAAAAACCCCTCTAGCTATGGCTCTCCTTCAAGTCCATATGCGCTCTTGAAAAAGCATGCTTGCCGATTGAATTGCACTGTGCGGTATTTCACACCG
ura_SUL1_R	TTTCTCAGATCAACCAGGCTTTGAACAGCGGTTGAATCCACTTGAGCAACTTGGGAAAAATCCAGGCAGACGACTTTCAGTAGCGGCTTTTCATATGTTTCTTTGTTACTTCTTCTGCCGCCTGC
Chr9_ra3_F	ATAATCTAATTAGTTTAGTTCGCGCCCCTTCAGTCTAATCACTTATAACGGATGACGAATATAAGGTCAAAAGCTTCATACACAAGCAAAACCATTTATGGCCGCTAAAGGCATTATCCGCCAAG
