# Supplementary material for: Template switching between the leading and lagging strands at replication forks generates inverted copy number variants through hairpin-capped extrachromosomal DNA
Source: PLoS Genet. 2024 Jan 4;20(1):e1010850. doi: 10.1371/journal.pgen.1010850 (PMC10766183; doi:10.1371/journal.pgen.1010850)
Supplement: S2 Table — (XLSX) [file pgen.1010850.s013.xlsx]

## Sheet: Sheet1
Primers names	Primers sequences	Chromosome	Coordinates		Probe Coordinates
SUL1-probe-for	GCTGATTTAGTGGCAGGAATT	2	789596	789616	789596	790468
SUL1-probe-rev	GTAGTCGTTAATTCTACCAAAG	2	790489	790468
CEN2-probe-for	CTATTTAGGTTCACTACACGAGCATTCATTGAG	2	237128	237160	237128	238017
CEN2-probe-rev	CTGCACAGACACTTGTATCCTATACTATCAAG	2	238048	238017
MPH1-probe-for	GAACAATGTGGGTCAAATGC	9	359307	359326	357827	359326
MPH1-probe-rev	TTTCCTCGGATGTCTTTCAC	9	357827	357846
