# Supplementary material for: Template switching between the leading and lagging strands at replication forks generates inverted copy number variants through hairpin-capped extrachromosomal DNA
Source: PLoS Genet. 2024 Jan 4;20(1):e1010850. doi: 10.1371/journal.pgen.1010850 (PMC10766183; doi:10.1371/journal.pgen.1010850)
Supplement: S4 Table — (XLSX) [file pgen.1010850.s015.xlsx]

## Sheet: Sheet1
coordinate	cH1	cH2	cH3	cH4	cH5	cH7	cH10	H11	H12x2	A1	A2	B1	B2	C1	C2	D1	D2	E1	E2	F1	G1	H1	H2	I1	I2	J1	J2	p5-CR	P2+CR	HU++3	G2-A	P2-A	P3-A	P7+B	G3-A	A1-sonicated
Chr II (kb)	slide21	slide21	slide45	slide40	slide45	slide45	slde21	slide46	slide46	slide45	slide45	slide40	slide45	slide45	slide46	slide40	slide46	slide46	slide46	slide21	slide47	slide42	slide40	slide47	slide43	slide43	slide 47	slide41	slide42		slide 43	slide42	slide 43	slide42	slide 43
6.566	1.0746	1.10462	0.60403	1.2334	0.94196	1.1726	1.01378	0.942025	1.53099	0.75395	1.05	0.61808	1.0354	1.6924	0.77087	1.1609	1.0361	2.22165	1.0244	1.35119	1.2265	1.184	1.2789	1.5671	1.1373	1.2429	1.1579	1.5885	1.6591	1.6994	1.4847	1.7513	1.8624	1.8432	1.8624	0.71886
8.282	1.0718	1.10594	0.98072	1.9905	1.0901	1.0322	0.949002	1.07144	1.46849	0.94757	1.0385	1.031	1.0416	1.2864	1.1029	0.90341	1.1544	1.51528	1.0199	1.14539	1.3515	1.1585	0.79831	1.2136	0.9839	0.81022	0.96451	1.6999	1.3535	1.3371	1.4515	1.5397	1.4196	1.5329	1.4196	1.4653
8.619	0.92155	1.49395	0.95434	0.95807	1.1249	0.96201	0.901535	1.55295	1.78429	0.97156	1.1015	0.58889	1.0635	1.882	0.93091	0.50007	1.0253	2.41929	0.96755	1.01408	1.1954	1.0254	0.97723	1.1607	0.98103	0.92483	1.0785	1.3405	1.2743	1.1951	1.1698	1.3271	1.2215	1.2585	1.2215	1.1779
8.802	0.96313	1.45988	0.92493	0.64021	1.004	0.9686	0.922241	1.5072	2.37166	0.97443	1.0778	0.40517	1.0368	1.7813	0.99975	0.47142	0.99127	2.56642	1.1963	0.997801	1.023	0.94798	1.5002	0.95484	1.1044	1.1702	0.93252	1.3075	1.0474	1.2188	1.2165	1.1741	1.2745	1.0786	1.2745	0.86244
9.057	0.94743	1.41879	1.03	0.80858	1.019	1.2018	1.052	1.18055	1.386	1.0541	1.232	0.54053	1.0968	1.7247	0.89231	0.66274	1.0369	2.05814	0.72717	1.0896	0.85666	0.88953	0.89463	0.95795	1.172	1.159	0.94353	1.2832	1.4169	1.3274	1.2002	1.1511	1.4955	1.1413	1.4955	0.92925
9.526	0.9735	1.8332	1.0514	0.86177	0.99542	0.84503	1.30167	2.16939	1.72019	1.0837	1.1118	0.64682	1.058	1.6101	1.0163	0.54874	1.0055	2.09124	0.91598	1.19545	1.0363	0.94265	1.3171	0.94842	1.0027	0.99439	0.91076	1.2271	1.2749	1.3383	0.9835	1.2008	1.2316	1.1856	1.2316	0.47668
9.79	0.96119	1.87397	1.0165	1.4766	1.2451	0.95293	1.00318	1.96653	1.96907	0.97883	1.2475	1.1371	0.99774	1.8178	0.87438	0.88062	0.92881	2.22823	0.92249	1.04713	0.95942	0.92873	1.803	0.8751	0.9446	0.92474	0.83415	1.0613	1.0679	1.2472	1.0183	1.1294	1.0288	1.0696	1.0288	0.94155
9.988	0.98599	1.74983	0.94078	1.4246	0.94533	0.41778	0.91995	4.1884	1.8379	0.91275	0.90202	1.0791	0.89959	0.99858	0.95744	1.3295	0.95574	2.76627	0.90391	1.10487	1.0618	1.0009	2.4886	0.99286	1.0408	1.0294	0.9749	1.1141	1.082	1.1629	1.1508	1.1171	1.1401	1.0852	1.1401	0.97173
10.155	0.96593	1.59066	1.018	1.3401	0.97727	0.8317	0.841351	1.91254	1.92019	0.92315	0.9476	1.0947	0.94286	1.8539	0.94336	1.0643	1.0038	2.75124	0.98682	0.943717	1.0775	1.0169	2.577	1.1265	1.0367	1.0191	1.1742	1.1592	1.0998	1.0944	1.1743	1.1762	1.1659	1.1219	1.1659	0.99591
10.392	0.87545	2.12074	0.98833	0.8177	0.97361	0.93968	1.16141	2.25687	1.72823	0.86767	0.98811	0.74626	0.93365	1.8307	0.88099	0.74705	0.87075	2.39627	0.88798	1.09784	0.89522	0.89354	1.518	0.94622	0.9342	0.9703	0.89299	1.016	0.9999	1.0601	0.95286	0.99263	0.99385	0.99259	0.99385	0.92216
10.831	0.91723	1.88559	1.1575	0.9782	1.1318	0.84144	0.954303	2.24091	1.84907	0.9471	1.0534	0.90489	0.91452	1.84	1.0724	0.69868	0.95734	2.69376	0.91271	0.972046	1.0201	0.97526	1.703	0.94644	0.93185	0.96339	0.98416	1.0368	1.0149	0.98546	1.033	1.0455	0.97423	0.99937	0.97423	0.75619
11.171	1.005	1.74826	1.204	1.1507	1.0737	0.71358	0.890141	2.44998	1.83439	0.84836	0.89081	0.9159	0.85882	1.4373	0.88715	1.1874	0.94781	2.88155	0.9029	1.01604	1.1588	0.99723	2.3911	1.0247	1.0315	0.95719	0.9851	1.0729	1.1239	1.0723	1.2631	1.1871	1.22	1.1105	1.22	0.97031
11.589	0.90436	1.82736	1.1933	1.1573	1.0934	0.86196	0.895587	2.12	1.85608	0.95097	1.0036	1.1396	0.94556	1.8162	0.98971	1.2252	0.91083	2.60011	0.92207	0.920641	0.98277	0.93592	1.7373	0.9065	0.93272	0.94068	0.87876	1.0252	1.0448	1.0027	1.0415	1.033	0.98622	1.0049	0.98622	0.82452
11.771	0.93526	1.8049	1.2143	1.0595	0.66652	0.90035	0.871768	2.00466	1.87991	1.0311	0.66448	0.93822	0.99568	1.8309	0.98141	1.09	0.97288	2.48737	0.96093	0.876522	1.0653	0.96572	1.569	0.90028	0.94747	0.95161	0.92556	1.0526	1.0402	1.088	0.98371	1.0306	1.02	1.0237	1.02	0.78306
11.934	0.9305	1.709	1.1438	1.2271	1.1029	0.92243	0.896632	1.85272	2.06327	0.98431	1.0148	1.127	0.96155	1.974	1.0169	1.1818	0.99963	2.97958	1.0163	0.92332	1.0766	0.97251	2.7449	1.0627	0.98364	0.90931	1.0217	1.1033	1.0646	1.0438	1.0846	1.1483	1.0972	1.0793	1.0972	1.0039
12.113	0.91535	1.78835	1.0166	1.9473	1.0251	0.89639	1.06922	1.99506	2.02463	1.0079	0.98624	1.1769	0.93182	1.8569	1.0239	1.5538	0.9835	2.81497	1.0056	1.01074	1.0397	0.9736	1.8552	0.94756	0.96411	0.93697	0.89794	1.0835	1.0524	1.1254	0.95308	1.0861	1.0302	1.0359	1.0302	1.0254
12.43	1.0181	2.30117	1.1875	1.1731	1.1896	0.94486	1.25772	2.43547	1.91601	0.94416	1.0526	1.0825	0.98104	1.9695	1.0765	1.0555	0.95834	2.85336	1.0338	1.14235	1.0211	0.93211	2.7559	0.91079	0.9705	0.91867	0.97279	1.0562	1.052	0.91354	1.1038	1.0857	1.0269	1.0201	1.0269	1.0316
12.642	1.0368	1.86094	1.2757	1.0939	1.1734	0.69867	0.980022	2.66355	1.97392	0.9579	1.0355	0.89426	0.89526	1.2902	1.0595	1.2517	0.96967	2.6774	0.92437	1.1105	1.1177	0.99476	1.6121	0.99079	0.91959	0.89896	0.92038	1.161	1.1311	1.1931	1.0954	1.1948	1.1062	1.1363	1.1062	1.0239
13.062	0.90999	1.86303	1.0747	0.69453	1.0368	0.85875	1.05098	2.16947	1.75321	0.91893	1.021	0.68595	0.93881	1.7186	0.00094498	0.94714	0.89701	2.43468	0.89784	1.01396	0.8808	0.95723	1.651	0.84615	0.0071065	0.94194	0.75976	0.95562	0.93899	1.1462	0.86972	0.9544	0.0036948	0.97054	0.0036948	0.8105
13.231	0.89531	1.84961	0.96438	1.1368	0.96197	0.077028	0.934997	24.0122	1.92829	0.87607	0.94086	1.0295	0.89139	0.1506	0.9564	1.0303	0.85814	2.44511	0.93623	0.970044	0.89977	0.94005	2.4061	0.87878	1.0146	1.102	0.91178	0.94208	0.97756	1.1028	0.98626	0.94556	1.0165	0.91119	1.0165	0.74714
13.529	0.85134	1.77782	0.97565	1.778	0.89568	0.88927	0.904032	1.99919	1.87402	0.93233	0.94822	2.1572	1.0423	1.8442	0.9136	1.7755	0.88488	2.51745	0.95522	0.90511	0.83173	0.91578	4.0438	0.83938	0.90916	0.94467	0.85005	0.92932	1.0365	1.0095	0.92581	0.93855	0.97633	0.94152	0.97633	0.85349
13.82	0.78426	1.80803	0.96794	1.0038	0.93696	0.95181	0.904231	1.89957	1.68077	0.80638	0.92666	0.71464	0.89643	1.5866	0.83729	0.74516	0.82173	2.28476	0.8945	0.826335	0.74339	0.88871	1.3632	0.66531	0.89473	1.0126	0.69162	0.8319	0.83779	1.1084	0.73839	0.82298	0.8138	0.79641	0.8138	0.68322
14.048	0.8324	1.88426	1.0438	1.0631	0.93629	0.34163	0.924811	5.51549	1.73297	0.90854	0.92915	1.0205	0.89368	0.63451	1.0132	1.1026	0.84796	2.51894	0.93839	0.881829	0.84965	0.88419	2.2932	0.79008	0.92491	0.94264	0.83534	0.91891	0.97604	1.131	0.94167	0.93528	0.914	0.91606	0.914	0.77502
14.219	0.87703	1.6696	1.2339	1.0696	1.1165	0.79082	0.862071	2.11123	1.81166	1.064	1.0912	0.91588	1.044	1.846	1.0231	1.0784	0.94372	2.57701	0.92571	0.90865	0.99735	0.93541	1.3562	0.8641	0.99864	0.98366	0.84501	1.0243	1.0764	1.0056	1.1381	1.0194	0.96351	0.9984	0.96351	0.65019
14.55	1.1373	1.86942	1.297	1.4585	1.1229	0.8174	0.962319	2.28703	1.96344	0.90444	0.96859	1.0634	0.88946	1.9015	1.0672	1.6906	1.0532	2.91523	0.98193	1.03659	1.1985	0.93768	2.8607	1.0789	1.0045	0.96228	1.0606	1.1431	1.0365	1.1306	1.1613	1.1628	1.1552	1.0078	1.1552	1.3812
14.744	0.88767	1.85645	1.0109	1.2963	1.1052	0.90747	1.02364	2.04574	1.84111	0.94238	1.0535	0.88889	0.68287	1.7853	0.95875	0.8691	0.92661	2.44783	0.9348	0.979439	0.8395	0.90088	1.726	0.88326	0.93776	0.95127	0.81215	0.94887	0.95061	1.1268	0.8734	0.90831	0.88744	0.91793	0.88744	0.98207
14.912	1.0637	1.85457	1.1164	1.9653	1.0796	0.83947	1.16166	2.20922	2.0101	1.0167	1.028	1.1807	0.99897	1.8185	1.0235	1.3615	0.99314	2.89394	0.983	1.19982	1.0507	1.0126	2.4334	0.87034	0.97044	1.02	0.83694	1.1036	1.0219	1.0842	1.0965	1.1175	1.0843	1.1079	1.0843	1.0756
15.211	0.93603	1.67348	0.81746	0.54997	0.9291	0.87606	0.919555	1.91023	1.82832	0.95928	1.0114	0.89093	0.99288	1.7646	0.95983	0.99303	0.92487	2.51019	0.92242	0.976436	1.0018	1.0055	1.9243	0.95341	0.97501	1.0145	1.0453	1.0402	1.089	1.1023	0.99292	1.0161	0.97043	1.0237	0.97043	0.85431
15.383	0.96915	1.74229	0.92761	0.86595	1.0349	0.86459	0.92779	2.01516	1.84594	0.89378	1.0164	0.81412	0.92167	1.7039	0.96245	0.91655	0.98759	2.59113	0.92379	0.960905	0.99028	0.99315	1.4723	0.89597	1.0286	1.0142	0.96488	1.0394	1.0835	1.0753	1.0635	1.0568	1.0259	1.0215	1.0259	0.9103
15.633	0.90745	1.73014	1.072	1.2065	0.99076	0.97075	0.909019	1.78227	2.57263	0.96427	0.99787	0.85803	0.99219	2.0551	1.1144	0.97443	1.0865	3.43553	1.1905	0.953992	1.0644	0.99419	2.7104	1.041	0.33346	0.99709	1.0951	1.0787	1.0295	1.0663	1.2046	1.0764	0.30625	1.0307	0.30625	0.85463
15.814	0.96994	1.69143	1.0142	1.2296	1.022	0.9378	0.843376	1.80361	2.11104	1.054	1.09	0.86762	1.0368	2.0244	1.0603	0.9341	1.0529	3.07949	1.0119	0.940795	1.1559	0.93807	1.7875	1.138	1.1405	1.0098	1.1826	1.078	1.0664	1.1152	1.1392	1.1137	1.2865	1.0447	1.2865	323.81
16.047	0.91997	1.69017	1.0768	1.119	1.0172	0.95062	0.899846	1.77797	2.05987	0.94963	1.0584	1.2522	0.95048	1.9011	1.0377	1.2712	0.94759	2.7797	1.0105	0.931499	1.0449	0.95939	1.7147	1.2849	0.95475	0.95436	1.2332	1.029	1.0594	1.0611	0.95772	1.0379	0.97208	1.012	0.97208	0.86175
16.354	0.77633	1.98248	0.8948	0.52357	1.0155	0.94085	1.01034	2.10712	1.65614	0.85776	1.0809	0.7777	0.96675	1.5446	0.87217	0.8559	0.89872	2.50293	1.0139	0.919243	0.8288	0.91023	1.4196	0.93226	0.93693	0.94061	0.93662	0.90568	0.91604	0.94549	0.90413	0.89538	0.85868	0.86714	0.85868	0.77736
16.596	0.93682	1.84947	0.985	0.56208	0.86003	0.81226	0.908973	2.27695	1.82751	0.86346	0.87917	0.64683	0.8914	1.7821	0.85446	0.66168	0.86805	2.55895	0.93674	0.987784	0.908	0.98233	1.5661	0.85235	0.99908	1.0145	0.90033	1.0517	1.0363	1.0527	1.0481	1.0324	0.99144	0.99987	0.99144	0.76576
16.797	0.93214	1.76807	0.92037	0.74876	0.93961	0.86643	0.855651	2.04064	1.86072	0.89522	0.97774	0.99726	0.98627	1.7665	0.94083	1.1359	0.96833	2.64119	1.0012	0.923701	0.92726	1.0039	1.6891	0.87081	1.0067	1.01	0.89372	1.0569	1.0597	0.9747	1.0754	1.0607	1.0178	1.0426	1.0178	0.76793
17.065	0.98571	1.69123	0.85883	1.3248	0.89737	0.7711	0.904101	2.19327	1.92389	0.91056	0.94893	1.2023	1.0278	1.8673	0.99769	1.2128	1.0502	2.91501	1.0299	1.00902	0.97489	1.068	3.1126	0.84525	0.9716	1.0359	0.86737	1.1321	1.1585	1.1587	1.15	1.1529	1.0467	1.1376	1.0467	0.9702
17.503	0.92154	1.4938	1.0247	10.222	1.0211	0.90909	0.801587	1.64318	2.14143	0.99589	0.96966	9.5122	0.9568	2.0091	0.99533	9.6869	1.0205	3.13575	0.88867	0.987377	1.1596	1.0833	23.429	1.1402	1.0965	1.0112	1.2057	1.1778	1.1799	1.0906	1.2518	1.2427	1.2628	1.1874	1.2628	1.1087
17.687	0.88967	1.53081	0.94895	1.1049	1.022	0.7305	0.831077	2.09556	2.00983	0.89528	0.96253	1.1219	0.83926	1.4165	1.0231	1.0007	0.93337	2.65683	0.90924	0.947857	0.97591	1.0426	1.9025	0.93936	1.0774	1.0169	0.94711	1.0812	1.0886	1.0088	1.0705	1.0407	1.1454	1.013	1.1454	1.0924
17.978	0.96269	1.83041	0.87955	1.1527	0.91981	0.53297	0.939649	3.43435	2.01273	0.7635	0.91433	1.3249	0.94161	1.0656	0.94347	1.1786	0.92811	2.69472	0.96308	1.00389	0.88476	1.0032	1.5999	0.89118	1.048	0.99577	0.91895	1.1513	1.1042	1.0854	1.0904	1.1225	1.1101	1.0758	1.1101	0.87747
18.141	0.91868	1.80441	0.95268	0.88251	0.93254	0.80793	0.894656	2.23338	1.84337	0.78208	0.88055	0.93351	0.9082	1.5138	0.95494	0.92795	0.94126	2.47988	0.94463	0.874504	0.88829	0.92618	2.102	0.87029	0.92316	0.98915	0.86226	1.0234	0.95625	0.9306	0.96703	0.98949	0.95603	0.9468	0.95603	0.80859
18.535	1.1177	1.80828	1.1202	0.91731	1.1671	1.0328	1.00057	1.75085	2.08382	0.95033	1.0107	0.73307	0.95834	2.1348	1.0277	1.3424	1.011	3.12343	1.0358	1.01217	1.1677	1.0188	1.6887	1.0814	0.98924	0.97048	0.89491	1.1348	1.0923	1.1213	1.1626	1.1313	1.0668	1.0621	1.0668	0.66375
19.008	0.94961	2.17912	1.0661	1.0938	0.97036	0.81455	1.22502	2.67524	1.76549	0.97053	0.92009	1.0823	0.93513	1.7194	0.98879	1.5267	0.95631	2.71118	0.94543	1.1308	0.95288	0.98783	2.9404	0.87871	0.97546	0.96844	0.75555	1.0618	1.0919	1.1706	1.0949	1.0654	1.0464	1.0735	1.0464	0.87267
19.208	0.84693	1.95336	0.94888	0.8679	0.84837	0.88752	0.969795	2.20092	1.78695	0.93633	0.92871	0.71423	1.0391	1.905	0.937	0.95301	0.9991	2.75309	1.0069	0.931873	0.93586	0.96456	1.8301	0.88417	0.80148	0.9152	0.95448	1.0204	0.92416	1.0864	1.175	1.0525	0.76696	1.0155	0.76696	0.91562
19.537	0.89122	1.57975	0.86303	0.93115	0.8612	0.86821	0.926059	1.81954	1.95109	0.98377	1.0118	1.1518	1.0257	1.9382	0.9629	1.0758	1.0301	2.72439	1.0447	0.898268	0.95776	1.0501	2.35	0.8519	1.0583	1.0963	0.81555	1.1064	1.0567	1.0494	1.0483	1.0618	1.0754	1.055	1.0754	0.90184
19.869	0.87256	1.64811	0.88265	0.85887	0.90947	0.92658	0.806781	1.7787	1.88461	0.87748	1.0056	1.1563	0.98283	1.8693	0.92978	1.2193	0.89859	2.49119	0.95969	0.841106	0.84625	1.0002	1.7034	0.79036	0.9396	0.99475	0.88955	1.0172	1.0463	0.95047	0.95009	0.9986	0.9467	1.0094	0.9467	0.82527
20.086	0.80389	1.74102	0.83348	0.51782	0.96851	0.91846	0.877389	1.89559	1.879	0.83616	1.036	0.87926	1.0117	1.7712	0.95614	0.85147	0.95841	2.65568	1.0068	0.851341	0.84755	0.93907	1.7002	0.84266	0.91949	1.0096	0.84821	0.92844	0.93138	0.94238	0.95105	0.92184	0.88073	0.90963	0.88073	0.83675
20.279	0.8544	1.62138	0.90644	1.1189	0.95632	0.84314	0.873214	1.92303	1.72838	0.86753	0.96855	1.13	0.96216	1.8783	0.9575	0.888	0.90821	2.63226	0.92051	0.91142	0.93397	0.99752	2.0896	0.82079	1.0678	1.0969	0.88563	0.99727	1.0605	1.0282	1.0589	1.0035	1.0914	1.026	1.0914	0.79044
20.462	0.89728	1.73842	0.96265	1.3375	0.95496	0.90097	0.980854	1.9295	1.95257	0.97241	1.0068	1.1558	1.0498	2.0113	1.0588	1.0795	1.0043	3.01028	1.0302	0.969109	0.9966	0.9963	1.8166	0.96216	1.0341	1.0299	0.99929	1.0738	1.1246	1.0688	1.1502	1.0888	1.146	1.0659	1.146	1.0114
20.628	0.87265	1.68536	0.95812	0.62121	0.95846	0.65127	0.907077	2.5878	1.82737	0.95197	0.96263	0.80553	0.94585	1.3417	0.95471	0.99577	0.93546	2.55245	0.9157	0.905484	0.92371	0.80456	1.5279	0.91202	0.80502	0.81494	0.91528	0.99228	0.86831	1.0401	0.78337	0.93684	0.80237	0.76798	0.80237	0.93926
20.792	0.91739	1.75088	1.0612	1.4375	1.0207	0.91513	0.923669	1.91326	1.72121	0.93219	0.96567	1.1709	0.93134	1.851	0.93089	0.93153	0.93198	2.49079	0.90199	0.920166	0.94	1.0042	2.5361	0.85518	0.98827	1.0287	0.79244	1.0321	0.97744	1.0237	1.0228	1.0237	0.98005	0.94546	0.98005	0.92064
21.067	0.92235	1.72501	0.92767	0.80497	0.9447	0.91412	0.844988	1.88708	1.99858	0.87595	0.92662	0.88079	0.94573	1.8404	0.96363	1.0005	0.99973	2.74825	1.0349	0.861944	0.96828	0.97929	2.2308	0.93417	0.98047	0.99251	0.91722	0.99337	0.97854	1.0276	1.0129	1.0044	1.0073	0.96342	1.0073	0.92791
21.262	0.79545	1.78834	0.9379	0.54527	0.0061581	0.92523	0.862082	1.93286	1.76926	0.83354	0.019389	0.74247	0.8886	1.658	0.86625	0.80784	0.81846	2.46137	0.89516	0.797068	0.81916	0.93396	1.4104	0.93123	0.97301	1.0468	1.002	0.93995	0.93138	1.0533	0.90787	0.8856	0.90273	0.85109	0.90273	0.79928
21.516	0.86231	1.77569	0.8533	0.51684	0.8711	0.75159	0.920595	2.36258	1.80013	0.85458	0.92771	0.67598	0.94757	1.5728	0.9079	0.91151	0.90858	2.42074	0.91634	0.93977	0.84547	0.97071	1.4929	0.76864	0.95592	0.98216	0.76835	0.97591	0.98951	0.98937	0.93805	0.90795	0.88013	0.92296	0.88013	0.77081
21.824	0.82115	1.78575	0.86866	0.53446	0.86065	0.78338	0.903969	2.27954	1.44882	0.89509	0.94341	0.7438	0.9168	1.6795	0.97884	0.84336	0.90186	2.55801	0.68256	0.854095	0.89735	0.95692	1.4448	0.84103	0.95404	1.0313	0.93028	0.89282	0.94968	1.066	1.019	0.99037	0.97483	0.98123	0.97483	0.51991
22.018	1.024	1.78692	0.97716	1.4011	1.0562	0.85646	1.02024	2.0864	2.09812	0.96519	1.0505	1.2082	0.99153	1.8473	0.8781	1.1818	0.99011	2.80887	0.95454	1.03275	1.0336	0.96465	2.4096	0.99429	0.93114	0.94499	1.0408	1.0825	1.0722	1.0818	1.0592	1.1165	1.0651	1.0397	1.0651	1.0745
22.471	0.96639	1.71574	0.99804	1.4399	0.97875	0.78911	0.90537	2.17427	1.91461	0.8025	0.88017	1.244	0.84621	1.6249	0.92808	1.479	0.97344	2.61678	0.95155	0.998902	1.0165	1.0809	3.5579	0.83043	0.93989	0.91193	0.84876	1.0357	0.97358	1.0653	1.1051	1.0502	1.009	1.1423	1.009	1.0454
22.751	1.069	1.68701	1.113	1.8839	1.0921	0.85095	0.966045	1.98251	2.02267	0.90638	0.95941	1.3837	0.88823	1.7674	1.0573	1.4699	0.9621	2.72173	1.0024	1.19445	1.0996	1.0059	2.7248	1.0027	1.0223	0.93287	0.86754	1.2085	1.1476	1.2103	1.1105	1.1547	1.1925	1.1401	1.1925	1.1104
22.961	2.0402	1.73301	0.95849	0.84022	0.96171	0.80275	1.0306	2.15884	1.9198	0.96115	0.96093	0.87457	0.89493	1.7712	1.0861	0.98582	1.0373	2.82225	0.96894	1.09824	1.1451	1.0318	1.9168	1.0159	1.0299	0.94577	0.88595	1.1737	1.1933	1.0758	1.2489	1.1591	1.2073	1.1053	1.2073	0.96927
23.28	1.0307	1.6079	0.94583	1.3887	0.97719	0.7981	0.87875	2.01466	1.94435	0.99712	1.0252	1.2193	0.96141	1.8421	1.0805	1.4383	1.0707	2.84484	0.937	0.943131	1.2091	1.0616	1.9006	1.1923	1.0595	0.9911	1.0575	1.2157	1.2028	1.0757	1.2226	1.2319	1.2108	1.1754	1.2108	1.0617
23.5	0.93859	1.64067	0.91454	1.3447	1.0326	0.87237	0.933824	1.88071	1.85048	0.84992	0.94253	1.104	0.81155	1.613	0.88733	1.2071	0.89909	2.61238	0.92773	0.959126	0.93164	0.94209	2.109	0.9406	1.0156	0.97367	0.80019	1.011	0.98911	1.1196	0.99812	0.97624	1.036	0.97416	1.036	0.88698
23.774	0.9583	1.30358	1.2866	1.4511	1.1884	0.82536	0.960122	1.57941	1.76039	0.88104	0.94254	1.1993	0.84132	1.6681	0.95027	1.3187	0.86855	2.40238	0.92796	1.02641	1.0351	0.93891	2.0738	0.98917	0.95063	0.94135	0.79714	1.018	1.0422	1.0833	1.0929	1.0535	0.9149	0.95395	0.9149	0.84897
24.12	0.93656	2.00696	1.1909	1.2315	1.0557	1.0522	0.993488	1.90739	1.20768	1.022	0.97731	1.2041	0.98382	2.1302	0.96322	1.3196	0.96893	2.75257	0.59505	0.961612	1.039	0.97813	2.1397	0.96588	1.0053	0.96592	0.98332	1.001	1.058	1.1414	1.0053	1.0959	1.0574	1.0198	1.0574	0.84145
24.308	0.95293	2.22794	1.131	13.059	1.0716	0.87067	1.20246	2.55888	1.84462	0.92231	1.0006	13.808	0.89987	1.6892	1.0753	13.806	0.91601	2.71819	1.0039	1.11332	0.98014	0.94045	34.746	1.0217	1.0115	0.94859	0.97662	0.98721	0.98586	1.0086	1.0335	0.96354	0.99304	0.98354	0.99304	0.52057
24.599	1.0113	1.79335	1.156	1.6107	1.0212	0.81273	0.959679	2.20658	2.25868	0.88814	0.90031	0.95894	0.92145	1.8604	0.889	1.1873	0.97156	2.79862	1.0962	0.935399	1.0974	1.0803	2.5612	0.99597	0.0015141	0.96418	1.062	1.1309	1.0686	1.2368	1.196	1.1918	0.0018048	1.2044	0.0018048	0.9143
24.829	0.88865	1.84951	0.95651	0.82191	0.94862	0.9228	0.963374	2.00424	1.77058	0.93757	1.0033	1.0356	0.95646	1.9448	0.9245	1.1031	0.93552	2.52922	0.91189	0.93132	0.9799	0.95098	1.789	0.92435	0.99366	1.004	0.87787	1.0202	1.0243	1.1668	1.0431	1.0374	1.0146	0.97838	1.0146	0.96605
25.071	0.93932	1.74332	0.95234	1.1319	1.0663	0.9887	0.858084	1.76325	1.73076	0.90867	1.0222	1.0531	0.9764	2.1378	0.91006	0.96346	0.97564	2.6038	0.86026	0.853686	0.9908	1.0149	3.3896	0.97981	1.0615	1.0199	1.0626	1.0175	1.1025	0.96574	0.95447	1.0344	1.0901	1.0213	1.0901	0.83651
25.416	0.92805	1.74513	1.1346	1.7351	1.0336	0.9093	0.846464	1.9192	1.94152	0.94712	1.0038	1.5882	0.87444	1.9273	0.96167	1.1911	0.8771	2.68324	0.95545	0.946005	1.0197	1.008	2.8641	0.95119	1.0754	1.0252	0.96317	1.0735	1.0814	1.0111	1.0798	1.0483	1.1462	1.0486	1.1462	0.91768
25.663	0.91452	1.63502	1.0059	1.2407	0.9649	0.61085	0.824289	2.67663	1.79943	0.93703	0.9351	1.4428	0.93736	1.424	0.98811	1.6312	0.95257	2.76108	0.9405	0.872968	1.0638	1.0578	3.2623	0.98408	0.91067	0.88523	1.0244	1.0755	1.0614	1.1417	1.0549	1.108	0.93456	1.0692	0.93456	0.84365
25.904	0.94685	1.85837	0.88657	0.58748	0.91911	0.71433	1.04712	2.60156	1.77279	0.93328	1.056	0.63507	1.0119	1.6555	0.97579	0.98516	1.0027	2.57277	0.90445	1.00207	0.925	1.0159	1.6542	0.88597	1.0329	1.0357	0.95365	1.0906	1.0699	0.94143	1.0878	1.0604	0.96754	1.0261	0.96754	0.83161
26.191	0.98341	2.75957	0.89767	1.1244	0.94905	0.92787	1.42216	2.97409	1.86299	0.91726	1.038	1.2832	0.90835	2.0768	0.9753	1.1984	0.9288	2.83367	0.93741	1.35696	0.97912	0.97999	2.8869	0.98028	1.0053	1.1172	1.0241	1.0165	1.0562	0.94868	1.0542	1.0161	0.96643	0.97213	0.96643	0.89895
26.628	0.9557	1.62133	0.93439	1.2354	1.0065	0.71041	0.801951	2.28224	1.79818	0.88774	0.94958	1.2305	0.84811	1.6252	0.95016	1.0081	0.90201	2.51134	0.87796	0.973467	1.0098	1.0082	2.0488	0.99544	0.96427	0.95491	0.93297	1.0544	1.0517	1.0582	0.98237	1.0365	0.97391	1.0136	0.97391	0.91934
26.891	0.96127	1.88866	1.0065	3.2928	0.94503	0.90584	0.952435	2.08498	2.00895	0.94966	0.93074	3.9211	0.9703	1.8901	0.93995	4.2268	0.93517	2.49849	1.0344	0.972986	0.99612	0.96755	6.7346	0.97981	0.99781	1.1232	0.94573	1.1389	1.131	1.0193	1.0558	1.0333	1.0211	1.0157	1.0211	0.8006
27.223	0.94749	2.04782	0.83243	0.56152	0.95916	0.90634	0.977249	2.25944	1.78209	0.86508	0.98993	0.75644	0.97251	1.862	0.93879	0.66952	0.97777	2.68832	0.96114	0.908495	0.93785	0.94807	1.4028	0.88525	0.89946	0.98282	0.92738	1.012	0.96075	1.0379	0.83428	1.0016	0.89435	0.97796	0.89435	0.6525
27.615	0.98605	2.03654	1.1692	0.80939	1.0764	0.91709	1.13009	2.22065	1.92989	0.92566	0.9595	0.60584	0.86622	1.8551	1.006	0.72284	0.87027	2.58205	0.95094	1.0876	1.0038	0.96025	1.1258	1.0339	1.0259	1.0325	0.97587	1.0101	1.01	0.91809	1.101	0.99072	1.0221	0.96517	1.0221	0.92871
27.79	1.0156	1.96093	1.0855	1.6121	1.0809	0.91149	1.06503	2.15135	1.89102	0.89489	0.94698	1.5475	0.88014	1.9791	1.0567	1.4912	0.94957	3.14861	1.019	1.06985	1.1279	1.0429	3.4063	1.0933	1.0737	0.97346	1.0229	1.1311	1.1691	1.0075	1.2113	1.1091	1.1525	1.1304	1.1525	0.82309
28.099	1.1655	1.79218	1.4295	1.925	2.6151	0.77474	0.94552	2.31327	2.02161	0.99698	1.3322	0.75652	0.97993	2.0665	1.1007	1.5036	1.0865	3.37651	1.0057	1.03944	1.3984	1.0651	2.1259	1.2969	1.0476	1.2272	1.1496	1.3121	1.2905	1.1532	1.3727	1.3517	1.3548	1.3017	1.3548	1.3066
28.312	1.0521	2.03464	1.0694	1.3677	1.0863	0.37199	0.915465	5.46961	1.85914	1.0025	1.016	1.2201	0.9771	0.68355	1.0357	1.3245	1.0911	2.90716	1.02	0.935322	1.1813	1.0274	2.5256	1.1906	1.0042	0.99696	1.2429	1.1697	1.2367	1.0389	1.2266	1.1738	1.2548	1.2284	1.2548	1.0398
28.533	0.98464	2.08264	1.05	0.96642	1.0998	0.86247	1.11193	2.41474	1.76192	1.0509	1.0624	0.86569	1.0352	1.9251	0.93394	0.93747	0.97265	2.53371	0.94938	1.04635	0.97683	1.0044	1.7227	0.98288	1.0342	1.0119	1.0361	1.1084	1.1183	1.1405	1.0503	1.1338	1.1632	1.0982	1.1632	0.87588
28.709	0.90367	1.86634	0.94534	1.5928	0.97174	0.83395	1.00548	2.23795	1.66389	0.87014	1.0412	1.4819	1.0704	1.9523	0.91995	1.0088	0.98088	2.31676	0.92504	0.901642	0.90643	0.92238	1.7234	0.90706	0.96037	0.99507	0.9348	1.0671	0.99109	1.1268	0.94105	1.0117	0.95375	0.96926	0.95375	0.93959
29.063	0.86102	1.78782	0.89549	0.71758	0.98688	0.7748	0.89162	2.30746	1.74618	1.0023	1.0886	0.69002	1.0787	1.9853	0.92235	0.78827	0.9944	2.51094	0.9587	0.78243	0.87986	0.93896	1.8931	0.95127	1.0079	0.99609	1.0904	1.1095	0.93488	1.0434	1.0056	0.97975	0.99984	0.96736	0.99984	0.84702
29.6	0.9079	1.45724	0.67737	1.2796	0.92161	0.71038	1.00769	2.05135	2.15305	0.84802	1.0568	0.89896	1.0351	0.98999	0.97374	0.43439	1.0163	2.3747	1.1048	0.956384	0.86223	0.93757	0.41038	0.91645	1.0937	0.93012	0.89716	1.2631	1.1936	1.2171	1.4067	1.142	1.2961	1.1428	1.2961	0.63236
35.567	1.0579	1.25602	0.65653	1.4559	1.0224	1.4887	1.03197	0.843705	2.12875	0.88054	1.1896	0.87045	1.1777	1.8407	1.1192	0.46927	1.1061	2.50648	1.1814	1.15413	1.0146	1.1824	0.55779	1.2604	1.1219	0.96284	1.1908	1.6829	1.5995	1.4778	1.2908	1.5513	1.7963	1.7265	1.7963	0.80369
35.788	1.0059	1.55706	0.78874	0.74909	1.0393	1.0082	1.04102	1.5444	2.08803	0.97058	1.1478	0.46258	1.0325	1.4702	0.97237	0.86598	1.0032	2.27554	1.0838	1.07916	0.99692	1.065	0.64279	1.0455	1.0119	1.0033	0.91134	1.214	1.1643	1.1163	1.1793	1.1828	1.2115	1.2554	1.2115	0.54871
36.21	0.46002	1.49993	1.0217	1.4429	1.0933	1.1624	1.00649	1.29037	1.94144	1.0113	1.1404	1.3235	1.0086	1.7515	0.92782	1.1595	0.96529	2.05439	1.0063	0.996437	0.94641	0.94833	1.1293	0.84732	1.0696	0.97566	0.78446	1.1103	1.1516	1.0733	1.0119	1.0929	1.1847	1.0762	1.1847	0.57787
36.473	1.0808	1.65532	1.0434	0.76469	1.0934	1.1279	1.04907	1.46761	1.9962	0.93674	1.0177	0.6407	1.0615	1.9591	0.88938	0.84302	1.0472	2.65795	0.98574	0.978281	1.1819	1.072	1.0006	1.168	0.9736	0.90284	1.2102	1.1905	1.1297	1.048	1.0613	1.2048	1.1051	1.2196	1.1051	0.87469
36.683	0.92435	1.6728	0.92539	1.3744	0.0037934	0.82063	0.841842	2.03844	1.97363	0.86281	0.0024404	0.97924	0.92146	1.7466	0.79821	0.78953	0.91454	2.27647	0.91012	0.881658	0.94648	1.027	1.5968	0.95378	1.0942	1.0469	1.0586	1.0981	0.97814	1.1132	1.0148	1.0047	1.0688	1.0086	1.0688	1.0115
36.928	0.70019	1.74893	0.9131	1.1301	0.93164	0.77164	0.90881	2.26651	2.00002	0.92991	0.87041	0.87047	0.95315	1.7087	0.9426	0.84338	0.93279	2.52259	0.93177	0.955691	1.0496	1.0197	1.7626	1.0106	0.9785	0.99167	0.80461	1.1835	1.1791	1.0762	1.1929	1.1562	1.1517	1.1465	1.1517	0.87375
37.164	0.98366	2.02999	1.1273	2.1938	0.95207	0.92399	1.03042	2.19699	1.7915	0.98465	1.0307	2.2852	1.011	1.9298	1.0421	2.2894	1.019	2.64798	0.97539	1.00855	1.0421	0.93698	3.9453	1.0609	0.9829	0.98052	1.0696	1.1121	1.1132	1.0347	1.1295	1.092	1.0649	1.0905	1.0649	0.96914
37.399	1.0542	2.18667	1.1065	1.3243	0.0045846	0.9151	1.1597	2.38954	2.25206	1.2043	0.0087828	0.80288	1.1636	2.3685	1.2389	0.48282	1.1693	2.80402	1.1905	1.06105	1.18	0.97321	2.0274	1.2003	1.048	0.99862	1.1667	1.1474	1.1625	1.1224	1.224	1.1835	1.1203	1.137	1.1203	1.0697
37.712	1.0997	2.2942	1.1519	1.3617	1.1252	0.89017	1.1641	2.57726	1.87471	0.9261	1.0288	1.0203	0.92912	1.8281	1.0177	0.90767	0.94552	2.78747	0.98001	1.05371	0.97143	0.90072	2.2274	1.0153	0.96641	0.97121	0.97315	0.98637	0.96773	0.91377	1.0611	0.99544	1.0008	0.9567	1.0008	1.0563
37.919	0.98368	1.95235	1.1895	1.3555	1.1889	1.0185	0.902524	1.91689	2.01225	0.93846	1.0763	0.88207	0.94383	1.9428	0.97564	0.92628	0.95168	2.77259	1.0018	0.91533	0.98238	0.90058	1.6004	0.93655	1.059	1.0255	0.98039	1.0435	1.0738	1.1128	0.91032	0.98431	1.0499	0.93167	1.0499	0.92285
38.153	1.0363	1.79633	0.95774	17.95	1.0763	0.88274	0.895074	2.03495	2.00141	0.99283	1.0482	15.892	0.95546	1.9027	1.0309	15.341	1.0466	3.13939	1.1003	0.941072	1.1042	0.91997	39.05	1.2138	1.0185	0.92176	1.1172	1.0647	0.89024	0.93739	1.0811	1.0337	1.0984	0.9977	1.0984	1.0813
38.543	0.95699	1.80381	0.85954	1.0769	0.96556	0.90337	0.916469	1.99676	1.9391	0.92581	1.0056	0.81559	0.98336	1.7525	0.938	0.85405	0.92837	2.48576	0.9787	0.920872	0.89672	0.82765	1.5607	0.82735	0.80853	0.90415	0.77088	0.98194	0.93169	1.1278	0.91254	0.92692	0.81884	0.89747	0.81884	0.89781
38.763	0.90443	1.89341	0.92103	0.9732	1.0314	1.0154	1.01846	1.86469	1.85972	1.0554	1.0677	0.90106	1.0446	1.81	1.033	0.7157	0.92711	2.43229	0.97855	0.874963	0.83313	0.90076	1.5848	0.83699	0.94353	0.96246	0.85458	0.90018	0.99984	1.1196	0.85474	0.89461	0.8558	0.87483	0.8558	0.96123
38.964	0.96664	1.79128	0.79874	0.96709	0.89936	0.39038	0.909172	4.58854	2.11672	0.88822	0.88855	1.0211	0.98592	0.72617	0.88537	1.111	1.0205	2.82309	0.97101	0.89735	0.98246	1.0342	1.6404	0.89852	0.97517	0.99817	0.97592	1.0383	1.0906	1.2402	1.1084	1.0316	1.0241	1.0221	1.0241	0.88104
39.2	1.0298	1.83382	0.93318	0.77844	1.0141	0.84625	0.888593	2.167	1.87591	0.78634	0.84045	0.85518	0.86327	1.6602	0.96961	1.1638	0.91813	2.59337	0.97043	1.01941	1.006	0.97813	1.8737	1.0436	0.93064	0.88744	1.0231	1.0451	0.9045	1.1929	1.0368	1.0124	0.99807	1.0292	0.99807	0.87779
39.564	0.90134	2.06603	0.96895	0.79352	0.66992	0.9254	1.04109	2.23258	1.6839	0.92231	0.6949	0.98265	1.0053	1.7615	1.0304	0.94848	0.88055	2.49442	0.95212	0.941956	0.87471	0.8589	1.4704	0.78725	0.86251	0.97217	0.77007	0.91477	0.93724	0.95352	0.87369	0.91453	0.87074	0.85745	0.87074	0.87803
39.987	1.0085	1.7879	1.152	1.2396	1.0573	0.8813	0.902093	2.0287	1.99496	0.95913	0.9649	1.0063	0.95223	1.8368	1.0038	1.0594	0.97764	2.77078	1.0652	0.896292	1.0846	0.90112	2.3933	1.0812	1.0306	1.0073	1.1041	0.96032	0.97016	1.0549	0.96952	0.95244	0.97999	0.93197	0.97999	0.83358
40.184	1.0009	1.9508	1.1562	1.253	1.0851	0.87482	0.91671	2.22994	1.90398	0.94029	0.94739	0.99766	0.88169	1.7525	0.95846	1.2359	0.92044	2.5285	0.93064	0.990077	1.0748	0.97039	2.4633	0.84241	0.9393	0.9518	0.89338	1.0256	0.93339	1.068	1.0333	1.0359	0.9686	1.0106	0.9686	1.0693
40.42	0.91653	1.7641	0.77479	0.83167	0.88692	0.83869	0.904966	2.1034	1.80358	0.9128	0.9797	1.0603	1.0058	1.8327	0.9738	0.89747	0.95759	2.47604	0.95985	0.845982	0.89556	0.95847	1.6362	0.90727	0.87961	0.95723	0.98684	0.9923	0.94246	1.0474	0.87341	0.91607	0.90138	0.95233	0.90138	0.89508
40.66	0.82829	1.64317	0.74738	0.87945	0.75611	0.70435	0.818324	2.33289	1.74496	0.81145	0.89661	0.99965	1.0183	1.3696	0.85133	1.1731	0.88329	2.31767	0.88296	0.745945	0.77631	0.95318	1.5514	0.77087	0.95156	1.0482	0.84789	0.93838	0.99779	0.98202	0.98259	0.87743	0.89355	0.92673	0.89355	0.79009
40.851	0.87066	1.92461	0.88026	1.2293	0.95232	0.45123	0.961963	4.26526	1.88894	0.93041	1.0092	1.16	0.95362	0.9001	0.97394	1.1195	0.87305	2.39577	0.98679	0.924054	0.8144	0.92523	1.6256	0.75435	0.94371	0.98541	0.74855	0.95653	0.94076	0.97043	0.91224	0.91893	0.90769	0.9474	0.90769	0.73701
41.293	0.97074	1.96811	1.0421	1.1923	1.0765	0.86379	1.00286	2.27846	1.95209	0.94831	1.0447	1.0345	0.94898	1.8351	1.1672	0.86745	0.97586	2.93573	1.0526	1.01352	1.0714	0.98674	1.9404	0.98728	0.95092	0.94669	0.95437	1.0058	1.0167	1.1066	0.88283	0.95484	0.91028	0.97028	0.91028	0.93093
41.458	0.99909	1.96371	1.1713	1.6194	0.91739	0.88458	0.999662	2.21994	1.89932	1.2266	0.99639	1.5491	1.1182	2.0396	1.0513	1.5586	0.99734	2.71745	1.0609	0.992474	0.9745	0.99448	2.9519	0.92344	0.92942	0.98648	0.86994	0.98995	0.75583	1.0739	1.0231	1.0068	0.9409	0.98612	0.9409	0.75209
41.622	0.75388	2.14041	0.79673	0.88415	0.86586	0.92261	1.07809	2.31995	1.54367	0.93842	1.0341	1.108	1.0397	1.8184	1.0255	0.9219	0.97313	2.63487	0.93688	0.950469	0.8435	0.95109	2.1184	0.81731	0.44272	0.96731	0.93034	1.0084	0.97949	0.97469	0.97	0.93721	0.43448	0.93038	0.43448	0.73313
41.984	0.86649	1.76547	0.88563	0.86435	0.97424	0.93152	0.874412	1.89526	1.99853	0.98266	0.94872	1.074	0.95431	2.1541	0.94233	1.2735	0.96507	2.58626	0.90469	0.888669	1.1265	0.90688	2.1949	1.0729	0.89321	0.86173	1.0072	1.0856	1.1121	1.1627	0.96543	1.0806	0.97282	0.92956	0.97282	1.0054
42.267	0.96221	1.70366	1.0514	1.9256	1.0603	0.82901	0.855287	2.05505	2.08167	1.2283	1.1564	0.98963	1.2055	2.1521	0.99523	1.1171	1.0317	2.61895	0.94513	0.880774	1.1869	1.0346	2.3406	1.1066	0.96325	0.96353	0.96893	1.1449	1.26	1.1244	1.127	1.2128	1.1285	1.1852	1.1285	0.8749
42.449	1.0617	1.67366	1.3276	2.1818	1.111	0.74519	0.916085	2.24595	2.09292	1.0983	0.95813	1.1858	0.9498	1.8713	1.135	1.4736	1.0012	3.10143	0.93822	1.04005	1.2573	1.1249	2.2896	1.1135	1.1441	1.0742	1.0223	1.1824	1.0427	1.1012	1.4132	1.3341	1.4425	1.2852	1.4425	1.1889
42.676	0.95989	1.9744	1.1053	1.1746	0.92088	0.77696	0.995416	2.54119	1.96643	1.0468	0.8987	1.3614	0.89627	1.6065	0.99009	1.424	0.8868	2.58802	0.94914	1.07148	1.0489	1.068	2.4372	0.91404	1.0312	1.015	0.84947	1.1156	1.0932	1.1072	1.0503	1.1367	1.0865	1.0378	1.0865	0.29367
42.86	1.1899	1.86974	0.86376	1.6516	0.88354	0.84945	1.13218	2.20112	1.94385	0.88993	0.93616	1.273	0.91128	1.661	0.99345	1.2994	0.96964	2.44189	1.0616	1.26275	0.98247	0.94732	2.5783	0.82258	1.0016	0.99699	0.68708	1.2474	0.9846	1.3364	1.1357	1.1146	1.1264	1.057	1.1264	1.0668
43.205	0.99542	1.93319	0.97008	1.6163	1.0307	0.86207	1.01628	2.2425	1.92201	0.95358	1.0568	1.1814	0.94325	1.745	1.0719	1.0825	0.9867	2.69838	0.9894	0.997034	1.021	0.94276	1.83	0.96339	1.0302	1.0037	0.90535	1.0772	1.2268	1.0027	1.0045	0.99761	1.0226	0.9955	1.0226	0.94769
43.659	1.0314	1.30312	0.9232	1.827	1.031	0.83842	0.952319	1.55426	2.113	0.99746	1.001	1.3459	0.93039	1.9359	1.0952	1.3001	1.0919	3.32301	1.0124	0.951174	1.2479	1.1083	2.0943	1.2401	1.183	1.0673	1.2565	1.2475	1.1148	1.1116	1.3757	1.2451	1.3854	1.2111	1.3854	1.0728
43.848	0.95459	1.99623	0.8978	0.5209	0.90055	0.45078	1.03179	4.42838	1.90493	1.0039	0.98745	0.6823	1.059	1.0328	0.95111	0.7906	0.99429	2.8987	1.0074	0.992788	1.0539	1.0199	1.6024	1.062	1.0369	1.0552	1.0666	1.1141	0.98265	1.1217	1.1762	1.086	1.1336	1.106	1.1336	0.96905
44.063	0.91016	1.8349	0.79837	0.95249	0.83619	0.84167	0.930853	2.18007	1.98153	0.94117	0.92895	0.96326	0.94122	1.6583	0.91551	0.92313	0.91845	2.6116	1.0454	0.918453	0.95492	0.91698	2.0183	0.96736	1.0364	0.99824	0.91034	1.0283	1.0066	1.0735	1.0105	0.99434	1.0586	0.96562	1.0586	0.88831
44.309	0.9453	1.55925	0.87537	0.83209	0.9496	0.93136	0.797112	1.67416	1.91229	0.80943	0.88411	0.81068	0.88472	1.7576	0.7886	0.95193	0.92929	2.74277	0.86883	0.802292	0.98613	1.0116	2.1688	0.98297	1.0203	0.98061	1.141	1.0341	1.0598	0.98394	1.0652	1.0322	1.0475	1.0076	1.0475	0.88834
44.495	0.997	2.10407	0.94445	9.4674	0.99974	0.87016	1.01484	2.41802	1.71723	0.94324	0.99558	9.9759	0.97968	1.872	1.0274	10.09	0.99751	2.66861	0.97531	0.964466	0.96985	0.91937	18.352	0.91309	1.0008	0.95196	0.88087	1.0622	1.0474	1.0249	1.1358	1.0701	1.0521	1.0505	1.0521	1.0755
44.685	1.0108	1.83332	0.78814	1.0904	0.97422	0.6205	0.940326	2.95459	1.92782	0.94296	1.0996	1.2692	0.94897	1.3973	0.95416	1.0051	0.96343	2.57929	0.97748	0.891314	0.93231	0.99463	1.683	0.96454	0.99473	1.0367	1.0164	1.0655	1.0704	1.0895	0.88666	1.056	1.0221	1.0183	1.0221	0.7822
45.013	0.96471	1.89194	0.80931	0.80722	0.86297	0.73133	0.947505	2.58698	1.9004	0.93176	0.95597	0.88811	0.99862	1.691	1.031	1.0465	0.99966	2.90641	0.97277	0.902959	0.93638	1.0422	1.5626	0.84579	1.0111	1.0344	0.95862	1.056	1.0555	1.1042	1.0333	1.1008	1.0621	1.1275	1.0621	0.77575
45.221	0.92669	1.97817	0.98045	0.83206	1.0019	0.99094	0.911787	1.99626	1.90836	1.0164	1.1218	0.73073	1.115	2.2261	0.98514	0.69189	1.0449	2.83557	1.079	0.815073	0.97976	0.951	1.3386	1.0196	1.025	0.96692	1.1152	1.0968	1.0169	1.13	0.97577	1.0322	1.0469	1.0053	1.0469	0.96686
45.481	0.99169	2.10801	1.298	1.352	1.1193	0.86845	1.00531	2.42733	1.66366	1.0282	1.0266	0.94161	0.90579	1.7909	0.96498	1.0983	0.8533	2.28516	0.87834	0.983366	1.0451	0.95191	1.3219	0.9232	0.94537	0.96389	0.86639	1.0263	0.93268	1.1723	0.95736	1.0187	0.98293	1.0211	0.98293	2.446
45.655	0.93046	1.93619	0.95078	1.0097	0.96583	0.81547	0.965612	2.37432	1.9721	0.96564	1.0046	0.84823	0.88177	1.5124	1.0427	0.9104	0.86894	2.47719	0.98655	0.946033	0.99834	0.94898	1.8169	0.91928	0.93743	0.89378	0.81428	1.0129	1.0447	1.1137	0.93659	0.9654	0.94897	0.96952	0.94897	0.78705
45.878	1.0972	2.29042	0.96791	1.3895	1.0033	0.88548	1.2143	2.58665	2.05682	0.97611	0.98244	1.1215	0.98425	1.8984	1.0082	1.361	0.94058	2.80362	1.0395	1.15733	1.2297	0.9846	2.4798	1.2572	1.0335	0.94777	1.1338	1.0862	0.89414	1.0443	1.1595	1.0672	1.1315	1.0122	1.1315	1.1091
46.081	0.93324	2.86379	0.96458	0.61459	0.95758	0.97166	1.47775	2.94731	1.9182	1.1046	1.065	0.94374	1.0344	1.9898	1.0557	0.98515	0.98018	2.83358	1.0267	1.14557	0.99562	0.9287	1.7927	1.0352	1.0047	1.0633	1.0637	1.0735	0.91159	1.0325	1.1082	1.0302	1.0879	1.0324	1.0879	0.95242
46.255	2.4045	2.02119	0.86325	0.79011	0.93584	0.7469	0.931786	2.7061	1.83863	0.95923	1.119	0.83542	1.0571	1.4925	1.0056	0.81475	0.99981	2.54493	0.99223	0.902449	0.93247	0.86876	1.6594	0.85912	0.93249	1.019	1.0867	0.96026	0.98181	1.1656	0.92145	0.97383	0.91427	0.92122	0.91427	0.89926
46.518	0.88475	1.90111	0.81876	0.74608	0.42175	0.91476	0.903007	2.07826	1.81415	0.96553	0.50251	0.82544	1.0818	1.9299	0.99269	0.80278	1.0645	2.56783	0.96218	0.805823	0.95974	0.89575	1.2868	0.93332	0.92965	1.0081	1.0702	1.0187	1.1143	1.1195	0.95468	0.98335	0.9674	0.97146	0.9674	0.76779
46.709	1.0122	1.66038	0.89886	1.0277	0.97496	0.75021	0.838481	2.21322	1.02843	0.89563	1.0374	0.94439	0.89805	1.5008	0.9401	1.1113	0.9763	2.88368	0.5199	0.837672	1.1268	1.0285	2.0615	1.1671	1.0365	0.99618	1.2224	1.1109	1.0567	1.1106	1.1096	1.083	1.1798	1.1124	1.1798	0.96143
46.973	0.94773	1.67295	0.98316	1.4299	0.98301	0.56454	0.860024	2.96338	2.03529	0.89307	0.90626	1.3698	0.78138	0.97296	0.95806	1.6166	0.89258	2.65571	0.872	0.93675	1.0416	1.0866	2.1276	0.94685	1.0419	0.92918	0.87753	1.0817	0.91506	1.1505	1.0316	1.036	1.0253	1.0362	1.0253	0.95233
47.17	0.93319	1.98019	0.88303	1.0089	0.98834	0.93506	1.04158	2.11771	2.05333	0.93716	0.95611	0.86295	0.81738	1.6992	0.98051	0.94177	0.87849	2.58808	0.9568	1.20026	0.94167	0.96416	1.6724	0.90009	1.0547	0.93585	0.79663	1.0185	1.1489	1.0885	0.95024	0.99721	1.0252	0.90449	1.0252	0.9376
47.472	1.0631	1.89374	1.095	1.1905	0.85202	0.82661	0.986703	2.29097	1.80831	1.0084	0.76987	1.0221	0.90245	1.8705	1.0165	1.2609	0.9673	2.82528	0.97796	0.990478	1.1921	1.0747	1.8551	1.1123	1.0387	0.92741	0.97627	1.1876	1.2399	1.1	1.2308	1.146	1.1336	1.1364	1.1336	1.05
47.964	1.0236	1.80533	1.0617	1.1674	1.0334	0.46322	0.894393	3.89736	1.92615	1.0123	1.0035	0.89355	0.91439	0.77081	0.96919	0.95613	0.94872	2.84149	0.96372	0.993937	1.1211	1.0533	1.9533	1.065	1.0755	1.0204	0.9239	1.1923	1.1152	1.1416	1.1668	1.1972	1.2607	1.1583	1.2607	1.0431
48.177	1.0034	1.52903	0.88881	1.607	0.92725	0.68286	0.871764	2.23915	1.9726	0.96426	0.94729	1.1141	0.93376	1.4869	1.0419	1.4178	0.98349	2.76456	0.90373	0.988134	1.1314	1.0628	2.1003	1.0252	1.1024	1.0455	0.95291	1.1008	1.0431	1.0576	1.1805	1.1785	1.2418	1.088	1.2418	1.2211
48.589	1.021	1.9307	0.87424	0.50889	0.84463	0.87289	0.970747	2.21184	1.79474	1.0106	0.98937	0.65012	1.0622	1.8157	0.93662	0.70683	1.0112	2.45264	0.93232	0.96913	0.92775	0.9411	1.336	0.9807	0.99788	1.049	1.0784	1.0444	1.0476	1.0548	1.123	1.0488	1.0698	0.99284	1.0698	0.74413
48.779	0.98315	1.3021	0.93084	1.3606	0.99196	0.82552	0.866662	1.57731	2.168	0.96551	1.0258	1.3081	0.94498	1.7949	1.09	1.2024	0.97681	2.75931	1.0738	0.882383	1.0513	0.97513	2.7914	0.96237	0.90416	0.91974	0.86238	1.0658	1.0322	1.0658	1.1061	1.0924	1.0273	1.0789	1.0273	1.0137
49.306	1.0046	1.82843	0.95562	1.6307	0.87958	0.95756	0.944108	1.90946	2.74406	0.9601	1.025	1.3427	1.0024	2.0173	0.93717	1.5101	1.0375	2.86981	1.2993	0.950014	1.1533	0.99815	2.343	1.2112	0.75395	1.0557	1.0775	1.1123	0.8755	0.93496	1.24	1.1044	0.90711	1.0771	0.90711	1.1809
49.778	0.921	1.89243	0.84773	0.68777	0.95187	0.96627	0.953586	1.95849	2.03235	0.98184	1.0711	0.78688	1.0132	1.9612	0.97922	0.8049	0.98478	2.55133	0.97167	0.940801	0.94683	0.84638	1.4384	0.90963	1.018	1.026	0.91107	1.0945	1.068	1.0522	1.0297	1.0095	1.0887	0.88487	1.0887	0.77446
50.097	0.94318	1.67049	0.86963	0.62823	0.88821	0.90558	0.886091	1.84466	1.97244	1.0129	1.0486	0.91981	1.0049	1.9046	0.96315	0.77928	1.0301	2.64382	0.91178	0.892806	1.0158	1.0184	1.8964	0.9473	1.0759	1.0201	0.97661	1.0438	1.1449	0.98032	1.021	1.0706	1.1435	1.0515	1.1435	1.2808
50.66	1.2545	1.55812	1.1501	2.1667	1.0595	0.85398	0.905558	1.82454	2.11247	1.1075	1.0143	1.7091	0.93634	1.7967	1.151	1.9943	0.99112	2.65987	0.99631	1.02507	1.208	1.0621	3.3672	1.1378	1.0451	1.0215	0.99529	1.0803	0.96388	1.1405	1.1782	1.1343	1.1496	1.0835	1.1496	0.97509
50.908	0.92334	1.84405	1.1116	1.5274	1.0096	0.88485	0.956034	2.08402	1.94609	1.0404	0.94281	1.4676	0.89913	1.7527	1.0711	1.8113	0.95668	2.52805	0.94731	1.0715	1.0172	0.97401	2.8226	0.99892	0.99998	0.9351	0.83423	1.0205	0.94192	1.0284	0.99842	1.0034	1.001	0.96151	1.001	1.1982
51.08	0.98206	1.62524	0.91496	0.79857	0.88814	0.83054	0.883761	1.95685	2.04132	0.95528	0.93901	1.0132	0.91791	1.6539	1.0368	1.1301	0.95017	2.4955	0.90226	0.99139	1.0365	0.98566	1.6559	0.96327	1.016	1.0427	0.92278	0.99519	1.0898	1.0009	1.0521	0.95508	1.0355	0.93992	1.0355	0.95703
51.307	0.92944	1.48376	0.88751	0.76479	0.90262	0.6939	0.893695	2.13829	1.83939	0.97008	0.97353	0.81396	1.0049	1.7255	1.0293	1.0719	1.0413	2.4823	0.8904	1.04109	1.1481	1.0603	1.2589	1.074	1.0856	1.0281	1.073	1.138	1.108	1.3118	1.145	1.1526	1.1694	1.0961	1.1694	1.3307
51.694	0.82968	1.72567	0.84339	0.66692	0.90111	0.81829	0.854248	2.10887	1.98568	0.97716	1.0459	0.83349	1.0286	1.8006	1.0622	0.64127	1.0214	2.72921	0.99704	0.934024	1.0071	0.93927	1.7671	1.0174	1.0295	1.1286	1.0451	1.1113	0.95448	1.0713	1.0492	1.0468	1.1246	1.0205	1.1246	0.78384
51.934	0.97237	1.87889	0.9632	1.0549	0.9945	0.83754	0.970462	2.24335	1.98829	0.92562	0.962	1.0195	0.97516	1.7439	0.93516	0.88718	0.97581	2.69064	0.92601	0.979786	0.95458	0.95585	2.635	0.91238	0.96455	1.0617	1.016	0.90171	0.99249	1.1271	0.82989	0.93334	0.92684	0.92953	0.92684	0.90358
52.209	0.96673	1.83364	0.97062	1.2495	0.95115	0.92033	0.918419	1.99237	1.85387	0.85791	0.93093	1.232	0.97967	1.8088	0.82538	1.0365	0.94165	2.58293	0.99413	0.93508	0.9992	0.92568	2.2293	1.0169	1.0029	0.9675	0.95463	1.0198	1.0142	1.0533	0.94126	0.98103	1.0305	0.97272	1.0305	0.66151
52.422	0.97079	1.81534	0.95731	1.0359	0.99317	0.88987	0.890584	2.04	2.03033	0.91885	0.98526	1.1574	0.97737	1.8523	1.0246	1.0917	1.0349	2.6266	1.0153	0.864802	1.0648	0.97327	2.0106	1.1248	1.0143	1.0176	1.2076	1.0391	1.003	1.0274	1.0689	1.0664	1.0802	1.0275	1.0802	0.97557
52.585	0.92621	1.86507	0.97835	0.84032	0.96913	0.9902	0.927881	1.88353	1.78586	0.93861	0.95743	1.2238	0.99043	1.9699	0.88563	1.0197	0.90949	2.52621	0.82539	0.891658	0.94313	0.94835	1.8262	0.94035	0.95978	0.95104	1.0077	0.8708	0.92252	1.1456	0.92715	0.97585	0.9785	0.93816	0.9785	0.42278
52.872	0.93614	1.70236	0.8935	0.88313	1.0062	0.92797	0.865641	1.8345	2.10182	0.9004	1.0403	0.90602	1.0231	1.7233	0.93384	0.89204	0.95967	2.49684	0.93451	0.826065	0.91031	0.93875	1.7061	0.83461	0.96181	0.9893	0.89332	0.96784	0.93608	1.1416	0.84658	0.87982	0.88018	0.92183	0.88018	0.86401
53.074	0.95188	2.06182	1.0329	0.65273	1.0798	1.011	0.949662	2.03938	1.98449	0.90358	1.0243	0.80708	0.94761	1.9279	0.93113	0.86004	0.92512	2.64256	0.96337	0.941242	0.91677	0.93737	1.4925	0.81653	0.89625	0.95015	0.85048	0.94859	0.88899	1.0979	0.79809	0.94702	0.84841	0.93526	0.84841	0.74581
53.255	0.9058	2.05916	0.99131	1.1505	1.0607	1.0041	0.959597	2.05075	1.81159	0.95026	1.1048	1.645	1.092	1.9278	0.92022	1.6675	1.0064	2.47056	1.0227	0.880132	0.91247	0.88129	2.7556	0.85118	0.90701	0.9081	0.86654	0.92276	1.0257	1.0886	0.87017	0.85451	0.83101	0.8493	0.83101	0.8728
53.492	1.0341	1.96992	0.98189	1.1351	0.98398	0.88093	1.04832	2.23618	2.15101	0.96662	1.0541	1.0429	1.09	1.8015	1.1029	0.92525	1.0558	3.1331	1.1141	1.05521	0.95601	0.94042	1.3127	0.90631	0.99924	1.008	0.97295	1.0226	0.90937	0.98015	1.1161	1.0112	1.0169	0.96087	1.0169	0.90623
53.781	0.89118	1.77491	0.9767	0.70351	0.92972	0.94233	0.820926	1.88353	1.88591	0.8911	0.93156	1.1403	0.99874	2.0571	0.91851	0.94046	0.95181	2.54022	0.97437	0.846387	0.96576	0.88942	1.7842	1.0202	0.87589	0.89254	1.0418	0.91062	0.82774	1.0777	0.90418	0.92082	0.90471	0.9357	0.90471	0.93057
53.97	0.88784	1.75171	1.1997	0.59925	1.0734	1.1009	0.820175	1.59116	2.16585	1.1192	1.1113	0.81545	1.1853	2.3201	0.96889	0.74249	0.95724	2.77788	1.0622	0.779153	0.99863	0.8606	1.3127	1.0238	0.84636	0.96164	1.0691	0.97209	0.92942	1.0894	0.89487	0.9385	0.82225	0.88441	0.82225	0.82261
54.341	0.94507	2.24691	1.0804	1.0123	1.1384	0.97421	1.0216	2.30639	2.40666	0.88057	0.98705	1.333	0.90241	1.848	0.97193	1.0281	0.8756	2.57702	1.1732	1.08533	0.54364	0.90259	1.701	0.42719	0.92319	0.93071	0.36872	0.96239	0.82811	1.0669	0.9733	0.93469	0.8859	0.90937	0.8859	0.86693
54.654	0.94589	2.08236	1.0752	0.8511	1.0307	0.83952	1.10252	2.48041	1.8764	0.8906	0.93243	0.99074	0.93442	1.6633	0.9247	0.79635	0.94457	2.52961	0.92411	1.0654	0.9079	0.80398	1.4377	0.87023	0.97775	0.96302	0.82703	0.93497	1.0031	0.99677	0.93377	0.87276	0.92147	0.77633	0.92147	0.88528
54.946	0.94144	1.84919	1.0367	1.0196	1.0368	0.92595	0.947468	1.99707	1.97751	0.94003	1.0333	0.7446	1.0125	1.7738	0.94567	0.89754	0.90047	2.40043	0.93282	0.897514	0.87661	0.96286	1.9643	0.81426	0.92756	0.97959	0.76097	0.94107	0.85981	1.008	0.92755	0.96091	0.95109	0.9986	0.95109	1.0205
55.259	0.96202	1.95061	1.101	0.59696	1.0092	1.037	0.937434	1.88102	2.06093	1.0663	1.0873	0.75891	1.1066	1.9828	0.93695	0.77533	1.0018	2.56183	1.063	0.898607	0.94666	0.89809	1.4221	0.90135	0.91723	0.94284	1.009	0.89989	0.99456	1.1071	0.92969	0.93531	0.86249	0.88475	0.86249	41.08
55.511	0.88744	1.98287	0.82665	0.7712	0.8773	0.92326	0.962035	2.14768	1.85641	0.91656	1.0153	1.0359	1.0427	2.013	0.92658	1.013	0.97959	2.48146	0.97994	0.967231	0.87921	0.92559	2.1891	0.81916	0.90213	1.0003	0.85863	0.94474	1	1.0131	0.90108	0.96689	0.91555	0.92184	0.91555	0.8024
55.694	0.91617	2.04367	0.99573	0.96828	0.93976	0.78997	1.03717	2.58702	1.73143	1.0766	1.1047	1.3744	1.1498	1.6771	1.0964	1.3167	1.0545	2.4507	0.90933	0.990361	0.94599	0.945	1.9083	0.985	0.94665	0.98529	1.0112	1.0413	0.90063	1.0977	1.01	0.96005	0.97166	0.93355	0.97166	0.4295
55.903	0.88835	2.1347	0.858	0.87371	1.0507	0.1947	1.0649	10.9641	1.98358	0.87262	1.1051	1.173	0.9805	0.30787	0.95215	1.0017	0.89072	2.53509	0.981	1.03488	0.84346	0.90026	1.7251	0.75451	0.9087	0.96069	0.8156	0.91262	1.0877	1.0458	0.87603	0.88458	0.84853	0.86398	0.84853	0.77288
56.173	1.104	2.58728	1.1002	1.9681	0.95242	0.88698	1.54323	2.91695	2.14296	1.0079	0.90878	1.4338	0.9752	1.9207	0.93076	1.3812	0.9863	2.69026	1.013	1.44445	1.0679	0.93154	3.207	0.92644	0.96526	0.97111	0.86203	1.0252	0.95101	0.9692	1.1812	1.0752	1.0603	1.0281	1.0603	1.0206
56.357	0.99503	2.01202	1.1008	1.6154	1.0745	0.77647	1.10504	2.59124	1.94833	0.95886	0.98834	1.9088	0.94482	1.5793	1.0137	1.573	0.95685	2.55166	0.97307	1.00067	0.98911	0.8907	3.0533	0.87758	0.96231	0.94853	0.91903	0.98957	0.99457	1.0083	0.99492	0.89753	0.97103	0.90869	0.97103	0.83587
56.549	0.9681	2.06564	1.2126	1.2744	1.1991	0.9257	1.02372	2.23144	2.14911	1.0778	1.1032	1.2392	0.99003	1.6993	1.0714	1.4005	0.97158	2.82215	1.0264	1.01773	1.0618	0.94138	1.8003	0.99819	0.95835	0.89447	0.98937	0.9871	0.94771	1.0752	0.97932	0.9833	0.95987	0.94929	0.95987	0.78206
56.864	0.94399	1.82284	1.0383	1.3464	1.0336	0.97796	0.940224	1.86392	1.86879	0.98071	1.0688	1.156	1.0383	1.8317	0.96842	0.91706	0.94239	2.55321	0.96543	0.920446	0.89647	0.84866	2.2081	0.8384	0.90956	0.95028	0.89109	0.87292	0.92596	1.0242	0.89844	0.89914	0.90758	0.88473	0.90758	0.92866
57.104	0.93994	2.03585	0.9722	1.0763	0.99506	0.95641	0.973929	2.12863	2.05748	0.94098	1.0455	0.96348	1.0556	1.9131	0.95925	0.97035	0.95468	2.54663	1.0845	0.894879	0.91825	0.87361	1.6158	0.74452	0.93987	0.95897	0.79132	0.9113	0.95542	1.1917	0.86187	0.85569	0.87441	0.84833	0.87441	0.71275
57.412	0.8481	1.91529	0.98515	0.80702	1.0693	0.92769	1.0052	2.06458	1.90867	1.0125	1.2025	0.99871	1.1268	1.889	0.97924	0.78002	0.98339	2.5467	0.98329	0.9229	0.82898	0.93291	1.9405	0.88964	0.91228	1.0047	1.0348	0.90239	0.93672	0.96241	0.80139	0.88854	0.87727	0.92676	0.87727	0.9332
57.626	0.82761	1.80043	1.1938	0.83887	0.91191	0.96855	0.860528	1.85889	2.00415	1.1707	0.99774	0.73626	1.1565	1.9431	1.261	0.6748	0.96329	2.65222	1.0981	0.788567	0.81617	0.87816	1.4002	0.64613	0.9383	1.0064	0.74973	0.84171	0.9227	0.95421	0.82933	0.87267	0.85512	0.81364	0.85512	0.93734
57.794	0.8467	1.87352	1.0674	0.53578	1.0177	1.1153	0.861954	1.67983	1.71039	0.93982	1.0195	0.68673	1.0473	2.0809	0.80257	0.8486	0.89743	2.38514	0.92934	0.790269	0.85417	0.86406	1.8524	0.80499	0.87448	0.96022	0.98491	0.86094	0.99522	1.0798	0.87433	0.86498	0.8662	0.88677	0.8662	0.51499
58.08	0.93364	2.032	0.88027	0.62644	0.8878	0.69075	1.02756	2.94173	2.01657	0.93109	0.94669	1.0334	1.082	1.474	0.9216	1.0548	0.96293	2.74362	1.0395	0.959218	0.87609	0.89459	2.6224	0.85027	0.89148	0.96607	0.85839	0.91883	0.81347	1.1623	0.9833	0.91259	0.89931	0.94102	0.89931	0.86505
58.305	0.87303	1.99624	0.86917	0.77067	0.84429	0.51362	0.93052	3.88661	1.90213	0.83046	0.91113	0.78996	1.0767	1.0749	0.84961	0.84566	0.93232	2.42896	0.99643	0.820609	0.83252	0.86198	1.4125	0.74654	0.84571	0.94997	0.90452	0.8557	0.77452	1.0684	0.82294	0.82985	0.75702	0.81468	0.75702	0.76752
58.739	0.8183	1.93515	0.8158	0.42473	0.84616	1.0009	0.897466	1.93341	2.19791	1.0022	1.0285	1.0294	1.1311	2.0544	0.92409	0.70757	0.96587	2.61026	1.1094	0.782238	0.81988	0.85983	1.6415	0.81419	0.86569	1.0316	0.94017	0.90692	0.8858	1.0556	0.88486	0.84344	0.80319	0.83963	0.80319	0.84285
58.986	0.90451	1.82753	0.8662	0.65497	0.93873	0.97435	0.907057	1.87564	1.89113	0.90165	0.99205	1.3456	0.94306	2.0066	0.92624	1.2677	0.96342	2.53869	0.94457	0.90715	0.89244	0.91492	2.0905	0.82901	0.90158	0.96772	0.84972	0.95201	0.99838	0.97507	0.94573	0.90607	0.91478	0.9643	0.91478	0.99792
59.165	0.99213	1.7757	0.86032	1.1345	0.85739	0.88754	0.888284	2.0007	2.2912	0.97906	1.0009	0.97828	1.0089	1.8817	1.0889	0.95381	1.1444	2.96226	1.1457	0.880865	1.0393	0.95284	1.6894	0.96019	1.0694	1.0895	0.99843	1.0422	1.001	1.0818	1.0707	1.0054	1.1727	1.0064	1.1727	0.96751
59.341	0.97261	1.80114	0.84973	0.59679	0.89085	0.964	0.876708	1.8684	2.11522	0.97723	1.0698	0.72796	1.0635	2.0021	0.87842	0.7123	1.034	2.80783	1.003	0.814287	0.934	0.97193	1.557	0.95292	0.95122	1.0273	1.179	0.98291	0.95788	1.0184	0.99765	0.99298	0.98323	0.98751	0.98323	0.97336
59.624	0.81618	2.05592	0.97461	0.78389	0.90447	0.57091	0.996246	3.60113	1.39512	0.92841	0.95621	1.1191	0.98088	1.0328	0.87226	0.94995	0.91049	2.41315	0.76263	0.864113	0.78279	0.87543	1.7741	0.69591	0.85101	0.84615	0.72117	0.88307	1.0582	1.0893	0.77007	0.89651	0.80075	0.86008	0.80075	0.82453
60.08	1.0006	1.57606	1.2699	0.96833	1.1633	0.86508	0.900924	1.82187	1.97678	0.95534	0.96232	0.69372	0.92262	1.7178	1.0759	0.68209	0.94247	2.4529	1.0067	0.99672	1.109	0.97034	1.5344	1.0529	0.98449	0.96309	0.98775	1.021	0.89478	1.0443	1.1712	1.0594	1.0552	1.0727	1.0552	0.48658
60.534	0.93129	1.67508	1.0999	0.75144	0.97154	0.93789	1.00966	1.786	1.76015	0.93202	0.96026	1.2303	0.92305	1.8239	0.90693	1.2131	0.86778	2.4022	0.91675	1.0193	0.95136	0.91439	1.6091	0.94573	0.85696	0.94951	0.87311	0.94533	1.0447	1.071	0.80744	0.88207	0.85788	0.91613	0.85788	0.95215
60.819	0.93369	1.78984	0.78753	1.2519	0.85081	0.55141	0.926231	3.24594	1.81992	0.93771	1.0039	1.244	0.98907	1.2688	1.0121	1.1194	1.0096	2.76822	1.0083	0.902421	0.95614	1.0094	2.7103	0.87343	0.98378	1.007	0.95813	1.0428	1.1828	1.0399	0.9993	1.0129	0.99807	1.0037	0.99807	0.88042
61.01	1.0508	1.52644	0.93924	1.2569	1.0112	0.94098	1.13351	1.62218	2.01758	1.0429	1.0579	1.246	1.012	1.9237	1.0916	1.4548	1.0253	2.82715	0.9911	1.10919	1.1186	1.0264	3.1363	1.063	1.018	0.9544	0.95829	1.0857	1.0713	1.038	1.0927	1.0927	1.1224	1.0572	1.1224	0.80226
61.515	0.94551	1.69489	0.92162	1.2918	1.0516	0.82347	0.877365	2.05823	2.0619	0.99395	1.1011	1.1976	1.0052	2.0203	0.95972	1.1559	1.0397	2.89156	0.9287	0.994079	1.1699	1.0268	1.961	1.0501	1.0511	0.93363	1.0685	1.1043	1.0846	1.1004	0.97644	1.0669	1.1369	1.0646	1.1369	1.0037
61.997	1.0208	1.70843	0.84198	0.9718	0.97198	0.93989	0.945137	1.81769	2.10163	1.0737	1.112	0.97396	1.0627	2.4948	1.0657	1.1109	1.0556	3.06833	1.033	0.997408	1.1625	0.96336	3.3554	1.1165	1.0014	0.96209	1.029	1.0816	1.0183	1.0113	1.0453	1.0823	1.1365	1.0439	1.1365	1.0072
62.268	0.98969	1.81066	1.1281	1.0546	1.047	0.76581	0.894016	2.36437	2.01891	0.9556	0.95959	1.0779	0.92953	1.796	1.0602	1.1799	0.98159	2.68131	0.98667	1.0978	1.0655	0.91852	1.4265	1.0216	0.96395	0.88668	0.94322	0.99715	0.98573	1.1362	0.99276	1.0235	0.9926	0.94952	0.9926	1.0399
62.519	1.0155	1.76887	0.94567	1.5418	1.0407	0.99803	0.906127	1.77236	1.73057	0.93099	1.023	1.1468	0.91978	2.0329	0.98231	1.1082	0.94181	2.68508	0.82744	0.981473	0.94488	0.90845	1.7562	0.85975	0.95951	0.90562	0.83095	1.0062	0.99728	1.1144	0.97694	0.95556	0.99878	0.94172	0.99878	0.62457
62.86	0.9837	1.77821	1.2916	1.4454	1.2503	0.86411	0.937129	2.05785	2.15846	0.9607	0.994	1.2739	0.92095	1.9863	0.99314	1.6869	0.96274	2.90461	0.97774	0.986993	1.0517	0.97842	3.5883	0.93686	0.95374	0.96056	0.96192	0.92143	0.8556	0.95274	0.97416	0.95354	0.92544	0.96937	0.92544	0.80265
63.063	1.008	1.93596	1.0143	0.75225	1.0126	0.89377	0.895622	2.16606	2.06996	0.96382	0.97975	0.84842	0.93765	1.9759	1.2414	0.83679	0.99047	2.86281	1.0917	0.971626	1.0248	0.87024	1.7077	0.94721	0.90961	0.86052	0.85205	0.93245	0.84825	1.1081	0.92741	0.94263	0.85493	0.88081	0.85493	0.76628
63.365	0.88607	1.93708	0.98149	0.62027	1.1513	1.0457	0.924166	1.85243	2.09915	0.89873	1.0964	0.98671	0.98665	1.5128	1.0033	0.74057	0.94234	2.42746	1.006	0.939945	0.89922	0.83673	1.2753	0.88765	0.93174	0.94947	0.87667	0.88822	0.98027	0.93768	0.9093	0.87415	0.87179	0.85757	0.87179	0.75993
63.734	1.03	2.12146	1.1198	1.2418	1.0756	0.88098	1.17803	2.40807	1.90837	0.878	0.79078	1.26	0.82336	1.6732	0.95335	1.393	0.90285	2.78306	0.95239	1.21132	1.0774	0.9224	2.1058	1.0009	0.96863	0.92341	0.87712	0.93517	0.96987	1.0958	1.0103	0.92112	0.95642	0.92102	0.95642	0.73149
63.897	0.98031	2.21825	1.1606	1.462	1.0942	0.69395	1.18596	3.19656	1.84732	0.95361	0.91921	1.2335	0.8619	1.5209	1.086	1.3378	0.93988	2.6536	0.97023	1.2528	1.1224	0.94195	1.732	0.98643	0.012053	0.99269	0.77418	1.0046	0.97342	0.97838	1.1181	0.97979	0.015482	0.95992	0.015482	0.9066
64.213	0.95543	2.08543	1.161	1.15	1.1025	0.69974	1.06479	2.98029	1.8336	1.0102	1.0464	1.0873	0.89868	1.5593	1.1293	1.394	0.90565	2.79109	0.98738	1.06692	1.0369	0.92811	1.4808	0.93072	0.97348	0.94949	0.72796	0.94851	1.0257	1.0556	0.94322	0.9315	0.97972	0.96009	0.97972	0.85753
64.397	0.93123	2.09013	0.97161	0.809	0.88561	0.90108	1.00195	2.31958	1.94379	0.89851	0.92434	0.7365	0.95797	1.8977	0.9582	0.83307	0.90092	2.68529	1.001	1.00863	0.94051	0.84618	1.6011	0.86898	0.8431	0.91071	0.82678	0.93848	1.0962	1.0705	0.90716	0.92019	0.87462	0.88319	0.87462	0.82729
64.858	1.0472	2.0666	1.1922	1.337	1.0758	0.86015	1.10104	2.4026	2.00011	1.0451	1.0039	1.0914	0.90973	1.9433	1.0776	1.2831	0.93529	2.7334	0.93349	1.1158	1.1358	0.94702	1.8518	1.0156	0.95419	0.96339	0.91685	1.0298	0.98191	1.0521	1.0378	1.0557	1.0391	1.0227	1.0391	1.2572
65.268	0.8879	1.58654	0.99106	0.86493	1.0307	0.85407	0.957281	1.85762	2.17156	1.1413	1.0679	1.1537	1.0428	2.0507	1.0444	0.99482	1.0289	2.72039	0.98647	0.9374	1.1542	1.0944	2.4433	1.0539	1.03	0.87136	0.94751	1.0867	1.0334	1.104	1.0623	1.065	1.0963	1.1314	1.0963	1.0839
65.445	0.86774	1.90367	0.82323	0.76888	0.9236	0.88252	0.918735	2.15709	1.8494	0.97712	1.0397	1.0713	1.0972	2.108	1.0272	1.1301	1.0475	2.8176	1.054	0.880746	1.0089	0.86366	2.426	0.96514	0.99584	0.97066	0.98354	1.0403	1.0135	0.98472	1.06	0.98675	1.0582	0.92723	1.0582	0.96595
65.731	1.0347	1.76177	0.98529	0.78277	1.9075	1.011	0.997384	1.74261	2.40527	1.1771	1.1988	0.83769	1.1123	2.2159	1.0442	1.2966	1.012	2.80666	1.0774	1.10124	1.0948	0.90662	2.1683	0.98092	0.99474	0.94195	1.1047	1.0794	1.0967	1.043	1.1113	1.0691	1.0604	0.97659	1.0604	1.1968
66.116	0.95352	1.87933	0.88547	0.84815	0.9471	0.95436	0.992785	1.9692	1.77727	1.0161	1.0521	0.66602	1.0136	2.1679	0.9466	1.1409	1.0079	2.74411	0.95674	1.0358	1.0788	0.89889	2.1358	0.95477	0.99486	0.94448	0.99537	1.0311	0.91379	1.0978	1.0889	1.0275	1.0386	0.98591	1.0386	0.84747
66.542	0.92084	1.72272	0.87011	0.75825	0.91998	0.83053	0.959414	2.07424	2.2966	1.0194	1.0383	0.9423	1.0671	2.0845	1.0303	0.85788	1.1527	3.17955	1.1896	0.964182	1.2155	1.0525	1.8159	1.0677	1.0735	0.98049	1.1236	1.1106	0.84628	1.1507	1.2093	1.1052	1.0774	1.0911	1.0774	1.1037
66.717	0.89046	1.77115	0.89625	0.83888	0.90241	0.92625	0.965722	1.91217	1.94788	1.1075	1.0571	1.2061	1.0569	2.2457	1.0602	1.0371	1.0197	2.84446	1.0483	0.986258	1.0913	0.90955	2.3848	0.99036	0.93927	0.95124	0.94901	0.98603	0.943	1.1053	0.99896	0.94972	0.94245	0.89537	0.94245	0.6956
66.916	0.82208	1.80519	0.84154	0.73772	0.92379	0.90615	0.870848	1.99215	2.28666	0.90088	1.0333	1.4432	0.88467	1.8374	1.1166	0.98028	0.86332	3.07398	1.1761	0.877198	0.91699	0.91692	2.1979	0.86434	0.89657	0.94089	0.8042	0.91322	1.08	1.1078	0.84499	0.89572	0.86487	0.83819	0.86487	0.72922
67.236	0.90585	1.62467	0.7703	0.80529	0.86416	0.89951	0.858556	1.80618	1.98303	0.86663	0.95951	0.89011	0.98275	1.8392	0.9521	0.8195	0.96086	2.71214	0.99281	0.943984	0.94445	0.94517	1.5047	0.89741	1.0095	0.96258	0.94919	0.9719	0.82485	1.0602	0.95947	0.90451	1.035	0.88206	1.035	0.90305
67.534	1.0058	1.46081	1.1445	1.7394	1.0971	0.79766	0.829992	1.83137	2.35148	1.0941	0.99431	1.1875	0.91539	1.9578	1.0407	1.3768	1.0146	2.78873	0.98039	0.987223	1.2822	1.0971	2.6935	1.0982	1.0542	0.94044	1.081	1.1022	0.94223	1.0975	1.1449	1.1571	1.0897	1.0613	1.0897	1.0894
67.871	0.85506	1.7335	0.76489	0.37846	0.78533	0.8599	0.858714	2.01593	1.86231	0.89078	0.96331	0.77556	1.028	1.8865	0.93598	1.0062	0.94385	2.64321	0.97074	0.887053	0.89275	0.77127	1.4413	0.97101	0.79194	0.85117	1.0236	0.92842	1.0431	1.0925	0.76251	0.87635	0.77341	0.74486	0.77341	0.98974
68.061	0.87758	1.63096	0.7467	1.0106	0.79379	0.87417	0.843649	1.86573	1.91415	1.007	1.0225	1.1995	1.0939	1.9752	0.93557	0.85633	1.0165	2.74308	1.017	0.883664	0.9267	0.92486	1.4011	0.89275	0.8957	0.96293	0.97757	1.0074	1.2123	1.1503	0.94327	0.96097	0.91196	0.9748	0.91196	0.86363
68.38	0.93377	1.30343	0.67521	0.7367	0.85569	0.90986	0.948692	1.43256	1.99096	1.0684	1.1443	1.0511	1.1226	2.1165	0.96189	0.99028	1.0714	2.73214	1.0448	0.985404	1.0122	0.98212	1.7049	0.97831	1.0181	1.0405	0.9599	1.006	1.0851	1.1324	1.0003	1.0417	1.0793	1.0309	1.0793	0.85639
68.62	0.66666	1.61201	0.749	3.817	0.80291	0.71388	0.956468	2.2581	2.17104	1.1767	1.0446	4.0101	1.1444	2.0769	1.134	4.3303	1.1334	2.72143	1.0647	1.0338	1.3123	1.0354	7.478	1.134	1.1119	1.0567	1.0258	1.2556	1.0142	1.1349	1.4181	1.3349	1.4202	1.2333	1.4202	1.2053
68.878	0.91211	1.72108	0.76271	1.0491	0.9041	0.8754	0.896596	1.96604	2.03694	1.1391	1.0912	0.98688	1.0857	2.1976	1.1163	0.98003	1.0317	2.88118	1.122	0.9201	1.0382	0.96031	1.8504	1.0168	1.0918	1.0064	0.91995	1.1041	1.0567	1.1549	1.031	1.0793	1.1876	1.0471	1.1876	32.139
69.123	0.97823	2.18483	0.9466	1.4662	0.9968	0.8102	1.06547	2.69665	1.85133	0.98624	0.97323	1.1925	0.82227	1.7665	0.93671	1.0842	0.89408	2.51255	0.92277	1.17889	1.0691	0.95099	2.1273	0.91633	0.93444	0.91404	0.73991	1.0555	1.0995	1.0369	0.99696	1.0374	0.94904	0.99403	0.94904	0.95457
69.487	0.94917	1.58804	0.90726	1.0667	0.93657	0.59149	0.844483	2.68481	1.66601	0.90361	0.9357	0.99047	0.87186	1.381	1.0282	1.4387	0.88762	2.60572	0.91427	1.03739	1.0724	0.9948	1.7871	1.0251	0.94209	0.90339	0.98117	1.0329	1.1175	1.1065	0.97409	1.0371	0.99185	0.97892	0.99185	0.9878
69.728	0.97748	1.66132	0.91589	1.0068	0.96817	0.74336	0.871528	2.23488	0.878084	0.85654	0.88514	1.2732	0.87063	1.6221	1.0312	0.96551	0.92379	2.64703	0.45416	0.983039	1.0147	1.0585	2.4959	1.0232	1.0258	0.97138	0.98632	1.0152	1.1492	1.0549	0.96648	1.0099	1.0263	1.1006	1.0263	0.86511
69.95	3.1729	1.83379	1.1762	1.3662	1.1985	0.84983	0.991585	2.15783	2.16808	1.148	1.1885	0.85054	0.9414	2.2884	1.1135	1.1978	1.0227	3.0089	1.1625	1.09542	1.3146	0.99518	1.8044	1.1548	0.96409	0.89528	0.99892	1.1858	1.0148	1.1313	1.2507	1.196	1.1751	1.1562	1.1751	1.1327
70.229	1.0305	1.76877	1.0878	1.5818	1.0823	0.76986	0.964491	2.29752	1.77962	0.94531	1.0146	1.4314	0.85374	1.7551	1.1313	1.5598	1.0195	2.96727	1.0468	1.05284	1.2314	1.0305	2.5681	1.2053	1.0687	0.87148	1.072	1.1026	0.92448	1.1147	1.1664	1.1304	1.1353	1.1123	1.1353	0.81349
70.562	1.0393	1.97809	1.2627	1.1046	1.1057	0.74436	1.0213	2.65743	1.78563	1.053	1.0078	1.1089	0.89875	1.7783	1.1345	1.1547	0.9394	2.70571	1.0398	1.11637	1.1885	0.99939	1.8998	1.0874	0.95621	0.89068	0.90714	1.0512	1.0349	1.0554	1.0903	1.0296	0.98079	1.014	0.98079	0.62251
70.891	0.91396	1.7864	1.1935	1.6301	1.0885	0.77263	0.921852	2.3121	1.82865	1.0245	0.99076	0.80623	0.88912	1.7157	1.1195	0.89619	0.95272	2.73779	0.93332	0.988308	1.1066	0.9291	1.8149	1.0044	0.97897	0.93591	0.99304	0.9914	1.1695	0.9737	0.94126	0.93595	0.95001	0.93876	0.95001	0.90468
71.135	3.3	1.63402	0.91021	0.80234	0.95459	0.80148	0.873824	2.03875	1.99282	0.95153	0.95542	0.81656	0.95724	1.7085	1.1	0.90894	1.0227	2.79107	0.98475	0.960115	1.0254	1.0157	1.7366	0.93849	0.98154	0.90398	1.0341	1.0813	1.215	0.9692	1.0937	1.018	1.0152	1.0042	1.0152	0.99747
71.553	0.92795	1.5796	0.81896	1.0717	0.89237	0.85749	0.782191	1.84212	1.96307	1.0796	1.0531	1.3264	1.0238	2.0643	1.0048	1.2853	1.0429	2.6984	1.0099	0.825784	1.0547	1.0084	1.5294	0.95335	1.0237	1.0196	0.86383	1.0783	1.1722	1.2624	1.1082	1.1308	1.1296	1.0967	1.1296	1.5281
71.835	0.94978	1.40113	0.67772	1.2178	0.77796	0.83613	0.752629	1.67573	2.32318	1.05	1.0291	1.4649	1.1384	2.1393	1.0412	1.0427	1.1873	3.38534	1.1308	0.759728	1.0967	1.1658	2.742	1.0704	1.1119	1.1253	1.1439	1.2963	1.2741	1.1073	1.3119	1.2053	1.2458	1.2555	1.2458	0.93726
72.007	0.92873	1.38814	0.85878	1.1953	0.85145	0.62372	0.808553	2.22559	2.04696	1.1663	1.0689	1.0757	1.0377	1.7139	1.156	1.2081	1.1147	2.77866	1.0241	0.954134	1.1696	1.16	1.4627	0.95644	1.1305	1.0547	0.91143	1.3637	1.1718	1.1168	1.3566	1.3532	1.3744	1.237	1.3744	1.2348
72.239	0.93166	1.4062	0.65912	1.091	0.7446	0.83103	0.940991	1.69212	2.03204	1.2602	1.016	1.4358	1.0875	2.0403	1.1809	1.5748	1.1914	2.9163	1.1591	0.950485	1.3283	1.0772	1.8857	1.2388	1.0813	0.97313	1.0737	1.2743	1.2016	1.2572	1.4526	1.3081	1.2737	1.2351	1.2737	0.98989
72.467	0.89528	1.4126	0.7104	0.9395	0.81456	0.77152	0.890384	1.83093	2.17065	1.2283	1.1432	1.0263	1.0665	2.0321	1.1063	1.0587	1.1573	2.96187	1.1395	0.956059	1.2258	1.1331	2.4247	1.1708	1.0991	0.95688	1.1265	1.276	1.1605	1.2601	1.3209	1.2357	1.2342	1.2064	1.2342	1.0035
72.654	1.0309	1.47444	0.882	1.4739	0.83951	0.6448	0.842962	2.28667	1.80553	1.0002	0.95926	1.471	0.89927	1.8272	1.1659	1.8941	1.0829	2.92497	1.0408	1.07658	1.2352	1.0859	3.7626	1.0871	1.1391	0.97358	1.0054	1.2586	0.84828	1.2499	1.4346	1.2599	1.3503	1.1921	1.3503	1.069
72.84	0.97014	1.55821	0.77685	1.9441	0.81977	0.77212	0.886709	2.01809	1.74347	0.96108	0.97664	1.2445	0.98808	1.918	1.0665	1.4217	1.0354	2.68672	0.94116	0.994745	1.1497	1.0809	1.8588	1.0828	1.0921	1.0575	1.0546	1.1639	0.9294	1.1599	1.239	1.1639	1.1775	1.1364	1.1775	0.95821
73.164	0.87596	1.85493	0.94021	0.53886	0.85595	0.83655	0.928144	2.21735	2.15123	1.1644	1.0493	0.67906	1.0046	2.0158	1.4889	0.99931	1.1101	2.79686	1.1662	0.789483	0.9053	0.91709	1.5257	0.76429	0.78534	1.0082	0.83948	0.85746	1.076	0.92686	0.70903	0.91461	0.75933	0.85262	0.75933	0.82084
73.336	0.92808	1.96245	0.82292	0.62896	0.95682	0.9769	0.965514	2.00886	1.85301	0.91888	1.04	0.8475	1.0191	1.9943	0.92159	0.7697	0.96454	2.70164	0.98464	0.934167	0.89931	0.91935	1.9045	0.95487	0.9937	0.97601	0.9838	0.89931	1.099	1.0945	0.83126	0.88458	0.89487	0.92873	0.89487	0.94446
73.599	1.0094	1.94994	0.95575	1.3004	0.91664	0.81981	1.08801	2.37853	2.1076	1.0415	0.95462	1.4102	0.96376	1.7841	1.0723	1.2479	1.0458	3.122	1.0856	1.11678	1.1115	0.97658	2.7023	1.0641	0.99454	0.93225	1.0711	1.1138	0.98631	1.1366	1.1647	1.0926	1.0982	1.0385	1.0982	0.72215
73.899	0.97148	1.57609	1.1963	1.4594	1.1157	0.89278	0.897206	1.76538	1.8	0.93092	0.91217	1.4056	0.85546	1.862	1.0902	1.3154	0.98315	2.72977	0.91251	1.0527	1.161	1.0034	2.433	1.0445	0.98916	0.88884	0.93981	1.067	0.97111	1.1526	1.0844	1.0733	1.0253	1.0019	1.0253	1.0182
74.085	0.94774	1.6886	1.0803	1.5257	0.99385	0.9434	0.937133	1.78991	1.77746	0.98025	0.8737	1.1316	0.89219	1.8897	1.0537	1.1209	0.59784	2.8546	0.80418	0.989464	1.0712	1.0642	2.8782	1.0109	1.1065	0.97437	0.9791	1.1122	1.0492	1.0621	1.1348	0.98132	1.086	1.0235	1.086	0.85865
74.357	0.95391	1.77558	1.1476	1.0135	1.1566	0.83253	0.926588	2.13275	1.90012	0.87812	0.95938	0.92465	0.84571	1.7605	1.0175	1.0007	0.9282	2.78062	0.95765	1.01969	1.1169	0.97957	2.0648	1.067	1.0337	0.96474	1.0088	1.0084	1.0495	1.139	1.0447	0.99953	1.0879	1.0215	1.0879	1.15
74.551	0.98505	1.76921	1.1871	1.356	1.1762	0.79987	0.890198	2.21188	1.96384	0.94075	0.97413	1.0622	0.93275	1.623	1.0751	1.2182	0.95357	2.79222	0.98858	0.955304	1.0558	0.93303	2.0914	0.94747	0.88429	0.83801	0.91547	1.1005	1.0292	1.1156	0.90872	1.0942	0.91048	1.0248	0.91048	1.0047
74.931	0.91281	1.96215	0.79187	0.84816	0.92679	0.86444	0.919491	2.26985	1.93347	0.88288	0.9227	1.1064	0.90931	1.6684	0.87999	1.0602	0.90698	2.55592	0.94082	0.958178	0.92097	0.99081	1.8631	0.9072	0.95237	0.92164	0.81208	0.97307	0.89597	0.99289	1.0133	1.0464	1.0144	1.0451	1.0144	0.81123
75.148	0.91396	2.18854	0.93515	0.89038	1.0113	0.87325	1.16212	2.5062	1.78517	0.95919	1.0639	0.84445	1.0325	1.8559	0.9464	1.0737	0.99017	2.71146	0.95676	1.07719	0.968	0.94662	2.1523	0.92033	1.1135	1.0117	0.87684	1.0101	0.9704	1.0022	1.0049	0.99473	1.0375	0.94746	1.0375	0.91035
75.615	1.0944	2.50986	1.2382	1.0793	1.0828	0.91381	1.69892	2.74659	1.98479	1.0463	1.0102	1.1166	0.93171	1.9448	1.1364	0.89761	0.94637	2.92183	1.0654	1.45754	1.1602	0.96409	1.5146	0.94824	1.0087	0.95309	0.83546	1.0723	0.9646	1.097	1.1231	1.0607	1.0505	0.98845	1.0505	0.98756
75.843	0.92112	1.9622	1.0288	0.9884	0.99191	0.9267	1.05847	2.1174	1.89105	1.0283	1.0444	1.1365	0.95857	1.9598	1.053	1.2317	0.91404	2.73266	1.0305	1.00048	0.98034	0.8983	1.5955	0.95431	0.97587	0.96564	0.89715	0.994	1.0686	1.1214	0.94423	0.92608	0.94487	0.88947	0.94487	0.88062
76.024	0.98082	2.18331	0.95557	1.5333	0.98532	0.56883	1.1637	3.83825	1.65735	0.89656	0.94772	1.2238	0.91568	1.0858	1.0292	1.3487	0.94614	2.3946	0.89187	1.07618	0.89948	0.89906	1.5937	0.77058	0.95187	0.96598	0.77861	0.92978	0.97164	0.90977	0.93904	0.91042	0.92966	0.89225	0.92966	0.98744
76.197	0.95071	1.92858	1.1918	1.2754	1.2441	0.61049	0.973416	3.15907	2.10857	0.98472	1.1355	1.3984	0.82457	1.2693	1.0368	1.0466	0.91226	2.72376	0.9848	1.0034	1.0429	0.94009	2.0791	1.0233	0.97417	0.93275	0.95255	0.99742	0.92566	1.0087	0.90037	0.97684	0.99064	0.99176	0.99064	0.78071
76.363	0.96282	2.06565	1.1618	1.5325	1.1101	0.79903	1.19741	2.58519	2.12758	0.97606	0.94832	1.0943	0.95863	1.701	1.0241	0.94174	0.98223	2.74405	0.97407	1.13851	1.078	0.92411	1.3324	1.0065	1.0426	0.91977	0.87603	1.0827	1.0218	0.96545	1.2925	1.0384	1.0805	1.0062	1.0805	0.85209
76.645	0.87063	1.90659	30.531	0.94225	0.84464	0.83619	1.0522	2.28009	1.61655	1.6163	0.95806	0.76554	1.0786	1.7908	1.0898	1.0834	1.041	2.86235	0.82753	1.018	0.97647	1.0116	1.9333	0.86568	0.33028	0.85176	0.86853	1.0207	0.94687	1.0863	1.049	1.0395	0.38529	1.0493	0.38529	1.0851
76.812	0.8999	1.83247	1.1031	1.0489	0.87937	0.88582	0.879576	2.06867	2.00414	1.081	0.92219	0.74435	1.0331	1.8148	1.3233	0.7514	0.95613	2.62368	1.0589	0.894978	0.94562	0.90702	1.3514	0.72737	0.99885	0.99545	0.73446	0.93513	1.0122	1.0112	0.96242	0.94313	0.90977	0.89271	0.90977	0.98692
77.203	0.88564	1.87719	1.0047	1.3814	0.99075	0.9714	0.997691	1.93246	1.97916	1.0093	1.0284	1.4987	1.02	2.005	0.9051	1.3288	0.92477	2.57697	0.99989	0.897442	0.90553	0.88627	3.0266	0.90617	0.95577	0.99865	0.93168	0.82791	1.0285	1.0713	0.83851	0.85518	0.83548	0.83485	0.83548	0.77679
77.392	0.78426	1.65928	0.91846	1.0391	0.99211	0.93888	0.923279	1.7673	1.80015	0.95102	1.0242	1.1542	1.0156	2.0564	0.93479	1.2286	0.92819	1.90067	0.88633	0.995784	0.99759	1.0256	2.3768	0.94477	0.037293	1.0707	1.0587	0.96219	0.95179	0.93939	1.093	0.9368	0.070005	1.0019	0.070005	0.80168
77.644	0.94751	1.89096	0.99553	0.72795	0.9912	0.90218	1.10425	2.09599	1.39029	1.0184	1.0238	0.92504	0.96728	1.8882	0.9853	1.0507	0.94929	2.61269	0.68629	1.02921	0.94289	1.0139	1.6989	0.87997	0.98575	1.0951	0.99478	0.93216	0.79026	0.95047	1.0937	0.9676	0.97504	0.96114	0.97504	0.94858
77.819	0.86773	1.80024	0.89769	1.4423	0.88296	0.82326	0.952066	2.18672	1.97021	1.0155	1.0158	1.5535	1.2175	1.7753	1.008	1.305	1.0669	3.07293	1.0424	0.894412	0.90948	1.0126	2.4646	0.88166	0.96623	0.9772	0.96567	0.96342	0.80352	0.94079	1.0074	0.93746	0.92492	1.0152	0.92492	0.86349
78.296	0.87339	1.81244	0.97077	0.59194	0.97423	0.97627	0.973026	1.85649	2.06224	1.0243	1.0377	0.83147	0.96601	1.8579	0.98441	0.73179	0.94622	2.51927	1.0021	0.935535	0.92513	0.95348	1.7348	0.84481	0.9666	0.9335	0.86268	0.95585	0.777	1.0421	0.93076	0.94601	1.0137	0.95455	1.0137	0.99357
78.611	0.83565	1.86129	1.1284	0.91599	1.0503	1.0622	0.957781	1.7523	2.07615	1.1518	1.1643	1.2605	1.0992	2.1839	1.0884	1.187	0.95447	2.67015	1.0883	0.949642	0.88615	0.91975	1.5187	0.87208	0.94859	0.96985	0.90891	0.87499	0.96539	1.1312	0.8944	0.8944	0.89244	0.89069	0.89244	0.81512
78.816	0.87726	1.97019	1.0399	0.64211	1.0572	0.9627	0.987803	2.04652	1.81016	0.94833	1.0375	0.70044	1.0508	1.8217	0.96907	0.53145	0.92223	2.49935	0.96728	0.896987	0.88934	0.92772	1.7709	0.80815	0.85037	0.91248	0.79982	0.89276	0.82127	1.0941	0.81836	0.84867	0.80992	0.86415	0.80992	0.88396
78.999	0.9179	2.04188	1.0433	0.90418	1.0326	1.0734	0.988547	1.90226	1.79883	0.93225	1.0557	0.97397	1.0131	1.984	0.96123	1.0159	0.88467	2.35997	0.96352	0.927567	0.8629	0.81234	1.8907	0.82902	0.82167	0.87213	0.82039	0.89119	0.83791	1.0525	0.71958	0.86672	0.75823	0.80501	0.75823	0.85229
79.426	0.78215	1.93291	0.88098	0.71913	0.91888	0.88443	0.916568	2.18549	1.95924	0.93601	0.96826	0.99332	1.0709	1.7347	0.90687	0.64416	0.94307	2.46538	1.0407	0.837682	0.78341	0.86085	1.1136	0.79795	0.85669	0.88397	0.75624	0.79902	0.98866	1.1612	0.81394	0.77463	0.77083	0.79694	0.77083	0.47942
79.821	0.91495	2.10676	0.93386	0.35373	0.88638	0.95541	1.05197	2.20509	1.86763	0.9781	0.94965	0.57027	0.95633	1.756	0.92233	0.70002	0.89337	2.1103	0.91657	0.940082	0.84586	0.95013	1.3217	0.83828	0.90715	1.0059	0.86731	0.89878	0.93622	1.0004	0.94566	0.93373	0.87102	0.94282	0.87102	0.84742
80.021	0.85515	1.8506	0.81071	0.90241	1.3078	0.96409	0.902951	1.91953	0.872873	0.92427	1.0073	1.194	1.0031	1.8185	0.79408	0.79746	0.92519	2.23237	0.38854	0.809771	0.78098	0.88569	1.3543	0.7492	0.86728	1.0848	0.79522	0.84272	0.93505	1.0338	0.77988	0.82836	0.83031	0.81069	0.83031	0.84979
80.382	0.92226	1.82827	0.9303	0.78824	0.96158	0.77925	0.92332	2.34619	2.07209	1.0018	1.0631	1.1266	1.0121	1.4936	0.93568	1.0843	0.93042	2.56694	0.96901	0.962119	0.91391	0.95193	1.706	0.86821	0.99372	0.97593	0.8625	0.90949	0.9991	1.061	0.91068	0.92215	0.9282	0.94152	0.9282	0.91092
80.586	0.80842	1.81863	0.98457	0.7491	1.0205	0.68956	0.947147	2.63738	2.22086	0.97924	0.98315	1.0814	0.96016	1.3198	0.95807	1.0397	0.99754	2.6258	1.0836	0.96231	0.97756	1.0731	2.0302	0.94399	1.0272	1.0339	1.0805	0.93506	0.99403	0.81199	0.97254	0.97985	1.0322	0.97911	1.0322	0.99147
80.774	2.6967	1.9163	0.94709	0.80692	0.96472	0.45357	0.991964	4.22492	2.11617	0.99015	1.0347	0.77329	1.0532	0.73088	0.89786	0.65439	1.0262	2.47897	1.0662	0.94983	0.86803	0.93158	1.5149	0.79354	0.96909	0.94298	0.85685	0.95247	0.932	1.2	0.82924	0.8307	0.83451	0.84876	0.83451	0.80016
81.179	0.91685	1.30292	0.94139	1.1878	0.97675	0.90282	0.878894	1.44317	2.17806	0.93044	1.0215	1.3018	0.95754	1.7887	0.95831	1.1634	0.93801	2.7685	1.0021	0.896767	0.98568	0.93738	1.9287	0.95649	1.0365	0.9849	0.90095	0.92701	1.1228	1.0051	1.0206	0.93449	0.96331	0.93936	0.96331	0.76905
81.507	0.93482	1.60309	1.0097	1.6916	0.99882	0.83141	0.771749	1.92816	2.08482	0.98298	1.0047	1.0585	1.0151	2.0279	1.0378	1.1182	1.027	2.72607	0.95306	0.827748	1.0126	0.96766	1.8374	0.96425	1.0228	1.0013	1.0474	0.98463	0.94284	1.0255	1.0018	1.0326	1.077	0.97049	1.077	0.98026
81.731	0.92157	1.8547	0.8463	0.68983	1.0172	0.99659	0.885233	1.86105	1.75091	0.95817	1.1042	0.70648	1.0518	1.8957	0.99545	0.75804	1.008	2.59455	0.97818	0.84553	0.92463	0.87869	1.4324	0.94945	0.96087	0.99448	0.96256	0.98475	0.98727	0.9559	0.90097	0.93533	0.96892	0.89453	0.96892	0.94036
82.122	0.96655	1.93368	0.90522	0.81586	1.0755	0.81888	0.974796	2.36138	1.97711	0.93593	1.0601	0.94365	0.94769	1.7439	0.99104	0.66685	0.91933	2.72254	0.91018	0.955819	0.9809	0.9389	1.4844	0.86089	0.97813	1.0223	0.88814	0.97464	0.93839	1.0031	0.83564	0.93297	0.97189	0.91941	0.97189	0.91048
82.65	0.97232	1.99105	0.9288	0.90491	0.88719	0.77681	1.03561	2.56311	2.02254	0.90891	0.90534	0.93393	0.98278	1.657	1.0195	1.0121	0.99908	2.82926	1.0288	1.04874	1.0198	0.99326	2.002	0.87188	0.97938	0.98165	0.81509	1.0516	0.90347	1.0986	1.1208	1.0629	1.0562	1.0623	1.0562	1.0852
82.955	1.0016	1.84157	1.124	0.96315	1.0496	0.90805	0.98716	2.02804	1.9706	1.0332	1.023	0.92578	0.97082	2.0125	0.99908	0.86939	0.98719	2.73065	0.96697	1.01347	1.0402	0.99608	1.6505	0.84516	0.9145	0.92319	0.90689	0.98619	1.0394	1.0424	0.93189	1.0497	0.92429	1.028	0.92429	0.26387
83.276	0.93691	1.82933	0.80878	0.80296	0.86745	0.97858	0.920039	1.86937	1.90734	0.99256	0.94667	1.1174	1.0348	2.1224	0.92179	0.78113	1.0066	2.62489	0.94976	0.931929	1.0012	0.98788	2.0528	0.8939	0.92117	0.97632	0.86774	0.98591	1.0452	1.1152	1.094	1.0386	1.0404	1.0432	1.0404	0.66974
83.518	0.93759	2.0047	0.9687	0.79244	1.0507	0.90335	0.946208	2.21919	1.90442	0.92845	1.108	0.76272	1.0279	1.8658	1.0225	0.82178	0.89116	2.72321	1.0219	0.881106	0.86253	0.94639	1.4479	0.88547	0.98415	0.97488	0.87547	0.9268	1.0327	1.0922	0.97895	0.91747	0.94413	0.92753	0.94413	0.8489
83.847	0.91203	2.1809	0.83034	0.53434	0.82911	0.059794	1.00726	36.4736	1.85856	0.86475	0.91883	0.79061	1.006	0.042311	0.9912	0.94363	0.92653	2.8571	1.1013	0.950039	0.83644	0.89375	1.3061	0.77729	0.91037	0.93834	0.79733	0.90546	0.99735	1.0687	0.92154	0.87917	0.81648	0.85502	0.81648	0.73599
84.034	1.0885	1.88386	0.99435	0.99654	0.84887	0.53747	0.910161	3.50506	1.9131	0.87739	0.81186	0.83238	0.8485	0.94156	0.96728	1.0591	0.88266	2.51353	0.96971	1.04402	0.97504	0.95414	1.9781	0.81468	0.9791	0.93672	0.7779	1.0028	1.0573	1.0613	1.1199	0.96999	0.79842	0.9723	0.79842	0.92459
84.394	1.0809	1.79404	1.1054	3.1163	1.0516	0.91055	0.94986	1.97028	2.33135	1.0546	0.97697	1.9872	0.93099	1.931	1.0528	1.8955	1.0126	2.78309	1.0625	1.11228	1.0635	0.99519	3.0068	0.95747	1.0576	0.99036	0.8556	0.96569	1.1383	1.0822	1.1142	1.0457	1.1634	0.99388	1.1634	1.2392
84.73	1.0289	0.468815	0.88833	0.98343	0.9926	0.87973	0.897476	0.532908	1.97176	0.92502	0.96269	0.97095	0.92279	1.727	0.92739	1.0591	1.0147	2.72036	0.94165	0.979206	1.0369	0.969	1.8481	0.97707	0.96733	1.0103	1	1.0624	1.1955	0.91641	1.027	1.0603	0.97298	1.0014	0.97298	1.0443
85.054	0.98653	1.88846	0.9037	0.91519	0.96099	0.92262	0.945031	2.04684	1.89751	0.8992	0.95902	0.97932	0.90935	1.6765	1.0629	1.0466	0.91379	2.56778	1.0182	1.0006	0.95845	0.89435	2.4505	0.82604	0.98567	1.0104	0.75912	1.0024	1.0339	1.0633	1.011	0.98049	0.98618	0.93876	0.98618	0.9682
85.366	0.90783	1.89924	0.78302	1.3869	0.98206	0.75722	0.935957	2.50817	1.88436	0.92609	1.0889	0.91699	1.0414	1.5692	0.97563	0.65529	1.0043	2.65674	0.97377	0.878362	1.0027	0.9723	1.5053	0.96413	1.0181	1.0298	1.1593	1.0779	0.96899	1.0677	0.8798	1.056	1.0536	1.0032	1.0536	0.91802
85.685	1.0588	2.15701	0.94874	0.60726	1.023	0.95802	1.21325	2.25153	2.04167	1.0387	1.0774	0.75057	1.0547	1.9046	1.1121	0.75307	1.1125	2.58111	1.0289	1.07815	1.1481	1.0105	1.4499	1.1204	1.0998	0.96174	1.2412	1.1013	1.1673	1.1421	1.083	1.1247	1.1958	1.1181	1.1958	1.0599
85.924	1.0926	1.78175	1.092	1.5386	1.0426	0.89113	0.954459	1.99943	1.96311	0.92847	0.94886	1.2378	0.93301	1.8407	1.0631	1.4402	1.0284	2.79114	0.97193	1.02519	1.1882	1.0419	2.8055	1.0778	1.1033	0.98068	1.1504	1.2159	0.88797	1.057	1.3209	1.2243	1.2533	1.1939	1.2533	1.0405
86.197	0.9646	1.7956	0.96365	0.89487	0.93169	0.96642	0.939437	1.85799	1.97365	0.97337	1.0096	0.73927	0.96126	1.8828	1.0426	0.80665	0.9771	2.68274	1.0022	0.960983	0.97506	0.97429	1.1493	0.90106	0.93387	0.97434	0.98686	1.0655	0.95268	1.1316	1.0073	1.0261	0.98558	0.99071	0.98558	0.82607
86.504	1.0614	1.90278	0.95981	1.2302	0.91362	0.97867	0.957313	1.94425	2.00431	0.91697	0.86318	0.86662	0.95393	1.8696	0.89252	1.1271	0.90437	2.66578	0.92273	0.9541	0.93458	0.94869	2.3142	0.90235	1.1244	1.0592	0.95027	0.97307	0.98251	1.0393	1.1105	0.923	1.0751	0.8812	1.0751	0.82881
86.88	0.99698	2.02843	0.82952	0.9941	0.86453	0.86731	0.984491	2.33876	1.90386	0.94115	0.97742	1.2199	1.0211	1.7857	1.0438	1.1432	0.98281	2.73884	1.0061	0.932127	0.96671	0.93603	2.1976	0.93321	0.98391	1.0223	0.95265	1.07	1.0448	0.98147	1.1022	1.0342	1.1152	1.0388	1.1152	0.93407
87.154	0.9616	2.01345	0.86265	0.57919	0.89218	0.99877	1.00941	2.01593	1.97961	0.95465	1.0341	0.63813	1.0189	2.0577	0.98801	0.68313	1.0065	2.70838	1.0692	0.882187	0.84525	0.93551	1.7677	0.91952	0.99582	0.99333	0.9962	0.9822	1.0198	1.0918	0.96589	0.92931	1.0044	0.92999	1.0044	0.84039
87.344	1.1733	1.77661	0.80457	1.031	0.88318	0.86652	0.865419	2.05028	1.89597	0.85787	0.93321	0.89019	0.9158	1.6798	0.87019	0.79556	0.89133	2.40395	0.91362	0.877069	0.88515	0.90877	1.6601	0.83569	0.96448	1.0059	0.8679	0.93359	1.0783	0.96985	0.95719	0.86328	0.89013	0.86551	0.89013	0.77213
87.553	0.94728	1.92718	0.8864	0.98858	1.0075	0.86033	0.960202	2.24005	1.81812	0.87981	1.0242	0.876	0.92703	1.6804	0.97977	0.7071	0.96878	2.42889	0.93114	0.90485	0.87101	0.91113	1.4898	0.77489	1.0288	0.97467	0.78283	0.90979	1.1195	1.0277	0.91539	0.9225	0.98284	0.84841	0.98284	0.97342
87.727	1.1744	2.15257	1.0006	1.1764	1.1108	0.67132	1.11291	3.20647	1.76563	0.83292	0.94444	1.134	0.80141	1.2259	0.97452	1.2228	0.87083	2.55804	0.87107	1.26833	1.0316	0.96604	1.4538	0.92639	1.0121	0.93315	0.81902	1.0054	1.0087	0.96881	0.99761	0.99411	1.028	0.93432	1.028	0.94531
87.962	1.0625	1.77506	1.0392	1.8961	1.0508	0.85311	0.880338	2.0807	2.03742	0.89711	0.84831	1.3133	0.85711	1.7443	0.86186	1.2813	0.96514	2.55943	0.8574	1.07382	1.0128	1.0198	2.2696	0.93261	1.0413	0.9854	0.87788	1.0717	1.0162	1.0226	1.0344	1.0306	1.0679	1.0115	1.0679	1.0724
88.418	0.89389	1.86098	0.90401	0.75224	0.94781	0.74248	0.973755	2.50644	2.16188	0.96342	1.0089	1.0831	0.94276	1.181	1.0082	0.93585	0.88724	2.38743	1.1216	0.978707	0.86143	0.94484	1.4936	0.77516	0.99279	1.0332	0.73708	0.97293	0.90395	1.1568	0.88801	0.90683	0.93737	0.88969	0.93737	0.85685
89.37	0.95274	1.78	0.89937	1.0364	0.94416	0.90948	0.878681	1.95717	1.91792	0.92521	0.90615	1.1446	0.88379	1.6978	0.92609	0.98635	0.91636	2.43808	0.91211	0.932981	0.96289	0.94965	1.8069	0.95057	0.94923	0.91764	0.85494	0.95424	1.1385	1.1415	0.98012	0.97463	0.98427	0.95102	0.98427	0.68468
89.678	1.031	1.9018	1.1699	1.3191	1.0767	0.86693	0.941443	2.19372	2.04781	0.98905	0.95363	1.0651	0.8721	1.7365	1.0491	1.2216	0.91416	2.82668	0.99333	1.0481	1.0972	1.003	2.1562	0.94154	1.0262	0.94739	0.93024	1.0672	1.0593	1.1223	1.0106	1.1121	1.0917	1.0785	1.0917	0.72841
89.889	0.91487	1.88159	0.83274	0.66775	0.92145	0.77919	0.912487	2.41481	1.85365	0.95068	0.99303	0.87061	1.0632	1.6625	0.97874	0.73344	0.96207	2.44258	0.90716	0.855933	0.94592	0.94163	1.4151	0.98252	0.98531	1.0207	1.0219	0.97856	0.99665	1.0708	1.0689	1.0148	1.0072	1.0046	1.0072	1.0853
90.119	0.98929	1.98802	0.94926	1.0901	1.0445	0.92949	1.02528	2.13882	1.90397	0.9901	1.0631	0.85796	0.95462	1.7869	1.0751	0.9951	1.0041	2.89176	0.98184	1.03174	1.057	0.93389	1.7768	0.96154	1.0508	1.0222	0.99106	1.0213	1.0025	0.94249	1.0424	0.98979	1.0745	0.97483	1.0745	1.0153
90.494	0.92119	1.85101	0.9021	0.7835	0.91039	0.88806	0.894608	2.08433	1.86324	0.92346	0.96533	0.90831	0.97491	1.7415	1.011	0.93057	0.93758	2.45432	0.91246	0.877974	0.90598	0.92877	1.4504	0.90516	0.97014	0.99064	0.92657	0.93466	1.0178	0.95775	0.93576	0.91118	0.91643	0.91075	0.91643	1.0129
90.724	1.024	1.81911	1.1128	0.8447	0.92076	0.85557	0.956182	2.12619	1.85794	1.1114	0.96157	0.6483	0.95185	1.939	0.99884	1.1785	0.9594	2.66182	0.8932	1.04746	1.1213	1.0416	1.6141	0.99279	0.94106	0.96326	0.99752	1.0107	1.0064	1.0124	1.206	1.1595	0.99269	1.1145	0.99269	0.72654
90.936	1.0488	1.3034	0.88006	1.2913	0.92102	0.87321	0.968826	1.49266	1.88463	0.9774	0.95093	1.2329	0.9827	1.8239	0.97326	1.1184	0.96278	2.57854	0.96719	1.03239	1.0705	0.96935	1.7227	0.98853	0.9705	0.97113	0.88854	1.0626	0.96665	1.0829	1.0144	1.0368	0.99227	1.0271	0.99227	0.87692
91.181	0.96823	1.80485	1.1175	1.4858	1.0321	0.94855	0.939747	1.90275	2.04522	1.0797	1.1069	1.1963	1.0645	2.0388	1.1331	1.5052	1.0308	2.99022	1.0585	0.974066	1.0301	0.94259	2.2112	0.90429	0.94112	0.9827	1.2145	1.0289	0.9382	0.90085	1.0373	1.006	0.94063	0.97036	0.94063	0.69653
91.389	0.94573	1.97879	0.9438	1.3901	1.1175	0.94494	0.986544	2.09409	1.88561	0.92771	1.145	1.0389	0.99467	1.9228	1.0243	1.2332	1.011	2.94365	1.0844	0.966497	1.003	0.93207	2.2971	1.0017	1.0715	0.93258	0.99355	1.0478	0.94159	1.0499	1.058	0.96	1.031	0.9728	1.031	0.85501
91.577	1.0549	1.80173	1.0808	1.1756	1.022	0.94275	0.907101	1.91115	2.25021	0.95339	0.94335	1.1371	0.87521	1.8596	0.71301	1.1425	0.96457	2.7318	1.1246	0.998063	1.0757	1.0209	2.2077	0.93698	0.97406	0.99534	0.85993	1.0432	0.95754	1.2447	1.1594	1.0576	1.0686	1.0077	1.0686	1.0468
91.795	0.95982	1.70835	1.0377	1.0305	0.61135	0.81602	0.896441	2.09352	1.90307	0.93494	0.45108	0.80345	0.92274	1.7322	0.97172	0.91656	0.94943	2.65316	0.93566	0.900182	1.0133	0.96418	1.6891	0.93969	0.98758	1.0018	0.817	1.054	1.1083	1.0716	1.1763	1.0072	1.0127	0.99919	1.0127	0.99057
91.985	0.91429	1.79368	0.91133	0.89037	0.95759	0.9357	0.970552	1.91694	2.07135	0.89183	0.98756	1.0632	0.86669	1.726	1.0224	0.902	0.90127	2.72671	0.9281	1.01358	0.93907	0.96609	1.7831	0.8332	0.98169	1.0601	0.82241	0.93612	1.0372	0.89753	0.89163	0.93695	0.9704	0.91254	0.9704	0.85798
92.305	0.85527	1.66415	0.92542	0.82041	0.87106	1.0492	0.819621	1.58612	2.00359	0.97259	0.94484	1.5124	0.98316	2.1633	0.9381	1.0268	0.92122	2.64608	1.0584	0.721025	0.88622	0.95453	2.0385	0.86547	0.98252	1.0727	0.94322	0.91907	1.0277	1.0424	0.83636	0.89744	0.96664	0.92398	0.96664	0.7606
92.513	0.88139	2.16249	0.99276	0.67494	0.97607	0.78429	1.03331	2.75726	1.51229	1.0052	0.96054	1.0768	1.0171	1.5246	1.0245	0.9922	0.96385	2.80055	0.83639	0.872684	0.95234	0.86681	1.8348	0.8955	0.99558	0.90653	0.81146	0.89868	0.89169	1.1427	0.76196	0.90228	0.9372	0.83333	0.9372	1.0247
92.891	0.91502	1.92712	1.0969	1.2017	1.1808	1.0438	0.946278	1.84625	2.10515	1.0034	1.1154	1.0332	0.9209	1.8749	1.0383	0.88896	0.95039	2.82953	1.1052	0.968126	0.97929	0.91226	1.9688	1.0821	1.0258	0.96699	1.0863	0.96614	0.91309	1.0848	0.90364	0.97369	1.0277	0.93486	1.0277	0.0028879
93.134	2.4002	1.69927	0.94092	0.96855	0.99541	0.91986	0.80924	1.84732	1.5442	1.0325	1.0462	0.88356	0.95247	1.9128	1.0727	0.94546	1.0035	2.59753	0.74627	0.933146	1.098	0.92978	1.8404	0.95647	1.002	0.97055	0.90594	1.1335	1.0368	1.1215	1.1308	1.0717	1.0701	0.99767	1.0701	0.94473
93.328	0.96975	1.6616	0.96549	0.98856	0.98042	0.90529	0.838425	1.83544	1.89774	0.97901	1.0023	1.1274	0.94488	1.8153	0.9668	1.2619	0.947	2.64978	0.97331	0.927314	0.99142	0.97146	2.1242	0.9477	0.99121	0.9687	0.89519	0.97767	1.0385	1.1416	1.0292	0.98602	1.0284	0.99962	1.0284	0.85207
93.746	6.6412	1.61291	0.80448	0.52282	0.87656	0.86795	0.775918	1.8583	1.91952	0.91624	1.0478	0.66258	1.0652	1.8416	1.0787	0.65674	1.0025	2.69186	1.0385	0.753639	0.89133	0.99155	1.3606	0.87811	1.0289	1.024	1.0145	0.98275	1.0577	1.1254	1.0645	1.0022	1.0704	0.98539	1.0704	0.74998
94.062	0.91565	1.88252	0.96414	0.86952	0.9953	0.90985	0.899699	2.06904	1.56178	0.86248	0.94905	1.1455	0.88827	1.6814	0.93938	1.1949	0.87946	2.49536	0.73176	0.981543	0.95397	0.97653	2.2229	0.85622	0.97229	0.93516	0.8334	0.9091	0.98904	1.1116	1.0252	0.92484	0.96229	0.94365	0.96229	0.87535
94.295	0.89675	1.7268	0.98194	0.78684	1.0103	0.73781	0.904601	2.34044	1.76993	0.86655	0.9782	0.96143	0.88432	1.3818	0.89497	0.82419	0.87217	2.38464	0.86318	0.930266	0.92149	0.90754	1.9112	0.87142	1.0351	0.98944	0.96573	0.93048	0.96394	0.98188	0.90589	0.92706	1.0034	0.88225	1.0034	0.9835
94.636	0.95663	2.09664	0.93144	0.60649	1.1102	0.8716	1.04134	2.4055	1.95076	0.9521	1.0925	0.86212	0.93615	1.6814	1.0116	0.71614	0.90333	2.61901	0.93069	1.08876	0.94133	1.0055	1.5191	0.86854	0.98679	1.0083	0.87808	0.98014	1.0021	1.0122	0.83603	0.98463	0.99715	0.97957	0.99715	0.84169
94.854	1.0673	2.24716	1.0613	1.0523	1.0056	0.87752	1.20411	2.5608	1.95682	0.9435	0.98785	1.0284	0.98304	1.8481	0.99185	1.2044	0.99597	2.83764	0.98059	1.09961	1.0928	0.9932	2.2586	1.101	0.83447	0.95149	1.09	1.0731	1.0313	1.057	1.0564	1.1175	0.95585	1.0371	0.95585	0.94824
95.252	1.0148	2.08103	0.93017	0.88361	0.95747	0.79926	1.09043	2.60369	2.01239	0.96495	1.0335	0.80023	0.99079	1.8532	0.96096	0.64691	0.97658	2.65897	0.88912	1.03753	0.97322	1.0209	1.3909	0.95981	0.95776	1.0541	1.0087	1.0476	1.1161	0.98768	0.98772	0.97782	0.95347	1.0108	0.95347	0.5319
95.681	0.96652	1.93198	0.9877	1.1945	1.085	0.9545	1.0213	2.02408	1.81042	0.99697	1.0984	1.0981	1.0155	1.8769	0.97641	0.87153	0.92284	2.40924	0.94068	1.0331	0.91866	0.96284	2.2194	0.88979	1.0475	1.056	0.84363	1.0247	0.9868	0.96597	0.98067	0.9476	1.0247	0.92124	1.0247	0.84927
95.891	0.98235	2.09232	1.0865	1.0514	1.0492	0.85438	1.21066	2.44893	2.13041	1.0059	0.98306	1.01	1.0425	1.8867	1.0564	0.81995	1.0206	2.96223	1.048	1.07369	1.0123	0.9603	1.8613	0.90023	0.97895	1.0259	0.93334	1.0368	1.0237	1.0806	1.116	1.0172	0.97223	0.98693	0.97223	0.93598
96.055	0.90717	1.98143	0.97585	1.0647	1.0165	1.0381	1.12958	1.90871	2.08742	0.98289	1.0374	1.2433	0.9684	1.9673	0.9483	1.2423	0.89735	2.64344	0.96546	0.948952	0.8448	0.96349	1.8552	0.87865	1.0325	0.97142	0.88404	0.97522	1.141	1.0407	0.93976	0.92514	0.97014	0.95754	0.97014	0.83934
96.289	0.89898	1.73953	0.85169	0.75732	0.85574	0.77036	0.893226	2.25807	2.17312	0.93302	0.94491	1.146	0.99782	1.8273	1.0121	1.0734	0.97734	2.92461	1.0806	0.943346	0.9818	0.96498	2.6917	0.94337	0.95507	1.0319	0.88888	1.0859	1.0866	1.1271	1.1266	1.041	0.99454	1.0551	0.99454	1.002
96.459	0.89443	1.69715	0.87478	0.95133	0.86713	0.74578	0.923451	2.27568	2.04551	1.0359	1.0175	1.0669	1.0498	1.6299	1.0363	1.226	0.98762	2.53462	0.97223	0.956112	0.97474	0.99055	1.5843	0.85946	0.97918	1.0565	0.75937	1.072	1.1135	1.0018	1.148	1.0604	1.049	1.0276	1.049	0.76589
96.67	0.89491	1.7646	0.83085	0.82176	0.96803	0.92097	0.880272	1.91602	2.1433	1.0269	1.1381	1.5771	1.0529	1.9405	1.0604	1.1584	1.0262	2.91528	1.082	0.879144	0.98731	0.99959	1.9987	0.92791	0.95918	1.0269	0.93915	0.99293	1.0841	1.1088	0.87154	1.0078	0.99835	0.99829	0.99835	0.81729
96.927	1.0735	1.69544	0.86301	1.4889	1.0173	1.0471	0.992701	1.61918	1.693	1.0364	1.1675	1.4428	0.95422	1.8381	0.77637	1.3661	1.0417	3.69626	0.79743	1.00006	1.2385	1.1219	1.9466	1.5374	1.1114	1.1932	1.2758	1.0399	1.0492	1.2411	1.1442	1.0485	1.0752	1.1004	1.0752	0.82453
97.185	0.99872	1.96755	0.92115	0.99045	0.95044	0.84095	1.03531	2.33968	1.83475	0.94579	0.99399	1.0608	0.96679	1.7234	1.0649	1.1274	0.92326	2.57422	0.88347	1.00316	1.0058	0.97878	1.9197	0.87384	0.9862	0.98673	0.88634	1.0223	1.0497	0.94994	1.035	0.99088	0.98827	0.96198	0.98827	0.99728
97.413	0.98891	1.78616	0.8499	0.73424	0.88629	0.8383	0.889685	2.13069	2.16819	0.94314	1.0372	1.0534	1.0375	1.8595	1.009	0.83828	1.0871	2.89421	1.0568	0.926289	1.1097	1.0764	2.4726	1.0221	0.94558	0.86117	1.0128	1.0593	1.0392	1.0916	1.011	1.098	0.99935	1.1327	0.99935	0.91739
97.635	1.0166	1.30329	0.87497	0.92583	0.9213	0.88048	0.940563	1.4802	2.11671	1.0798	1.0779	1.1105	1.0174	1.9524	1.0208	1.0954	1.0906	3.29865	1.0458	0.973361	1.1294	1.0281	1.8786	1.0921	1.0932	1.0171	1.007	1.1215	1.2775	1.0838	1.1574	1.0697	1.1464	1.0693	1.1464	0.84094
97.847	0.99094	1.63794	0.90933	0.93963	0.0045872	0.86429	0.83347	1.89513	2.10497	0.99167	0.0045647	0.85542	0.96212	1.9661	1.0007	0.91263	1.0295	2.75947	1.0339	0.899287	1.0242	1.0641	2.245	0.89703	1.0013	1.0488	0.9123	1.0962	1.1203	1.0978	1.0795	1.0559	1.0637	1.0728	1.0637	0.97669
98.101	1.0054	1.86995	0.85183	0.94327	0.89612	0.97271	0.974821	1.92242	2.01109	0.94625	0.98693	0.83126	0.88427	1.9752	1.0474	1.0635	0.9627	2.90812	1.0414	1.06043	1.0886	1.0056	2.1938	0.96928	1.0364	0.98228	0.88946	1.0444	1.0964	1.1399	1.1085	1.0709	1.0736	1.0279	1.0736	0.92944
98.465	1.0419	1.63634	1.2529	1.0311	1.0234	0.87764	0.875174	1.86448	2.08564	1.1127	0.92398	1.0356	0.90478	1.8875	1.2936	0.89745	1.0189	2.99319	0.96023	1.01384	1.106	1.0423	1.9149	0.82205	1.1492	1.0738	0.74859	1.117	1.0248	1.1431	1.1196	1.0633	1.1695	1.0064	1.1695	0.63665
98.705	0.94711	2.01833	1.0584	0.91674	0.98038	0.75169	1.05678	2.68506	1.67245	0.98215	0.91531	1.1535	0.90585	1.6016	0.95352	1.1787	0.89921	2.69698	0.81985	1.01481	1.0244	0.9764	2.4142	0.98157	1.0057	1.0169	0.93109	1.0737	0.96656	1.1538	1.001	1.0424	1.0706	0.97528	1.0706	0.83676
98.988	1.0498	1.9575	1.2131	1.8483	1.0953	0.81095	0.969853	2.41384	1.83179	0.87953	0.89111	1.3824	0.7739	1.5893	1.0225	1.6628	0.90398	2.52064	0.9128	1.20239	1.1712	0.96622	2.7021	0.94715	0.98208	0.95128	0.77917	1.0597	1.1635	1.1182	1.0366	1.0533	1.0068	0.99379	1.0068	1.6592
99.276	1.1832	1.76154	1.2328	1.8043	1.2513	0.81506	1.01544	2.16124	2.3224	1.0832	1.0698	0.97219	0.85496	1.7926	1.2216	1.8153	1.0543	3.23909	1.0702	1.21303	1.3993	1.1611	1.6703	1.2212	1.1175	0.96965	1.0168	1.2533	1.0592	1.0631	1.42	1.2745	1.3184	1.2619	1.3184	1.3361
99.439	1.0666	1.98493	1.1049	1.5315	1.0775	0.79817	1.12364	2.48686	2.23664	1.0487	1.0377	0.97545	0.90504	1.8798	1.1209	1.2492	1.0667	3.16636	1.0941	1.16233	1.2543	1.0391	2.0522	1.1743	0.37376	0.92111	1.087	1.1722	1.1209	1.1318	1.114	1.1395	0.43784	1.1137	0.43784	0.89703
99.718	1.1163	1.30402	0.86142	1.2619	0.9857	0.80979	0.997259	1.61032	1.97303	0.91137	1.0467	1.2029	0.98152	1.8216	0.98882	1.315	1.0426	2.9436	1.0061	1.00086	1.0664	0.97999	2.0496	0.99618	0.9734	0.96514	0.95226	1.2082	1.1053	1.0007	1.0587	1.1599	1.0584	1.0615	1.0584	0.79752
100.02	0.90726	1.81298	0.80727	0.67449	0.89595	0.97214	0.923985	1.86494	1.64408	0.8928	1.0109	0.5101	1.0227	1.9266	0.80376	0.8105	0.95769	2.62384	0.90504	0.885617	0.91575	0.97923	2.4612	0.88703	1.0121	1.0121	0.99812	1.0684	1.0315	1.088	1.0079	0.98657	0.99536	0.97219	0.99536	0.47432
100.36	0.88019	2.10567	0.89569	0.62602	0.93076	0.94046	1.00098	2.23898	1.78247	1.006	1.0487	0.91875	1.0992	1.8904	0.97795	0.76059	0.95418	2.59502	1.0327	0.901706	0.901	0.92948	1.7588	0.91156	0.95579	0.95565	1.0076	0.9587	0.98774	1.0134	0.92089	0.89264	0.90087	0.94696	0.90087	0.80842
100.63	1.0469	1.88411	0.87501	0.50692	0.89807	0.94168	0.939121	2.00079	1.29758	0.91539	0.95087	0.53479	0.98731	1.8773	1.0315	1.0016	0.95335	2.80013	0.7101	0.924594	0.91084	0.991	2.0179	0.88173	0.0023789	1.1102	0.95152	1.0311	0.92236	0.90312	1.0048	0.95369	0.003019	0.95555	0.003019	0.78963
100.91	1.077	1.30247	0.92221	1.5899	1.0048	0.79251	0.933427	1.64347	2.00989	0.87506	0.91203	1.3892	0.89799	1.7164	1.2121	1.4351	0.99508	3.00257	1.0439	1.0286	1.2132	0.98184	3.2387	1.0894	1.0782	0.99347	1.1061	1.1833	1.0399	1.0475	1.2314	1.1382	1.213	1.111	1.213	1.0335
101.17	0.96379	1.68575	1.0078	0.77227	1.1081	0.32491	0.866522	5.18835	2.02899	0.96657	1.0311	0.94287	0.90248	0.72297	1.0544	1.0061	1.0107	2.7626	0.96061	0.958636	1.083	0.99065	2.1167	1.0451	1.0082	0.9669	1.1175	1.0301	0.45404	1.0436	0.97216	1.0359	1.0225	0.97569	1.0225	0.82369
101.62	1.0481	1.80198	1.2156	2.0243	1.2097	0.66522	1.00392	2.70885	1.85749	1.0091	0.99093	1.2923	0.82414	2.0107	1.0634	1.1493	0.98054	2.87038	0.92569	1.09416	1.3078	1.0486	2.3862	1.1779	1.1645	1.0067	1.0458	1.1845	0.90938	1.0061	1.3132	1.1634	1.3078	1.1252	1.3078	1.1662
101.81	1.1122	1.76633	1.8035	1.7987	1.4753	0.64827	0.969262	2.72468	1.98155	1.0096	0.96867	0.74775	0.83913	1.608	1.0818	1.538	0.99183	2.95432	0.94777	1.12532	1.3519	1.0343	1.5931	1.1602	1.0678	0.91535	0.92681	1.176	0.91532	1.0295	1.409	1.2117	1.1142	1.0793	1.1142	1.1905
101.99	1.0318	2.14468	1.6572	1.4671	1.4454	0.85405	1.08791	2.51119	1.98092	1.0327	1.0178	0.88486	0.80728	1.7705	1.0665	1.0549	0.92569	2.70472	0.97883	1.19127	1.1275	0.9592	1.8702	1.0563	0.99033	0.85599	0.80746	1.0511	0.90561	1.0309	1.0203	0.97137	0.96652	0.96172	0.96652	0.8855
102.18	1.0204	2.06718	1.278	3.1311	1.2373	0.80848	1.01886	2.55687	1.86139	0.89186	0.91465	1.0457	0.77771	1.5542	1.1259	1.4289	0.89649	2.69799	0.94433	1.08455	1.0656	0.95993	2.3732	0.90403	0.99385	0.94685	0.76331	0.98181	0.86206	1.0602	0.95184	0.96105	0.97309	0.95821	0.97309	0.95325
102.52	0.99025	1.30372	0.96864	1.059	1.0225	0.88467	1.02893	1.47367	1.87594	0.90255	0.98964	1.0986	0.91657	1.7648	0.99842	0.90165	0.91454	2.67614	1.0422	0.998539	0.90288	0.84029	1.5941	0.9	0.86888	0.94797	0.7301	0.9739	0.96822	1.0434	0.9215	0.94865	0.83541	0.88001	0.83541	0.88043
102.69	0.95116	1.89635	1.1874	0.99347	1.1611	0.93886	0.998662	2.01984	1.97079	0.98637	1.0038	0.91926	0.91115	1.7949	1.0411	0.86214	0.89499	2.51794	0.95844	1.05203	1.017	0.94367	1.8592	0.90904	0.97247	0.9597	0.85878	1.0146	0.84267	1.1122	1.0335	1.0218	1.0691	1.0036	1.0691	1.0261
102.93	0.90413	1.85904	1.0121	1.214	0.97109	0.88193	0.863259	2.10793	2.56433	0.85195	0.86776	1.074	0.86987	1.7464	1.0353	1.0986	0.94809	3.08049	1.2564	0.932309	0.96274	0.96504	2.0103	0.94425	1.0143	0.87719	0.9014	0.94883	0.83884	1.1686	0.82892	0.90917	1.0705	0.88085	1.0705	0.9641
103.26	0.81193	2.05697	1.0301	0.59719	0.50502	0.94568	1.00511	2.17513	2.09335	1.0744	0.54099	0.92976	1.0839	2.0111	1.0706	0.86401	0.98426	2.65494	1.0655	0.898133	0.88998	0.88913	1.3285	0.82948	0.86016	0.89196	0.81856	0.88144	0.965	1.1625	0.8674	0.84274	0.81569	0.85646	0.81569	0.88673
103.49	0.80305	1.80255	0.82081	0.61133	0.85933	0.90822	0.882599	1.9847	2.03518	1.0431	1.0328	0.99837	1.1494	2.0025	0.96181	0.65239	0.96881	2.82128	1.1229	0.845176	0.91657	0.93336	1.4318	0.899	0.93209	0.96168	0.89891	0.93306	1.0358	1.1842	0.92811	0.92939	0.98604	0.92468	0.98604	0.89271
103.72	0.84893	1.77006	0.88126	0.69905	0.85905	0.86249	0.880678	2.05227	1.66093	0.97688	0.97026	1.0097	0.98057	1.7388	1.0106	0.96989	0.926	2.67845	0.84271	0.850936	0.88938	0.91284	1.7183	0.81576	0.97647	0.97167	0.81098	0.94767	0.95701	1.048	0.92045	0.91445	0.96751	0.83093	0.96751	0.69938
104	1.4048	1.71476	0.83861	0.76095	0.89558	0.87685	0.826581	1.95559	1.87516	0.9751	0.96278	0.85649	0.99954	2.0227	1.0216	0.81244	0.9369	2.56746	0.91147	0.897321	0.26496	0.85754	1.8374	0.24546	0.0015116	0.88364	0.24479	0.91063	0.8946	1.1927	0.93909	0.94844	0.0017617	0.84239	0.0017617	0.98497
104.29	0.93841	1.66797	0.84037	0.83623	0.93105	0.84383	0.918615	1.97667	2.11811	0.93686	0.93109	1.3072	0.93375	1.8736	1.0738	1.5063	0.9483	2.9712	1.0593	1.02778	1.0854	0.96644	3.153	1.1527	0.8114	0.80903	1.1182	0.921	1.0488	1.1982	0.89645	0.91495	0.76547	0.90199	0.76547	0.85376
104.48	0.78987	1.99699	0.89231	0.67865	0.91567	0.59236	0.98068	3.37124	1.91801	1.0017	1.0519	1.1252	1.0234	0.89144	0.94837	0.98047	0.88982	2.53288	0.98808	0.940754	0.77761	0.88179	1.923	0.80433	0.94393	1.0109	0.89275	0.82181	1.0474	1.0751	0.82081	0.80267	0.83831	0.78517	0.83831	0.78398
104.7	0.79177	1.96237	0.84101	0.38614	0.85336	0.81004	0.909933	2.42256	1.72069	1.0051	1.0155	0.76316	1.1013	1.6524	0.94954	0.73427	0.93667	2.17167	0.86838	0.800772	0.81095	0.85564	1.1653	0.77843	0.94077	0.99945	0.90671	0.83718	1.0219	0.9939	0.86181	0.80956	0.85117	0.81083	0.85117	0.88367
104.87	0.83857	2.00691	0.70441	1.0262	0.85709	0.97383	1.01407	2.06084	1.60094	0.86875	0.89636	1.2635	1.0366	2.0182	0.876	1.1781	0.93044	2.85414	0.7825	0.884724	0.84362	0.8829	2.2077	0.83226	0.80205	0.89577	0.86594	0.89856	0.99597	1.039	0.8619	0.87753	0.7304	0.83955	0.7304	0.88098
105.1	0.99544	1.86376	0.89037	1.2093	0.89067	0.88347	0.976061	2.10959	2.21785	0.97813	0.92394	0.9471	0.91367	1.8912	1.0843	1.4124	0.92435	2.93483	1.0619	1.06284	1.1255	0.98152	2.7746	0.95769	0.98748	0.9781	0.9284	1.0624	0.95459	1.1523	1.2231	1.0466	1.0799	1.0027	1.0799	0.9832
105.37	0.9347	1.47265	0.71212	0.76436	0.88061	0.9353	0.833677	1.57452	2.14095	0.93961	1.0735	1.0217	1.0765	1.9854	0.96396	1.1006	1.0743	2.94963	1.0865	0.81747	0.95596	1.0042	2.0509	0.96088	1.0114	1.0806	1.0629	0.9918	0.99097	1.0359	1.0387	0.94429	0.9965	0.93093	0.9965	0.79904
105.61	0.9559	1.72478	0.83532	0.8923	1.7269	0.73471	0.86254	2.34757	1.57436	0.80018	0.93141	0.87932	0.96546	1.5551	1.2971	0.78818	1.0881	2.74685	0.70082	0.902452	0.97313	0.93202	1.4575	0.77149	0.90313	1.0065	0.84311	0.91331	0.98242	0.92128	0.81828	0.89857	0.85052	0.87676	0.85052	0.83562
105.9	1.0145	1.84858	1.1947	1.0622	1.1124	0.9061	0.923485	2.04015	2.43	1.0241	0.97457	0.75582	0.97733	2.0101	1.0838	0.90629	1.0546	3.34251	1.1352	0.989242	1.1513	0.99896	2.2877	1.0966	1.0727	1.0004	1.0846	1.0639	1.0224	1.0901	1.1967	1.0413	1.1375	1.0687	1.1375	1.1379
106.13	0.97451	1.81222	1.1859	1.5289	1.1213	0.61775	0.920738	2.93357	2.36224	0.96168	0.96492	1.3315	0.86525	1.2337	1.0156	1.5293	0.91717	2.66335	1.0092	1.08061	1.122	1.0283	1.9941	1.008	1.0366	1.0063	0.92456	1.0919	0.89401	1.1098	1.0857	1.0597	1.0521	1.0363	1.0521	1.0847
106.37	0.98288	1.736	0.99473	1.608	1.02	0.82474	0.87136	2.10491	1.99603	0.96099	1.021	0.96923	0.95144	1.7827	1.0097	0.92523	0.9376	2.74221	0.9218	1.00042	1.0438	1.0053	1.9179	0.96553	1.0247	0.98015	0.9755	1.036	0.9773	0.97463	0.91016	0.96888	1.0034	0.96163	1.0034	1.002
106.55	0.90605	1.81164	0.82833	1.1685	0.94706	0.85489	0.851939	2.11915	1.9241	0.85817	0.97682	1.1896	0.98407	1.8132	0.91516	1.512	0.98993	2.67023	0.97909	0.884729	0.94053	0.96585	3.4303	0.94333	1.0813	0.94361	1.0086	0.97184	0.95931	1.0392	1.0088	0.92046	1.0131	0.97814	1.0131	1.0069
106.84	0.90946	1.77529	0.8594	0.65246	0.89794	0.92022	0.805507	1.9292	1.91401	0.94708	0.94267	1.0984	1.0598	1.9138	0.90689	0.89738	0.97141	2.50732	0.98826	0.796298	0.82403	0.89944	1.7272	0.84415	0.84456	0.8925	0.95581	0.89162	0.91069	1.1132	0.91807	0.88279	0.82748	0.87941	0.82748	0.8293
107.08	0.93646	1.94297	0.99467	1.096	1.0261	0.89022	1.00849	2.18257	1.86685	1.1381	1.1988	1.3173	1.0679	1.9512	1.1173	1.0444	1.0398	2.72398	0.99275	0.992185	1.0213	0.94278	2.0121	0.92756	1.0431	1.0563	1.1216	0.99985	0.96099	0.93475	1.068	0.98344	1.0426	0.95256	1.0426	1.0363
107.25	0.95314	1.87094	0.79972	1.5394	0.87589	1.0372	0.984033	1.80384	1.92366	0.86157	0.91134	1.2542	0.97373	1.9846	0.95931	1.0317	0.95545	2.77828	1.0053	0.983363	0.90728	0.98885	3.0503	0.87768	0.93809	0.99037	0.88616	0.75782	0.9317	0.98047	0.98793	0.93356	0.8344	0.92115	0.8344	0.80882
107.45	1.0049	1.9228	0.97181	1.0734	1.0101	0.8869	0.971011	2.168	1.96616	1.0326	1.0468	0.90951	0.99623	1.8554	1.0152	1.2096	1.0442	2.80746	0.9918	1.03557	0.99149	0.9782	1.8056	0.87171	0.95849	1.0226	0.92513	1.0582	1.0332	1.1129	0.99975	1.0049	1.0033	0.98546	1.0033	0.9333
107.76	0.91376	1.30374	0.98187	1.092	1.0164	0.85343	0.925247	1.52764	1.78296	0.93869	1.0076	1.2037	0.92327	1.7519	0.99195	1.0479	0.9054	2.64454	1.0007	0.943634	0.94256	0.90602	1.833	0.85613	0.95942	0.90919	0.73699	0.96607	1.1608	1.0833	0.91961	0.8771	0.89505	0.88115	0.89505	0.84474
108.06	0.92553	1.74897	1.1102	0.94858	0.91793	0.86637	0.957151	2.01873	1.97729	0.99553	0.84254	0.98308	0.91815	1.7702	1.046	1.2124	0.94953	2.74547	0.97124	0.941846	1.0316	0.99799	1.7244	0.92638	0.99026	0.93749	1.0117	1.0122	1.0755	1.0303	1.0117	0.93653	0.89786	0.93868	0.89786	0.92115
108.26	0.89124	1.88119	0.87647	1.059	1.0144	1.0064	0.909859	1.86922	1.96411	0.93874	1.1021	0.91037	1.094	2.0481	0.92726	1.0975	0.9645	2.59847	1.1096	0.839501	0.95441	0.9568	1.725	0.90871	1.0169	0.99272	0.88978	0.93576	1.0485	1.059	0.89708	0.91096	0.98335	0.93673	0.98335	0.82339
108.54	0.90437	1.5195	0.99038	0.82761	0.98117	0.83302	0.848479	1.82408	1.8781	1.0124	0.99817	1.1097	0.90964	1.801	1.0487	1.4719	0.9617	2.81678	0.98603	1.06825	1.0255	0.89942	2.1114	0.92655	0.99589	0.96517	0.7739	0.91949	0.90178	0.9937	0.98413	0.88359	0.94874	0.86228	0.94874	0.81082
108.75	0.86744	1.96966	1.0489	0.83171	0.96941	0.88703	1.06262	2.22051	1.67459	1.0066	1.0014	1.0197	0.91321	1.6887	1.0332	0.99773	0.87527	2.74752	0.89194	1.04541	0.91385	0.9282	1.4011	0.88303	0.93247	0.99538	0.82561	0.92213	1.1067	1.0725	0.7261	0.89956	0.86047	0.91478	0.86047	1.1751
109.09	0.9303	1.94581	1.219	1.3959	1.0965	0.723	1.00938	2.6913	2.07364	0.97388	0.95691	1.1496	0.88352	1.227	1.064	1.284	0.94147	2.71919	0.9632	1.02412	0.99718	0.97248	2.0915	0.86469	1.0224	0.99774	0.84375	0.95386	1.0742	1.0102	1.0314	0.96074	0.9497	0.93708	0.9497	0.84377
109.26	0.8708	1.98398	0.94434	0.90836	0.98296	0.39043	0.961556	5.08153	1.95432	1.0056	1.056	1.1346	1.0549	0.79559	1.0367	1.1557	0.96777	2.6811	1.0289	0.91062	0.93189	0.9678	1.9919	0.89075	1.0155	1.0118	0.88092	0.95184	0.99084	1.0633	0.97106	0.96424	0.97635	0.95844	0.97635	0.95528
109.7	1.0372	2.21436	0.91925	1.464	0.86712	0.89394	1.27925	2.47708	2.02568	1.0615	0.99139	1.328	1.0144	2.0699	1.0709	1.2097	1.0219	3.02821	1.0889	1.08117	1.1027	1.0867	3.0827	0.99875	1.0245	1.024	1.0201	1.0477	1.0718	1.1167	1.2492	1.1684	1.101	1.1374	1.101	0.41974
110.07	0.92319	1.77413	0.7013	0.65807	0.82973	0.80094	0.895828	2.21506	1.83435	0.93643	1.0039	1.0375	1.0486	1.7325	1.0048	0.91076	1.0218	2.41426	0.94196	0.884897	0.861	0.98566	1.4466	0.8382	0.99438	0.99017	0.91768	1.0325	1.1544	0.94184	1.0318	0.96314	0.95549	0.99909	0.95549	0.75303
110.49	0.90231	1.62448	0.76195	0.94982	0.87734	0.87597	0.881834	1.85449	1.90651	1.0376	1.0977	1.0796	1.0213	2.0147	1.0295	0.86065	0.93804	2.50604	0.97821	0.922331	0.91365	1.0022	1.7798	0.82755	0.92673	0.9309	0.76623	0.97701	1.0229	0.97026	1.0149	0.98948	0.91358	0.97487	0.91358	0.87749
110.69	0.90437	1.9254	0.84525	0.76866	0.84884	0.4217	0.958765	4.56581	0.61355	1.0168	0.96971	0.83566	1.0019	1.1173	0.88384	1.2146	0.99727	2.63775	0.28188	1.0211	1.1312	0.91214	1.6267	1.1685	0.94418	1.077	1.0029	1.0472	0.98093	1.0347	1.0096	0.93755	0.95122	0.9026	0.95122	0.85399
110.86	0.91377	1.69215	0.90354	0.80905	0.9648	0.7388	0.898971	2.2904	1.94926	1.0726	1.0017	0.97326	0.99649	1.7941	1.0068	0.94512	1.0036	2.51555	0.94652	0.960251	0.42679	1.0547	1.3332	0.14112	1.071	0.99918	0.11636	1.1048	1.0492	0.98258	1.1632	1.0878	1.1552	1.0858	1.1552	0.11395
111.05	0.99985	1.80466	0.97253	1.8061	0.91815	0.79857	0.910384	2.25986	1.97861	1.0485	0.9871	1.1382	0.94555	1.8141	1.1003	1.2589	0.98908	2.89688	1.0537	0.982	1.1774	0.9891	1.873	1.0424	1.0341	1.0442	0.94117	1.0663	1.0443	1.1613	1.1206	1.1116	1.164	1.0595	1.164	1.0747
111.24	0.95342	1.71452	0.89725	1.0292	0.96177	0.55602	0.849093	3.08355	1.44668	0.92693	0.99172	0.96803	0.93784	1.2231	1.0209	1.5302	0.94829	2.78301	0.72909	0.971467	0.9635	1.0249	1.8581	0.87344	0.088238	0.96645	0.80433	1.1359	1.1871	1.1486	1.0556	1.0329	0.075592	1.024	0.075592	0.81656
111.76	0.96097	1.93062	1.0514	0.9366	1.0485	0.83955	0.911167	2.29959	1.75824	0.94125	1.0522	0.77907	0.92064	1.8148	1.0883	0.65795	0.98271	2.76337	0.94922	0.936553	1.1514	0.95499	2.1698	1.063	1.0314	0.98677	0.99269	1.0698	1.1019	1.0905	1.0706	1.0556	1.0674	1.0109	1.0674	0.86834
112.06	1.1537	1.8661	1.2992	1.1183	1.1485	0.55605	0.980381	3.35599	1.99997	1.0326	0.94503	0.71801	0.80855	1.0668	1.0587	1.3509	0.92973	2.83043	0.92238	1.08007	1.2673	1.0891	1.9153	1.114	0.0011826	0.96461	0.93067	1.1128	1.0901	1.2203	1.2375	1.1803	0.0013515	1.1561	0.0013515	0.9399
112.56	0.89605	1.73568	0.8429	0.85166	0.89413	0.86117	0.883642	2.0155	1.9112	0.92076	0.95437	1.1916	0.90025	1.8595	0.99699	1.2145	0.95075	2.80453	0.93232	0.878631	1.0158	1.0051	2.9311	0.99854	1.0537	1.0189	1.0987	1.0337	1.1966	1.1165	1.085	0.98514	1.0408	0.99343	1.0408	0.99062
112.75	0.85997	1.79924	0.82148	0.65866	0.88887	0.79381	0.938908	2.26659	2.12025	0.89169	1.018	0.86643	0.89337	1.6137	1.0617	0.81378	0.96105	2.96278	1.0735	0.878523	0.94214	0.99836	1.9323	0.942	1.0127	0.94138	0.88068	0.96357	1.0641	0.94908	0.96241	0.92446	0.91299	0.93163	0.91299	0.80106
113.11	1.1094	1.95907	0.92543	1.3705	0.83757	0.8394	1.15781	2.3339	2.05056	0.95599	0.76149	1.2967	0.91329	1.8822	0.94677	1.56	1.0086	3.06927	0.97862	1.1957	1.1856	1.0285	2.3043	1.1088	1.0701	0.96486	1.1788	1.0853	1.1083	1.07	1.1699	1.0583	1.0998	1.0268	1.0998	0.90221
113.36	0.95101	1.99692	0.88116	1.019	0.99712	0.95005	1.04654	2.10192	1.99023	0.96323	1.084	1.1599	0.94486	1.9883	1.0366	0.90134	1.0062	2.95339	1.0853	1.00923	0.93849	0.97329	2.1993	0.89932	1.0211	0.9827	0.84003	1.0429	1.2233	1.0006	1.008	0.98914	0.98348	0.98101	0.98348	0.55445
113.53	0.97379	2.12886	0.94035	0.60203	1.0215	0.86997	1.06325	2.44705	1.97617	1.0542	1.1365	0.83664	1.0074	1.9665	1.0776	0.71949	1.0204	2.67318	1.0047	1.03972	1.1402	1.0742	1.606	1.0822	1.0813	1.0438	1.0279	1.1464	1.0213	1.116	1.1577	1.1572	1.1538	1.1021	1.1538	0.84695
113.73	0.96689	1.8905	1.0262	1.2657	1.0286	0.54585	0.965399	3.4634	2.25919	1.1336	1.1152	1.4754	0.9754	1.189	1.1477	1.4892	1.0409	2.9664	1.0749	0.959354	1.144	1.008	2.9917	1.1369	1.0306	1.0154	1.0438	1.1189	0.92584	1.1161	1.161	1.0821	1.1174	1.0915	1.1174	1.012
113.93	0.94825	1.97178	0.80077	0.63293	0.89195	1.024	1.03825	1.92557	1.73515	0.95281	1.0286	0.71574	0.93639	2.0749	0.92763	1.0318	0.95149	2.53462	0.93173	1.03343	1.0345	0.96591	2.1483	0.95983	0.9984	0.99437	0.92664	1.0963	0.96694	1.1072	1.11	1.0305	1.08	0.9866	1.08	0.33368
114.2	1.0221	1.70249	0.74823	1.5986	0.87025	0.95076	0.957308	1.79066	2.10643	0.99923	0.99699	1.3003	0.99318	2.129	1.0381	1.2534	1.0101	3.10532	1.0226	1.00989	1.1159	1.1044	3.1459	1.0408	1.0378	1.0832	1.0049	1.1316	0.92582	1.1204	1.2565	1.135	1.1731	1.1618	1.1731	0.78837
114.47	0.90663	1.85143	0.68479	0.9341	0.79757	0.91054	0.940113	2.03333	1.72339	0.8871	1.0099	1.065	1.0444	1.7521	0.98762	1.14	1.0058	2.43328	0.96623	0.873095	0.83546	0.9681	1.5412	0.79044	0.98023	1.0336	0.84176	1.0282	0.98548	0.94789	0.94391	0.99287	0.98482	0.96464	0.98482	0.91909
114.73	0.91315	1.85902	0.81362	1.0456	0.83861	0.81802	0.907729	2.27258	1.96851	0.92331	0.92485	1.4268	0.98581	1.7202	0.99942	1.9116	1.0657	2.71715	1.0453	0.912103	0.98715	1.0022	2.1692	0.97222	0.95771	0.98236	1.0024	1.0341	1.0382	1.1299	1.005	1.0172	1.0481	1.044	1.0481	1.6989
114.96	1.0138	1.67566	1.075	1.5312	1.0724	0.84919	0.84705	1.97324	1.93955	0.90007	0.87166	1.1799	0.80982	1.8211	0.93621	1.4561	0.96207	2.94741	0.92645	1.00188	1.29	1.0915	2.2185	1.27	1.0507	0.96049	1.1641	1.1832	1.1884	1.0745	1.3245	1.2081	1.2434	1.2412	1.2434	0.97213
115.15	0.96846	2.02075	0.97443	1.3474	1.0552	0.75701	1.01483	2.66938	1.97133	0.99145	0.94974	0.94199	0.86999	1.4911	1.0185	1.1354	0.87235	2.57149	0.92486	1.11716	0.99649	0.95053	1.7485	0.93941	0.95974	0.93549	0.82361	0.95479	0.96508	1.136	1.0512	1.0005	1.0413	0.96863	1.0413	1.0012
115.51	0.94715	1.89563	0.90521	0.60718	1.1114	0.93095	0.967013	2.03624	2.02356	1.0089	1.1104	0.83919	0.96665	1.8445	0.98347	0.75463	0.92235	2.68236	0.93729	0.94953	0.9644	1.0082	1.4624	0.90211	0.97772	0.99123	0.9425	0.9342	1.1019	1.0182	0.79952	0.88992	0.88082	0.89924	0.88082	0.81492
115.89	0.91749	1.90185	0.81306	2.0138	0.92472	0.9241	0.88193	2.05806	1.72848	0.98706	1.0605	1.9881	1.0276	2.0067	1.0363	1.4019	1.0041	2.79934	1.0086	0.869957	0.93484	0.95674	3.4471	0.87981	0.90083	0.91209	0.99004	0.93405	1.1039	1.0049	0.86792	0.92803	0.88542	0.93321	0.88542	0.69198
116.18	0.9249	1.75737	0.92153	0.89625	0.97451	0.9452	0.846715	1.85926	1.89813	0.93159	0.95964	0.80241	0.91577	1.806	1.0061	0.84884	0.94723	2.68291	0.93869	0.820781	0.92623	0.9502	1.4718	0.89581	0.95519	1.0218	0.96246	0.9414	1.1067	0.92176	0.89786	0.91888	0.90986	0.88929	0.90986	0.85657
116.44	0.89677	2.4931	1.067	0.68136	1.1145	0.76938	1.34449	3.2404	1.80828	0.93644	1.1288	1.1524	0.9645	1.3927	1.035	0.92019	0.93493	2.52028	0.94575	1.11679	0.96024	0.93997	1.7394	0.89601	0.92052	1.0134	0.95591	0.98487	0.98775	1.0551	0.81779	0.94686	0.89553	0.91804	0.89553	0.909
116.75	0.98299	1.85847	1.2077	0.86541	1.1224	0.89503	1.00887	2.07644	2.22777	1.1139	1.0779	0.79682	1.0875	2.0578	1.0669	0.93361	1.086	3.06625	1.1685	0.960726	1.1174	1.0462	2.1213	0.96919	1.0272	0.95469	1.0844	1.1005	0.90422	1.1027	1.196	1.0723	1.0818	1.042	1.0818	1.0424
117.1	1.1281	2.04717	1.0663	1.5259	1.1407	0.82337	0.943061	2.48634	1.92381	0.97764	1.0272	1.1243	0.98651	2.1202	1.0158	1.0296	1.0793	2.85338	1.0063	0.980945	1.1544	1.0036	2.2722	1.0224	1.0683	1.0791	1.0988	1.1655	1.0257	1.0872	1.1922	1.152	1.2054	1.1932	1.2054	0.98167
117.33	0.96073	1.8688	0.89431	0.93027	1.0143	0.80628	0.913814	2.3178	2.01628	1.1015	1.1209	0.86017	1.1685	1.7717	1.0088	0.77355	1.0099	2.45954	1.0286	0.839573	0.93961	0.98908	1.7305	0.84906	0.97209	0.92563	0.97492	1.0992	1.0273	1.079	1.0712	0.98937	1.0128	0.99964	1.0128	0.90655
117.61	1.0643	1.64595	1.0835	0.90089	1.0167	0.79523	0.896274	2.06978	1.98811	1.0437	1.0309	0.71228	1.0024	1.9082	1.1426	0.94752	1.035	2.81915	1.034	1.13527	1.0603	1.0456	2.0952	0.94335	1.1119	1.1196	0.95361	1.2367	1.0304	1.2523	1.2982	1.1463	1.2452	1.1462	1.2452	1.157
117.91	1.0131	1.75333	1.246	1.3562	1.0898	0.95978	0.850788	1.8268	1.00392	1.0248	0.98117	1.3333	0.87267	1.8666	0.99801	1.5392	1.0061	2.88441	0.48174	0.994186	1.2235	0.98081	2.748	1.2402	0.96813	0.93655	1.1543	1.1028	1.0713	1.0595	1.2266	1.054	1.032	0.99769	1.032	0.72694
118.11	0.94481	1.77239	0.99815	0.91286	0.78206	0.89886	0.894867	1.97182	1.76064	0.95251	0.78969	0.80436	0.90174	1.8804	0.56627	0.87865	1.1099	3.12742	0.80491	0.905646	1.0543	1.004	1.7184	0.9988	1.0153	1.0172	0.94777	1.0776	1.0235	1.0699	1.1965	1.05	1.0471	1.0533	1.0471	1.0283
118.41	0.90488	1.78449	0.75809	0.64074	0.76148	0.85173	0.924216	2.09514	1.83453	1.003	0.88791	0.87235	0.99126	1.83	1.0608	1.031	1.0182	2.87196	1.0634	0.92591	1.0116	0.9983	1.6728	0.97134	0.94552	0.87719	0.92569	0.99841	0.89515	0.99098	1.0346	0.9844	0.95093	0.96137	0.95093	0.92748
118.69	0.93808	1.98094	0.93755	0.93234	1.0372	0.88912	1.00529	2.22798	1.89787	0.98885	1.0472	0.83828	0.91325	1.7708	0.98332	0.78914	0.90859	2.58809	0.96706	1.16601	0.98828	0.92435	1.6711	0.88117	0.88381	0.93681	0.77112	0.95874	0.9398	0.9963	0.93088	0.91931	0.88569	0.88997	0.88569	1.0373
119	0.89695	1.74126	0.78982	0.70347	0.82244	0.83813	0.87017	2.07755	2.14191	1.0152	1.0261	0.91381	0.98095	1.9432	1.012	0.89224	0.96571	2.76093	1.08	0.949621	1.0605	0.99891	2.0616	0.98946	0.94692	0.9206	0.84833	1.0586	0.95244	1.1277	1.1443	1.0842	0.99249	1.058	0.99249	0.88639
119.37	0.89179	1.4067	0.60623	0.77579	0.76011	0.75144	0.774202	1.87201	2.15236	0.85847	0.92232	0.91181	0.95977	1.7953	0.90633	0.8653	1.0187	2.78393	0.91522	0.849157	0.94519	1.145	1.9292	0.86688	1.1291	1.1236	1.0263	1.0878	0.97168	1.1035	1.1497	1.0661	1.097	1.064	1.097	0.92783
119.61	0.8474	1.51621	0.79784	0.72245	0.25248	0.90097	0.846174	1.68286	2.14701	1.0843	0.34474	0.95344	1.0924	1.9619	1.005	0.96516	1.0781	2.89108	1.0429	0.909156	1.005	1.062	1.602	0.98499	1.0412	0.98047	1.0938	1.0366	0.999	1.0647	1.0002	0.99102	1.0278	0.99101	1.0278	0.92389
119.87	0.93384	1.69736	0.71994	0.64109	0.91785	0.86935	0.927078	1.95244	1.9741	0.9787	1.0786	0.93757	0.98465	1.867	1.0241	1.1899	1.0477	2.81863	1.0452	1.0082	1.0761	1.0316	1.9939	1.1155	0.98043	1.0226	1.0781	1.0489	1.0067	1.0735	1.0221	0.98342	0.98068	1.0107	0.98068	0.78499
120.11	0.9229	1.90369	1.0001	1.0988	1.0353	0.72964	1.00334	2.60908	1.93837	0.99894	1.058	1.0286	0.97319	1.5887	1.0913	1.2073	1.0282	2.77597	1.0044	1.07226	1.1178	0.96672	1.5432	0.96571	1.0344	0.99089	0.86337	0.9978	0.89308	0.97519	1.0066	0.92994	0.98688	0.94843	0.98688	1.0523
120.41	0.85506	1.78819	0.86826	0.82281	0.8615	0.95459	0.93702	1.87325	1.84278	0.97271	1.0099	0.90946	1.0468	1.9431	0.97299	0.77813	0.98697	2.42704	0.99341	0.882485	0.86494	0.92816	1.4402	0.83771	0.94317	1.0087	0.90449	0.92088	1.0267	0.96456	0.89942	0.83368	0.87015	0.8504	0.87015	0.77514
120.67	0.88259	1.83707	0.93349	1.2709	0.94057	0.82787	0.871645	2.21903	1.81776	0.99884	0.99533	1.5699	0.98976	1.2431	1.0128	1.2689	0.99964	2.70503	0.92533	0.96029	0.93258	1.0033	2.4562	0.81416	0.89889	1.0377	0.83305	1.0008	1.1219	1.0478	0.98531	1.0092	0.90417	0.999	0.90417	0.67109
121.03	0.87724	1.68303	0.80178	0.5336	0.8534	0.92219	0.856433	1.82504	2.03637	0.92142	0.93944	0.65856	0.94415	1.6989	0.81745	0.64345	0.96591	2.3729	0.92422	0.88679	0.81192	0.94795	1.1066	0.89432	0.97821	1.053	1.0753	0.93426	1.1266	1.0547	1.0051	0.88112	0.97611	0.8978	0.97611	0.81336
121.32	0.99663	1.78398	0.77047	0.83041	0.79472	0.86388	0.912519	2.06508	1.69729	0.87823	0.84129	0.76713	1.0043	1.8399	0.94756	1.1081	0.95986	2.81295	0.78293	0.937553	0.95408	1.0665	2.0474	0.82501	0.69824	1.1155	0.97712	1.0253	1.1357	1.124	1.1178	0.99139	0.71897	1.0011	0.71897	0.94461
121.54	0.87647	1.8208	0.85458	0.66043	0.87103	0.91496	0.873742	1.99003	1.87471	0.98396	1.0298	0.82234	1.102	2.0388	0.89042	0.69563	1.0029	2.7385	1.0374	0.915358	0.85551	0.91588	1.7785	0.82427	0.95133	0.99947	0.88097	0.92573	1.0172	1.0076	0.95682	0.90831	0.91697	0.89772	0.91697	0.54861
121.7	0.87963	1.9279	0.78185	0.55787	0.84123	0.8578	1.03843	2.2475	2.03158	0.91765	1.0171	0.90048	1.069	1.8641	0.94171	0.90617	1.0632	2.81187	1.0957	0.87741	0.8807	0.9215	2.44	0.75793	0.91304	0.99971	0.83316	1.009	1.3192	1.0528	1.0019	0.95292	0.93033	0.94829	0.93033	0.77008
121.98	0.97432	1.85441	0.81426	0.77699	0.92858	0.87907	1.07088	2.10952	1.96816	1.0751	1.0811	1.1337	1.1062	1.8383	0.98744	1.0507	1.0803	2.59034	0.96563	1.04701	0.93222	0.96977	1.9801	0.92796	0.99699	1.0555	1.0709	1.0295	1.1336	0.99576	1.0372	0.96921	1.0127	0.91466	1.0127	1.0288
122.17	0.95519	1.63735	0.9062	1.1647	0.99515	0.82004	0.935062	1.99667	2.0238	0.94213	1.0118	1.0184	0.92616	1.4637	0.9992	0.87096	0.91797	2.7105	0.99778	1.04267	0.95814	0.99729	2.6232	0.78737	0.96507	0.97197	0.68631	0.94246	1.1455	1.0756	0.97079	0.91064	0.94282	0.91835	0.94282	0.86515
122.39	0.86386	1.58387	0.81172	0.81644	0.85446	0.89088	0.878883	1.77787	2.06974	1.0582	1.0113	0.85118	0.96959	1.8455	1.0412	0.90529	0.99033	2.63344	1.0067	0.926066	0.90962	1.0656	2.418	0.79096	1.0091	1.03	0.77727	1.002	1.1321	1.1621	1.0316	0.95291	1.0472	1.0411	1.0472	0.82299
122.79	1.3579	1.63937	0.86279	1.6686	0.90036	0.79158	0.876769	2.07101	1.78303	1.0321	1.071	1.6779	1.0187	1.8812	1.0902	1.5843	1.0501	2.82703	1.022	0.9205	1.0762	0.98935	2.9882	1.0303	1.0289	1.0292	0.98234	1.1224	1.0671	1.128	1.12	1.0567	1.1176	1.0589	1.1176	0.6998
122.96	1.0566	1.57915	0.95762	2.321	0.94804	0.091391	0.921186	17.279	2.00243	1.1437	1.077	1.3604	1.015	0.19611	1.167	1.614	1.1436	3.16034	1.0917	1.04943	1.3484	1.0719	1.9939	1.2132	1.1281	1.058	1.1215	1.2394	1.1548	1.1697	1.259	1.1893	1.2384	1.1279	1.2384	1.1405
123.28	1.0407	1.63499	0.76487	2.4291	0.84181	0.76298	0.934537	2.1429	2.14769	1.0698	1.075	1.6684	1.1227	1.9213	1.077	1.6907	1.1709	2.97249	1.0717	0.957891	1.325	1.1515	3.4233	1.1018	1.1407	1.1315	1.0929	1.0708	1.0696	1.211	1.0643	1.1966	1.1693	1.1434	1.1693	1.1081
123.67	1.4948	1.64733	0.81893	0.9271	0.82547	0.81356	0.88005	2.02485	2.13601	0.95086	0.93724	0.86687	0.95785	1.9435	0.93933	0.84191	1.0079	2.70136	1.0775	0.982214	1.0568	0.95434	2.7248	0.95006	0.99089	1.0138	0.89949	1.0777	0.81508	1.0294	1.1818	1.0152	1.0863	0.9796	1.0863	1.005
123.88	1.0394	1.79748	0.78304	1.4624	0.87555	0.78349	1.04932	2.2942	1.97368	1.0921	1.0538	1.4184	1.0855	2.0964	1.1182	1.5448	1.1616	3.1045	1.0511	1.17846	1.3187	1.1208	2.401	1.0741	1.1748	1.1616	1.0917	1.2393	1.0433	1.1663	1.4999	1.3245	1.4853	1.2746	1.4853	1.2487
124.06	0.99927	2.26552	0.82893	0.82686	0.93466	0.7974	1.42649	2.84113	2.00551	0.98048	1.0389	1.0789	1.01	1.9185	0.95607	1.2014	1.0769	2.94079	0.99548	1.20565	1.0649	0.98818	2.3317	1.0248	1.1149	1.104	1.114	1.1456	0.99767	0.92769	1.3112	1.1033	1.2705	1.1051	1.2705	1.0423
124.33	0.96732	2.11627	0.93485	1.0676	0.986	0.77893	1.18086	2.7169	1.80471	1.0119	1.0742	1.1379	0.96434	1.7241	1.1241	1.0345	1.0629	2.79515	1.0605	1.20666	1.0821	1.0048	1.5017	0.93084	1.0069	0.94769	0.94593	1.0405	1.0045	0.97492	1.0273	1.0678	1.0526	1.0316	1.0526	1.0302
124.57	1.0596	2.44004	0.8557	0.88927	1.0141	0.93622	1.68978	2.60627	2.17575	0.93835	1.024	1.4077	0.97802	2.1415	1.0745	1.2686	1.098	3.09313	1.0786	1.36296	1.1305	1.0947	2.889	0.99486	1.1572	1.1039	1.0048	1.1351	1.0665	0.96174	1.1803	1.1173	1.221	1.1062	1.221	0.5307
124.77	1.0162	2.05237	0.97713	1.0555	1.0096	0.83199	1.23714	2.46682	1.93295	0.97389	0.99439	1.1398	0.93983	1.8118	1.014	1.1531	1.0011	2.6438	0.93248	1.23663	1.0444	1.044	1.7288	1.0019	1.0758	1.0884	1.039	1.0709	1.0811	1.0023	1.0616	1.037	1.041	1.02	1.041	0.93479
125.02	0.89558	1.77519	0.99325	0.79558	0.95042	0.8133	0.959267	2.1827	2.02737	1.0011	0.96583	0.82227	0.96676	1.8159	1.0652	1.1071	1.1825	2.91883	1.036	1.06328	1.0686	1.0352	1.6479	1.066	0.95382	0.97741	1.0302	1.0842	1.0991	1.0927	1.046	1.0932	1.0601	1.0858	1.0601	1.0198
125.48	0.88447	2.10658	0.98774	1.1492	0.96107	0.78487	1.03855	2.68398	2.01609	0.99335	0.98882	0.92036	1.0473	1.7178	1.0337	0.9636	1.0125	2.68477	1.0209	1.0508	1.0646	0.98336	1.9465	0.9611	1.0315	1.1535	1.0605	1.1057	0.93956	1.055	1.1543	1.0784	1.106	1.0424	1.106	0.98806
125.69	0.95522	2.40437	1.1324	0.84182	1.0822	0.94438	1.11008	2.54598	2.48542	1.0666	1.0597	0.78731	1.0475	2.1316	1.0006	0.77406	1.0228	2.81726	1.3004	1.05744	1.0907	0.88975	1.3272	1.0412	0.90501	1.017	1.0653	1.1013	1.1118	0.82378	0.99706	0.97156	0.91233	0.92172	0.91233	0.93744
125.86	0.94626	2.1754	1.0164	1.9045	0.94346	0.89265	1.09214	2.43701	2.18918	0.94585	0.97568	2.5537	0.94135	1.6803	0.97053	2.5099	0.93331	2.5968	1.2312	1.02827	0.92952	0.94712	4.6164	0.8086	0.92755	1.052	0.82822	0.95382	1.03	1.0945	0.91951	0.99185	0.90326	0.9337	0.90326	0.80261
126.04	0.87296	1.69277	1.0866	1.0312	1.079	0.82003	0.891199	2.06428	1.80795	0.94492	0.97645	1.1256	0.8634	1.7407	1.0009	1.0739	0.89184	2.45706	0.94277	0.854471	0.93039	0.98338	1.8682	0.87443	0.98631	0.92756	0.74328	0.9744	0.6819	1.1613	1.0101	0.98135	0.95106	0.97554	0.95106	0.74829
126.2	0.91557	1.65686	1.1269	0.85356	1.1393	0.82363	0.815933	2.01166	1.96922	0.99673	1.0278	0.80765	0.83377	1.7383	1.01	0.79963	0.91132	2.69153	0.93411	0.905496	1.0234	1.0186	1.2597	0.93493	0.9906	0.96286	0.74695	1.0467	1.0411	1.0135	0.98899	1.0004	0.99758	1.019	0.99758	0.6854
126.42	0.98568	1.47851	0.97587	1.1106	1.0187	0.84771	0.779598	1.74413	2.36316	0.96446	0.92674	0.8613	0.91638	1.8517	0.93571	0.89209	0.99965	2.9762	1.0771	0.882964	1.0499	1.0291	2.076	0.97634	1.0753	1.0024	1.0193	1.0269	0.99636	0.99063	1.259	0.9885	1.1168	1.015	1.1168	0.82539
126.82	0.92311	1.69883	0.98893	173.46	0.85513	0.7315	0.890029	2.32239	1.89022	1.0932	0.97324	244.92	1.021	1.7499	0.99858	252.16	1.0303	2.78609	1.0326	1.0122	1.0563	1.0029	471.97	0.91911	1.0659	1.0307	0.99613	1.0994	0.9955	1.1276	1.0763	1.084	1.1026	1.0244	1.1026	0.84185
127.19	0.95708	1.86565	0.66842	0.82244	0.81434	0.9028	0.95741	2.06652	2.15259	0.88339	1.037	0.93897	1.0798	1.9517	0.96716	0.82687	0.98872	2.63637	1.099	0.911421	0.95094	1.0059	1.5335	0.90818	1.1263	1.1177	0.97858	1.1161	1.1987	1.1037	1.0288	1.0591	1.1901	1.0786	1.1901	0.80931
127.45	0.96272	1.78555	0.63724	0.79023	0.82493	0.62214	0.909055	2.87002	1.8838	0.8869	1.0162	0.89941	1.0556	1.3135	0.92129	0.83686	1.037	2.79779	1.024	0.907137	0.86759	1.0169	1.7442	0.886	0.93683	1.0687	0.97532	1.0458	0.87646	0.97209	0.91666	0.98824	0.92369	1.0166	0.92369	0.70168
127.84	0.97563	1.79582	1.0866	1.4446	1.0047	0.83461	0.914931	2.15169	1.86084	0.97819	0.98675	1.1847	0.96082	1.8424	1.1047	1.2673	0.94334	2.74489	0.97714	0.94467	0.9961	0.90556	1.8949	0.93172	0.95539	0.98347	0.92211	1.0519	1.0908	0.93952	1.0043	0.99904	0.98261	0.95405	0.98261	0.77909
128	1.016	1.92663	1.0966	1.2382	1.0516	0.7448	1.13324	2.58678	1.31162	0.868	0.9162	0.9006	0.84341	1.6232	1.0516	0.91234	0.96118	2.85002	0.64561	1.16977	1.1158	1.0801	1.926	0.95327	1.0946	1.133	0.95642	1.1609	1.079	0.9174	1.2071	1.1022	1.191	1.1407	1.191	1.0998
128.24	1.0602	2.03395	0.99128	1.2896	1.0016	0.77822	1.28593	2.61359	1.80847	1.0676	1.1468	0.91803	1.0166	1.9052	1.1285	1.245	1.1005	2.81426	1.0391	1.1643	1.1037	0.99677	1.9264	0.9502	1.0375	1.0285	0.90246	1.1194	1.1166	1.0232	1.1255	1.0949	1.1011	1.0356	1.1011	0.98755
128.76	0.94457	1.81241	0.68134	0.75427	0.8085	0.79616	0.964588	2.27644	1.82686	0.94273	1.077	1.082	0.94033	1.8455	1.0188	1.0675	1.015	2.89182	1.0557	0.951057	0.91919	0.93765	2.1316	0.89643	1.0193	1.0445	0.97188	1.046	1.0914	0.94289	0.98441	0.97254	1.0173	0.9689	1.0173	0.78254
129.02	0.90489	1.79831	0.66957	0.44704	0.68853	0.38543	0.909627	4.66572	1.93369	0.95265	0.82642	0.75373	1.0361	0.88925	0.93352	0.68613	1.0328	3.05414	1.0687	0.863886	0.907	1.0205	1.125	0.89587	1.0463	1.0809	1.0611	0.9756	1.0401	1.027	0.99551	0.95893	0.97117	0.95469	0.97117	0.76684
129.21	0.92519	2.23527	0.6255	0.53994	0.73732	0.84323	0.879917	2.65084	1.9319	0.89089	1.0216	0.94935	1.0887	2.0937	0.92604	1.0294	1.0926	2.88204	1.003	0.882601	0.88331	0.979	1.8891	0.93785	0.92794	1.1029	1.0046	1.0751	0.92486	1.0361	0.99785	1.0455	0.90114	1.0402	0.90114	0.58277
129.44	0.91215	1.72898	0.59517	0.45193	0.68355	0.54453	0.920214	3.17517	1.98317	1.0298	1.045	0.79309	1.1078	1.3068	1.0927	0.98695	1.0297	3.03293	1.1401	0.929512	1.005	0.89109	1.3536	1.0202	1.0135	1.0181	1.0625	1.1097	1.2142	1.0804	0.90107	1.0003	1.0443	0.91332	1.0443	0.84103
129.74	0.94025	1.61034	0.59605	1.0952	0.79959	0.87722	0.884243	1.83573	2.24915	0.93358	1.0765	1.3455	1.0368	2.0371	0.99385	1.1247	1.0672	2.96416	1.1223	0.975103	1.0049	1.037	2.451	0.88433	0.91566	1.0188	1.0855	1.0704	0.91855	1.0898	1.0997	1.0708	0.91966	1.0071	0.91966	0.68807
130.01	0.97685	1.78598	0.71413	0.86135	0.81586	0.92702	0.951698	1.92658	2.01231	0.9799	1.1072	1.8661	1.1451	2.1833	1.0074	1.1584	1.1027	2.93877	1.1457	0.96618	0.97049	0.95088	2.3638	0.94832	0.96969	1.1072	1.0922	1.0684	1.0745	1.0307	1.0056	0.99375	0.977	0.93586	0.977	0.86317
130.21	0.97633	2.01881	0.82588	0.73062	1.0213	0.7631	1.03246	2.64554	1.93909	1.049	1.1108	0.71983	1.0307	1.9567	1.0207	0.61668	1.0817	2.97997	1.0062	1.05792	1.0447	1.006	1.4995	1.028	1.0432	0.98761	1.1822	1.154	1.0993	1.1989	1.1002	1.0622	1.0806	1.0513	1.0806	0.98241
130.46	1.0632	1.88678	0.96593	0.65951	0.94006	0.86268	1.00487	2.18711	2.2993	1.0891	1.062	0.66163	0.99174	2.0237	1.1054	0.9217	1.1394	3.28331	1.1861	1.05534	1.1359	1.0447	1.8265	1.0568	1.0466	1.2173	1.1748	1.2009	1.083	1.0769	1.2693	1.1237	1.1497	1.1234	1.1497	1.0569
130.64	1.022	2.02562	0.86108	2.4241	1.0133	0.90696	1.1486	2.23342	1.9869	1.1678	1.1844	2.1378	1.0582	2.2244	1.0622	1.8035	1.1203	3.05605	1.1183	1.11008	1.1164	1.004	3.3253	1.0238	1.0762	0.99514	1.0842	1.1343	1.1906	1.1072	1.0577	1.0885	1.118	1.0624	1.118	0.83036
130.98	0.98072	1.98282	0.9205	1.1337	1.0351	0.85222	1.13388	2.32665	1.88807	0.99834	1.0106	0.83158	0.97628	1.9393	1.0033	0.79361	1.0587	2.91976	1.0482	1.09091	1.143	0.97242	1.8487	1.0105	1.0388	1.0182	1.0435	1.1176	1.0135	0.91997	1.1294	1.0505	1.0315	0.98822	1.0315	1.0104
131.18	0.92152	1.8754	0.83093	0.64199	0.94486	0.74803	0.961701	2.50712	1.88999	0.94973	1.0178	0.93109	0.97983	1.7947	1.0113	0.76421	0.96975	2.67595	0.99817	1.0134	0.9526	0.91944	1.3832	0.92998	1.0168	1.0103	0.82828	1.0575	0.94665	1.0281	1.0094	0.99534	1.0168	0.95651	1.0168	1.0133
131.4	1.0009	1.71179	0.94475	0.86639	1.0156	0.71301	0.922406	2.4008	1.86671	1.001	0.99986	1.1074	0.90762	1.5799	1.0106	0.95464	0.95358	2.548	0.91758	0.982618	1.1329	0.84763	1.3493	1.0326	1.032	0.9512	0.98208	1.0967	1.0733	0.98091	1.1061	1.016	1.0844	0.86782	1.0844	1.0585
131.76	1.1731	1.96521	1.0347	0.99356	1.0019	0.14032	1.06491	14.0052	1.942	0.9708	0.94684	0.9034	0.92122	0.28165	0.99619	1.1028	1.0472	3.36838	1.0401	1.22775	1.2444	1.0803	1.734	1.1376	1.0456	0.96127	1.0096	1.2048	1.0954	1.123	1.306	1.2197	1.2272	1.1379	1.2272	0.89156
132.04	0.96062	2.08552	0.8346	0.92346	0.99276	0.98669	1.10038	2.11365	1.98282	0.90124	1.0137	0.90634	0.86793	1.9581	1.0906	0.86945	0.90218	2.63427	1.0226	1.0612	1.0103	0.82966	1.548	0.9409	0.91252	0.89738	0.88865	1.009	1.0017	0.99568	0.88568	0.9502	0.89362	0.84802	0.89362	0.67233
132.52	0.96272	1.63117	0.77905	0.93983	0.88335	0.80728	0.89324	2.02057	2.10041	0.93017	0.95243	1.3608	0.93246	1.9508	0.9663	1.5041	0.98146	3.00006	0.99298	0.939483	1.0558	1.0596	3.4313	1.118	0.90993	0.93525	1.184	1.0972	0.97593	1.1565	1.02	1.0762	0.94344	1.0446	0.94344	0.94908
132.85	0.97539	1.82902	0.76528	0.77251	0.89876	0.92647	1.10837	1.97419	1.89612	1.0094	1.0584	1.0322	1.0298	2.1337	1.0152	1.1091	1.0121	2.79621	0.97449	1.15264	1.0364	1.0218	1.7147	1.2187	1.074	1.0945	1.2321	1.1307	1.0874	1.0295	1.1452	1.1251	1.0941	1.0892	1.0941	0.79787
133.1	0.98632	1.70075	0.76998	1.4339	0.84276	0.64115	0.941534	2.65266	1.971	1.1279	1.0159	1.0669	0.96818	1.6669	1.1381	0.97259	1.0725	2.87324	1.0508	1.05692	1.1808	1.0063	2.3671	1.0091	0.99177	0.99622	0.85979	1.232	0.93922	1.0857	1.3185	1.1699	1.0914	1.0876	1.0914	0.92365
133.36	1.0768	1.72414	0.9637	1.5496	0.29613	0.68241	0.944851	2.52655	2.33144	1.1707	0.32597	0.98097	0.91467	1.8102	1.1363	1.1437	1.0791	3.01151	1.1157	1.07913	1.3296	1.136	2.3218	0.96388	1.1714	0.95234	0.81295	1.2127	1.0114	1.1747	1.3813	1.1935	1.1856	1.1533	1.1856	1.0719
133.66	0.90956	1.30244	0.74053	1.054	0.91832	0.83062	0.937668	1.56803	2.01023	0.91946	1.0255	1.1239	0.93402	1.7879	1.0309	1.1569	0.96828	2.59214	0.99001	0.939096	0.98593	0.98608	2.4792	0.88081	0.97363	0.97339	0.90043	1.0659	1.0958	1.0631	1.044	1.0176	1.0313	1.0038	1.0313	0.9745
134.1	0.93782	1.87925	0.83232	0.71751	0.91768	0.84297	1.05994	2.22932	2.08803	0.88903	0.88095	0.7477	0.8374	1.6326	0.94656	1.0281	0.93879	2.78292	0.9298	1.01263	0.97827	1.0247	1.3622	0.89477	1.0044	1.024	0.89725	0.97121	0.98306	1.0219	0.99639	0.92573	0.94833	0.93767	0.94833	0.57398
134.31	1.1655	2.07638	0.68486	0.95965	0.93439	0.86198	1.14182	2.40885	2.1867	0.69115	0.92375	0.73902	0.91768	1.9187	0.97816	0.98238	0.96024	2.93142	1.0617	1.16506	1.1226	1.0332	2.2195	1.0397	0.83253	0.93877	1.0581	1.0746	1.0546	1.0051	1.1498	1.0638	0.92503	1.0519	0.92503	0.98705
134.55	1.0425	1.95651	0.97706	1.0653	1.0117	0.92884	1.06795	2.1064	2.01304	0.99101	1.0455	0.92328	0.97746	2.0574	1.0107	0.76571	0.97102	2.7106	1.0217	1.13731	1.0541	1.0502	1.6745	0.9863	1.119	0.99738	0.91575	1.046	0.86748	1.0483	1.166	1.076	1.1322	1.0897	1.1322	0.94842
134.78	0.95475	2.10769	0.93496	1.4738	0.0038392	0.92758	0.988159	2.27224	1.83447	0.88431	0.001572	1.3754	0.9487	1.7905	0.96058	1.3058	0.91253	2.81069	0.98147	1.00804	0.90697	0.99386	2.7829	0.88569	0.97248	1.006	0.97408	0.96952	1.066	0.9542	0.94273	0.90713	0.92763	0.92383	0.92763	0.86233
135	0.96181	1.98794	0.93473	0.92607	0.92928	0.86235	1.05847	2.30525	1.70187	0.9437	1.0309	1.0261	0.95856	1.7593	1.0841	1.0364	1.0217	2.77188	1.0975	1.06667	0.94205	0.9208	2.1623	0.8196	0.96216	0.95084	0.85866	1.0024	1.0435	0.94098	0.98637	0.95457	0.94419	0.96835	0.94419	0.93426
135.35	1.1118	2.12345	0.98374	1.0564	1.0055	0.61327	1.03822	3.46251	1.90401	0.96859	0.95893	1.1354	0.90942	1.291	1.0549	1.358	1.001	2.77285	0.97633	1.10292	1.073	0.9011	2.4326	1.0249	1.0326	0.93385	0.97933	1.0481	0.89182	1.1368	0.98865	1.0128	1.0693	0.98102	1.0693	0.96105
135.52	0.98524	1.88737	0.81188	1.089	0.98996	0.82798	0.918796	2.27949	1.8217	0.92298	1.0778	1.3305	0.91819	1.5449	0.96571	0.82826	0.97461	2.45751	0.9758	0.94676	0.90944	0.99316	2.7337	0.87332	0.91315	1.0331	0.84375	1.0451	0.84114	1.0392	0.8373	1.0083	0.94678	1.0033	0.94678	0.77011
135.78	1.0598	1.81911	1.2322	1.3368	1.1213	0.70912	0.906519	2.5653	1.91273	0.95188	0.92209	1.1068	0.88484	1.5966	1.0291	1.2431	0.98637	2.47309	0.88044	0.977512	1.1005	1.0383	2.0469	1.0198	1.0382	1.0435	1.1591	1.1104	1.0426	1.1189	1.186	1.0383	1.0809	1.0279	1.0809	1.1007
135.98	1.0529	1.77276	1.3686	1.3799	1.1113	0.78413	0.878785	2.2608	1.73671	1.0331	1.0012	1.8094	0.89825	1.8909	1.17	1.4786	1.016	2.80074	1.0472	1.00505	1.1679	0.95865	2.2887	1.0602	0.9719	0.97729	0.98189	1.0189	1.0837	1.1501	1.0392	1.0994	1.0535	1.0442	1.0535	1.0282
136.45	0.89853	1.77575	1.2275	1.2957	1.0493	1.0292	0.791547	1.72537	2.09611	0.93372	0.84145	0.99351	0.88908	1.7751	0.9562	0.85099	0.90781	2.68892	0.95682	0.841803	0.8429	0.97835	1.467	0.83896	1.0009	0.97569	0.92938	0.93728	0.97717	1.0173	0.79624	0.9193	0.89717	0.94094	0.89717	1.459
136.64	0.83234	1.67281	0.79406	0.67284	0.86129	0.84821	0.84225	1.97216	1.91396	0.90211	0.96224	0.75027	1.0087	1.8219	0.93454	0.70592	0.94911	2.4114	1.1017	0.921589	0.93639	0.93549	1.6275	0.85586	0.96874	1.0128	0.91153	0.99782	0.90131	1.0331	1.0173	0.94699	0.95985	0.94333	0.95985	0.9613
136.87	0.89865	1.91947	1.0041	0.58632	0.99788	0.96924	0.935385	1.98038	2.02625	1.064	1.0497	0.7886	0.93443	1.9487	1.0164	0.70295	0.93485	2.75663	1.0403	0.983447	1.039	0.91679	1.3453	0.98696	0.89883	0.93367	0.96885	1.0091	1.0568	1.0866	0.93375	0.99882	0.91402	0.95245	0.91402	0.92547
137.12	0.97036	1.58557	0.73143	1.2542	0.73129	0.55196	0.961855	2.87263	1.81409	0.78036	0.76904	0.84268	0.76263	1.2124	0.97612	1.1491	0.98176	2.65822	0.93105	1.05826	0.97365	1.0241	1.2834	0.97672	1.0221	1.0291	0.955	1.0658	1.0117	1.1461	1.0048	1.0303	1.1313	1.0536	1.1313	1.0157
137.32	1.0292	2.00466	0.99693	3.119	1.2085	0.86612	0.988248	2.31453	1.88853	0.96799	1.1053	2.0123	0.92482	1.8375	0.92245	2.0632	0.99243	2.75536	0.88227	1.03672	1.1289	1.0197	4.0253	1.0485	0.89735	0.98605	1.0489	1.1335	1.1154	1.1203	1.0666	1.1031	1.0492	1.0975	1.0492	1.0211
137.5	0.92117	1.98717	0.83159	0.61228	0.9025	0.77446	1.00223	2.56587	0.920436	0.95428	1.0285	0.75418	0.97901	1.6284	0.70796	0.89334	1.0033	2.72383	0.4295	1.01475	0.88041	0.93488	1.5967	0.94256	0.91626	1.0154	1.0474	0.95266	0.93394	1.0501	0.90613	0.91559	0.81965	0.84659	0.81965	0.6622
137.67	1.0049	2.0231	1.0526	0.63989	1.0888	0.97758	1.06755	2.06949	1.81265	1.1534	1.2385	0.70956	1.1201	2.0931	0.92123	0.81102	1.0628	2.48471	0.81141	1.06881	0.95464	0.88554	1.1026	1.1368	0.6155	0.86595	1.2557	0.88264	0.98238	0.91807	0.75847	0.87399	0.58952	0.81474	0.58952	0.85335
137.85	0.95352	2.05397	0.81203	0.40615	0.83669	0.88257	0.999746	2.32726	1.96275	0.97687	0.96076	0.59733	1.0034	1.955	0.96276	0.60011	0.98937	2.77807	1.0276	0.946046	0.94988	0.92521	1.3309	0.90886	0.94452	1.0468	0.97136	0.98966	1.2	1.1194	1.0335	0.96161	0.96423	0.98793	0.96423	0.82821
138.27	0.98498	1.61018	0.82155	2.1354	0.82643	0.8848	0.866103	1.81983	1.80371	1.0748	1.0008	2.4961	1.0793	2.0193	1.0079	3.5043	1.0754	2.83615	0.91222	0.885744	1.064	1.0098	6.2106	0.94924	0.9461	1.016	1.0658	1.0737	1.1054	1.1202	1.0099	1.0145	1.002	1.0045	1.002	0.76748
138.48	0.9729	1.56186	1.0047	0.97389	0.98691	0.68639	0.817702	2.27547	2.06909	1.0477	1.0214	0.98629	0.96427	1.6936	1.139	1.4768	1.0145	2.9869	0.97536	0.890071	1.0439	1.0204	1.6903	0.92907	1.041	1.0526	0.95354	0.99606	1.1174	0.96501	0.95948	0.98856	1.0043	0.99721	1.0043	0.9616
138.67	0.94973	1.5917	1.0072	1.1771	1.042	0.79722	0.801378	1.99656	1.95156	1.0126	1.0032	1.1388	0.91906	1.7631	1.0657	0.96599	0.99509	2.88538	0.93243	0.929114	1.1226	0.86843	1.6549	1.058	1.0273	1.0346	1.0197	1.0715	1.0676	0.97649	1.0729	0.9995	1.0411	0.86183	1.0411	0.97843
138.99	1.0038	1.80577	1.014	0.7512	1.0235	0.74621	0.968278	2.41992	2.2811	1.0014	1.0508	0.8385	0.94156	1.5851	1.2823	1.1458	0.99487	3.28419	1.1318	1.00395	1.0284	1.0152	2.1142	0.88065	1.0469	1.009	0.87723	1.067	0.9672	0.92487	1.2224	1.015	1.0548	1.0513	1.0548	0.53893
139.52	0.93356	1.74296	0.89421	1.2557	0.96943	0.89276	0.955485	1.95232	2.03547	0.96647	1.0031	1.2228	0.86218	1.8281	1.1481	1.262	0.93449	2.93982	0.99554	0.978432	1.1091	0.99344	2.8506	1.1233	1.0128	0.9587	0.8916	1.0707	1.0237	1.0888	1.0865	1.0082	1.0336	0.99001	1.0336	1.0039
139.79	1.0213	2.15386	0.87846	0.71212	0.90567	0.76838	1.24442	2.80312	1.91945	0.87733	0.9299	0.87271	0.90669	1.6928	1.012	1.1555	0.95384	2.74912	0.95935	1.09978	1.1343	1.0028	2.0652	1.1362	1.0713	1.006	1.099	1.1074	1.0896	1.1018	1.1507	1.138	1.1559	1.0359	1.1559	1.0705
140.16	1.0414	1.91984	1.0297	1.3902	0.87704	0.72839	0.910219	2.63573	1.8346	0.94456	0.88131	1.2453	0.86926	1.5067	0.95239	1.209	0.93126	2.66005	0.9037	1.0408	1.0409	0.93214	2.4792	0.98948	1.0055	0.95931	0.87824	0.98948	1.0325	1.1856	0.99661	0.96451	1.0195	0.92354	1.0195	0.72607
140.36	1.0047	2.12142	1.0393	1.3855	0.99467	0.91481	1.12212	2.31897	1.87881	1.0093	1.0089	1.1116	0.95852	1.8603	0.99176	0.81331	0.95022	2.51069	0.95931	1.12493	0.93596	0.9297	2.8318	0.91988	0.9479	0.93138	0.89839	0.97089	1.0034	0.99498	0.89245	0.91316	0.92324	0.927	0.92324	0.88897
140.62	1.0913	1.90739	1.0566	0.89183	1.028	0.91072	1.02194	2.09438	1.86305	1.014	1.0213	0.872	0.94184	1.9005	1.0639	1.006	1.0062	2.82893	0.91353	1.1694	1.1692	1.0573	1.4887	1.0954	1.1327	1.0694	1.2525	1.1201	1.0173	0.98355	1.346	1.1699	1.2947	1.1436	1.2947	0.99335
140.84	1.0058	2.01259	0.91763	0.75928	0.97388	1.019	1.05182	1.97506	1.85676	1.0039	1.1058	0.91155	1.0186	2.0236	1.0347	0.67997	1.0526	2.86053	1.083	1.0661	0.99754	0.99236	1.5366	0.89003	1.0301	1.0242	0.9349	1.0608	1.0199	1.0208	1.1317	1.0444	1.0851	1.026	1.0851	0.84415
141.13	1.0333	1.81361	0.85035	1.0987	1.0545	0.66819	1.01983	2.71422	1.49713	1.0632	1.1792	1.3583	1.0555	1.5459	1.1203	0.91075	1.0988	3.04805	0.75994	1.04441	1.2117	1.0096	2.0188	1.0562	1.1185	1.0146	0.98373	1.1445	1.0712	0.9943	1.3381	1.1096	1.0725	1.0806	1.0725	1.0923
141.33	0.9605	1.79538	0.99797	1.2357	0.98467	0.88965	0.963018	2.01807	1.96253	1.1584	1.0622	1.0175	1.021	2.0718	1.1203	1.1455	1.0388	3.20585	1.1252	0.972065	1.101	0.99104	3.1269	1.0069	0.99097	0.96855	0.99665	1.0759	0.99116	1.1272	1.1504	1.033	1.0306	1.006	1.0306	0.80419
141.51	0.91678	1.89878	1.0828	1.4598	0.9368	0.8282	0.914308	2.29265	1.12833	0.90931	0.88398	1.4835	0.92174	1.6563	1.0352	1.0227	0.96092	2.57905	0.57723	0.949957	1.0538	0.88652	2.0134	0.98431	0.96539	0.86773	0.91827	0.96466	0.91868	1.0984	0.86654	0.88756	0.83964	0.87576	0.83964	0.89228
141.73	0.95795	1.9786	1.0043	0.66572	0.9714	0.94736	0.996111	2.08854	1.80176	0.95037	1.0054	0.8916	0.97072	1.8683	0.93114	0.96197	0.93737	2.46595	0.98966	0.987291	0.90133	0.94834	2.2738	0.85992	0.95828	1.0237	0.8574	0.97823	1.1176	1.1087	1.0219	0.91334	0.91552	0.95597	0.91552	0.96787
142.17	0.91732	1.79637	0.92139	1.0811	0.94979	0.90165	0.951578	1.99232	2.44338	1.1049	1.1264	1.5225	1.0975	1.8734	0.26983	1.3963	1.0267	2.9021	1.2395	0.892146	0.9906	1.036	2.6062	0.91986	1.0171	0.97704	0.98357	0.98145	0.94249	1.0592	1.1561	1.0572	1.0825	0.96888	1.0825	0.73376
142.39	0.95682	1.89839	0.83162	0.98975	0.91832	0.93991	0.988239	2.01975	1.74228	0.90243	1.0319	1.1853	0.95801	1.936	1.036	1.0476	0.94376	2.66588	1.0086	0.995089	0.94028	0.98691	1.5128	0.83358	0.079622	0.95466	0.88989	0.99681	0.88775	0.86769	1.0717	0.95902	0.077618	0.97982	0.077618	0.84745
142.56	0.89144	2.10528	0.88534	0.71972	0.90297	0.96191	1.02337	2.18864	1.95767	0.98204	1.075	1.0225	1.0183	1.9716	1.0261	1.0025	1.0327	2.08289	1.121	1.00927	0.9929	0.91435	2.2027	0.95158	0.9219	0.92575	0.9371	0.95804	1.0398	0.97451	0.92399	0.94414	0.93126	0.9418	0.93126	0.87508
142.78	1.0457	1.89534	1.0141	0.81427	1.0169	0.88169	1.04072	2.14966	2.06573	1.0983	1.0709	0.83262	1.017	1.8886	1.0569	0.9946	1.0141	2.67823	0.95783	1.01426	1.0736	1.0312	1.4812	1.044	1.0453	1.0565	1.13	1.0031	1.0493	1.0044	1.0378	0.99103	1.0177	0.98176	1.0177	1.0999
143.01	0.96348	1.87251	0.96375	1.0395	0.93896	0.76437	0.985751	2.44974	1.89464	0.99844	1.0081	0.96268	1.0678	1.8184	1.0412	0.84508	1.0045	2.67274	0.94256	0.966694	0.98652	0.96644	1.942	0.9088	0.99579	1.0435	1.0026	0.97483	1.072	1.0403	0.95487	1.0257	0.99717	0.97873	0.99717	1.0022
143.18	0.9416	1.94669	0.89115	1.3313	0.92438	0.98223	1.065	1.98191	1.86103	1.0309	1.0452	1.1902	1.0841	1.9938	1.1034	1.5035	1.0477	2.76761	1.0228	0.980638	0.97697	0.99339	1.4602	0.90618	0.97962	1.0314	0.91178	0.99045	0.9989	0.9193	1.0821	0.95352	0.93139	0.95583	0.93139	1.1287
143.35	0.87811	1.58517	0.91593	1.6936	0.89966	0.87435	0.857989	1.81297	1.99717	1.0133	0.98068	0.90661	0.98832	1.8591	1.0259	1.0734	0.99833	2.74567	1.0059	0.905707	1.0481	0.92368	1.6879	0.93482	0.92936	0.97347	0.903	0.98841	0.99193	1.108	0.9429	1.0109	1.0167	0.99128	1.0167	1.1093
143.52	0.85626	1.75826	0.91414	0.81772	0.91174	0.90507	0.887449	1.94268	1.82018	0.92975	0.9656	1.0105	0.94137	1.7456	0.95689	0.93487	0.92023	2.56304	0.95561	0.883324	0.89036	0.94378	1.4923	0.86371	0.84886	0.98905	0.92395	0.88602	0.95647	1.0777	0.83389	0.86217	0.81802	0.89478	0.81802	0.83179
143.72	1.0718	2.02509	0.93284	0.79093	0.92023	0.95321	0.996771	2.1245	2.28128	0.96929	0.97546	0.90406	0.9767	1.8658	1.0398	0.84663	1.039	2.87359	1.1485	0.951479	0.83665	0.86851	1.8432	0.74232	0.8852	1.0459	0.81661	0.91094	1.0486	0.72379	0.93581	0.91133	0.90201	0.88132	0.90201	0.84069
144.04	0.97514	1.74493	0.96779	1.4084	1.0059	1.0074	0.887447	1.73211	1.34737	1.0385	1.0265	1.3054	0.97544	2.1661	1.0235	1.6639	1.0291	2.84566	0.60582	0.986612	1.0685	1.0238	2.7666	1.0069	1.0375	1.1139	1.0106	1.0713	1.052	0.91409	1.1452	0.96324	1.1191	1.1028	1.1191	0.7482
144.37	0.87962	1.92774	0.94183	0.77567	1.0073	1.065	1.03329	1.81008	1.96799	0.89591	0.99639	0.83212	0.92778	2.0043	1.0087	0.74845	0.97327	2.96447	0.99729	0.944495	0.94243	0.91537	1.6281	0.93794	1.064	0.98809	1.0074	0.96421	1.0094	0.97747	0.95853	0.89432	0.95843	0.84977	0.95843	0.74845
144.65	0.98418	1.70991	1.0843	0.70026	1.113	0.948	0.873256	1.8037	2.13015	0.97365	1.0566	0.87863	0.85789	1.8518	0.97792	1.2612	0.96924	2.56718	0.95238	0.970229	1.1022	0.98411	1.5723	0.98725	1.0262	0.91824	0.94733	0.97081	0.9244	1.023	0.97021	0.92511	0.97333	0.93678	0.97333	0.94502
144.84	0.99158	1.6917	1.01	1.1501	1.0764	1.1162	0.880596	1.51559	1.33934	0.99784	0.96295	1.1647	0.91579	2.1117	0.92998	1.2414	0.98288	2.8528	0.60778	0.947191	0.98664	0.96599	2.3341	0.9324	1.0742	0.98554	0.99737	0.95411	1.0374	1.0154	0.9665	0.98482	1.0604	0.96519	1.0604	0.85745
145.04	1.0329	1.72401	1.3173	1.2917	1.201	1.0168	0.86192	1.69552	1.43307	1.0274	1.0413	0.97577	0.92146	2.0865	1.0074	1.3557	1.0193	2.94351	0.6684	0.975581	1.0889	1.0257	2.2537	1.0029	1.1114	1.1196	1.035	1.0569	1.0277	0.83408	1.1818	0.99369	1.1839	1.0236	1.1839	1.0107
145.25	0.93366	1.5951	1.018	0.69255	1.0094	0.89768	0.857369	1.77692	1.87079	0.96734	1.0355	0.90727	0.96563	1.8585	0.97183	0.99508	0.98505	2.87189	0.92409	0.979658	0.99221	1.0323	1.7126	0.984	0.97657	0.95309	1.1033	0.97408	1.0442	0.91364	1.0937	1.0181	1.009	0.99379	1.009	0.82303
145.43	0.9271	1.76063	1.0859	0.86793	1.0643	1.0023	0.954937	1.75659	2.19016	1.1003	1.1525	0.93013	1.1074	2.1492	1.1227	0.62403	1.1042	3.04465	1.2075	0.887924	1.0182	0.95361	1.1766	1.0913	0.94685	0.99012	1.1773	1.0149	0.88798	1.1003	1.0451	1.0446	0.98131	0.97999	0.98131	0.71615
145.7	1.0508	1.92409	1.0152	0.84613	0.85186	0.87233	1.04807	2.20569	1.95882	0.94476	0.88177	0.90083	0.99857	1.521	0.90997	0.86699	0.94851	2.3079	0.91346	1.14644	0.87894	0.90848	1.7304	0.84445	0.89597	1.0164	0.9332	0.887	1.0099	0.89134	0.92192	0.87106	0.92165	0.89452	0.92165	0.86423
145.93	1.2933	2.26964	1.1227	0.76373	1.0932	0.99489	1.31591	2.2813	1.83264	1.0374	1.0617	1.0297	1.0091	1.8556	1.0337	0.81704	0.98047	2.52822	0.9903	1.50749	0.88207	1.0664	2.0088	0.84819	0.82827	0.81617	0.81127	0.94235	0.92098	1.1217	0.80379	0.89744	0.7495	0.98583	0.7495	0.91161
146.21	1.0489	1.88915	1.0743	0.82604	1.1101	0.9231	1.01907	2.04652	1.95201	1.0202	1.0423	0.98087	0.94195	1.8939	1.0259	0.89046	1.0257	2.85978	1.0447	1.03764	1.0552	0.97891	1.7512	0.9957	0.99831	0.93252	1.0102	1.0356	0.97192	0.97294	1.1245	0.95681	1.0205	0.95724	1.0205	0.85961
146.42	0.94587	1.91921	0.99574	1.0369	0.96651	0.85577	0.940705	2.24267	1.94111	0.99905	0.99489	0.96832	1.0006	1.96	0.9788	1.1036	0.96498	2.59313	0.99733	0.963541	1.1145	0.95903	2.062	1.1157	0.98217	1.0204	1.0602	1.0621	0.89082	1.129	1.1835	1.0485	1.0716	1.0718	1.0716	1.4246
146.73	0.87616	1.80422	1.0274	1.4044	1.0723	0.72788	0.872743	2.47873	1.74645	0.95026	1.0217	1.3838	0.92422	1.4463	0.98382	1.3187	0.9317	2.23744	0.86668	0.88902	0.93711	0.9291	2.1118	0.87065	0.97091	0.97594	0.78055	0.95934	0.84611	0.90418	0.87841	0.91356	0.95671	0.93059	0.95671	1.1769
147.02	0.94411	1.86529	1.0853	1.0587	1.0021	1.0309	0.973788	1.80938	2.4717	1.048	1.0428	1.2297	1.1024	2.0291	1.0541	0.79806	0.98067	3.09392	1.1787	0.874495	0.97088	0.93807	2.2019	0.87774	0.0071397	1.0928	0.99091	0.96859	0.8973	1.0453	1.1178	0.95251	0.0073319	0.9204	0.0073319	1.1465
147.48	0.94553	1.82305	0.94672	1.0916	0.99074	0.8563	0.897178	2.12899	1.93472	1.0198	1.0566	1.1717	0.9645	1.8022	1.0084	1.3045	0.94977	2.75089	0.98586	0.941608	0.98659	0.95835	2.2178	1.0115	0.95805	0.98255	0.95494	1.024	0.91578	1.0871	1.0531	0.97131	0.97211	0.95351	0.97211	0.89994
147.73	0.96955	1.82756	0.89712	1.0768	0.034628	0.7813	1.04598	2.33912	2.03224	0.9092	0.069816	1.0309	0.89612	1.7128	1.0515	1.0187	0.90207	2.60228	0.96128	1.04737	1.0302	1.0439	1.3873	0.85784	0.97504	0.96191	0.77029	0.93184	0.9421	1.0312	1.104	0.99565	1.0016	1.0025	1.0016	1.0718
148.05	0.92523	1.9463	0.92664	0.77278	0.98507	1.0157	0.997014	1.91621	2.13226	0.97057	1.0497	0.98154	0.96942	1.9888	0.97576	1.0875	0.94006	2.86264	1.0162	0.913298	0.92044	0.96154	1.6188	0.94651	0.94966	0.97494	0.91356	0.93097	0.92947	0.66671	0.8983	0.93891	0.90846	0.94303	0.90846	0.8906
148.24	0.98759	1.92136	0.9396	0.93814	1.0045	0.98094	1.00615	1.95869	1.98786	0.97764	1.0587	0.96898	0.96803	2.0307	0.64281	0.97061	0.97788	2.81499	1.0235	1.07636	1.0063	0.98761	2.2253	0.90077	0.97738	1.0267	0.93943	1.012	1.0776	0.99827	1.04	1.0237	1.0489	0.97017	1.0489	0.97504
148.41	0.92425	2.09428	0.86388	1.4314	0.90761	0.98867	1.02432	2.11828	1.7299	0.86554	0.96549	1.0736	0.95307	1.7452	0.93204	1.0381	0.9022	2.42766	0.91388	1.01093	0.83	0.90034	1.561	0.78048	0.90945	0.96886	0.78578	0.85761	1.0805	1.0585	0.82771	0.87136	0.86084	0.85133	0.86084	0.75425
148.8	0.94694	1.9288	0.92993	0.77742	0.46595	0.86676	0.937098	2.2253	1.82412	0.91507	0.48374	0.84018	1.0146	1.8072	0.74308	0.80193	0.99133	2.38418	0.97204	0.894014	0.89523	0.9685	2.2695	0.78338	0.98907	0.96974	0.82232	0.9475	0.9104	0.99339	0.89721	0.94716	0.92369	0.93714	0.92369	0.94413
149.05	0.97056	2.14709	0.9417	0.81082	0.0067344	1.0009	1.11905	2.14516	2.09378	0.90097	0.0057653	0.77845	0.95954	1.9826	0.94558	0.82589	1.006	2.55481	1.0749	1.10058	0.89127	0.95984	2.0155	0.94078	0.96804	1.0004	0.92433	0.86558	0.90049	0.94421	0.87141	0.86387	0.85678	0.84707	0.85678	0.89551
149.37	0.70058	1.7954	1.2891	1.0361	1.2474	0.81745	1.01281	2.19634	2.17038	0.94503	0.93404	0.85151	0.81247	1.5268	1.0305	0.99039	0.92178	2.91251	0.96981	1.09728	1.147	1.0077	2.1342	1.0238	1.0497	1.0167	1.0115	1.0066	0.90997	0.90542	1.1016	1.0009	1.0694	0.94749	1.0694	0.82056
149.7	1.0013	2.02039	1.1354	0.80125	1.0121	1.0451	0.987272	1.9332	2.09857	1.0328	0.97193	1.0371	0.9901	2.1006	1.1348	1.0271	0.98898	3.33093	1.143	0.983746	0.93742	0.93288	2.8983	0.92433	0.98065	1.0012	0.98206	0.93929	0.88168	1.0951	1.0128	0.92158	0.9632	0.91043	0.9632	0.52052
149.93	0.93872	2.08117	1.2089	0.72294	1.1399	0.96585	1.02613	2.15475	1.76947	0.984	1.0466	0.61663	0.93221	1.5937	0.0012083	0.99255	0.92461	2.50607	0.93036	0.917807	1.0288	0.85893	1.5017	0.93774	0.0017435	0.87839	0.93821	0.93906	0.79776	1.0489	0.83987	0.83614	0.0019927	0.8273	0.0019927	0.88443
150.39	0.79031	1.86704	0.83435	0.82648	0.90946	1.0477	0.903701	1.78204	1.88959	0.96302	1.0219	1.0963	1.095	1.6465	0.86177	1.0936	0.96245	2.4664	0.94878	0.749634	0.77192	0.85918	1.8302	0.83931	0.90332	0.95769	1.0147	0.82674	0.99166	0.9882	0.79551	0.81251	0.74801	0.81932	0.74801	0.8078
150.75	0.65719	1.93819	0.88917	0.98994	0.94882	0.92064	0.956013	2.10527	2.00333	0.91665	0.98372	0.99882	1.0071	1.6281	0.99448	1.138	0.98783	2.70547	0.98475	0.964508	1.0298	0.93996	2.5095	1.007	0.97262	0.95861	1.19	1.013	0.96989	0.9285	0.97276	0.94543	0.95804	0.93693	0.95804	0.80736
151.07	0.91984	1.77063	0.80221	0.73853	0.90268	0.96101	0.888591	1.84246	2.00848	0.82952	0.95804	0.86701	0.91254	1.7625	0.95473	0.82323	0.89824	2.71642	1.0051	0.871369	0.88256	0.89776	2.1928	0.91243	0.96921	1.0058	0.9036	0.88745	0.94365	0.96541	0.8098	0.84306	0.88972	0.8479	0.88972	0.76793
151.59	0.93248	1.78071	0.92752	0.97703	0.91724	0.82493	0.863481	2.15862	2.10174	0.95189	0.94831	1.0474	0.93065	1.7698	0.947	0.73295	0.96096	2.72353	1.0192	0.903613	0.94314	0.94796	1.2891	0.84966	0.96535	0.96029	0.88211	0.99048	1.1106	1.1232	0.97653	0.97453	0.95679	0.88952	0.95679	0.71367
151.92	0.96863	1.86533	0.84743	1.1466	0.92477	0.85385	0.932425	2.18461	2.05607	0.8671	0.89661	1.0701	0.89932	1.7044	1.0055	1.3836	0.96071	2.67926	0.95456	1.00696	0.9676	0.9219	1.537	0.94428	1.0322	0.99589	0.91163	0.98845	0.8273	1.0617	0.96385	0.97694	1.0702	0.90462	1.0702	0.8847
152.23	1.0455	1.96446	1.2161	0.928	1.1664	0.95999	1.03965	2.04634	1.79695	0.99549	1.0394	0.72735	0.89252	1.9489	1.0551	0.71435	0.97306	2.74651	0.9387	1.06319	1.0555	0.92886	1.9001	0.96225	0.95206	0.85774	0.88464	0.9468	0.90509	1.0059	0.97449	0.95079	0.96104	0.89578	0.96104	0.9602
152.46	1.0793	1.9156	1.2178	1.4845	1.1912	0.95974	1.05636	1.99596	2.09628	1.035	1.0637	1.461	0.96075	2.0299	1.2092	1.4012	1.0457	2.99613	1.0482	1.15656	1.2215	0.97941	2.3971	1.0902	1.0339	0.90936	0.98131	1.0939	0.91677	0.9904	1.1235	1.0843	1.1137	1.0348	1.1137	1.0806
152.69	1.0602	1.85034	1.0786	1.2388	1.1323	1.0455	0.911583	1.76981	2.13181	1.0379	1.0525	1.0387	0.96973	2.0591	1.028	1.116	0.98068	2.99623	1.0337	0.994768	1.1084	0.98117	2.0995	1.0099	1.0491	0.94024	0.93154	1.0283	1.1206	1.0189	1.1675	1.0368	1.1176	1.0307	1.1176	0.70315
152.85	0.90951	1.86833	0.74294	0.8534	0.95861	0.68863	0.891259	2.71312	2.08845	0.76146	0.95779	1.2733	0.93765	1.2478	0.9715	1.0863	0.96948	2.73814	1.051	0.90616	0.88286	0.91607	1.7886	0.8492	0.9205	1.0101	0.87581	0.96086	1.036	0.98553	0.85798	0.86301	0.82585	0.85489	0.82585	0.85835
153.2	1.0395	2.15468	0.94347	0.92775	0.9491	0.93415	1.06135	2.30657	1.8728	0.89625	1.0013	1.2601	0.99583	1.8021	0.97995	1.3777	0.94443	2.33461	1.0211	0.944674	0.92628	0.91946	2.6004	0.91053	0.93591	0.93494	1.0068	0.96457	0.90874	0.96965	0.90287	0.91643	0.90919	0.90216	0.90919	0.91724
153.58	0.87814	2.08612	0.85661	0.67199	1.0263	0.92116	1.02708	2.26466	1.9224	0.89093	1.0759	1.0462	0.99029	1.662	1.0262	0.96772	0.9073	2.57513	1.0545	0.91584	0.77928	0.92249	1.5928	0.69528	0.98695	1.0181	0.82777	0.95607	0.94368	0.98226	0.85406	0.83995	0.89713	0.85468	0.89713	0.029807
153.78	0.84513	1.824	0.98016	0.94564	0.94676	0.9858	0.899032	1.85027	1.86548	0.91853	1.015	1.0561	0.94781	1.8796	0.92746	0.92149	0.88987	2.90276	1.0302	0.882798	0.83071	0.91843	2.2695	0.90522	0.95715	1.0473	1.0108	0.94124	1.0668	1.0694	0.91955	0.84813	0.9082	0.85595	0.9082	0.78216
153.95	0.75008	1.68625	0.80772	0.84038	0.68976	0.73795	0.841882	2.28505	1.61431	0.75237	0.71791	0.70282	0.69855	1.4189	0.88253	1.2256	0.74143	2.30833	0.86589	1.07041	0.89541	0.90609	2.0409	0.70653	0.99881	0.90585	0.59001	0.87761	1.1225	1.1658	1.0867	0.81441	0.87508	0.89639	0.87508	0.88021
154.12	0.8795	1.91928	0.934	0.78762	0.0044383	0.79549	0.926457	2.4127	1.90163	0.82886	0.021051	0.72116	0.82894	1.6767	0.92746	0.78485	0.8676	2.4226	0.92515	1.03069	0.95472	0.92508	1.8682	0.82164	0.96126	0.8902	0.7566	0.93237	1.0232	1.1136	0.9646	0.94535	0.92013	0.95855	0.92013	0.99995
154.43	0.93722	1.76654	0.84006	0.96057	0.94281	0.86204	0.892198	2.04926	2.09225	0.97576	1.0059	0.9612	1.0842	1.9015	1.004	0.87235	1.04	2.98634	1.0549	0.925086	1.006	0.92866	1.9314	0.8719	0.87423	1.0268	0.82666	1.0505	0.96453	1.1827	0.96859	1.0147	0.94042	0.96145	0.94042	1.0222
154.85	0.91484	1.70552	0.61981	0.61574	0.79349	0.85013	0.869829	2.00618	1.9631	0.8468	0.9734	0.66047	1.043	1.6413	0.89098	0.87568	1.0137	2.71676	0.9445	0.874705	0.89291	1.0006	1.1971	0.8918	0.83421	1.0704	1.1699	0.97683	1.2243	0.91278	0.97056	0.95795	0.85136	0.92937	0.85136	0.85796
155.24	0.9242	1.60426	0.7702	0.76561	0.93305	0.93193	0.850103	1.72144	2.09275	1.0371	1.0925	1.1339	1.1249	2.0703	0.9696	1.1597	1.0704	2.8304	1.038	0.929181	1.0048	1.0675	2.1202	0.99495	0.97623	1.0103	1.114	1.0035	1.146	1.1218	0.98943	1.0254	1.0312	1.0807	1.0312	0.8723
155.57	0.86566	1.89149	0.7275	0.46135	0.8605	1.0209	0.952683	1.85277	1.91581	0.92083	1.0429	0.69504	1.105	2.0516	0.96632	0.83921	0.99951	2.67433	1.0494	0.897071	0.85068	0.7706	1.553	0.78771	0.88248	1.0424	0.83476	0.94875	0.93915	1.062	0.96255	0.84207	0.87584	0.7753	0.87584	0.73157
155.98	0.94537	2.15534	0.79971	0.69195	0.94921	0.89795	1.09011	2.40029	1.84505	0.84721	1.0026	0.98407	0.89904	1.6236	0.94322	1.0036	0.93112	2.49732	0.93329	1.02109	0.87555	0.94332	1.7544	0.81336	0.93888	1.0137	0.94126	0.89862	1.0195	0.96055	0.85154	0.89828	0.89593	0.88019	0.89593	0.85763
156.17	0.90684	1.93465	0.70824	2.6086	0.95423	1.1079	1.02501	1.74623	0.678368	0.7636	1.0605	3.1467	0.96414	2.2063	0.94781	3.6334	0.99018	2.7495	0.44218	0.945582	0.87403	0.91573	5.9675	0.87132	0.96089	1.0439	0.83538	0.9398	1.143	0.81581	0.91696	0.88818	0.86747	0.90349	0.86747	0.5688
156.54	1.0357	1.89252	1.1477	1.2448	1.2246	1.0833	0.983493	1.74699	2.21341	1.2276	1.2642	1.2825	1.1342	2.2405	1.115	1.3416	1.0874	3.15598	1.0962	1.00692	1.0706	1.0023	2.9103	1.0583	1.0268	1.018	1.1728	1.0925	1.0181	1.0028	1.0994	1.0755	1.1069	1.0586	1.1069	1.0649
156.76	0.93639	1.79841	0.72475	0.73304	0.79288	0.92763	0.934462	1.93871	2.04898	1.0018	1.0036	1.1291	1.1592	2.0959	0.93157	1.0853	1.0584	2.62089	1.1026	0.891732	0.94068	0.95391	1.9999	0.89759	0.98172	1.0489	1.072	0.98107	0.99048	1.1108	1.0052	0.99655	1.0578	1.0042	1.0578	0.56626
157.04	0.85669	2.14748	0.81392	0.71124	0.90287	0.96846	1.04043	2.21742	1.91364	0.96478	1.0726	0.9834	1.0666	1.9685	0.98372	0.81893	0.9793	2.58346	1.0887	0.936	0.88394	0.91337	2.2081	0.91011	1.0202	1.0391	1.0367	0.93948	0.92163	1.0237	0.8678	0.84577	0.9267	0.88395	0.9267	0.80847
157.21	0.93283	1.86794	1.0337	0.99783	2.684	1.1039	0.932464	1.69213	1.137	1.2673	1.6559	1.2881	1.0796	2.4534	0.90661	0.84313	1.0557	2.56804	0.55453	0.881363	0.94483	0.90808	1.5544	0.97488	0.97766	0.97411	0.96864	0.98673	1.0351	1.0302	0.91346	0.93365	1.0024	0.86806	1.0024	0.99586
157.53	0.90265	1.72842	0.77635	0.51868	0.95265	0.85132	0.919561	2.03028	2.08714	0.9535	1.0532	0.90716	0.96814	1.7284	0.96174	1.0478	0.9802	2.52686	0.92493	0.869214	0.94399	1.021	1.2928	0.9203	1.0209	1.0745	0.96872	0.96907	1.1468	1.1135	0.93847	0.96067	1.0188	0.98236	1.0188	0.79639
157.81	0.87579	1.84171	0.71969	0.5726	0.90245	0.94108	0.896683	1.95702	1.92617	0.95888	1.0659	0.96243	1.0027	1.8974	0.95848	0.8129	1.0034	2.63032	0.97275	0.87624	0.88604	1.0047	2.0082	0.92962	0.97774	1.0012	0.98102	0.96056	1.1663	1.0183	0.92667	0.92056	0.90652	0.94947	0.90652	0.77785
158.01	1.0018	1.85296	0.87611	1.2357	0.91392	0.94615	0.979768	1.95842	2.11445	1.0572	1.0773	1.3113	1.0476	2.1138	1.12	1.4113	1.0399	3.00043	1.0691	0.989854	1.0642	1.0372	2.0695	0.96868	0.95973	0.96845	0.96899	1.0495	1.0282	1.1252	1.0582	1.043	0.97521	1.0573	0.97521	0.85952
158.36	0.99224	1.96896	0.8038	2.4351	0.86792	0.88688	1.07684	2.2201	1.26228	0.92623	0.96569	2.8833	0.96859	1.9861	0.9961	2.8478	0.97814	2.57711	0.71556	0.997646	0.99042	0.96594	4.7349	1.0081	0.96415	1.0331	0.9513	1.0411	0.85325	0.95563	1.0272	0.94083	0.95587	0.9835	0.95587	0.73114
158.57	0.89159	1.88682	0.77932	0.55233	0.79668	0.93229	0.990829	2.02386	1.11789	0.95652	0.93327	0.51356	1.0234	1.9459	0.92737	1.128	0.93287	2.71644	0.54474	0.954235	0.85746	0.97107	2.1255	0.82882	0.018776	1.0035	0.86845	0.89867	1.0507	1.0088	0.93597	0.88175	0.017901	0.92849	0.017901	0.90174
159.07	1.1422	1.8442	1.4352	2.4948	1.3136	0.7717	0.950962	2.38979	2.09191	0.87349	0.89308	1.2268	0.75661	1.6455	1.1802	1.4344	0.9991	3.23403	0.90804	1.05271	1.2214	1.0604	2.2176	1.059	1.0671	0.91642	0.95038	1.1571	1.0561	1.0122	1.1134	1.0929	1.0902	1.0771	1.0902	1.1439
159.28	1.2658	1.80215	1.4864	2.9175	1.4606	0.60783	0.966334	2.96489	2.0335	0.95543	0.9028	1.1533	0.80071	1.2826	1.0734	1.8473	0.99462	3.13858	0.83539	1.17831	1.3483	1.1115	3.2192	1.2346	1.1303	0.87948	0.97879	1.2266	1.1161	1.1726	1.3334	1.2325	1.1821	1.1075	1.1821	1.4548
159.6	1.1652	1.35718	0.94824	1.6377	1.0487	0.74924	0.828795	1.81141	2.20256	0.95338	0.86735	1.2303	0.81495	1.7443	0.93797	1.5602	0.98107	2.74079	0.92882	1.01914	1.253	1.0778	2.3963	1.126	1.054	0.9888	0.94823	1.1713	1.1266	1.008	1.1982	1.1591	1.1252	1.1133	1.1252	0.74835
159.86	1.0112	1.73711	0.94233	1.0578	1.0679	0.75327	0.794256	2.3061	1.62698	0.95516	0.9271	0.92232	0.86686	1.5252	0.98722	0.98747	0.95855	2.35677	0.7885	0.953387	0.99244	0.95839	1.8075	1.0093	0.93155	0.90028	0.92237	0.97726	1.0788	0.82791	0.96004	0.99472	0.84011	0.9707	0.84011	1.1417
160.27	1.0302	2.27416	0.91455	1.4011	1.0384	0.85675	1.18223	2.6544	1.73083	0.96006	1.0135	0.96945	1.0011	1.9291	0.92317	0.98618	1.0115	2.905	0.9982	1.02151	1.122	0.93192	2.4175	1.1099	1.0158	0.97643	1.2168	1.0662	1.0361	0.9131	1.0257	1.0233	1.0246	1.0062	1.0246	0.99064
160.52	1.0723	2.20668	0.95501	1.2234	1.0372	0.87552	1.1915	2.52042	1.98946	1.0256	0.98079	1.3561	0.96854	1.9458	1.1499	1.5864	1.1201	3.21684	1.0623	1.17199	1.1273	1.0506	3.2297	1.0387	1.0771	0.9526	1.1583	1.0798	1.0869	0.97036	1.1221	1.1247	1.1484	1.0776	1.1484	1.1697
160.9	1.0128	1.95627	0.85801	1.1911	0.93015	0.89223	1.03838	2.19257	1.86659	0.97601	0.9767	0.91175	1.0054	1.9715	0.97347	0.80646	0.95672	2.67796	0.92627	0.967897	0.94827	0.95249	1.7029	0.94801	0.94762	0.97142	1.09	0.92897	0.9481	1.0603	1.0183	0.99707	0.95752	0.97475	0.95752	0.98555
161.1	0.89131	1.94975	0.60465	0.67687	0.82951	0.93839	0.976783	2.07776	1.79556	0.89806	1.032	0.86079	1.0898	1.9181	0.85118	0.75968	0.94859	2.41617	1.0386	0.977942	0.90387	0.93316	1.5783	0.88601	0.86422	0.94107	0.88713	0.94765	0.92549	0.99951	0.9201	0.9409	0.87537	0.95246	0.87537	0.92603
161.48	0.79358	2.11586	0.69309	0.69615	0.87616	0.42253	1.07959	5.00759	1.82998	0.97778	1.1113	1.0927	1.137	0.80027	0.98394	1.036	0.99171	2.55564	1.0139	0.95536	0.79918	0.87371	2.486	0.79725	0.89449	0.97875	0.86751	0.91913	1.0344	1.0528	0.78578	0.86141	0.79999	0.84338	0.79999	0.74026
161.67	0.89963	2.03567	0.82105	0.82458	1.0324	0.96728	1.06519	2.10453	1.80507	1.0753	1.1569	1.1309	1.016	2.1049	1.0028	1.175	0.98253	2.53572	0.97702	1.05448	1.0123	0.94638	2.0232	0.94733	0.87534	0.96463	0.87588	1.0351	0.98378	1.0609	1.0072	0.99521	0.85937	0.95513	0.85937	0.89538
161.97	0.96528	1.45467	0.82955	1.5892	0.8786	0.65635	0.847694	2.2163	2.02387	1.1102	0.95966	1.4375	0.94276	1.9843	1.1924	1.7059	1.0808	3.29684	1.0233	1.07644	1.2878	1.1137	3.5257	1.172	0.94328	0.8608	1.0005	1.166	0.99426	1.2914	1.1693	1.2262	1.0844	1.1855	1.0844	1.1561
162.13	1.0213	1.84571	0.57664	1.1274	0.95355	0.82329	1.07437	2.24187	2.04184	0.77133	1.0008	1.3204	0.9305	2.0027	1.0708	1.4463	1.0458	3.0138	1.019	1.16492	1.2109	1.032	2.7692	1.1309	1.0062	0.97087	0.89467	1.1431	0.89255	1.0933	1.1791	1.1331	1.1252	1.0603	1.1252	0.97492
162.55	0.98213	1.80099	0.77726	0.7968	0.81199	0.95337	0.959436	1.88907	1.7545	1.0943	1.0206	0.80051	1.0689	2.147	1.0212	0.91546	1.0026	2.85419	0.90401	1.00186	1.0338	1.004	2.2234	0.96002	0.94406	0.92842	0.97085	1.0479	0.99856	1.1038	1.1001	1.0154	1.0181	1.021	1.0181	0.96578
162.8	0.82006	1.99704	0.55595	0.53799	0.80752	0.96576	0.995635	2.06785	1.72514	0.91055	1.0438	0.94338	1.1069	2.0746	0.84162	0.9207	0.93276	2.50155	0.99911	0.867615	0.7751	0.84441	1.6211	0.82898	0.94598	1.0145	0.97956	0.9118	0.97001	1.0082	0.83961	0.84256	0.86006	0.80894	0.86006	0.88039
162.98	0.91652	1.84751	0.6614	0.71539	0.92748	0.73619	0.919706	2.50955	1.93857	1.1086	1.1286	0.81812	1.0607	1.8064	1.0915	0.87859	1.0283	2.74087	1.0932	0.96018	0.98107	0.99316	1.7007	0.95728	0.975	0.99418	0.92541	1.0943	1.0921	1.1793	1.045	1.0205	1.0549	1.0431	1.0549	1.1124
163.19	1.0137	1.60802	0.86102	1.116	0.89626	0.75788	0.91039	2.12173	1.90883	1.1097	1.0592	1.2006	0.89676	1.8384	1.2747	1.4774	1.0013	2.93586	1.0757	1.12106	1.1874	0.99484	2.1067	1.0188	1.0175	0.95433	0.94311	1.1451	1.0199	1.0054	1.1878	1.0788	1.1059	1.02	1.1059	1.1231
163.37	1.0088	1.94332	0.80787	1.2309	0.0024871	0.7611	1.07612	2.55331	1.93307	1.0783	0.0010197	1.1193	0.99132	1.9311	1.1407	1.3357	1.0383	2.91245	1.0772	1.14408	1.1494	0.97577	2.4809	1.0242	0.98808	0.95934	0.99695	1.1378	0.88439	1.0917	1.223	1.0828	0.95153	1.0329	0.95153	1.1388
163.74	1.0058	1.90854	0.74538	0.53823	0.90994	0.69524	1.05058	2.74515	1.94767	0.9376	1.043	0.67066	1.0008	1.65	1.07	0.9232	1.0518	2.61704	1.0117	0.990416	1.0331	0.96794	1.6357	0.98662	1.1222	0.91994	1.1623	1.1457	0.96724	0.93163	1.1572	1.0518	1.1788	1.0435	1.1788	1.0312
164.05	0.98778	1.90718	0.75103	1.1731	0.81024	0.88591	1.1217	2.1528	2.00473	0.94372	0.94809	1.342	0.97028	1.9013	1.0932	1.0658	1.0268	2.88953	1.1105	1.07976	1.037	1.0164	2.8743	0.91107	0.96765	0.95007	0.81526	1.0645	0.52604	1.0377	1.1066	1.0101	0.99686	1.0349	0.99686	0.4697
164.31	0.98319	1.7609	0.83081	0.62533	0.82386	0.85773	0.9067	2.05298	2.10036	0.96243	0.91682	0.79053	0.87402	1.7915	0.99532	0.79128	0.9509	2.69199	1.0044	0.994602	0.95694	0.96266	2.1017	0.93641	0.92184	0.93757	0.90981	1.0786	0.95956	1.056	1.0785	1.026	0.98476	0.99157	0.98476	1.0056
164.6	1.0785	1.95737	0.81898	1.1458	0.97067	0.80347	1.11007	2.43614	2.07004	1.0406	1.0495	1.1389	0.94542	1.7208	1.1973	1.3348	1.0753	2.89125	1.0214	1.13621	1.1971	1.0103	1.9545	1.0485	0.97523	0.93803	0.90155	1.0581	0.93135	1.1059	1.0612	1.0448	1.0351	1.0162	1.0351	1.0313
164.77	1.0504	1.7987	0.81287	1.0026	0.9368	0.82326	0.992764	2.18485	1.9479	1.0122	1.0043	1.0308	0.92095	1.7056	1.0053	1.185	0.97834	2.66561	0.93742	1.05716	1.0494	1.013	1.7145	1.0187	1.0063	0.96573	0.86179	1.0172	0.91	1.0508	0.98292	0.94968	0.96066	0.90743	0.96066	0.8819
165.02	0.96832	1.73094	0.83203	1.1189	0.95744	0.89092	0.950496	1.94286	1.45704	0.92625	1.0133	1.1033	0.94508	1.7954	1.1475	1.161	1.0484	3.09201	0.77696	0.927406	0.98817	0.92208	1.9691	0.9934	1.1702	1.0474	0.98347	1.0534	0.93123	1.082	1.0082	0.97019	1.0977	0.92557	1.0977	0.74599
165.33	1.108	1.72805	1.0821	2.0355	1.1519	0.49324	0.95482	3.50346	1.9321	1.0596	0.99398	1.2154	0.90767	1.0777	1.068	1.4068	1.0156	2.82704	0.93312	1.05809	1.2154	0.8416	1.9985	1.1553	1.0609	0.96614	1.0558	1.1065	0.92353	1.0274	1.1483	1.0198	1.1247	0.87569	1.1247	1.0614
165.51	0.97962	1.81863	0.92859	1.4638	0.9799	0.85581	0.942982	2.12504	1.86072	0.98982	1.0256	1.0841	0.93568	1.7352	1.0423	1.2918	1.0279	2.64183	0.92643	0.99147	1.0957	1.0983	2.2577	1.0191	0.98843	0.95229	0.9558	1.0374	0.83176	0.97281	1.0145	1.0431	1.0461	1.1187	1.0461	1.0917
165.71	0.89326	1.60111	0.91831	1.3844	0.91504	1.0302	0.944109	1.55418	2.21141	1.0504	0.97527	1.4986	0.99512	2.0931	0.90851	1.4962	0.98961	2.92169	1.0259	1.01101	1.0566	1.0214	3.7561	1.0882	1.0224	1.0046	1.0991	1.0028	1.1072	1.1534	1.026	0.9634	0.96475	0.96322	0.96475	1.1521
166	0.96048	1.63142	0.65468	0.92027	0.0039042	0.9176	0.885226	1.77792	2.13099	0.98985	0.038693	0.86425	1.0214	1.9956	0.99555	0.86152	1.0038	2.47835	0.98931	0.994526	0.96184	1.0142	2.1645	0.76596	0.90989	0.93799	0.66786	0.97747	0.94856	1.1404	0.907	0.94362	0.92352	0.95253	0.92352	0.89113
166.25	0.93864	1.67173	0.76421	0.88033	0.91502	0.83843	0.917394	1.99388	2.01267	0.92829	0.98978	1.0163	0.92467	1.8065	0.99621	0.98725	0.93455	2.77077	0.97188	0.954351	0.95285	1.0018	2.4579	0.90275	0.94351	0.98125	0.82686	0.95528	1.0034	1.0184	0.89299	0.89625	0.91383	0.93519	0.91383	0.82023
166.63	1.0326	1.69868	1.1938	1.4398	1.2408	0.65769	1.02775	2.58279	1.80543	1.3837	1.2744	1.7325	0.96537	2.387	1.1511	1.9127	1.034	2.98306	0.77033	1.05615	1.1682	1.0042	2.5895	1.1146	0.99228	0.95822	1.1323	1.057	1.0419	0.88255	1.0457	1.0538	1.0278	1.0067	1.0278	1.2353
167.16	1.0225	0.617618	0.84939	1.0664	0.88702	0.92715	1.04328	0.666146	2.27158	1.1094	1.0199	1.0406	0.94308	1.9167	1.1796	1.24	0.9451	2.81119	1.066	1.09042	1.0258	0.98812	1.7552	0.91922	0.90634	0.95804	0.82801	0.97557	0.94009	0.94967	0.96672	0.99258	0.93648	0.99234	0.93648	0.89059
167.51	0.97169	1.7993	0.68221	0.66137	0.80295	0.85414	0.90069	2.10657	2.1353	1.184	1.0953	0.80095	1.1845	2.0998	1.0779	1.056	1.1592	2.93365	1.0281	0.881577	1.0432	1.0082	1.3264	0.9642	1.0148	1.0776	1.0995	1.101	1.1057	0.99884	1.0975	1.0361	1.079	1.0866	1.079	0.94435
167.74	0.99975	1.68228	0.72987	1.5153	0.9007	0.99723	0.800073	1.68695	2.33669	1.0177	1.0829	1.1345	1.0184	2.0456	0.94153	1.3171	1.0809	2.91055	1.0426	0.884323	1.0003	0.96859	1.8108	1.0051	0.98702	1.0036	1.0711	1.0076	0.90012	0.95499	0.93055	0.99589	1.0284	0.96894	1.0284	0.82272
167.95	0.83109	1.79027	1.0321	1.1569	1.0965	0.98336	0.95349	1.82057	1.9551	0.98849	1.0539	0.93628	0.94463	1.9041	1.031	1.012	0.92319	2.53442	0.92022	0.943426	0.98502	0.95679	1.895	0.91386	1.0346	1.0388	0.89772	0.90234	0.93799	1.0634	0.90986	0.87379	0.95753	0.90845	0.95753	0.90123
168.24	0.96573	1.82151	0.88138	1.5027	0.90486	0.99265	0.947681	1.83499	1.85052	0.84065	0.86414	1.287	0.87554	1.7734	0.91569	1.2553	0.9152	2.46129	0.89909	1.01092	0.86388	0.98133	1.8838	0.7854	0.97977	0.97204	0.82148	0.9589	0.86535	0.87129	0.95455	0.88545	0.95287	0.90053	0.95287	0.88522
169.51	0.99371	2.10685	0.81164	0.88066	0.91709	0.68168	1.0907	3.09067	1.80325	1.0108	1.1066	1.0691	1.0389	1.3148	1.0271	0.96673	1.0152	2.52847	1.0103	1.02425	0.99578	0.76443	1.33	0.93816	0.93914	0.90504	0.80494	1.0337	1.0537	1.0699	0.98071	0.91966	0.9271	0.79638	0.9271	0.96308
169.99	0.91134	1.88762	0.8518	27.983	0.87344	0.93162	0.915798	2.02617	2.03622	1.0438	0.99498	29.189	1.0779	2.0365	0.97993	23.371	0.98013	2.66556	1.0519	0.928423	0.92665	0.94848	46.778	0.8874	0.89786	0.98841	0.93776	0.92618	0.88458	1.1102	0.80569	0.8902	0.86372	0.88272	0.86372	0.88195
170.38	0.92744	1.30285	0.89408	0.8601	0.92509	0.95422	0.917914	1.36536	2.03129	0.9989	0.96542	1.199	1.0232	1.8477	0.90213	1.0589	0.9364	2.53696	0.98735	0.918063	0.90173	0.89205	1.9464	1.0091	0.89456	0.90499	0.93724	0.96002	0.94418	1.0475	0.90514	0.91698	0.88043	0.93087	0.88043	0.90378
170.71	0.85703	1.80655	0.84082	0.8964	0.92282	0.95054	0.916751	1.90055	1.97547	0.92099	0.98657	1.0247	1.0532	1.9386	0.89218	0.89653	1.0112	2.66084	0.96334	0.861215	0.85038	0.92007	1.9415	0.9115	0.9478	0.99478	0.91867	0.96379	1.015	1.1024	0.85243	0.90818	0.89978	0.89725	0.89978	0.91765
171.14	0.99997	1.94881	0.89084	0.71666	0.91622	0.9519	1.11846	2.04728	2.12596	1.0387	0.96949	0.60462	1.0189	1.85	0.98176	0.75617	1.0229	2.60751	0.96551	1.01608	0.99763	0.92962	0.94624	0.91791	0.92985	0.9662	0.96527	0.95723	1.0961	0.92646	0.97356	0.89757	0.9501	0.92319	0.9501	0.88428
171.53	0.95518	1.82822	1.1444	1.1773	1.0868	0.90818	0.957373	2.01306	2.19971	1.0504	0.97496	1.0422	0.91914	1.8256	0.99741	0.79418	0.93237	2.60766	0.96619	1.01075	1.0887	0.94498	1.3358	0.94985	0.9707	0.91709	0.88193	0.97871	1.0147	1.1616	0.99647	0.9667	0.93498	0.93785	0.93498	0.18419
171.73	0.97012	1.76368	1.0095	1.01	0.35026	0.95787	0.974312	1.84126	2.17345	1.0641	0.43866	1.8422	1.0918	2.1022	0.98653	1.2234	0.98746	2.71396	1.1367	1.00971	0.96454	0.90207	2.4779	0.93249	0.87411	0.91776	0.98229	0.9769	0.91798	1.045	0.95926	0.94443	0.88219	0.91047	0.88219	0.82419
171.93	0.94394	1.8456	0.95166	1.171	0.94709	0.90718	1.02501	2.03444	1.8272	1.047	1.0429	1.5729	1.0608	1.8118	1.0414	1.396	1.0422	2.38468	0.90001	0.954843	1.0017	0.96416	1.9354	0.93599	1.0105	1.0094	0.92228	0.98404	0.87306	0.87405	0.96301	0.99523	1.0583	1.019	1.0583	1.12
172.37	0.91115	1.97756	0.92055	0.70055	0.95838	0.98975	0.993914	1.99804	2.08534	0.94287	0.99482	0.93331	1.04	1.8822	0.93653	0.86103	0.93053	2.54109	0.94162	0.914075	0.84855	0.9515	2.0672	0.82907	0.9584	0.9719	0.93325	0.90987	0.93369	1.0255	0.83238	0.90136	0.88496	0.90011	0.88496	0.89773
172.66	0.93307	1.99279	0.82298	0.69646	0.90358	0.95273	0.968653	2.09166	1.78901	0.94992	1.089	0.92173	1.1418	2.1785	1.0251	0.78909	1.0417	2.80763	1.0608	0.948061	0.88695	0.90052	2.6718	0.85636	0.93785	1.0128	0.95131	0.99743	0.99544	0.92397	0.96056	0.93805	0.9401	0.93089	0.9401	0.6585
172.96	1.043	2.3466	1.0023	0.67314	1.0376	0.84531	1.39241	2.77602	1.758	1.0594	1.1362	0.73494	1.0601	1.6731	1.0233	0.6119	0.99428	2.70052	0.9495	1.26126	1.004	0.9349	1.6733	0.93903	0.93964	1.001	1.0257	1.0562	1.0311	0.98672	1.0764	0.9959	0.96347	0.98755	0.96347	0.91496
173.23	0.9169	1.99324	1.0429	0.87931	1.0313	1.0813	1	1.84337	1.65695	0.93776	1.0316	0.97925	0.92804	1.9192	0.84481	0.84086	0.89124	2.54792	0.92666	1.00167	0.90711	0.90602	1.6733	0.83271	0.98423	0.98221	0.87494	0.93437	1.0067	0.89999	0.87712	0.84991	0.87976	0.87917	0.87976	0.72512
173.47	1.0045	1.30179	0.93952	1.3321	1.0348	1.8841	1.04555	0.690934	1.97027	1.1287	1.2192	1.3702	1.1134	2.2338	1.1075	1.2038	0.97709	2.71084	1.0462	1.10137	1.0309	0.98021	2.7501	0.92378	1.0248	0.95216	0.95285	1.115	0.9871	1.1021	1.1651	1.0865	1.1007	1.0214	1.1007	1.0018
173.69	0.89478	2.09408	0.97138	0.89702	0.99644	0.86744	0.981514	2.41409	1.77214	0.88208	0.91951	1.2369	0.96345	1.7955	1.0095	1.377	0.89756	2.50386	0.95122	0.936626	0.96831	0.85098	2.6299	0.91049	0.95467	0.89469	0.89203	0.91833	1.0336	0.99429	0.9459	0.8747	0.90391	0.86922	0.90391	0.94778
173.91	0.9677	2.0124	1.0214	0.84344	1.1279	0.89221	0.914607	2.25552	2.0604	0.98546	1.0458	0.96882	0.97522	1.7571	1.0485	0.85057	0.9884	2.69313	0.97939	0.876615	0.94364	0.92374	1.6311	0.8697	1.0011	1.0087	0.94866	0.94349	0.77361	1.013	0.80154	0.92655	0.95289	0.91605	0.95289	0.77864
174.19	0.74934	2.03921	0.69674	1.0438	0.81209	0.7843	0.954432	2.60003	2.10008	0.79463	0.82001	1.0879	1.0256	1.5229	0.93629	1.0492	0.95011	2.5949	1.052	0.873499	0.89607	0.87943	2.042	0.90216	0.93723	0.97122	0.85868	0.90033	0.98108	0.98402	0.90525	0.88081	0.8666	0.83193	0.8666	0.88501
174.53	0.94021	2.04614	0.81019	0.9678	0.88815	0.77161	1.16488	2.65178	1.95286	0.93559	0.96242	1.2288	0.98108	1.4421	0.99555	0.71301	0.9775	2.46332	0.94008	1.20344	0.92186	0.94611	1.1292	0.87125	1.1235	1.1339	0.9342	0.9857	1.0864	0.96498	1.2035	0.93097	1.1093	0.91396	1.1093	0.91124
174.78	0.96877	2.19497	0.89219	0.7262	0.93482	0.98445	1.18321	2.22965	2.04983	0.97015	1.0648	0.86662	1.0639	1.9329	0.8223	0.7507	0.96512	2.40188	1.0407	0.958788	0.84105	0.92417	1.1038	0.86103	0.95425	0.98114	0.90333	0.88618	0.92686	0.96258	0.77007	0.82528	0.815	0.85716	0.815	0.85852
175.08	0.93565	1.74446	0.84877	1.1948	0.88093	0.63338	0.874883	2.75421	1.93748	0.9777	1.0035	0.98272	1.0284	1.2976	0.98152	1.0885	1.0059	2.57407	0.96869	0.863781	0.95417	0.9552	1.6704	0.9148	0.99346	0.99982	0.97844	0.921	0.91569	1.0294	1.0076	0.93049	0.95494	0.91818	0.95494	0.90387
175.25	0.97176	1.58065	0.92244	0.75397	0.95765	0.95214	0.809724	1.6601	2.15752	0.97024	0.99501	0.72135	1.0184	1.9277	0.91251	0.94473	1.0446	2.9896	0.97059	0.870405	1.0726	1.0077	2.5324	0.98343	1.0523	0.98617	1.1231	1.0418	0.99072	0.9747	1.1376	1.0335	1.043	1.0037	1.043	0.67066
175.42	1.0542	1.65268	1.1412	0.92023	17.382	0.85846	0.77675	1.92516	1.88315	0.94553	3.9086	0.71136	0.90628	1.8367	1.0019	0.88156	0.91211	3.17791	0.83682	0.929989	1.1077	1.0343	1.7808	1.0326	1.0316	0.99107	1.0192	0.99678	1.0739	1.033	1.1337	1.0313	1.0648	1.0318	1.0648	1.0964
175.6	0.97349	1.83308	1.0566	0.72042	1.0734	0.90147	0.963812	2.03344	2.29203	0.95514	0.97666	0.8211	0.93821	1.8265	1.0438	0.8126	0.95163	2.83329	1.089	0.95231	1.0159	0.95238	1.8294	0.95635	0.99965	0.97745	0.95688	0.95431	1.152	0.99457	1.133	0.979	1.0058	0.96338	1.0058	0.93175
175.87	0.92967	2.00066	1.1664	1.062	1.1042	0.98672	1.05753	2.02758	1.91668	1.1088	1.1304	0.70333	1.0842	1.99	0.9533	0.80233	0.9215	2.48545	0.9703	0.922319	0.90291	0.90537	1.7147	0.91543	0.9519	0.97904	1.0085	0.89885	1.0249	0.94226	0.84315	0.88376	0.86305	0.87474	0.86305	0.8494
176.09	0.93779	1.7751	0.95872	0.7834	0.90686	0.88508	0.890602	2.00558	1.84976	0.93288	0.93382	0.97047	1.0326	1.7723	0.87308	0.75215	0.99198	2.35927	0.91284	0.887146	0.8994	0.91192	1.6931	0.94901	0.95791	0.98933	1.1155	0.89453	0.99728	0.9644	1.0088	0.89957	0.89979	0.87615	0.89979	1.0904
176.34	0.89846	1.87806	0.80283	0.91504	0.34023	0.90859	0.942528	2.067	1.93722	0.92203	0.28946	1.0242	1.124	1.8804	0.95754	0.96425	1.0204	2.77526	1.0132	0.904907	0.87675	0.92445	2.535	0.89022	0.955	0.98839	1.0456	0.89285	1.0431	0.94267	0.94667	0.84844	0.85568	0.88163	0.85568	0.87175
176.53	0.87945	4.33139	0.93252	0.84174	0.95329	0.92698	0.949009	4.67258	1.9456	0.95182	1.0171	0.98232	1.0772	1.8964	0.97253	0.80829	1.0254	2.87112	1.0165	0.899237	0.91726	0.93974	1.5947	0.92076	0.99579	0.99868	0.88974	0.88646	1.0495	0.96676	0.91636	0.94384	0.94604	0.92772	0.94604	0.94199
176.74	0.97876	1.86775	0.97464	0.90147	1.0186	0.87457	0.927026	2.13562	2.07608	0.99864	1.0202	0.91807	0.98666	1.8421	1.0702	0.91875	1.024	2.87514	1.0182	0.987532	1.0643	1.021	2.2503	0.94931	1.0024	1.0159	0.93877	1.0066	1.0674	0.92428	1.0472	1.0021	0.99513	0.99697	0.99513	1.0135
176.97	0.95288	1.9016	0.88511	1.0271	0.0024028	0.81044	0.912824	2.34638	2.0005	0.95212	0.00099048	1.2329	1.002	2.0364	1.0231	1.0276	1.0353	2.84373	0.9895	0.941006	1.0738	1.0136	2.3243	1.0184	1.0655	1.0155	1.0806	1.0692	1.0584	1.061	1.0594	1.0368	1.0296	1.0323	1.0296	0.89348
177.23	0.87546	1.83881	0.91197	0.63731	0.91409	0.74517	1.04838	2.46763	2.04241	0.94628	1.0009	0.67545	1.0041	1.5583	0.99054	0.97346	1.0152	2.49345	0.98977	1.02019	0.97457	1.0277	1.9094	0.87508	0.99534	0.93571	0.95226	0.96631	1.077	1.0307	0.95628	0.93077	0.98256	0.93214	0.98256	0.73604
177.43	0.98901	1.88411	0.80029	0.76249	0.88826	0.83613	1.02462	2.25337	1.83132	0.92794	0.99825	0.99694	0.9732	1.7226	0.99878	1.0042	0.95193	2.55639	0.94582	1.07558	0.9663	0.9864	1.707	0.89353	1.0093	1.0778	0.96192	1.0253	1.0012	1.0119	0.97478	0.98368	1.0275	0.97422	1.0275	0.98176
177.83	0.86554	2.13099	0.87303	0.47121	0.96944	1.0227	1.05238	2.08369	1.88091	0.95544	1.0682	0.7075	1.0797	1.962	0.88797	0.65609	0.9887	2.26577	0.9969	0.870226	0.84083	0.82722	1.3389	0.79784	0.85422	0.9617	0.91122	0.88171	0.86083	0.93868	0.75303	0.80334	0.73227	0.79293	0.73227	0.39845
178.25	0.98229	2.22194	0.9432	1.048	0.94431	0.96103	1.28563	2.31204	2.25562	0.98385	1.0745	1.1604	1.1039	2.111	1.1071	1.0803	1.0479	2.94785	1.3004	1.07745	0.93876	0.97548	1.4696	0.88396	0.97166	1.0185	0.96318	0.98141	0.983	0.91887	0.93838	0.9619	0.95902	0.9418	0.95902	0.8909
178.56	1.0948	7.93127	0.90654	0.86844	0.97925	0.91648	1.13927	8.65405	2.00906	0.96482	1.0593	1.0139	0.98646	1.8363	1.0314	1.0057	1.0465	2.85571	1.0214	1.06337	1.0537	1.0124	2.0112	0.99953	1.0653	1.0581	0.94004	1.0701	0.85297	0.95973	1.0965	1.0421	1.0284	1.0303	1.0284	0.98395
178.9	1.0123	1.8124	0.95292	0.76499	0.99162	0.99802	0.84875	1.816	1.91955	0.83205	0.95587	1.0087	0.87195	1.8509	0.94946	0.9027	0.85581	2.60667	0.97216	0.935849	0.95548	0.91932	1.7681	0.88941	0.96261	0.98587	0.79135	0.93714	0.99488	0.96112	0.97525	0.92542	0.93391	0.86111	0.93391	0.88308
179.39	0.93712	1.77648	0.98444	0.93767	0.90935	0.90866	0.93857	1.95506	2.10948	1.0504	0.8943	1.2795	0.98965	1.8759	0.93539	1.2188	0.92526	2.7522	0.99614	1.00946	1.0165	0.95283	2.3735	0.85692	0.99978	1.0692	0.87643	1.0173	0.88513	1.022	1.014	0.99164	0.98688	0.87343	0.98688	0.42137
179.78	1.0199	1.84548	0.77995	0.75273	0.15534	0.90879	0.995119	2.0307	2.17197	1.024	0.20528	1.0089	1.0446	1.8081	1.1502	1.0894	1.0679	2.94565	1.1362	0.912027	1.0128	0.92136	1.9397	1.0014	1.0004	0.9671	1.0756	0.98159	0.95743	1.0503	0.95759	0.93334	0.93693	0.91753	0.93693	0.78814
180.04	1.0565	1.76908	0.72066	0.88327	0.79991	0.77434	0.971382	2.28463	1.94816	0.95186	0.8997	1.0512	0.99621	1.7319	1.0107	1.2306	1.0713	2.81885	1.0011	1.10809	1.1044	1.0105	2.8246	1.0536	1.1074	1.054	1.0089	1.0569	0.68221	1.0661	1.1412	1.0494	1.1154	1.0157	1.1154	0.96381
180.51	1.0104	1.69474	0.91663	1.432	1.0196	0.63691	0.951926	2.66087	2.11032	0.956	1.0159	1.262	0.9356	1.332	1.0519	1.2191	1.0471	2.89559	0.95738	1.05227	1.1652	0.99764	1.2868	1.1104	1.0722	1.0217	0.98105	1.1134	1.0102	0.95025	1.2127	1.0221	1.1018	1.0181	1.1018	1.0396
180.68	1.0614	1.61233	1.104	1.0008	1.063	0.86681	0.908732	1.86008	1.91375	0.9254	0.92092	0.69426	0.83641	1.8166	0.94342	1.3159	0.94501	2.89856	0.92512	1.04093	1.2315	1.0507	2.3154	1.0735	1.0563	0.98008	0.98157	1.0343	1.069	1.045	1.0727	1.0125	1.0485	1.0058	1.0485	0.89681
181.05	0.91573	1.74505	0.94286	0.97873	1.032	0.72027	0.875629	2.42277	1.80215	0.91028	0.99437	0.79224	0.97718	1.4374	0.9398	0.86437	0.97806	2.56664	0.89727	0.84244	0.9625	0.93149	1.6454	0.95372	0.94048	0.99455	1.0207	0.94799	0.96905	0.92204	0.81045	0.90316	0.90703	0.88447	0.90703	0.89492
181.31	0.92028	1.30422	0.82768	0.85107	0.85452	0.88131	0.944779	1.47986	1.87829	1.0397	1.0103	0.95938	1.0644	1.8865	0.9623	0.85961	1.0647	2.41913	0.97088	0.890637	1.0123	1.1175	1.7535	0.96975	0.95731	0.98831	0.88224	1.0437	0.97763	1.0171	0.96201	1.0367	0.99933	1.1257	0.99933	0.98349
181.67	1.0791	1.82838	1.1236	1.5238	1.0775	0.8381	0.939332	2.18158	1.98877	0.95332	0.92364	1.0581	0.88563	1.8531	0.98472	1.3089	1.0096	2.92933	0.96412	0.959352	1.1811	1.0111	2.8558	1.1242	1.1195	0.97791	1.0899	1.1002	0.96405	0.97152	1.1378	1.1052	1.1581	1.0495	1.1581	1.0025
181.86	1.5178	1.78443	1.2967	1.3648	1.0496	0.93293	0.910598	1.91271	2.17077	1.0259	0.89061	1.1807	0.93792	2.1353	1.0325	1.3609	1.0695	2.91996	1.0588	1.04638	1.1461	1.0111	2.6094	1.0899	1.0912	1.0254	1.1916	1.0871	0.82745	0.83812	1.2008	1.0833	1.1586	0.93513	1.1586	1.0592
182.07	1.1375	1.74424	1.0456	0.99119	1.0813	0.70663	0.792557	2.4684	1.95214	0.9333	0.97359	1.0767	0.96772	1.4678	1.0155	0.85967	1.0113	2.66902	0.84885	0.957939	1.108	1.0125	1.745	1.0205	1.1127	1.0166	1.1094	1.1296	0.98313	0.97525	0.97498	1.0737	1.1134	1.0216	1.1134	1.634
182.35	1.1065	2.23751	1.1093	1.8087	1.171	0.87484	1.15138	2.55762	2.3208	1.0762	1.0282	1.417	0.97119	1.8985	1.196	1.6661	1.0077	2.97762	1.0789	1.20548	1.1076	0.98314	2.3057	0.95874	1.0487	1.001	0.94197	1.0644	0.99911	1.006	1.1204	1.0422	1.0996	1.0201	1.0996	1.0591
182.76	1.102	1.70466	1.006	1.3084	1.0787	0.98407	0.875567	1.73225	2.19339	0.936	1.0653	1.2557	0.88574	2.0814	1.0066	1.2654	0.98575	2.94882	0.98411	0.938829	1.0892	1.0109	2.4684	1.0446	1.0051	1.0196	1.104	1.0886	1.0315	1.0611	0.92279	1.0646	1.0661	1.0655	1.0661	0.9683
183.07	0.9285	1.8522	0.85475	1.4647	0.86952	0.54192	0.917467	3.41785	1.90782	0.83338	0.83709	1.3164	0.88606	1.1284	1.0002	1.2474	0.89243	2.61542	0.93587	0.950733	0.86857	0.92782	2.2876	0.84974	0.89831	0.94603	0.7936	0.96303	1.0471	1.0435	0.87406	0.92724	0.86116	0.89321	0.86116	1.005
183.29	1.057	1.74355	0.85983	0.92572	0.92006	0.83075	0.959196	2.09877	2.06625	0.95834	0.95218	1.0783	0.92197	1.7294	0.96873	1.1426	0.97339	2.6437	0.97063	0.979627	1.0815	0.9763	2.7054	0.92344	0.96958	1.0068	0.84689	0.93323	0.96364	1.0727	1.0096	0.96116	0.95257	0.94705	0.95257	2.4558
183.72	0.88704	1.30366	0.7408	0.70929	0.87654	0.87889	0.913855	1.4833	1.92934	0.90646	0.99455	0.9536	0.9881	1.6797	0.94398	0.86046	0.98197	2.6487	1.0154	0.878863	0.82941	0.86063	1.589	0.82711	0.87882	0.95879	0.8883	0.93388	0.95441	1.0786	0.79211	0.84912	0.80996	0.82225	0.80996	0.87461
183.88	0.92722	1.86901	0.75487	0.64676	0.72988	0.94044	0.948584	1.98738	2.05044	0.98018	0.9394	1.2294	1.0866	1.8848	0.99632	0.73826	1.0453	2.76924	1.0673	0.909464	0.86872	0.94651	1.9985	0.88347	0.96133	1.0329	0.96099	0.93946	0.92622	1.0712	0.82785	0.89475	0.93944	0.93554	0.93944	0.75628
184.06	0.94658	2.142	0.76687	1.0509	0.845	0.89024	1.09784	2.40609	1.84241	0.94518	0.93541	1.1173	1.0095	1.7838	1.0371	1.1009	0.93377	2.45258	1.0087	1.17601	0.85907	0.90687	2.8508	0.71872	0.91727	0.97122	0.70696	0.93599	0.99105	1.1045	0.86904	0.84956	0.83545	0.86427	0.83545	0.91708
184.25	0.92122	1.93447	0.8502	0.75121	0.056098	0.86186	1.0363	2.24453	2.00148	0.99496	0.075639	1.011	1.0535	1.7867	1.0661	0.9675	1.0155	2.58425	1.0211	0.979617	0.93402	0.92817	1.6213	0.91086	0.9477	0.96206	1.0064	0.95501	0.93339	1.1392	1.0204	0.93942	0.97626	0.94027	0.97626	0.9088
184.44	0.96177	1.97895	0.96988	0.57504	1.0139	0.94954	1.018	2.08411	1.8501	0.92916	1.1028	0.62349	1.0714	1.7991	1.0007	0.60242	0.99405	2.68765	1.0161	0.986637	0.92252	0.90954	1.732	0.86411	0.59354	0.93154	0.91993	0.94126	0.82615	1.0589	0.8829	0.89663	0.65348	0.9057	0.65348	0.84972
184.67	1.0282	1.87807	1.1416	0.98838	1.1806	0.95668	0.993563	1.96312	2.19428	1.0714	1.1059	0.90967	0.99344	2.0444	1.0702	1.0698	1.0202	2.87779	1.0647	1.10739	1.1144	0.94948	1.8208	1.0414	0.89817	0.91607	0.96917	1.0933	0.93331	1.0196	1.123	1.0852	0.96235	1.0298	0.96235	1.003
184.99	1.1295	1.70553	1.2189	2.357	1.0592	0.75756	0.941108	2.25135	2.06205	0.98719	0.91089	1.899	0.84343	1.5887	1.084	2.2497	0.89708	2.53038	0.96333	1.18073	1.1396	0.95168	3.2525	0.98913	1.0321	0.95376	0.77872	1.0764	0.90104	1.0884	1.2344	1.0776	1.1452	1.0411	1.1452	1.2502
185.18	0.99427	1.80331	1.0228	1.4684	0.96384	0.94021	0.938709	1.91799	2.07044	0.88995	0.83563	1.3936	0.84117	1.7271	1.0962	1.2205	0.91856	2.79713	1.0105	1.01277	1.0008	0.97786	2.8897	0.90334	0.94245	0.89045	0.78165	0.93826	1.0658	0.9653	1.0404	0.93885	0.90574	0.94088	0.90574	0.96075
185.57	0.84845	1.8654	0.86812	1.1644	0.84456	0.9839	0.928452	1.89592	1.87987	0.99017	0.92749	1.1172	1.1022	2.1011	1.0814	0.89042	1.0672	2.84807	1.0848	0.886231	0.97372	0.97067	1.6123	0.94716	0.89601	0.91741	0.90987	0.96703	0.89845	1.0683	0.98859	0.94394	0.87693	0.97433	0.87693	0.93509
185.85	0.87551	1.76118	0.87241	0.79775	0.0033296	0.81143	0.920227	2.17046	1.77661	0.94367	0.0013728	1.0908	1.0862	1.949	0.96427	0.85327	0.96703	2.46904	0.93254	0.911146	0.88689	0.93792	1.9173	0.83788	0.94002	1.0005	0.89011	0.96162	0.87172	1.0748	0.86323	0.93938	0.95993	0.92055	0.95993	0.86788
186.13	0.82686	1.90765	0.85646	0.64581	0.91429	0.89676	0.977275	2.12727	1.94574	1.0468	1.0688	0.81081	1.1489	1.7219	0.96562	0.71972	0.95391	2.48507	1.0232	0.856166	0.81106	0.87809	1.5891	0.81665	0.94398	0.93696	0.87145	0.90429	1.0846	0.97506	0.81325	0.84733	0.83531	0.81395	0.83531	0.58547
186.54	1.2089	1.91357	0.99822	1.2872	0.96655	0.93897	0.965551	2.03795	1.98108	0.90339	0.89276	1.1568	1.0062	1.8351	0.99078	1.0933	0.91498	2.56549	0.96064	0.964797	0.92479	1.029	2.7292	0.85546	1.0091	0.99692	0.89816	1.0219	1.0544	1.0591	0.96526	1.0117	1.0067	0.98252	1.0067	1.0496
186.89	0.91323	1.69899	0.99535	0.77268	0.9776	0.83983	0.812068	2.02301	1.82687	1.0288	1.0339	0.76965	1.0517	1.6727	0.99762	0.56383	0.98582	2.45525	0.9184	0.80915	0.92764	0.95424	1.4677	0.87742	0.98327	1.0107	0.91601	1.0008	1.0886	0.97863	0.96718	0.98286	0.96447	0.99875	0.96447	0.74225
187.08	0.94587	1.73559	0.9434	0.69547	0.99096	0.71327	0.918581	2.43329	1.7874	0.89777	0.95442	0.85302	0.98308	1.5142	1.0095	1.168	0.98743	2.45251	0.9407	0.918867	0.89124	1.0012	1.3234	0.91769	1.0082	1.0263	0.95265	1.021	1.0424	0.87888	0.91007	0.95586	0.95233	0.98829	0.95233	0.81873
187.46	0.92063	1.63951	0.85359	1.0108	1.1466	0.98254	0.931025	1.66864	1.85054	0.81893	1.0823	0.78032	1.0377	1.7835	0.90314	0.84215	1.0187	2.35755	0.93953	0.902958	1.0502	0.99445	1.4473	1.0708	1.0388	0.95185	1.2208	1.0345	1.0419	1.1126	0.95649	1.0675	1.0928	0.99241	1.0928	0.95682
187.76	0.9584	1.78198	0.88239	0.80295	0.99278	1.1928	1.01987	1.49395	2.16187	1.0811	1.072	1.3731	1.1365	2.1234	0.98656	0.95996	1.0541	2.77431	1.1364	0.974804	1.0084	0.9453	1.8549	1.0191	0.94479	0.95324	1.0936	1.0961	1.0442	1.0517	1.0373	1.0648	1.0249	0.97957	1.0249	1.0162
188.24	0.90646	1.8125	0.96222	0.73994	1.0213	0.68817	1.00083	2.63379	1.06493	0.93598	1.0779	0.65921	1.044	1.2125	0.96688	0.70453	0.99086	2.19063	0.61162	0.932192	0.99794	0.96097	1.2764	0.86174	0.0022545	0.97873	0.95925	1.0128	1.0031	0.88246	0.91979	0.96684	0.0027705	1.0089	0.0027705	0.94177
188.68	0.9251	1.70571	0.85951	0.85717	0.95129	1.0218	0.992831	1.66932	1.76661	0.93935	1.0533	0.79822	1.01	1.8408	0.93264	0.66286	0.95397	2.37186	1.0023	0.8909	0.85596	0.93092	1.2819	0.83667	0.92099	0.92461	0.85317	0.9859	0.99311	0.9607	0.9111	0.93945	0.89172	0.94416	0.89172	0.86104
189.1	0.92846	1.79162	0.80666	1.2651	0.91741	0.68592	0.993065	2.612	1.99115	0.90615	1.0012	1.18	1.0025	1.2786	1.0582	0.91895	1.0123	2.79293	1.0499	0.981983	0.9924	0.93821	1.1104	0.8623	1.0062	0.96879	0.88843	1.007	0.98557	0.95291	1.0828	0.9758	0.97941	0.95798	0.97941	0.67475
189.36	0.92144	1.64938	0.72141	0.58309	0.85307	1.0093	0.924446	1.63419	1.82657	0.88824	0.96278	0.85132	0.9584	1.7766	0.8771	0.86394	0.94125	2.56787	0.96188	0.909258	0.87441	0.94887	1.462	0.90097	1.0527	1.0169	0.94384	0.95213	1.1291	0.95366	0.91479	0.84564	0.90852	0.88708	0.90852	0.88768
189.71	0.95956	2.99035	0.93016	1.0062	1.0702	0.8788	0.980922	3.40277	2.01967	1.0649	1.1036	0.81462	0.98862	1.9311	0.90101	0.71613	0.95793	2.48023	0.98261	1.03914	0.94007	0.93169	1.4896	0.74362	0.99311	0.99819	0.77691	0.93504	1.0981	1.0342	0.92196	0.90074	0.87767	0.85508	0.87767	0.95216
189.88	1.0539	1.79492	0.91891	1.0348	0.95103	0.91877	0.913971	1.95361	1.88084	1.0566	1.0085	1.3885	0.97555	1.9395	1.0108	1.2931	0.9835	2.70193	0.9372	1.03064	1.0866	0.96736	2.1294	0.98022	0.99295	0.99837	0.92193	1.0655	1.0257	1.0611	1.0549	1.0382	1.02	0.99445	1.02	0.96335
190.29	0.91632	1.45001	0.9101	0.85624	0.92601	0.88196	0.858547	1.64408	2.29954	0.93271	0.92101	0.99449	0.94586	1.878	1.0756	0.87387	0.99041	2.81031	1.0722	0.904966	0.99051	0.91677	1.9893	0.95789	0.96285	0.93541	0.97251	1.0025	0.99231	1.0128	1.0346	0.97808	0.91587	0.91455	0.91587	0.98835
190.55	0.91421	1.64721	0.8638	0.95155	0.94044	0.89424	0.851017	1.84203	1.99013	0.94105	0.97424	1.0388	1.0033	1.9142	0.99393	0.99944	1.0574	2.93311	1.0822	0.87439	1.0393	1.0111	2.5304	0.97102	0.99705	1.0274	0.95316	1.0012	0.90016	1.0341	1.0477	1.0452	1.0602	0.99771	1.0602	0.87228
190.79	0.87284	1.9222	0.79172	0.93528	0.91565	0.93827	0.921805	2.04866	1.78996	0.91625	1.0912	0.92192	1.1494	1.9991	0.95396	0.70543	0.97159	2.7158	1.0706	0.791431	0.86405	0.92575	1.7011	0.81147	0.88408	0.99428	1.027	0.97417	1.0383	1.0119	0.77917	0.89612	0.81358	0.90428	0.81358	0.85715
191.07	0.91227	1.90873	0.72932	0.53368	0.83843	0.92943	1.02583	2.05366	1.81202	0.89374	1.0316	0.93699	1.0772	1.7953	0.9018	1.0023	0.98176	2.52793	1.0729	0.921121	0.81622	0.90226	1.9097	0.78897	0.95661	0.95177	0.90696	0.92681	1.048	0.91973	0.93593	0.87714	0.86541	0.84006	0.86541	0.70765
191.36	1.0466	1.882	0.77612	0.65265	0.86607	1.0025	1.03939	1.87731	1.76152	1.0036	1.0126	0.64657	1.0832	2.1178	0.88135	0.98556	1.0415	2.71292	0.99757	1.06475	0.98305	0.98913	1.8996	0.89707	0.97347	1.022	0.9211	1.0908	0.97189	1.1359	1.0828	1.0509	1.0018	1.0399	1.0018	0.84804
191.65	1.1145	2.40591	0.90384	1.3676	0.99331	0.88496	1.39225	2.71867	2.05241	1.075	1.0972	1.3289	0.92595	1.8701	1.1484	1.2836	1.0194	2.65789	1.0262	1.37641	1.1119	1.017	2.0422	0.97801	0.98123	0.98438	1.0354	1.1002	0.95498	1.1344	0.95172	1.0679	1.086	1.0411	1.086	1.0792
191.85	1.0528	1.30475	0.90438	1.4714	1.0058	0.8625	1.06369	1.51276	2.08925	1.0443	1.0762	1.072	1.0917	1.9341	1.1021	0.92688	1.0465	2.73873	1.0383	1.0339	1.1185	1.0158	1.6909	0.93151	0.98934	0.99718	0.91397	1.1412	0.90601	1.088	1.0271	1.0856	1.0786	1.0797	1.0786	1.3017
192.1	0.90335	2.24129	0.72957	0.78125	0.96751	0.98521	1.30029	2.27494	2.24401	1.0434	1.1533	1.3324	1.0561	2.075	1.0357	0.96396	1.0685	2.84044	1.0654	1.05209	0.9912	1.0068	1.4759	1.0211	0.94897	1.035	1.1934	0.96552	1.0602	1.0849	0.84395	1.0143	0.99143	1.0222	0.99143	0.82074
192.27	0.83934	1.87673	0.69659	0.69482	0.76435	0.85435	0.936652	2.19667	2.08104	0.93228	0.83781	0.71755	1.0163	1.7471	0.96022	1.0149	0.96601	2.74964	0.99025	0.890613	0.91844	0.97344	1.8402	0.83433	0.93178	0.92839	0.8814	0.99455	0.98165	1.134	0.93793	0.9603	0.93016	0.96962	0.93016	0.98337
192.67	1.0056	1.8275	0.74909	1.0077	0.96331	0.88474	0.98869	2.06558	1.80694	1.0886	1.0937	1.1426	0.99025	1.9461	1.0863	1.0041	0.98917	2.75105	0.97694	1.0134	1.11	0.97475	2.5111	0.96436	0.9576	0.92571	0.96371	1.0206	1.0414	1.1137	0.99371	0.97999	0.88059	1.0197	0.88059	0.93856
193.1	1.0605	2.09147	1.2763	2.2482	1.1631	0.70241	1.07295	2.97756	1.90854	0.91445	0.89727	1.2433	0.76918	1.5483	1.1808	1.6068	0.95251	3.06313	0.97841	1.16439	1.2007	1.0239	2.6282	1.0626	0.98781	0.92739	0.90206	1.1199	0.94836	1.0397	1.0807	1.0717	0.98996	1.0457	0.98996	0.77553
193.43	0.98637	2.06856	0.95365	1.1775	1.0038	0.75471	1.1621	2.74087	1.89853	0.95802	0.96831	1.3419	0.85901	1.5272	1.0481	1.2947	0.88522	2.51916	0.92977	1.14154	1.0782	0.9909	2.8799	0.96859	0.83992	0.93977	0.92662	1.0201	1.0303	1.1183	1.1119	1.0423	1.0163	1.0054	1.0163	1.1091
193.67	0.90299	1.69982	0.87414	0.80336	0.89764	0.93742	0.89681	1.8133	1.75745	1.1107	1.0107	1.1599	1.0448	2.3128	1.0667	1.3316	1.026	3.05925	0.95704	0.90571	1.1026	0.99691	1.6995	1.1408	0.97959	1.0028	1.2079	1.0642	0.9734	1.0732	1.0697	1.042	1.0437	0.97907	1.0437	0.94283
193.9	0.9713	1.78618	0.92311	1.0506	1.0472	0.86271	0.939358	2.07043	1.99564	1.0287	0.98967	0.83375	0.88946	1.855	0.96023	0.94581	0.9542	2.71926	0.90678	0.92962	1.0939	1.0656	1.8975	1.117	1.0959	1.0049	1.1405	1.0922	0.82553	0.90836	1.1772	1.0926	1.1583	1.0897	1.1583	1.0518
194.14	0.88323	1.80716	0.71533	0.7868	0.89832	0.88315	0.939823	2.04627	1.78018	0.91376	0.97752	0.77804	0.97303	1.8632	1.0519	0.85683	1.01	2.84031	0.98297	0.925882	1.0165	0.96084	1.8923	0.98375	1.0275	1.0228	1.0718	0.99857	0.93227	1.0287	1.0206	0.9975	1.0565	1.0124	1.0565	0.83231
194.4	0.9709	1.9693	0.82172	1.4524	0.57201	0.81377	1.0415	2.41997	1.79037	0.99253	0.65832	1.1667	0.90415	1.787	1.1473	1.2225	0.95025	2.82423	0.98221	1.08691	1.115	0.95303	1.7594	0.98286	1.0045	0.98761	0.90057	1.0276	0.95602	1.0562	1.0945	1.0289	1.0303	1.014	1.0303	1.033
194.57	0.99942	2.1341	0.86161	1.4686	1.0546	0.82858	1.0457	2.57561	1.78888	1.0077	1.1263	1.3703	1.0203	1.8278	1.1544	1.05	0.98484	2.86904	0.9905	1.02746	1.0611	0.96854	2.2903	0.94012	1.0611	1.0219	0.97249	1.0206	0.91013	0.95353	0.97418	0.98643	1.0197	0.98147	1.0197	0.99557
194.84	0.93355	1.95177	1.0551	1.7932	1.0124	0.76054	0.914638	2.56629	1.75764	0.87974	0.93864	1.293	0.91606	1.6377	1.0597	0.98983	0.91283	2.92867	0.96896	0.8855	1.0238	0.83703	2.6278	1.0281	0.98399	1.0083	1.0914	0.99573	1.0097	0.93179	1.0779	0.89294	0.98011	0.82399	0.98011	0.9342
195.12	0.93831	1.8246	0.95482	1.2784	1.0163	0.99386	0.912832	1.83587	1.68566	0.96083	0.97419	0.93771	0.93565	2.0032	1.0384	1.1697	0.96453	2.82157	0.94421	0.83294	1.0063	0.9785	1.7192	1.0461	1.0477	0.98409	1.0769	0.98811	0.90621	0.86878	1.0195	0.93005	1.0097	0.939	1.0097	1.0354
195.35	1.031	1.83739	0.98296	1.6825	1.0867	0.68035	0.931846	2.70066	1.69262	0.90298	0.98678	1.2935	0.89744	1.2817	1.0519	1.4247	0.96841	2.73632	0.90322	0.957318	1.092	0.94237	2.16	1.022	1.0476	0.95989	1.0894	1.0398	0.94154	0.89786	1.0085	1.0075	1.036	0.93643	1.036	1.0775
195.58	0.95547	1.76839	0.78071	1.2104	0.87374	0.82353	0.897146	2.14732	1.84254	0.91339	0.92811	1.2692	0.94133	1.9107	1.0262	1.1027	0.97537	2.71986	1.0055	0.956247	1.0367	0.97307	1.9722	1.0264	0.89403	0.96024	1.0696	1.027	0.92366	1.0498	0.95038	1.0291	0.95611	1.0099	0.95611	1.1736
195.74	0.85931	1.66242	0.6273	1.113	0.7653	0.81323	0.944377	2.04422	2.24261	0.82965	0.98133	1.4387	0.92595	1.6556	0.96485	0.76491	0.97366	2.53968	1.1947	0.914453	0.93898	0.89582	1.9102	0.91272	0.92092	1.0035	0.97685	0.98053	0.89247	1.0445	0.90706	0.91837	0.87372	0.90262	0.87372	0.93164
196.03	0.97769	1.86022	0.80905	0.98924	0.8494	0.78024	0.978059	2.38416	1.91068	0.94685	0.91384	0.98909	0.90223	1.672	0.95801	0.98401	0.96182	2.50385	0.91789	1.03578	1.0268	0.96468	1.645	0.8074	0.90267	0.92868	0.70546	1.0025	1.031	1.0754	0.86139	0.98289	0.905	0.93584	0.905	0.93784
196.19	0.99399	1.32119	0.80181	0.86948	0.93197	0.8033	0.918046	1.6447	1.91242	0.90428	0.92949	1.0457	0.91814	1.8263	0.97601	1.021	1.017	2.76215	0.91932	0.996325	1.0273	1.0176	1.8727	0.97809	0.94274	0.96755	0.89586	1.0938	0.86086	1.0418	1.1542	1.0758	1.064	1.0555	1.064	1.0365
196.45	1.0086	1.80748	0.88333	1.569	0.92628	0.89363	1.01109	2.02263	2.01346	1.1473	1.0174	1.2734	0.99219	2.2234	1.2129	1.673	1.0639	3.42248	1.1015	1.14631	1.328	0.87101	3.0157	1.1568	1.0153	0.92988	0.90806	1.154	1.0353	1.104	1.3669	1.0545	1.2054	0.92989	1.2054	0.69375
196.77	0.89562	1.5429	0.67819	0.76028	0.81422	0.60338	0.833152	2.5571	2.02157	0.92039	0.93866	1.1075	0.94977	1.5084	0.96104	0.93697	0.99208	2.39122	0.87187	0.859533	1.0012	1.0381	1.4016	0.97044	1.0233	1.0342	1.0677	0.95275	0.96415	0.94723	0.92921	0.95111	1.0486	1.0361	1.0486	0.94018
197.21	0.88081	1.57824	0.66828	0.63153	0.77665	0.91828	0.878663	1.71869	1.93742	0.83522	0.90651	0.54822	0.9713	1.6352	0.87003	0.56466	0.97794	2.35433	1.0182	0.852368	0.85087	0.88503	1.0539	0.81667	0.86253	0.9178	0.8202	0.96129	0.87261	0.95725	0.85739	0.89882	0.84734	0.88075	0.84734	0.69141
197.51	0.89634	1.66861	0.85917	0.49682	1.1285	1.2117	1.13466	1.37708	1.9841	1.077	1.3143	0.60081	1.1577	1.7733	1.0616	0.67227	1.0833	2.60752	1.2011	0.934898	0.92008	0.9051	0.89218	0.91068	0.91022	0.9198	0.9511	1.0261	1.1254	1.0166	0.92209	0.99928	1.0131	1.0096	1.0131	0.79787
198.06	0.89137	1.76465	0.9829	0.4978	0.95409	0.77954	1.05891	2.2637	1.77955	1.1456	1.121	0.83742	1.2015	1.3772	0.96524	0.45869	1.0247	2.07277	1.0893	0.998965	0.92903	0.9149	0.86188	0.87695	0.77042	0.85575	0.79507	1.046	1.1615	1.2363	0.81222	0.96153	0.82637	0.9748	0.82637	0.92527
198.44	0.84362	1.89788	0.77187	0.66417	0.88595	0.98288	0.966351	1.93093	1.72233	0.93657	1.0518	0.96486	0.93164	1.9737	0.96315	0.84482	0.90204	2.41122	0.98717	0.952268	0.81074	0.92437	1.3969	0.831	0.879	0.8885	0.78614	0.87819	1.0467	1.0603	0.82152	0.82097	0.82452	0.85907	0.82452	0.8146
198.86	0.90395	1.76446	0.78199	0.90934	0.91124	0.92258	0.974092	1.91253	1.93834	0.87319	0.94298	1.6634	0.94935	1.9885	0.92393	1.069	0.92032	2.59518	0.99356	0.990572	0.90126	0.93095	3.3608	0.87117	0.92811	0.93413	0.74256	0.90892	0.94395	0.92852	0.8839	0.86714	0.89779	0.88852	0.89779	0.75822
199.19	1.0624	1.79229	0.79544	1.9537	0.99136	0.69767	0.879999	2.56897	1.58399	0.88459	0.94136	1.984	0.89436	1.5814	0.89333	1.917	1.0018	2.63374	0.71311	1.04508	1.0712	0.93461	2.8691	0.97434	0.93263	0.91633	0.95681	1.0335	1.0352	0.97399	0.96963	0.95755	0.92527	0.95369	0.92527	0.96457
199.45	0.93294	1.96896	0.81678	0.79886	0.89736	0.13253	0.986861	14.8567	1.85138	0.9777	0.9893	0.95071	1.0794	0.29134	0.98511	1.2016	1.0027	2.82499	1.0002	0.934219	0.97071	0.88337	2.7143	1.0027	0.94217	0.89028	1.0802	0.96939	1.2227	1.0588	0.9719	0.91061	0.92797	0.92494	0.92797	0.90948
199.76	0.88601	1.94302	1.0088	0.48402	1.0855	1.2932	0.966947	1.50249	1.9005	1.3523	1.261	0.67726	1.0713	3.3134	1.0603	0.99797	1.0405	2.95119	0.93963	0.821412	1.1036	0.9692	1.5959	1.1932	0.91768	0.91869	1.3541	0.9809	1.0121	0.86412	0.99674	0.95142	0.9438	1.003	0.9438	0.88187
200.14	0.89185	2.08393	0.7101	0.78159	0.88769	0.95284	1.07744	2.18707	1.85968	0.9309	1.081	0.8498	1.0664	1.7533	0.98966	0.69546	0.95668	2.63745	0.96497	0.91425	0.76227	0.89516	1.6069	0.74428	0.94538	0.95293	1.0255	0.8112	1.1194	0.9593	0.8582	0.87052	0.87479	0.84624	0.87479	0.86287
200.32	0.91924	2.21472	0.76693	0.84745	0.70771	0.91182	1.1342	2.4289	1.98248	1.0032	0.8558	1.0193	1.0657	1.8785	1.025	1.0832	0.99468	2.64745	1.0408	0.978248	0.94254	0.93051	1.7947	0.94173	0.94562	0.98977	0.98131	0.9349	1.0607	0.98264	0.96057	0.90403	0.93919	0.92204	0.93919	0.76921
200.53	0.92093	1.79962	0.76419	0.85307	0.86208	0.97436	0.953966	1.84698	2.09301	1.0283	1.0599	0.94242	1.0137	2.036	1.0211	1.0729	0.96167	2.78176	0.95142	0.948158	0.90651	0.95043	1.7252	0.82897	0.88109	0.93828	0.93425	0.90325	1.1321	0.87861	0.83366	0.88501	0.86499	0.89411	0.86499	0.77539
200.83	0.91612	1.8108	0.70346	1.1009	0.88363	0.8215	1.01061	2.20426	1.80897	0.90086	1.0027	1.0375	0.94216	1.6482	0.95593	0.81082	0.93923	2.57301	0.90281	0.970255	0.91931	0.9191	2.4226	0.85881	0.9494	0.90638	0.89354	0.94585	1.1489	0.90884	0.87639	0.89191	0.88137	0.86448	0.88137	0.80029
201.03	0.99678	1.76598	0.75381	0.35215	0.90951	0.9722	0.954188	1.81648	2.2856	0.93846	1.0093	0.49559	1.0118	2.0564	1.0098	0.96095	0.97558	2.69779	1.0997	0.933222	1.0112	0.95473	2.0897	0.9974	1.0074	1.0289	0.99986	1.0353	1.0189	1.0526	1.0083	0.97718	1.0078	1.0037	1.0078	0.90318
201.32	0.95603	1.97921	0.84291	0.657	1.0489	0.7103	1.11607	2.78645	1.91674	1.0142	1.0995	0.8142	0.92895	1.4456	1.0106	1.0539	0.94748	2.52313	0.94559	1.07758	1.0632	0.92357	1.9097	1.0333	0.94026	0.88673	0.95706	0.9682	1.1226	1.0325	0.79314	0.87936	0.86371	0.87094	0.86371	0.89463
201.48	1.0013	2.11079	0.93488	1.5523	0.97427	0.71268	1.29191	2.96176	2.16253	0.99877	0.97214	0.92227	0.92513	1.9512	1.0868	1.0463	0.99293	2.87501	0.97808	1.22372	1.2603	1.007	1.8892	1.1235	1.0328	0.86738	0.99601	1.1042	1.1086	1.1016	1.0533	1.0922	1.0666	1.0114	1.0666	1.1188
201.86	0.90912	1.98214	0.88668	0.91273	1.0252	0.93334	0.988391	2.12371	1.71431	1.0292	1.0401	0.71106	0.97339	1.9622	1.032	0.81971	0.95141	2.5155	0.97413	0.958099	0.98943	0.89271	1.5023	0.90837	0.93696	0.88138	0.82216	1.0093	1.1109	0.94173	0.90418	0.93032	0.91269	0.9203	0.91269	0.86632
202.11	0.97373	1.94029	1.1489	0.93921	0.91671	0.69204	1.02394	2.80373	0.260845	1.1032	0.92753	0.77568	0.95549	1.4315	0.78958	1.3219	1.0314	2.65839	0.14468	1.03882	1.0775	0.88558	1.9094	1.1379	0.95771	0.9137	1.0048	1.1029	1.0028	0.92217	1.0267	0.98307	0.99554	0.92481	0.99554	0.93668
202.48	1.036	1.75311	1.253	1.7197	1.157	0.80143	0.857062	2.18748	1.95771	0.98067	1.0216	1.115	0.96057	1.7531	1.1882	1.2201	1.1213	3.16176	1.0182	0.90847	1.1519	0.9856	2.233	1.07	1.0763	0.83319	1.2145	1.1356	0.91419	1.0202	1.1965	1.1124	1.0938	1.0744	1.0938	1.3494
202.64	1.0135	1.94821	1.4673	2.1393	1.5112	1.0109	0.940618	1.9272	1.67541	1.2392	1.3248	1.2304	1.1281	2.3421	1.1798	1.627	1.1217	2.99585	0.93603	0.956888	1.2967	0.95621	2.809	1.2674	1.0629	0.91797	1.3614	1.0603	0.83919	0.96843	1.0528	1.1	1.1672	1.0688	1.1672	1.2903
202.99	1.1226	1.6953	1.2751	1.9401	1.2215	0.85535	0.857232	1.982	1.55132	1.1688	1.0472	1.3007	0.95436	1.9308	1.0998	1.485	1.0312	2.99165	0.87105	1.00685	1.2298	0.94432	2.4159	1.3044	1.0212	0.92086	1.0963	1.0149	0.97407	1.1404	1.0712	1.0619	1.0477	1.0081	1.0477	0.90577
203.2	1.008	1.97665	1.1227	1.358	1.1039	0.72077	0.935929	2.74241	2.32426	0.92487	0.94592	1.1035	0.89133	1.6545	1.3156	1.2049	0.92529	3.26646	1.243	1.0276	1.0762	0.99656	1.7311	0.93772	1.0277	0.82006	0.92532	1.0085	0.94688	0.95993	1.1395	0.96301	0.92879	0.97468	0.92879	0.67743
203.38	1.1008	2.0297	1.1318	2.0126	1.0571	0.76843	1.11345	2.64136	1.99318	1.0074	0.92858	0.97538	0.83064	1.8872	1.1406	1.4008	0.9912	0.0896754	1.0242	1.19388	1.2819	1.028	2.1566	1.1041	1.0737	0.91034	0.95233	1.1346	1.0514	1.1714	1.1658	1.0982	1.121	1.0683	1.121	0.94945
203.81	0.98376	2.04062	1.2851	1.5248	1.247	0.81054	1.05828	2.51761	1.98774	1.1005	1.1242	1.304	0.95113	1.9335	1.2271	1.7614	1.136	3.40162	1.1186	1.26952	1.2899	1.0509	2.362	1.1997	1.1715	0.92945	1.0975	1.2502	0.95076	0.96642	1.3964	1.2022	1.3514	1.1714	1.3514	1.1704
204.06	1.0274	1.88782	0.96379	1.1683	1.0975	0.82286	0.962829	2.29422	1.84212	0.93713	1.0597	0.97882	0.85955	1.8188	0.98768	0.97242	1.0058	3.01429	1.0582	1.05974	1.1568	0.91755	1.996	1.2002	1.0108	0.76657	1.0483	1.025	1.1263	0.97549	1.0977	1.0238	1.0346	0.95519	1.0346	0.96227
204.32	1.0953	1.81355	1.0962	1.2832	1.075	0.82633	1.02019	2.1947	1.86952	1.0255	1.0333	1.2197	0.92455	1.8511	1.0989	1.2768	1.0289	2.86828	0.93795	1.083	1.2421	0.98654	1.869	1.1889	1.0292	0.86837	1.1969	1.1351	0.9618	1.0335	1.2098	1.1762	1.1962	1.0774	1.1962	1.2226
204.64	0.94842	2.14398	0.78165	0.95575	0.52713	0.85886	1.15239	2.4963	1.82717	0.96458	0.56424	1.2004	0.89524	1.8286	1.17	1.2164	0.90636	2.69199	0.96841	1.17116	1.1269	0.98728	1.815	1.0685	0.98421	0.89526	0.85845	1.031	0.98587	1.0288	1.083	0.98584	1.0395	0.98928	1.0395	0.80299
205	1.0048	1.73204	0.82162	1.0498	0.88724	0.44273	0.997916	3.91219	1.97354	1.0067	0.99536	0.97234	0.98543	0.91565	1.033	0.98489	0.99817	2.79415	0.9946	1.08957	1.0815	1.047	1.7416	1.0539	0.97871	0.92156	0.9615	1.0523	0.87231	1.1163	1.0575	1.0981	1.0139	1.0749	1.0139	0.96499
205.2	0.93747	1.80119	0.83096	0.84601	0.87162	0.67797	1.00401	2.65674	1.97159	1.0616	1.0483	0.86319	0.99093	1.5591	1.0819	0.83227	0.98821	2.62836	1.0047	1.06144	1.0067	0.98554	2.3086	0.96841	1.0252	0.95579	0.97523	1.049	0.96614	1.0746	0.99138	1.066	1.1018	1.0257	1.1018	0.95975
205.5	0.94293	1.74525	0.73325	0.50351	0.8063	0.046196	0.874102	37.7792	2.01869	0.90303	0.94783	0.67429	1.0058	0.099422	0.98898	0.82537	0.999	2.8342	1.0774	0.924832	1.0062	0.98727	1.7047	0.91151	0.96425	0.92113	0.99103	1.0504	0.93021	1.0766	1.0954	1.0006	0.98348	0.99636	0.98348	0.80073
205.76	1.0182	1.82348	0.72783	0.74284	0.85273	0.87275	1.09453	2.08935	2.28017	1.0393	1.0364	0.6649	1.0231	1.9886	1.2218	0.88209	1.0742	3.36759	1.1929	1.11501	1.3755	1.0103	1.9239	1.2774	0.97312	0.85187	1.2014	1.1246	1.0097	1.1095	1.156	1.0747	1.0524	1.0677	1.0524	0.78246
205.99	0.99958	1.54605	0.74399	1.0181	0.8423	0.82212	0.877641	1.88056	2.05719	1.0855	1.0431	1.1587	1.0656	1.9175	1.0216	1.305	1.1136	2.79424	0.99936	0.942066	1.1527	1.1261	2.07	1.0755	1.0382	0.89176	1.143	1.0924	1.0855	1.0725	1.0845	1.1123	1.1077	1.0875	1.1077	1.0301
206.27	0.97755	1.60214	0.72786	0.90302	0.90223	0.77665	0.835198	2.06289	2.27089	0.97991	1.0987	0.9894	1.0055	1.8552	1.094	1.0891	1.089	3.01074	1.1377	0.936591	1.1022	1.0395	1.7871	1.0144	0.0015173	0.94277	0.97263	1.1235	1.0955	1.0906	1.0316	1.0805	0.0017472	1.0292	0.0017472	0.78106
206.52	0.90958	1.6666	0.79207	0.95934	0.84454	0.67104	0.902598	2.48361	1.94793	0.9617	0.99812	0.90973	1.0319	1.6781	1.1083	0.75	1.0311	2.83941	1.0555	0.999378	0.98006	0.98723	1.3394	0.88945	0.97933	0.95946	0.88035	1.0946	1.1038	1.0702	1.0525	1.0323	1.0165	1.0276	1.0165	0.95487
206.72	0.94245	1.78977	0.86957	0.92835	0.86523	0.87149	0.976136	2.05369	2.10567	0.99728	1.0066	1.2785	1.071	1.8636	1.0299	1.0416	1.0266	2.90511	1.1538	0.948801	0.97744	0.90632	2.5413	0.93569	0.99382	0.98677	1.0166	0.97252	0.9102	1.1347	0.92093	0.91653	0.9904	0.92427	0.9904	0.81544
206.93	0.91064	1.30381	0.78249	0.63099	0.89108	0.92017	0.932256	1.41692	1.87852	0.99024	1.0566	0.90053	1.1327	1.8682	0.90852	0.83362	1.037	2.56041	1.0316	0.827206	0.85383	0.85922	1.6293	0.81988	0.85884	0.96048	0.96315	0.93767	0.95318	1.0324	0.78882	0.89887	0.77361	0.82721	0.77361	1.0137
207.15	0.94635	1.98868	1.02	0.73847	0.97018	0.88615	1.03557	2.24418	1.99246	1.0207	1.0563	0.87729	1.0973	1.9724	1.0092	0.92112	1.0334	2.86276	1.0624	0.974513	0.95299	0.94904	1.7214	0.91871	0.92832	0.98856	0.98851	0.97672	1.2275	0.94853	0.95985	0.93864	0.89516	0.94192	0.89516	0.88886
207.34	0.9781	2.59047	1.019	0.89294	1.0656	0.90681	1.45546	2.85669	1.92262	1.0203	1.1003	0.68841	0.99844	1.9578	1.0398	0.68271	0.99401	2.80768	1.0306	1.14964	1.0269	0.91521	1.9995	0.95762	0.99351	0.88459	0.92655	0.98872	0.96981	0.98204	0.88374	0.92239	0.99821	0.92302	0.99821	0.90493
207.63	0.95708	2.20233	0.96766	1.3859	0.92403	0.66103	1.17647	3.33166	1.37378	1.0205	1.0501	1.3759	1.1573	1.4765	0.98776	1.2614	1.0964	2.70123	0.73724	1.08314	1.0514	0.91413	3.5843	1.0232	1.0252	1.0089	1.1447	1.0532	0.45915	0.97683	1.0547	0.99381	1.0918	0.98332	1.0918	0.62631
207.81	0.98026	2.29756	0.83498	0.86308	0.99528	0.82602	1.20406	2.78148	2.10234	1.0122	1.1071	0.9345	1.0541	2.084	1.0748	0.7362	1.0172	2.98551	1.0428	1.13088	1.0247	0.91354	1.869	0.99054	0.94332	0.92972	0.98961	1.0499	1.0323	0.93883	0.82258	0.96416	0.94266	0.94075	0.94266	0.48411
208	1.0168	1.79832	0.869	1.6587	0.94558	0.61179	1.06861	2.93944	1.97467	1.2212	1.0791	1.479	1.1002	1.4155	1.0541	1.5437	1.0574	2.67145	0.96053	1.15082	1.1659	1.0412	2.152	1.0095	1.0089	0.90103	1.0033	1.1353	0.93624	0.98814	1.1538	1.1309	1.154	1.0843	1.154	1.2502
208.21	0.9726	1.92792	0.77815	0.68141	0.87119	0.79967	1.13917	2.4109	1.80616	0.95352	0.98139	0.99132	0.88621	1.6257	1.0334	0.92372	0.93372	2.39477	0.9165	1.19538	0.93534	0.93801	1.5468	0.87124	1.0076	0.8808	0.78266	0.96719	1.1278	0.85814	0.96751	0.87707	0.97771	0.89528	0.97771	0.81746
208.43	0.9188	1.78706	0.89278	0.98654	0.93949	0.99867	0.991487	1.78944	1.88885	1.0531	1.0219	1.2853	1.0364	1.9919	1.0682	1.4177	0.97825	1.11171	0.97068	0.956948	0.9913	0.93586	2.4255	0.97717	0.93146	0.95252	0.96077	0.95154	1.3286	1.0242	0.96505	0.96153	0.97153	0.919	0.97153	1.2013
208.63	0.93642	1.70426	0.96887	1.1221	1.0137	0.93403	0.952608	1.82463	1.94901	0.95077	0.99302	1.0832	0.95384	1.8268	0.91109	1.0005	0.9154	2.48621	0.99804	0.977543	0.9943	0.89784	2.5449	0.95756	0.93893	0.92197	0.93825	0.87346	1.0682	1.0185	0.92022	0.87078	0.86134	0.87887	0.86134	0.86878
208.95	0.93421	1.99062	1.0051	1.2492	1.0281	0.95421	1.06628	2.08615	2.13832	0.99001	1.0114	1.2249	0.9486	1.9643	0.94561	1.1315	0.93393	2.6703	1.0417	1.04603	0.99066	0.94783	2.2093	0.92241	0.94485	0.90484	0.90911	0.90594	1.0237	0.96689	1.0102	0.9425	0.91381	0.92808	0.91381	0.90491
209.12	0.96049	1.94252	0.89974	0.97136	1.1713	0.90183	1.20147	2.15397	1.91685	1.0006	1.2092	0.8459	0.97029	1.8448	0.89334	0.85636	0.91792	2.50114	0.9564	1.09435	0.98871	0.93623	1.6363	0.87028	0.89302	0.93762	0.86854	0.94971	1.2098	1.0417	0.92289	0.94556	0.9044	0.91725	0.9044	0.9561
209.37	0.91756	1.75436	0.79897	0.99185	0.87186	0.95562	0.954255	1.83584	1.62039	0.89488	0.91835	1.2389	1.0097	1.9234	0.89021	1.0784	0.93471	2.51536	0.85156	0.918342	0.89772	0.90655	1.9636	0.82573	0.95481	0.93038	0.89468	1.0321	1.0738	1.0903	0.92621	0.95528	1.0163	0.95294	1.0163	0.76867
209.75	0.95714	1.88734	1.0164	0.96812	1.062	0.85254	0.967782	2.21378	1.87784	1.0415	1.1379	0.85825	1.079	1.7975	1.0712	1.092	0.96473	2.62562	0.9941	0.910396	0.99105	0.96777	1.9806	1.0149	1.0612	0.96057	1.0378	0.99642	1.1985	1.0118	1.017	1.019	1.0682	0.97919	1.0682	0.85861
209.99	0.9164	1.76235	1.1005	0.95587	1.1328	0.90118	0.977558	1.9556	1.98096	1.1559	1.2305	1.2217	1.0624	2.0118	1.086	0.83288	1.0545	2.67714	1.0154	0.978425	1.0764	1.0085	1.993	1.0342	1.0016	0.93953	1.099	1.0464	1.0778	1.0709	0.93665	1.0526	1.0529	1.0427	1.0529	0.88404
210.19	0.94757	1.87341	1.0341	1.1262	1.0524	0.96083	1.11027	1.94978	2.13985	1.0117	1.0628	1.3274	1.0042	2.0023	1.0858	1.4185	1.0037	2.88352	1.061	1.08261	1.0294	0.96328	1.834	1.0585	1.0167	0.92807	1.0109	0.99516	0.99704	0.92538	0.98785	0.92998	0.96495	0.92173	0.96495	0.97823
210.42	1.0331	1.87606	1.2469	1.4301	1.0664	0.77426	0.98007	2.42304	2.23597	1.1823	1.0431	1.1325	1.0609	1.8502	1.1044	1.1811	1.0669	3.06411	1.1032	1.11403	1.2012	1.0282	2.242	1.1053	1.139	0.91311	1.1414	1.0959	1.0178	1.1531	1.2713	1.1573	1.2631	1.0994	1.2631	1.075
210.84	0.94993	1.72944	0.84993	0.95471	0.84712	0.79567	0.957934	2.17357	2.07933	0.9792	0.93884	1.1861	0.97448	1.8281	1.0774	1.144	0.99276	2.62714	1.0135	0.952391	1.0561	0.98108	1.9078	1.0322	0.88879	0.88088	1.0106	1.0004	1.0407	1.0501	0.86912	1.0056	0.91157	0.96321	0.91157	1.0354
211.1	0.91915	1.87676	0.84301	0.83913	0.88403	0.86787	1.05087	2.16249	1.81673	0.94253	0.97842	0.86476	0.89498	1.7489	1.051	0.94385	0.893	2.38816	0.91442	1.17362	1.0052	0.97526	1.63	0.92502	1.0391	0.89612	0.84556	0.96465	1.0636	0.96221	1.0427	0.98518	1.0505	0.97399	1.0505	0.97277
211.32	1.0782	1.81747	1.0424	1.3898	1.0315	0.85347	1.04695	2.12951	2.13615	1.1261	1.1003	1.0898	1.0118	2.0608	1.0813	1.3084	1.0329	2.98794	1.0518	1.08756	1.1888	1.0591	1.6604	1.0261	1.0091	0.89009	0.96999	1.1156	0.9548	0.97027	1.1943	1.1185	1.1188	1.1542	1.1188	0.73435
211.65	1.0047	2.00742	0.80769	1.1172	0.94784	0.62562	1.07348	3.20868	0.39293	0.95961	1.1409	1.2248	1.0799	1.4412	0.76074	1.9026	1.0504	2.62657	0.16885	1.04284	1.1377	0.93737	2.8445	1.1872	0.99934	1.1011	1.1583	1.0707	1.1587	0.92459	1.0646	1.0253	1.0501	0.9726	1.0501	1.0364
211.94	0.9357	2.0099	0.91118	0.77674	0.96272	0.86377	1.20529	2.32689	1.76375	0.95804	1.0256	0.97814	0.95191	1.6659	0.9599	0.69311	0.93396	2.48858	0.91721	1.02453	0.96966	0.92768	1.9415	0.93798	0.92777	0.91209	0.91384	0.97593	1.2221	1.0548	0.97889	0.93981	0.9175	0.9426	0.9175	1.0303
212.28	0.90953	1.88226	0.74987	0.44623	0.79726	0.056776	1.00203	33.1523	2.09543	1.0617	1.0158	0.67561	1.082	0.14059	1.0791	0.69629	1.0122	2.90919	1.1372	0.995023	1.019	0.99531	1.1274	0.996	0.99897	0.94451	1.0154	1.0186	1.1307	1.1002	1.09	0.98301	0.95986	0.9836	0.95986	0.97241
212.48	0.88815	1.83772	0.73975	1.5368	0.83965	0.95277	0.991823	1.92882	1.98494	0.94898	1.0277	1.5914	0.99801	1.8685	0.95524	1.2591	0.90558	2.38655	1.0616	0.975177	0.89437	0.9379	2.6344	0.80143	0.99874	0.98655	0.77715	0.91932	1.1347	0.98224	0.91274	0.90513	0.93608	0.84576	0.93608	0.88229
212.81	0.96126	1.76719	0.79206	0.7967	0.8193	0.85353	0.960366	2.07045	1.92958	1.187	1.1942	1.0026	1.2111	2.1633	1.1274	1.0236	1.1792	2.83442	1.0528	0.910907	1.1646	1.043	1.5645	1.0594	1.0869	0.96452	1.2297	1.1934	0.99815	1.0864	1.2237	1.142	1.2314	1.1023	1.2314	1.1399
213.07	0.94893	1.80683	0.99226	0.75505	1.0191	0.59558	1.08065	3.03372	1.85489	1.2042	1.1829	1.0197	1.1571	1.5083	1.2068	0.86309	1.1942	2.88183	1.0269	1.02427	1.185	1.1232	1.523	1.1213	1.1511	0.96138	1.3355	1.2012	1.0853	0.86842	1.2404	1.1907	1.3553	1.2171	1.3553	1.4046
213.33	1.0038	1.86331	0.98235	1.0006	1.0132	0.91693	0.947645	2.03211	1.71134	1.0296	1.07	1.1487	1.0355	2.0355	1.0471	1.2407	1.0455	2.75633	0.9974	0.959045	1.0495	0.97123	2.5646	0.96851	1.0218	0.90228	1.0613	1.1206	1.0189	0.98701	1.0972	1.0444	1.0807	1.0016	1.0807	0.9201
213.57	0.95029	1.87923	1.0218	0.84477	1.112	0.97133	0.949843	1.9347	1.93805	1.1079	1.174	0.92757	1.0509	1.7539	1.1575	0.96717	1.0963	2.82935	1.0692	0.926154	1.0643	0.94506	1.7867	1.0006	1.0332	0.96765	1.1021	1.0644	1.0341	1.0019	1.0935	1.0236	1.0372	0.97203	1.0372	0.93044
213.9	1.0085	2.15908	0.86715	0.76655	0.91851	0.76136	1.06763	2.83582	1.09492	1.1785	1.1594	0.81935	1.1792	1.8681	1.1431	1.0693	1.1259	2.85534	0.87314	0.989111	1.0461	0.97642	1.6424	1.0321	0.98479	0.97363	1.0739	1.1523	0.87739	0.95416	1.1299	1.0782	1.0886	1.1262	1.0886	1.0086
214.23	0.95436	1.78952	0.72731	1.0701	0.88088	0.80638	0.931172	2.2192	1.62667	0.82786	0.92858	0.92413	0.91292	1.777	0.9198	1.0075	0.945	2.48146	0.96795	1.00048	1.0336	1.0103	2.0541	1.0282	1.0025	0.90838	0.97489	0.97679	0.74612	0.97522	0.94968	0.97597	0.96543	1.0179	0.96543	0.89166
214.48	1.3454	1.70423	0.78821	1.1888	0.92083	0.67519	0.936934	2.52408	2.0843	0.98193	1.0325	1.1609	0.97067	1.5937	1.1174	1.1564	1.1084	2.82541	0.97857	1.03688	1.2035	1.0781	1.6825	1.0204	1.185	1.0033	1.0999	1.1445	0.99174	0.95138	1.347	1.1533	1.2353	1.0909	1.2353	0.7808
214.79	1.0659	1.94055	0.86142	1.3258	0.96682	0.94481	1.00462	2.0539	1.9154	1.0419	1.0917	1.4765	1.0208	1.9962	0.99863	1.138	0.96616	2.47208	1.0256	1.01121	1.045	0.97393	2.1628	0.9374	0.96767	0.83854	0.88802	1.0184	0.89379	1.0833	1.0146	1.0094	0.98933	1.0076	0.98933	0.76703
215.01	0.94465	1.87465	0.72055	1.1352	0.84019	0.18424	0.965271	10.175	1.72268	1.0126	1.0625	1.206	1.0561	0.398	0.94129	1.0204	1.0141	2.56532	0.99345	0.923627	0.92316	0.94933	2.3267	0.90521	1.0131	0.9983	0.96278	1.0516	0.98758	1.0432	0.95737	0.95642	0.98701	0.9575	0.98701	0.74223
215.33	1.0176	1.92647	0.73943	1.1891	0.8534	0.82747	1.08508	2.32814	1.86934	0.8685	0.97	1.2594	0.8512	1.6924	0.93575	1.2334	0.91869	2.59532	0.9717	1.12274	0.97245	0.97616	2.2493	0.8873	1.0144	0.9842	0.87075	1.0287	0.90568	1.0306	0.97159	0.96735	1.0068	0.96776	1.0068	0.93586
215.55	0.97902	1.90181	0.75709	1.2515	0.85094	0.86103	1.03842	2.20877	1.84736	0.9005	0.93421	1.0368	0.94883	1.8794	1.0366	1.0372	0.99083	2.68429	0.97738	1.02137	1.0405	1.0113	2.4905	1.0317	0.98292	0.86151	1.0805	1.0519	0.93663	1.0465	0.94852	1.022	0.97643	1.0219	0.97643	0.85494
215.78	1.1877	1.30359	0.96836	1.9047	0.98775	0.81419	0.951439	1.60109	1.866	1.0433	1.0636	1.3556	1.017	1.932	1.0976	1.3891	1.076	2.75409	1.0103	1.04702	1.1671	1.0031	2.07	1.1101	1.0477	0.97071	1.087	1.1652	0.95359	1.0345	1.1885	1.1428	1.1288	1.063	1.1288	1.0631
216.03	1.0371	1.64788	0.88917	1.2042	1.0172	0.80988	0.900252	2.03472	2.08143	1.0177	1.1041	1.124	1.02	1.7881	1.1552	1.19	1.0562	2.80341	1.0414	0.946314	1.1513	0.88224	2.0746	1.1133	0.91405	0.80311	1.0772	1.1535	1.0316	1.0937	0.9531	1.0447	0.954	0.89735	0.954	0.95908
216.52	1.0339	1.7173	0.8627	1.9489	1.0092	0.54108	0.924156	3.17384	2.0928	0.91136	0.93058	1.555	0.89025	1.1777	1.1219	1.6548	1.0314	3.0279	1.0053	1.0123	1.1604	1.1059	2.4856	1.058	1.1598	0.87155	0.9118	1.1647	1.1223	0.97031	1.2753	1.1171	1.2057	1.1472	1.2057	0.75472
216.72	1.1915	1.8027	1.3983	2.561	1.3026	0.64731	0.93084	2.78491	2.04851	1.0551	1.0135	1.1228	0.91069	1.4487	1.2197	2.13	1.1343	2.97664	1.0174	1.10022	1.3663	1.1451	2.0484	1.153	1.138	0.92947	1.0617	1.2302	1.0398	1.0681	1.3731	1.2574	1.3301	1.2551	1.3301	1.3168
216.9	1.0808	1.72817	1.1675	1.9555	1.2328	0.76121	0.883597	2.27029	1.14328	0.88919	0.95736	1.3118	0.8402	1.6599	1.027	1.1439	1.0513	2.91597	0.54001	1.01905	1.247	1.0371	2.4305	1.183	1.1902	0.89615	1.2067	1.1234	0.97249	0.92002	1.0944	1.1611	1.2069	1.1134	1.2069	1.1123
217.06	0.99165	1.66485	1.086	1.0986	1.1119	0.8618	0.88604	1.93182	2.10849	0.98565	0.99045	0.87833	0.94014	1.8591	1.0501	0.92785	1.0374	2.71968	0.98453	0.952104	1.1277	1.1264	2.1169	1.1341	1.0708	0.92592	1.1455	1.0903	1.473	1.068	1.1071	1.1341	1.0982	1.1332	1.0982	1.1229
217.24	0.90216	1.92728	0.95333	1.1518	1.0216	1.0496	0.992603	1.8362	1.9064	0.95767	1.091	1.0085	0.99722	2.1055	1.0028	0.86867	0.96952	2.67635	1.0471	0.98102	1.0376	0.96168	1.8321	1.065	1.0788	1.0262	1.1178	0.8785	1.1106	1.0437	0.95079	0.90915	0.99949	0.91471	0.99949	0.88616
217.53	0.91701	1.75256	0.81921	1.2491	0.88857	0.82197	0.957746	2.13215	2.02834	1.0429	1.0866	0.93008	1.0677	2.1696	1.2217	0.93029	1.1297	2.92737	1.0828	0.988164	1.1329	1.0299	1.9361	1.0723	1.0207	0.94716	1.0789	1.0772	1.0243	1.0758	1.0665	1.0349	1.0593	1.0482	1.0593	1.1141
217.9	1.2543	1.99267	1.1049	1.11	0.99383	0.89084	1.11453	2.23684	1.95636	0.98597	0.96365	1.1344	0.98254	1.9125	0.98974	1.3616	0.97608	2.65196	0.93701	1.17762	1.0347	0.96856	3.0697	0.9626	1.0381	0.97393	1.0596	1.052	0.98734	0.9457	1.1641	1.0382	1.0871	0.9716	1.0871	0.8506
218.08	0.99824	1.95722	1.0031	0.76684	0.75582	0.86787	0.989635	2.2552	1.78456	0.95548	0.7038	0.98139	1.0306	1.7577	1.0695	1.0607	0.93146	2.37016	1.0182	1.03663	0.93659	0.9515	1.6197	0.85237	0.97679	0.99309	0.9042	1.0237	0.93633	1.0784	1.0031	0.97764	0.98227	0.96111	0.98227	1.3169
218.42	0.94427	1.61933	0.87044	0.80213	0.9762	0.89386	0.886152	1.81162	2.22218	0.95886	0.98341	0.73393	0.96698	1.9925	0.93722	0.94653	0.99294	2.59828	0.96796	0.924761	1.0037	0.96155	1.5996	0.8431	0.89284	0.91238	0.99556	0.97981	1.0123	0.98939	0.84935	0.96222	0.85865	0.89629	0.85865	0.59311
218.65	0.86534	1.75483	0.7733	0.64602	0.93257	0.81318	0.89714	2.15799	1.78311	0.90309	1.0022	0.91234	0.97405	1.7128	0.94847	0.822	0.9046	2.23751	0.91136	0.908682	0.84653	0.8822	1.9051	0.79027	0.90545	0.97494	0.85803	0.8715	0.80632	0.97084	0.85186	0.7981	0.748	0.82797	0.748	0.83676
218.87	0.88739	1.87784	0.84147	0.81608	0.7612	0.87227	1.01066	2.15282	1.52682	1.0241	0.8945	0.90435	1.067	1.8847	1.029	0.83464	0.98024	2.3191	0.94084	0.974633	0.93945	0.91375	1.3148	0.78613	0.91328	0.89911	0.75416	0.9748	0.84585	1.0791	0.92117	0.9418	0.95277	0.91863	0.95277	0.66885
219.08	1.184	1.80622	0.78847	1.1979	0.92854	0.93885	1.01218	1.92386	2.03201	0.96333	1.0213	2.0885	0.98525	2.1132	1.0058	1.3861	0.97037	2.74735	1.0462	1.21712	1.0411	0.88083	2.8153	1.0586	0.89771	0.89353	0.97045	1.0006	0.89161	1.1476	1.0742	1.0418	0.9908	0.96565	0.9908	0.98849
219.28	0.9938	1.93025	0.83915	0.78089	1.0818	0.88172	1.01898	2.18919	1.97793	1.0189	1.1341	0.77493	0.98992	1.9113	0.9131	0.70672	0.98676	2.41005	0.97099	1.09818	1.0123	1.009	1.3899	0.9107	0.95751	0.95003	0.89401	0.93238	0.85198	1.1566	0.99722	0.9847	0.94855	1.0037	0.94855	0.99416
219.69	2.0665	1.96732	0.74049	0.88878	0.87996	0.62453	1.04301	3.15009	1.90843	0.95325	1.0006	1.0453	1.0271	1.191	1.0326	0.98668	1.0077	2.49363	1.0109	1.02003	0.91868	0.96893	2.2549	0.93175	1.0246	0.94574	0.96125	0.90782	0.90753	1.1488	0.86194	0.97294	1.0256	0.96066	1.0256	0.91522
219.87	1.0665	1.78797	0.77219	0.89271	0.86276	0.77843	0.952956	2.29689	1.91227	0.96907	0.99722	1.0245	1.0383	1.8023	0.9906	0.92956	1.0097	2.426	0.97835	1.00608	0.959	0.93973	1.6231	0.8995	0.84796	0.87981	0.86876	1.0428	0.95926	1.0625	0.9216	0.99503	0.93709	0.96615	0.93709	0.89894
220.13	0.89275	1.85452	0.82292	1.4586	0.9136	1.0125	0.940715	1.83162	1.78861	0.92691	0.98501	0.94119	1.0073	1.9447	1.0313	1.1663	0.94341	2.36573	0.96154	0.953796	0.96592	0.92752	1.5673	0.95196	0.97872	0.89817	0.92432	0.89878	0.91213	1.054	0.93215	0.9438	0.94218	0.94113	0.94218	1.1715
220.3	0.97526	1.71576	0.82764	0.8485	1.0493	0.86915	0.971048	1.97407	2.04302	0.98667	1.0735	0.7592	0.96139	1.8345	0.906	0.65545	0.97697	2.37611	0.94772	1.08214	1.052	1.0186	1.4002	0.90974	1.0488	0.95531	0.81578	1.0489	0.81713	1.0657	1.0998	1.0336	1.0267	1.0378	1.0267	1.0246
220.57	1.0562	1.62982	1.0243	1.7455	1.0698	0.72527	0.926829	2.24719	2.26178	1.1702	1.0379	1.0785	0.95642	1.5854	1.0882	1.4925	1.0497	2.44724	1.0141	1.09401	1.2625	1.0744	2.1518	1.146	1.0789	0.93435	1.0175	1.1756	0.89683	1.2549	1.1495	1.1519	1.1976	1.1075	1.1976	1.0996
220.79	1.026	1.52636	0.88446	0.66862	0.96404	1.0301	0.93773	1.48176	1.78908	1.0515	1.1331	0.42413	1.0972	2.0245	1.0111	0.49462	1.0951	2.33015	1.0089	0.989971	1.0451	1.0256	0.91915	1.0889	1.1672	0.95026	1.1179	1.1258	0.92704	1.0817	1.0803	1.0721	1.3088	1.1182	1.3088	0.86928
220.97	0.84666	1.1994	0.72161	1.2076	1.1266	1.4479	0.92505	0.828375	1.92884	1.0047	1.3522	0.72448	1.1009	1.9265	1.0013	0.74129	1.0135	1.91907	1.0566	0.936662	0.92227	0.80391	0.78336	1.1765	1.1419	0.96528	1.1751	1.2829	0.91081	1.234	1.2405	1.0648	1.5153	1.0107	1.5153	0.91227
226.88	1.4493	1.18587	1.0724	1.5035	1.4747	0.85789	1.3378	1.38232	2.17238	1.5575	2.0059	0.75974	1.4484	1.1771	1.4593	0.72954	1.4027	1.52572	1.4984	1.45328	1.2292	1.141	0.52586	1.4404	0.96329	0.79427	1.0955	2.0299	0.89423	1.3838	1.5748	1.7605	1.7752	1.8858	1.7752	1.4989
227.24	0.96117	0.924806	0.99596	1.2823	1.0136	0.68867	0.953321	1.34289	1.88968	1.0629	1.1634	1.048	1.0776	0.74778	1.0233	0.43756	1.046	1.05665	1.0046	0.953606	1.024	0.96335	0.55678	0.99567	1.0851	0.93733	0.98059	1.0777	0.84659	1.0452	1.0062	1.0076	0.99203	1.0011	0.99203	0.93091
227.63	1.0068	0.896776	1.3419	0.71536	1.4045	1.2069	0.928574	0.743041	1.73218	1.2806	1.3346	0.92315	1.0564	1.2538	0.9723	0.46926	0.95765	1.00343	0.83872	0.914384	0.98992	0.95093	0.82547	0.97772	0.063373	0.74705	0.93576	0.99995	0.86761	1.0646	0.88119	1.0053	0.057163	0.97881	0.057163	0.86304
228	0.98304	0.991316	0.91559	0.87463	0.99523	1.0005	1.03414	0.990821	1.84574	1.0007	1.0467	0.91999	1.1318	0.94416	0.95181	0.41745	1.0221	0.955484	0.97187	1.00065	0.9102	0.91909	1.0287	0.91346	0.90852	0.91003	0.96584	0.9562	0.94195	1.0306	0.8895	0.87661	0.87561	0.91848	0.87561	0.94431
228.4	1.082	1.06053	1.18	1.5063	1.0751	0.37783	1.16765	2.8069	2.03436	1.0022	0.9755	1.3169	0.99888	0.33389	1.0175	0.60945	0.94372	1.10523	1.0178	1.18076	0.94155	0.90341	1.1231	0.86263	0.95074	0.94506	0.89093	0.89272	0.90969	1.0671	0.90027	0.91858	0.93224	0.88387	0.93224	0.93374
228.65	0.9543	0.991639	0.91965	0.73746	1.0187	0.69149	1.04974	1.43406	1.90729	0.99198	1.1378	1.2078	1.1001	0.71436	0.99638	0.38305	1.0206	0.979821	1.0377	0.961442	0.89011	0.95156	0.99051	0.9194	0.92032	0.92236	0.94988	0.91854	0.87474	1.0803	0.79247	0.87732	0.9052	0.90413	0.9052	0.84203
228.88	0.82411	1.09484	0.84747	0.59912	0.89094	0.71792	1.03078	1.52501	2.08565	0.96641	1.0607	0.81455	1.2179	0.68979	1.0113	0.34407	1.0349	0.996725	1.1292	0.847878	0.81148	0.84791	0.7277	0.8883	0.84931	0.93449	0.98754	0.80313	0.99395	1.0106	0.70339	0.78394	0.76087	0.80228	0.76087	0.86718
229.09	0.87808	1.108	0.99116	0.58646	0.9713	1.1758	1.09422	0.94234	2.05103	0.93231	1.0803	0.82119	1.0905	1.0987	0.92933	0.37765	0.96237	0.963699	1.0394	0.957267	0.86722	0.83816	0.73828	0.79647	0.86248	0.88676	0.87164	0.83857	0.96605	1.0811	0.78176	0.83609	0.80529	0.81114	0.80529	1.1146
229.29	0.92719	1.03777	0.97482	0.76883	0.93432	0.77204	0.994607	1.3442	2.06645	0.97938	1.0239	1.1673	1.0736	0.74821	1.0114	0.53948	0.97269	1.10443	1.1182	0.926297	0.88158	0.88551	1.3732	0.89001	0.86703	0.88081	0.98027	0.86163	0.95145	1.0125	0.76366	0.83166	0.8201	0.82372	0.8201	0.9109
229.55	1.0091	1.03867	0.80427	0.57144	0.99761	0.9349	1.16995	1.11099	2.17207	0.76206	0.91203	0.83942	0.95345	0.90417	0.86986	0.54805	0.94315	1.04042	0.93812	1.12291	0.9828	0.80178	1.0141	1.0361	0.91327	0.91189	1.1173	0.9695	0.90548	0.96604	0.95809	0.84024	0.958	0.7705	0.958	1.0323
229.92	0.94403	0.946442	1.1143	1.0553	0.0029975	1.0218	0.943976	0.92625	2.0903	0.97871	0.0012372	1.0189	1.0144	1.1467	0.98575	0.48017	1.0018	1.01205	0.95706	0.886674	1.0114	0.92327	1.0338	0.93283	1.0021	0.95063	1.0067	0.88426	0.85577	1.0965	0.9535	0.8732	0.93778	0.91852	0.93778	0.90613
230.26	0.93933	1.06416	1.2484	0.96238	1.0984	0.91603	1.02839	1.16171	1.45423	1.0663	1.0206	1.0589	1.0507	0.93812	0.95484	0.46306	0.92789	1.07008	0.73131	0.942478	0.9632	0.84797	0.93865	0.86954	0.96152	0.92606	0.90064	0.85766	0.99313	1.086	0.82544	0.86235	0.93342	0.83769	0.93342	0.8636
230.67	0.99622	0.98914	1.0284	1.0655	1.0934	1.14	0.989398	0.867667	2.07227	0.90472	0.99028	1.0287	0.91982	0.9328	0.98664	0.5541	0.96275	1.06622	0.98323	1.09331	0.96177	0.90509	1.286	0.89648	0.94926	0.8964	0.78976	0.87996	0.89246	0.80848	0.90738	0.85021	0.87237	0.84253	0.87237	0.92498
230.86	1.0388	0.994758	1.2249	0.84513	1.1694	1.114	1.03175	0.892961	1.95148	0.95818	1.0397	0.66304	0.93986	0.9784	0.95635	0.39874	0.94401	1.03869	0.91798	1.07273	0.99474	0.92852	1.1136	0.90188	0.75455	0.76935	0.80429	0.89441	0.87328	1.0724	0.88784	0.85527	0.70475	0.87048	0.70475	0.91016
231.11	0.92312	0.940809	1.0038	1.1495	0.99496	1.0924	0.909032	0.861231	2.05527	0.8947	0.94527	1.6899	0.97007	1.0045	0.94769	0.65948	0.94176	0.998873	0.95737	0.92533	0.89928	0.92059	1.6015	0.868	0.93888	0.90733	0.95005	0.87012	0.74747	1.0273	0.89214	0.88352	0.84535	0.85499	0.84535	1.8916
231.37	0.93785	0.997586	0.95794	0.76951	0.91156	1.145	0.933245	0.871254	1.81706	0.90333	1.022	0.79136	1.0441	1.0859	0.93403	0.30971	0.95059	0.928093	0.99566	0.865549	0.79989	0.84759	1.1485	0.87089	0.90091	0.91214	0.94561	0.82441	0.84695	0.91447	0.78742	0.81257	0.81051	0.80415	0.81051	0.85664
231.57	0.93408	0.969428	0.93629	0.57508	0.91414	0.77605	0.951353	1.24918	0.463359	1.0277	1.0679	0.83377	1.1418	0.77241	0.88536	0.64117	1.0762	1.02641	0.25111	0.910517	0.90642	0.86556	1.2986	0.82526	0.90662	0.95991	0.96759	0.90725	0.93845	0.98498	0.98783	0.86677	0.83933	0.85406	0.83933	0.78884
231.87	0.89675	1.04713	1.0417	0.4894	0.99394	1.0958	1.0149	0.955587	1.7949	1.0298	1.0787	0.71884	1.1041	1.0432	0.89512	0.32298	0.96723	0.985862	0.98601	0.915495	0.83437	0.88861	0.86086	0.85868	0.91572	0.91498	0.91699	0.89895	0.86248	0.95013	0.91191	0.86107	0.84371	0.8889	0.84371	0.8166
232.22	0.97239	1.03914	1.0992	0.69649	1.0602	1.0693	1.06101	0.971795	1.93648	1.0147	1.1015	0.91512	1.0546	1.1387	1.0152	0.46619	0.9614	1.07713	1.0132	1.03098	1.0031	0.84061	0.9909	0.93341	0.89339	0.83252	0.94698	0.85072	0.7891	1.027	0.90764	0.86845	0.7875	0.83812	0.7875	0.99039
232.54	1.0548	1.10905	1.0969	0.93592	1.0541	1.1235	1.22379	0.987136	1.94269	1.0873	1.0582	1.2704	1.038	1.1156	1.0272	0.57654	0.99498	1.07182	1.0152	1.22168	1.0296	0.91691	1.454	0.9757	0.56983	0.8469	0.89016	0.95544	0.85641	1.0535	1.0002	0.90521	0.47298	0.89702	0.47298	0.96178
233	1.7817	0.935102	1.0342	0.83953	1.107	1.0972	0.923774	0.852263	2.09787	1.0305	1.0806	0.92838	1.0161	1.1223	0.99737	0.38496	0.99204	1.15	0.98194	0.907887	1.0423	0.98067	0.93157	1.0269	0.41288	0.82969	1.0769	1.0162	0.76184	1.1835	0.93485	1.0031	0.35833	0.97875	0.35833	1.3011
233.19	0.95574	1.0081	1.0098	0.98214	1.0636	1.1879	0.974736	0.848639	2.24137	0.99289	1.061	1.1008	1.074	1.1222	1.068	0.51122	0.99423	1.10348	1.1546	0.934171	0.88587	0.90872	1.1128	0.89133	0.90932	0.89101	0.96436	0.87536	0.8302	0.99219	0.86604	0.84389	0.84972	0.87403	0.84972	0.92544
233.4	1.0619	0.993746	0.98572	0.75029	1.0854	1.0665	0.965338	0.931782	2.22219	1.0275	1.1434	0.93279	1.1062	1.0644	1.0475	0.4501	1.0478	1.12104	1.1206	0.952503	0.91921	0.88374	1.1411	0.84245	0.88408	0.87393	0.8526	0.93173	0.89004	1.0349	0.97716	0.91961	0.93342	0.88744	0.93342	0.93265
233.62	0.9178	0.977691	0.98538	0.85097	1.0342	1.0408	0.914246	0.939365	2.06768	1.0196	1.0783	0.81059	1.0176	0.9924	1.0048	0.40562	0.97596	0.982335	1.0347	0.904895	0.91529	0.86888	0.83534	0.91854	0.96503	0.88606	0.90151	0.89498	0.81555	1.06	0.82111	0.8553	0.89767	0.86556	0.89767	0.60248
233.98	1.0173	0.92996	0.98039	1.3796	0.95544	1.1806	0.917523	0.787701	1.45789	0.97874	0.89717	1.1094	0.96419	1.1099	0.91473	0.49311	0.94092	1.07644	0.69542	0.97858	0.95468	0.90006	1.2721	0.89494	0.91136	0.79813	0.85655	0.89572	0.97991	1.085	0.96748	0.88777	0.88946	0.86131	0.88946	0.82971
234.25	0.95763	0.910907	1.0879	1.1437	1.015	1.0922	0.868774	0.834011	1.99058	1.0679	1.0319	0.95673	0.96787	1.1231	1.0086	0.61292	0.96727	1.10114	1.0106	0.900568	1.021	0.90123	1.8821	0.96334	0.91374	0.8194	0.88171	0.95125	0.92382	1.0514	0.98556	0.92072	0.90287	0.89809	0.90287	0.7483
234.58	0.99849	0.864963	1.0223	0.92945	0.9513	0.97315	0.890067	0.888828	2.22708	0.99441	0.96574	0.74357	0.95954	1.0408	1.0342	0.40695	0.97681	1.15813	1.0299	0.986414	1.0518	0.88071	0.82163	0.93425	0.98622	0.87769	0.79325	0.93949	0.89926	1.0271	1.0269	0.94677	1.0147	0.91979	1.0147	0.80257
234.84	0.96631	0.923379	0.95048	0.99843	0.93735	1.0572	0.885953	0.873419	2.16787	0.96768	0.9714	1.055	0.94285	1.0631	0.99055	0.52699	0.92667	1.15366	1.0488	0.955533	1.0182	0.87367	1.1403	0.96652	0.91788	0.83148	0.88562	0.89496	0.99344	1.0024	0.96247	0.90008	0.91189	0.89483	0.91189	1.0032
235.27	1.8441	1.28655	0.89323	0.65382	0.91302	1.0963	1.31782	1.17354	1.93433	0.96388	1.0075	0.93965	1.0969	1.105	0.96354	0.49998	0.96823	0.946984	0.99862	1.17437	0.87678	0.85347	1.0141	0.86726	0.92027	0.87648	0.89809	0.87948	0.83416	0.89081	0.87876	0.85541	0.87714	0.86628	0.87714	0.89307
235.96	1.0944	1.01233	1.0718	0.72277	1.1738	0.94573	1.06282	1.07042	2.15196	1.1502	1.2294	0.96929	1.1036	1.0995	1.1769	0.61228	1.112	1.2636	1.0704	1.00781	1.1252	0.93555	0.95756	1.0195	0.9234	0.84263	1.0825	0.99602	1.091	1.0931	0.89546	1.0141	0.95323	1.0046	0.95323	1.0181
236.24	1.0211	1.06675	1.0114	0.55482	1.1006	0.92649	0.99654	1.15139	2.0076	0.98645	1.1292	0.77755	1.0112	0.91741	0.98153	0.43832	0.95582	1.0147	0.99325	0.9805	0.90599	0.84234	0.74123	0.81583	0.89235	0.88749	0.78145	0.86635	0.90528	1.0048	0.75704	0.86977	0.86595	0.86297	0.86595	0.56382
236.41	1.0023	0.943041	0.98056	0.58138	0.0045069	0.99139	0.987376	0.951231	2.0584	0.99305	0.0056346	0.75159	1.0861	0.9778	1.0575	0.42135	1.0113	1.00718	1.0297	0.960079	0.85736	0.87859	0.79764	0.90711	0.92142	0.87798	0.98672	0.84897	0.78091	0.9551	0.89678	0.84491	0.81863	0.85713	0.81863	0.88264
236.91	1.0952	1.06337	0.7841	0.18174	0.81616	1.0053	1.01427	1.05776	1.16519	0.91832	0.88389	0.4489	1.0591	0.939	0.99415	0.47894	1.0444	1.0053	0.51199	0.926856	0.76043	0.68814	0.99514	0.78894	0.64536	0.78542	0.87649	0.87058	0.95047	1.0477	0.73023	0.76987	0.63149	0.7007	0.63149	0.8729
237.13	1.0455	1.12322	0.99004	0.74071	1.0296	1.0188	1.18138	1.10249	2.13591	0.92594	0.9379	0.89579	0.98743	1.0383	0.93885	0.48546	0.9862	1.02402	0.95541	1.09523	1.0223	0.80346	1.2165	0.98546	0.83121	0.84124	0.97035	0.82933	1.0027	0.96941	0.87502	0.84936	0.85218	0.82614	0.85218	0.88165
237.48	1.1184	1.18352	1.2836	0.81253	1.1784	0.91012	1.24034	1.3004	1.88311	1.038	1.0448	1.0371	0.97142	0.9579	1.0075	0.63637	0.98785	1.04314	0.94434	1.16788	1.0265	0.88186	0.97516	0.98154	0.89289	0.79685	0.91119	0.95811	0.9686	1.1489	0.99517	0.89106	0.91823	0.89078	0.91823	0.44604
237.69	0.99205	1.19817	1.1102	0.83909	1.0526	0.94577	1.08778	1.26687	0.94568	1.1268	1.0833	1.193	1.1355	0.99009	0.9622	0.53452	1.0238	1.03026	0.49079	0.930013	0.91893	0.77265	0.95466	0.82757	0.83666	0.76333	0.87422	0.81584	0.90099	1.1379	0.75086	0.83497	0.7954	0.81079	0.7954	0.97987
237.85	0.87071	1.10055	0.969	0.665	0.9858	0.99204	1.04742	1.10938	103.331	1.0313	1.1539	0.9376	1.1226	0.97988	57.345	0.33743	0.96576	55.83	58.63	0.920083	0.83911	0.81428	0.6488	0.82475	0.85277	0.83055	0.86261	0.75863	1.0544	0.96677	0.81647	0.7654	0.77036	0.82093	0.77036	0.66033
238.07	0.89384	0.925423	0.84974	0.57847	0.88748	1.1079	0.872434	0.835295	2.05589	0.97798	0.97778	0.73436	1.0545	1.1635	0.89002	0.51272	0.94579	1.01651	1.0223	0.890639	0.92059	0.84414	0.92702	0.92011	0.8205	0.81744	0.99444	0.838	1.0042	1.143	0.84246	0.8236	0.80736	0.89755	0.80736	0.89689
238.36	0.93309	1.04317	0.86703	5.5222	0.97996	1.0422	1.04967	1.00093	2.00778	0.98157	1.08	8.6114	1.1005	1.0954	0.82011	3.5922	0.96191	0.978497	1.0524	0.896995	0.77642	0.80965	9.7858	1.0024	0.8361	0.85805	1.1061	0.81861	0.92241	0.88049	0.76881	0.77308	0.74588	0.78073	0.74588	0.87262
238.66	0.95125	1.09436	0.97028	0.71193	1.0473	1.0859	1.0359	1.00779	1.77868	0.93024	1.0471	1.2548	0.96362	1.0086	0.91873	0.39407	0.90455	0.9154	0.91746	1.00875	0.84616	0.80187	0.83539	0.85125	0.85151	0.92708	0.81723	0.80632	0.91674	0.961	0.77955	0.77881	0.82421	0.8133	0.82421	0.91576
238.98	1.0613	0.908838	1.2535	1.2121	1.1539	1.0835	0.917612	0.838798	1.86863	0.94962	1.0097	1.0154	0.90537	1.0907	0.99013	0.54015	0.91808	1.10064	0.9675	1.00286	1.0681	0.85734	0.99632	0.97238	0.91241	0.82525	0.83299	0.93244	0.895	0.99663	0.97481	0.89939	0.8942	0.85481	0.8942	1.0783
239.2	1.1945	1.00941	1.2642	1.5142	1.1521	1.1184	0.975987	0.90255	2.03776	0.89271	0.89507	1.1181	0.82791	0.9765	1.0806	0.63843	0.91076	1.18742	0.96148	1.11304	1.1018	0.88441	1.0416	0.99942	0.91625	0.85816	0.81616	0.91252	0.90021	1.0357	0.9508	0.89194	0.87044	0.8836	0.87044	0.86952
239.43	1.0829	0.976084	1.139	0.89714	1.1441	1.0554	0.97158	0.924847	1.91302	0.87905	0.95883	0.75492	0.89283	1.1021	0.99105	0.37694	0.94134	1.1062	0.93722	1.04021	1.0544	0.95404	1.1526	1.0209	1.0219	0.92386	1.0377	0.95854	0.90231	0.91302	1.046	0.94402	1.0612	0.99552	1.0612	0.74712
239.74	0.89841	1.13881	0.92547	0.82175	0.8714	1.0335	1.1581	1.1019	2.05894	0.93352	0.93791	1.0238	1.0053	1.0013	0.96855	0.50676	0.93435	0.99683	0.9732	1.08294	0.86696	0.85206	0.80772	0.87378	0.84117	0.8199	0.82595	0.8836	0.83883	0.95104	0.8775	0.89945	0.82557	0.86302	0.82557	0.93166
240.01	1.0382	1.14415	1.0485	0.80584	1.1157	0.92767	1.17333	1.23335	2.03401	0.97755	1.0905	0.89124	0.94745	0.98032	1.0747	0.3747	0.95889	1.11299	0.912	1.12985	1.075	0.89957	0.87231	0.97847	0.98659	0.85275	0.98093	0.93406	0.96794	1.0968	0.80973	0.91422	0.91961	0.89155	0.91961	1.0765
240.19	1.0942	0.87579	1.175	1.1383	0.98692	1.0303	1.02403	0.850034	2.19756	1.0858	0.98428	0.7988	1.0062	1.1311	1.0319	0.46395	1.0304	1.26014	0.98685	1.06021	1.1077	1.0105	1.4347	0.99573	1.0117	0.83935	1.0615	1.0231	0.88831	0.98739	1.0892	0.99891	0.98926	0.99723	0.98926	1.1142
240.37	1.0998	0.939174	0.82895	0.98848	0.93742	1.1048	1.0422	0.850086	2.19922	0.98557	1.0231	1.6165	0.96276	1.1315	1.0169	0.55916	0.98509	1.17852	1.0518	1.09571	1.0225	0.88297	1.2315	0.99152	0.90995	0.89811	0.99167	0.98129	0.86988	1.0361	0.93635	0.96108	0.87197	0.88656	0.87197	0.97699
240.69	0.92066	0.842748	0.90201	1.013	0.98466	0.86445	0.870633	0.974895	1.92071	0.96356	0.98909	0.90854	1.0033	0.9825	1.0142	0.60531	1.0356	1.08553	0.93685	0.975199	1.0757	0.98151	0.89687	1.0591	1.0216	0.89233	1.0152	1.0176	1.0457	0.95514	1.0913	0.99771	0.98177	0.98905	0.98177	1.0022
241.01	0.92243	0.945303	1.1196	1.3827	1.0943	1.1161	0.90206	0.84697	1.99997	1.0029	1.0938	1.2554	1.0833	1.1447	1.0008	0.55889	1.0382	0.990268	1.0015	0.814761	0.94445	0.85955	1.4123	0.98135	0.95554	0.9339	1.069	0.93813	0.99585	0.93545	0.92156	0.89389	0.93076	0.8698	0.93076	1.0229
241.23	0.83863	0.877303	0.91139	0.5652	0.95268	0.96368	0.852191	0.910368	1.76889	0.87181	0.95164	1.049	1.0135	0.70805	0.89042	0.61853	0.90195	0.902198	0.93026	0.815763	0.80428	0.83908	0.8152	0.84412	0.87691	0.9721	0.94649	0.86215	1.113	0.99769	0.77743	0.78671	0.77609	0.77311	0.77609	0.76718
241.78	0.96165	0.891224	0.98306	0.61668	1.0336	0.80069	0.893285	1.11307	2.07911	0.95966	1.0658	0.84128	0.97667	0.78036	1.0695	0.49053	1.0374	1.01515	0.96789	0.858604	1.0351	0.92146	0.67428	1.0511	1.0012	0.91278	1.1316	0.93219	0.96981	1.0046	0.94855	0.91991	0.9705	0.93296	0.9705	0.96803
242.02	1.0838	0.807493	1.1134	1.343	0.65913	0.95396	0.859243	0.846464	2.03358	1.0289	0.60348	1.0836	0.93983	1.0314	1.0838	0.641	1.0387	1.21926	1.0075	0.891054	1.2435	0.95572	1.0705	1.1467	1.0203	0.92867	1.121	0.99689	0.97506	1.0359	1.1774	1.0071	1.0636	0.98392	1.0636	0.96547
242.3	1.0249	0.8767	1.1895	1.228	1.1912	1.0589	0.96205	0.827935	2.24925	1.0763	1.0969	0.85828	1.0001	1.0965	1.0893	0.53741	1.0379	1.20308	1.0294	0.984343	1.125	0.96883	1.0529	1.0616	1.1183	0.94583	1.1039	0.97631	0.92763	1.0236	1.0345	1.0229	1.1247	1.0057	1.1247	0.2135
242.47	1.0502	0.961035	1.0317	1.4553	1.1337	1.0011	1.00344	0.959979	2.21857	0.94729	1.0087	1.5085	0.91678	1.027	0.99264	0.70477	0.99747	1.12132	0.97418	1.03624	1.0539	0.94703	1.2745	0.99348	0.95651	0.92262	1.0266	0.92837	1.0921	1.054	0.91219	0.92809	0.90356	0.91118	0.90356	0.75021
242.65	1.2414	1.09833	1.1325	1.0318	0.19834	1.0081	1.27198	1.08951	2.21693	1.1144	0.22965	0.9443	1.0579	1.1017	1.1609	0.54464	1.106	1.23234	0.92938	1.24643	1.1361	0.97176	1.409	1.1487	0.97708	0.9207	1.0373	1.0784	0.93701	1.0623	1.1253	1.0685	1.0859	1.0745	1.0859	1.1405
243.02	0.93537	1.06714	0.88484	0.81606	0.89734	1.0047	1.05914	1.06215	2.03369	1.0219	0.96274	0.78559	1.1698	1.1157	0.93014	0.34225	1.0511	1.09502	1.1324	0.899194	0.93295	0.91634	1.1519	0.92719	1.0137	0.8853	1.0099	0.94214	0.96754	1.0318	1.0205	0.89592	0.98609	0.94569	0.98609	0.9681
243.27	1.0242	0.95785	1.1746	1.0347	1.0557	0.95596	0.971158	1.00198	1.97905	1.0653	1.0255	0.83158	0.97992	1.0247	1.0389	0.62857	0.96039	1.13367	1.035	1.01194	1.0046	0.90578	1.0148	0.91624	0.6939	0.90149	0.84414	0.98664	0.9798	1.0312	1.0445	0.98444	0.65111	0.96347	0.65111	0.87668
243.51	1.0803	0.914321	1.3886	0.93835	1.2946	1.1188	0.971483	0.817234	2.14775	1.1294	1.0552	0.7176	0.93109	1.1525	1.057	0.58223	0.97033	1.23284	0.99698	1.07555	1.2335	0.88974	0.93724	1.183	0.9754	0.833	1.1239	1.0272	0.95998	1.0226	1.0294	1.028	1.015	0.97154	1.015	1.1666
243.69	0.94104	0.924899	1.0155	0.7911	0.81677	1.046	0.933763	0.884225	1.97213	0.96354	0.71057	0.91489	0.89329	0.95423	0.96384	0.53317	0.91076	1.08764	0.87271	0.968652	0.98511	0.88129	0.75684	0.97662	0.95192	0.86874	0.89997	0.89806	0.95405	0.98497	0.91812	0.83594	0.8511	0.87024	0.8511	0.79189
244.02	0.91979	1.05048	1.0535	0.92135	1.0627	0.80432	0.988708	1.30605	1.98306	1.1099	1.1194	0.94009	1.0438	0.81515	1.1102	0.44826	1.0438	1.0716	1.034	1.01486	0.95557	0.88573	0.77534	0.95442	1.047	0.92061	1.0309	0.90068	0.88655	0.91827	0.92487	0.89084	0.94848	0.87711	0.94848	1.0775
244.37	0.99594	1.01028	0.94522	1.0313	0.97369	1.0494	1.04907	0.962726	1.9872	0.98678	1.0656	0.94392	1.0689	0.99861	1.055	0.46779	0.9539	1.01781	1.0469	1.01767	0.88829	0.93176	0.87777	0.84301	0.91229	0.90184	0.78394	0.90673	0.82787	0.93287	0.89052	0.89438	0.87301	0.88923	0.87301	1.0076
244.57	0.99015	1.15599	1.0715	1.394	1.0603	1.023	1.3825	1.13	1.17997	1.1216	1.22	1.8368	1.1199	0.84111	0.6375	1.2882	1.0211	1.08012	0.59962	1.13049	0.99356	0.83154	1.8922	0.93106	0.79482	0.84347	1.1532	0.93752	1.0735	0.87253	0.87523	0.90081	0.7745	0.79111	0.7745	0.74833
244.76	0.9582	1.06458	0.83713	0.54411	0.84627	0.9841	1.19687	1.08178	2.10413	0.99115	0.97436	0.71078	1.0016	1.0026	0.99015	0.48402	0.9333	1.12794	1.0511	1.11804	0.95174	0.91255	0.81087	0.88824	0.99448	0.9702	0.90132	0.92011	0.96585	1.0655	1.0195	0.92889	1.016	0.91288	1.016	0.86547
244.94	0.91389	0.965734	0.81248	0.60025	0.80501	0.94067	0.976256	1.02664	1.95395	1.0389	0.99905	0.8912	1.087	1.094	1.0937	0.40614	1.0196	1.20422	1.0945	0.928501	0.98128	0.82637	0.80788	0.92933	0.8816	0.93395	0.92105	0.94391	0.88263	1.0303	1.0509	0.94899	0.95236	0.88032	0.95236	0.89619
245.15	0.91519	1.00462	0.85662	0.83502	0.0040796	1.0164	1.00532	0.988413	1.79494	0.93019	0.0016853	0.99151	0.99742	1.0811	0.92921	0.4026	0.91373	0.892852	0.91864	0.872033	0.85601	0.90918	1.0008	0.84347	0.91565	0.93356	0.85669	0.90084	0.97838	1.1624	0.83389	0.89419	0.80889	0.86422	0.80889	0.77083
245.37	0.98324	0.975086	0.86465	1.0679	0.85494	1.1545	0.954736	0.844596	1.91662	0.91986	0.8737	0.9053	1.0567	1.1056	0.98666	0.49613	0.97296	1.04871	0.95908	0.94375	0.92836	0.97604	0.76206	0.91703	0.93555	0.92321	0.871	0.90791	1.0029	1	1.052	0.98089	0.9543	0.99498	0.9543	0.76788
245.6	0.9562	0.99388	0.87028	0.72059	0.99007	0.99546	0.982668	0.998413	1.8962	0.96401	1.0171	0.8248	1.0181	0.94702	0.9662	0.40329	0.98099	0.997418	0.96767	0.972294	0.97101	0.99237	0.75746	0.9395	0.89553	0.88331	0.95973	0.98149	0.98764	1.0114	0.89967	0.9691	0.89952	0.96314	0.89952	1.0005
245.91	1.0445	1.02992	1.1107	1.2707	0.0040351	1.0352	0.948183	0.994896	2.02813	1.1072	0.0059217	0.8912	1.0668	1.1463	1.0834	0.50514	1.0567	1.15076	1.089	1.02816	1.0931	0.98444	1.291	1.0669	0.97249	0.90729	1.0402	1.0655	1.0139	1.0631	1.1511	1.1015	1.0825	1.0673	1.0825	1.0289
246.28	1.1619	1.01065	1.4602	1.872	1.3751	1.0129	1.01144	0.997783	1.97512	0.9231	0.95789	1.1806	0.82377	0.95961	0.99908	0.68881	0.95164	1.22656	0.94286	1.17795	1.1097	0.93433	1.3784	1.1164	1.0404	0.87171	1.0946	0.96046	0.94058	0.87424	1.0458	0.98989	1.0399	0.95835	1.0399	1.3261
246.5	1.1007	1.0562	1.2012	1.6486	1.2005	0.97435	1.07494	1.08401	1.88776	0.92666	1.0409	1.097	0.87081	0.98098	1.1525	0.52029	0.96357	1.12642	1.0101	1.19321	1.0232	0.89521	1.2514	0.90096	0.90883	0.85816	0.80619	0.96073	0.99817	0.89916	0.95587	0.94755	0.81968	0.87479	0.81968	0.87192
246.8	1.1356	1.03971	1.1674	1.9078	1.0208	0.89802	1.12758	1.15778	1.88071	0.97227	0.9128	1.2587	0.86155	0.95886	1.061	0.90908	0.89732	1.11507	0.95064	1.29433	1.0549	0.88993	1.1009	0.83374	0.97948	0.82228	0.72017	1.07	1.0202	1.0329	0.99091	0.97363	0.95824	0.87565	0.95824	1.0714
247.15	1.1235	1.27792	1.1633	0.91963	1.0777	0.63475	1.62475	2.01326	2.08669	0.96463	0.98263	0.77724	0.87361	0.57728	1.0664	0.56189	0.98635	1.2184	1.0068	1.6271	1.1622	1.0052	0.89349	1.0556	1.0323	0.91639	0.9978	1.0408	0.89083	0.97988	1.2094	1.0976	1.146	1.1511	1.146	1.0222
247.36	1.106	0.998318	1.2564	0.97216	1.189	1.057	1.04808	0.944483	2.12228	1.0671	1.0678	1.0138	0.99185	1.055	1.1046	0.52744	0.9916	1.20012	1.0127	1.10164	1.1051	0.85004	0.90192	0.99794	0.87445	0.80722	0.88781	1.0866	0.97186	1.0388	0.98501	1.0369	0.98559	0.9066	0.98559	1.0313
247.65	0.90141	1.03336	0.99911	0.66614	1.073	1.0547	0.973712	0.97977	1.86692	0.92249	1.0686	0.82551	1.0146	1.0013	1.1889	0.35446	0.96861	1.01695	1.0617	0.943794	0.90629	0.87916	0.82563	0.91275	0.95988	0.88932	0.96604	0.90238	0.87737	1.0512	0.93503	0.90722	0.90728	0.89586	0.90728	0.83469
247.86	1.0646	1.10037	0.95861	1.0334	1.0352	0.93707	1.06211	1.17427	1.81289	0.91977	0.99467	1.0982	0.97693	0.88807	1.0448	0.52325	1.0055	1.07358	0.99986	0.978407	0.98075	0.94151	1.1859	0.94907	0.96497	0.86452	0.97573	0.96744	0.88203	0.97056	0.91525	0.93344	0.95258	0.98718	0.95258	1.1215
248.08	1.105	1.01436	1.0045	0.53599	0.94102	1.0669	0.969165	0.950753	2.07067	0.96193	0.9264	0.45884	0.98431	1.0552	0.9478	0.53573	0.94584	1.0568	1.0279	0.958955	0.96919	0.91065	0.98808	0.88492	0.83806	0.89554	0.97358	1.0073	0.98002	1.0426	1.1164	0.96583	0.84161	0.95061	0.84161	1.187
248.27	0.93043	0.922335	0.80517	0.63304	0.90764	1.0341	0.885377	0.89192	1.82944	0.93207	1.0746	0.62668	1.0996	1.0325	0.88709	0.3749	0.97531	0.935602	0.92838	0.883195	0.87394	0.92747	0.80426	0.91774	0.93582	0.83218	0.96182	0.96814	0.98708	0.93593	0.91346	0.91139	0.94871	0.94017	0.94871	0.95518
248.59	0.87622	0.929286	0.73824	0.46858	0.87277	1.0626	0.850794	0.87454	1.89017	0.87219	1.0556	0.76058	1.032	1.0211	0.9789	0.31013	0.93804	0.902802	1.0445	0.853827	0.83124	0.91509	0.72758	0.98086	0.94038	0.93746	1.0387	0.89122	0.86165	0.93121	0.80604	0.86016	0.83652	0.84366	0.83652	0.88981
248.8	1.1048	0.822389	0.93359	0.89436	1.0264	0.9076	0.817458	0.906114	1.69559	0.93516	1.0122	1.0778	0.94788	0.93279	0.97603	0.59666	1.0428	1.06121	0.7517	0.836923	1.0978	0.9775	0.91106	1.0692	0.9736	0.96238	1.199	1.0005	0.9741	0.95715	0.9477	1.0053	0.99528	0.97577	0.99528	1.0114
249.14	1.2591	1.02096	1.3673	1.2283	1.302	1.0473	0.997231	0.974847	1.98534	1.0301	1.1129	0.7814	0.96434	1.0544	1.1315	0.45014	1.0056	1.2155	0.98333	1.04627	1.2025	1.002	1.2443	1.1118	0.98972	0.86059	1.0569	1.0437	0.91199	1.0685	1.08	1.0298	1.0471	1.0053	1.0471	1.0553
249.42	1.0449	0.880965	0.7945	0.63071	0.83143	0.97753	0.919583	0.901215	2.213	0.9799	0.94348	0.67272	0.95625	0.98486	1.0069	0.49172	1.0327	1.01097	1.0592	0.964494	1.0163	0.90779	0.99793	0.94466	0.97367	1.0415	0.99355	0.96089	0.93792	0.98097	1.0122	0.93451	0.92417	0.93762	0.92417	1.067
249.7	1.0824	0.935851	0.66724	1.0777	0.80469	0.95848	1.12785	0.97639	2.13985	1.004	1.0246	0.99469	1.0698	1.192	1.0946	0.67694	1.1033	1.32051	1.124	1.17105	1.1683	0.8401	1.2479	1.046	1.0336	0.97897	1.101	1.0071	0.88882	1.0143	1.1529	0.98617	1.0348	0.86269	1.0348	1.0503
250.01	1.0308	0.969328	0.6934	0.68008	0.85952	0.89378	1.07693	1.08453	1.82446	0.95383	1.0981	0.78808	1.0212	0.9652	1.041	0.38215	1.0388	1.0298	1.0247	1.0996	1.0039	0.88555	0.75432	0.97698	1.0024	1.0216	1.0717	1.0095	1.012	0.8994	0.93769	0.93725	0.94496	0.89174	0.94496	0.9245
250.44	1.0282	1.01204	0.77195	0.95981	0.9314	1.051	1.06254	0.962931	2.18657	0.96307	1.0881	1.2545	1.014	1.1348	0.95028	0.5317	0.9745	1.01354	1.0969	0.998812	0.9655	0.96664	1.2137	0.9535	1.0041	0.95347	0.96891	0.95536	0.95442	1.1022	1.0338	0.92971	0.9993	0.93827	0.9993	0.74373
250.69	1.0285	0.974504	0.87089	0.76182	1.0287	0.97101	0.980902	1.0036	1.87472	1.0869	1.133	0.97472	1.0667	1.082	0.93904	0.52766	1.0363	1.08251	1.0323	1.01764	1.0179	0.97473	1.0554	0.98259	0.9264	0.86036	1.0187	0.98235	0.86711	1.0787	1.0178	0.96166	0.93009	0.9841	0.93009	0.67594
250.98	0.98888	0.906096	0.92065	0.76911	0.94922	1.0297	0.907224	0.879961	1.88464	1.0681	1.0813	0.77361	1.1115	1.1747	0.94838	0.51764	1.0727	1.11029	1.0507	0.88051	0.9512	0.95845	1.4642	1.002	0.95342	0.93631	1.167	0.91085	0.90359	1.0439	1.0193	0.98378	0.97486	0.98555	0.97486	0.65493
251.16	0.94793	1.02517	0.89822	0.58094	1.0661	0.92159	0.951524	1.11239	1.95711	0.9914	1.1331	0.86743	1.0644	1.019	1.0938	0.43709	1.067	1.1037	1.0284	0.898438	1.0058	0.91709	0.84951	0.93422	0.95256	0.91155	1.065	0.97609	1.2396	0.9415	0.8134	0.93828	0.96706	0.91917	0.96706	0.71987
251.4	1.0335	0.956446	1.0343	1.4282	1.0318	0.66235	0.947773	1.44402	1.97931	1.0188	0.97414	1.1204	0.99672	0.69664	1.0558	0.57742	1.041	1.13002	0.98867	0.914964	1.0488	0.94681	1.4367	0.98026	1.009	0.91391	1.0526	1.0201	0.99781	1.0739	1.0608	0.96252	1.0213	0.98315	1.0213	0.96967
251.58	0.90564	0.978024	0.71527	0.79879	0.94655	0.8053	0.958213	1.21448	1.30253	0.90112	1.0269	0.94887	1.0167	0.78823	0.88221	0.42733	0.97498	0.992017	0.67143	0.910983	0.88866	0.89115	0.84764	0.9334	0.98729	1.0895	1.0406	0.93283	0.95179	0.99929	0.85694	0.8496	0.94482	0.87285	0.94482	0.79229
251.82	0.93423	0.926317	0.68305	0.47613	0.84812	1.0303	0.97765	0.899075	1.82271	0.87477	1.0002	0.75072	0.98379	1.0699	0.92767	0.45146	0.9404	0.942205	0.91021	0.932485	0.86158	0.93645	0.67809	0.83786	0.89709	0.92535	0.89652	0.88762	0.99174	0.95534	0.88196	0.88945	0.80654	0.89613	0.80654	0.81558
252.06	0.92256	1.00384	0.60533	0.62675	0.7753	0.96163	0.939843	1.04389	2.06508	0.85962	0.96775	1.1873	1.0256	0.99148	0.99463	0.55047	1.0388	1.02805	1.0538	0.913368	0.83704	0.92703	1.3071	0.81611	0.88865	0.97121	0.92418	0.87776	0.90522	1.0638	0.90374	0.87199	0.85189	0.91405	0.85189	0.68622
252.22	0.94149	1.02837	0.76135	2.3265	0.95362	1.0701	1.0061	0.961008	2.12228	0.99584	1.1095	3.7338	1.0237	1.1059	1.002	1.618	0.99731	1.03477	1.123	0.905873	0.86535	0.86484	4.0626	0.78057	0.87271	0.90506	0.85562	0.86829	0.94939	0.94445	0.87615	0.84805	0.84301	0.86802	0.84301	0.5
252.49	0.98262	1.16726	0.90959	0.62456	1.0667	1.0514	1.23608	1.11019	1.82689	0.99525	1.0857	0.96332	1.0141	1.061	0.98821	0.57574	0.91656	1.08412	0.93868	1.16901	0.96285	0.88903	1.0208	0.97561	0.87593	0.84703	0.8559	0.83394	0.97482	0.97243	0.87417	0.81833	0.84324	0.83201	0.84324	0.97582
252.8	0.97509	0.960953	1.1124	0.97475	1.0171	0.76912	1.03117	1.24942	2.09855	1.25	1.0848	1.2344	1.0178	0.83101	1.1411	0.63483	1.0374	1.25489	1.0418	1.04636	1.0887	0.93766	1.2918	1.0288	0.9594	0.80206	0.90692	0.99865	0.93737	1.0751	1.01	0.95171	0.99232	0.95362	0.99232	1.18
253.36	1.047	0.940417	1.116	1.2129	1.0568	0.91191	0.910269	1.03126	2.03265	1.0667	1.0082	1.0462	0.93862	1.0195	1.2646	0.58752	1.0238	1.22116	1.0377	0.978055	1.2387	0.92569	1.0147	1.1545	0.94576	0.81829	1.0388	1.0379	1.1972	1.0244	1.1243	1.0277	1.0238	0.98971	1.0238	1.1969
253.82	1.0846	0.979754	0.98069	1.3687	1.114	1.0019	0.989053	0.977896	1.9552	0.97281	0.99593	1.0621	0.90757	1.0537	1.0161	0.637	0.97209	1.1634	0.91332	1.05503	1.11	0.91786	1.2667	1.042	0.88535	0.80778	0.96801	0.91821	1.6231	1.0261	0.98993	0.91067	0.89073	0.90773	0.89073	0.84836
254.13	0.98299	1.0031	0.84137	1.1325	0.98595	0.63287	1.0113	1.58501	1.91218	0.93539	1.0392	0.97088	0.9627	0.56058	0.98782	0.79638	1.0036	1.07108	0.9878	1.00727	1.0236	0.86826	1.3873	0.99145	0.89264	0.88219	0.98639	0.98355	0.79404	0.96484	0.90767	0.93622	0.96173	0.91137	0.96173	0.91277
254.36	0.92206	0.893187	0.82166	0.8835	0.89983	0.9491	0.935058	0.941088	1.85385	0.93625	0.99135	1.1471	0.97093	0.83078	0.93764	0.45012	0.97396	0.88358	0.86047	0.905446	0.88991	0.89351	0.94988	0.84625	0.96158	0.89973	0.94691	0.89034	0.98081	0.86623	0.84097	0.8477	0.93554	0.86225	0.93554	0.33182
254.78	0.93167	0.828173	0.80073	0.83425	0.39551	0.98002	0.883888	0.845057	1.88376	0.99165	0.46803	1.0818	0.99274	1.0885	0.96457	0.63321	0.86562	0.990134	0.8953	0.936935	1.0154	0.90604	1.0567	0.95189	0.88065	0.89724	0.97272	0.89172	1.0364	1.1166	1.0006	0.92455	0.9846	0.9274	0.9846	0.93214
255.11	0.9081	1.12807	0.84422	0.6507	0.94416	1.0421	1.2087	1.0825	1.95953	1.0158	1.0555	0.82066	1.0257	1.0382	1.0021	0.40276	0.96263	0.986128	0.99197	1.19914	0.91893	0.81187	0.88529	0.83377	0.82109	0.78579	0.79323	0.87746	0.94965	1.1684	0.82021	0.91092	0.84274	0.8464	0.84274	1.0217
255.98	1.2266	0.968149	1.4495	2.0634	1.3313	1.0127	1.14742	0.956008	2.07396	1.0672	0.9577	1.6114	0.8953	1.0131	1.0596	1.2209	1.0736	1.33452	1.0133	1.29591	1.231	1.0082	1.7879	1.1472	0.98206	0.81422	1.0795	1.0595	1.0255	1.0899	1.1709	0.98752	0.99842	0.96189	0.99842	0.74902
256.18	1.1433	1.00165	1.0524	2.2839	1.1149	1.1082	1.08912	0.903854	2.09529	0.80632	0.89176	1.7395	0.81971	0.99213	1.0822	0.78144	0.97194	1.25343	0.99413	1.32159	1.062	0.948	2.0986	0.99529	0.96349	0.79837	0.79019	0.9995	1.0251	0.90704	1.0146	0.90455	0.92979	0.94515	0.92979	0.68017
256.83	0.87639	0.97031	0.8078	0.5999	0.95938	1.0376	0.93399	0.935148	1.88628	0.96186	1.105	0.92109	1.1751	1.0803	0.97139	0.32374	1.0511	0.949471	1.0289	0.842515	0.84724	0.81854	0.92935	0.94331	0.94718	0.91789	1.1522	0.9007	0.82269	0.99524	0.79461	0.82428	0.89342	0.81531	0.89342	0.91067
257.03	1.0108	0.964154	0.9772	0.99468	0.99456	1.073	0.927547	0.898559	2.04598	0.91914	0.99993	1.0835	0.88419	1.0269	0.98904	0.51278	0.91611	1.10868	1.0254	1.00816	1.0128	0.87937	0.95357	0.88699	0.92516	0.87317	0.8612	0.97306	1.0521	0.99677	0.99431	0.91657	0.89523	0.88763	0.89523	1.01
257.25	1.2793	1.10076	0.94961	0.76519	1.1766	0.89444	1.11314	1.23067	2.0719	1.0005	1.0671	0.90974	0.93547	0.97174	1.1833	0.65057	1.066	1.26605	0.89702	1.22353	1.2429	0.98642	1.2486	1.2495	1.1484	0.89965	1.1898	1.1193	1.0693	1.0463	1.1718	1.1319	1.2893	1.0922	1.2893	1.0888
257.48	1.1309	1.15638	0.85404	0.5886	0.99736	1.1218	1.27017	1.03083	1.95161	0.97294	1.0478	1.081	1.0486	1.1423	0.99647	0.45469	1.0416	1.12217	0.99279	1.21391	1.0686	0.93643	1.3347	0.96473	0.98037	0.89778	1.0379	1.0211	1.0046	0.92653	1.1191	1.0153	1.0463	0.96868	1.0463	0.97624
257.66	1.0783	1.02809	0.84716	1.1777	0.92121	0.93506	1.04313	1.09949	1.85075	1.026	1.034	1.2208	1.0698	1.0454	1.0623	0.56931	1.0735	1.1134	1.0363	1.13143	0.95545	0.85221	1.4136	0.95504	0.93557	0.89201	0.68001	0.98226	1.153	0.99038	0.97452	0.9322	0.95275	0.90468	0.95275	0.94541
257.84	1.0373	0.998096	0.95424	0.96154	0.96653	0.64397	1.02924	1.54991	1.85845	0.93948	1.0032	1.1564	1.059	0.73155	1.0169	0.59764	1.0271	1.20356	1.0924	1.04482	0.98777	0.9058	1.0976	0.95553	0.88817	0.88185	0.947	0.98439	1.073	1.1103	0.99766	0.92859	0.87465	0.92926	0.87465	0.88517
258.07	0.95769	1.03273	1.1433	0.87054	1.1628	1.0348	1.07282	0.998003	1.72005	1.0297	1.0723	0.97327	0.91701	1.0303	0.91508	0.58819	0.8956	1.03462	0.93996	1.05754	0.94343	0.85952	1.0327	0.86141	0.85542	0.82618	0.78106	0.89792	1.079	0.9266	0.87694	0.83226	0.78064	0.835	0.78064	0.65011
258.45	0.9047	0.93036	0.91535	2.0042	1.0101	0.93234	0.952463	0.997876	1.77736	0.98801	1.1139	1.9278	1.1131	1.0244	0.98781	1.0052	0.97899	1.05207	0.98596	0.906186	0.90643	0.90549	1.6137	0.93384	0.94937	0.90322	1.0171	0.97514	0.98934	0.90455	0.89755	0.86197	0.94854	0.94259	0.94854	1.0219
258.78	0.91326	0.954357	0.69283	0.82066	0.80955	0.90359	0.944972	1.05618	1.88168	0.84959	0.94373	1.0499	1.0519	1.0097	0.92971	0.48064	0.97792	0.185402	1.0819	0.909734	0.83256	0.95712	0.95752	0.87011	0.99494	0.96808	0.93141	1.0222	1.0106	1.1338	0.91297	0.92987	1.0075	0.94914	1.0075	0.82703
259.04	0.90953	0.866348	0.88436	1.4386	0.9804	0.98673	0.861303	0.877999	1.99335	0.94327	1.0224	0.983	0.99395	1.0465	0.94069	0.60134	0.94215	0.105008	1.0272	0.873039	0.88696	0.92743	0.80815	0.8999	0.93545	0.90913	0.83092	0.96941	1.1177	1.076	0.927	0.89697	0.89016	0.90345	0.89016	0.94583
259.5	0.95229	0.923343	0.87133	1.9023	0.98578	1.1141	0.920293	0.828779	2.10275	1.0232	1.1092	1.6602	1.0808	1.1765	0.95874	0.88018	0.95234	0.385298	1.0325	0.937331	0.86895	1.0203	0.82008	1.0732	1.0799	1.0816	1.1644	1.1181	0.66345	1.1704	1.1306	1.0688	1.2818	1.1588	1.2818	0.84438
265.42	1.1632	1.18948	0.92929	2.4898	1.0727	0.89583	1.1628	1.3278	2.38394	1.2524	1.399	1.1245	1.3093	1.2008	1.3033	1.2211	1.1411	1.22201	1.401	1.25978	1.0053	1.0919	0.98196	1.1739	1.1653	0.86897	0.9716	1.7116	0.90247	1.5982	1.603	1.6329	1.8437	1.6912	1.8437	1.0418
265.72	0.92918	1.78043	0.91228	1.0172	0.99755	0.98416	0.970624	1.80908	2.8257	0.95676	1.0597	0.90734	1.0189	1.7035	0.92123	0.79755	0.9448	0.885228	0.99445	1.00305	0.91277	0.77251	0.74312	0.88054	0.99058	0.96916	0.89958	1.0726	0.92391	1.0752	0.96173	0.86644	1.0006	0.7649	1.0006	0.78472
265.92	0.91949	1.80423	0.89534	1.1551	0.98844	0.77362	1.041	2.33219	2.77701	0.9345	1.0202	0.90979	1.0265	1.5418	0.9871	0.96653	0.9562	0.913706	1.0051	0.978701	0.8825	0.91657	0.73968	0.83452	1.0301	0.95168	0.84497	1.0416	1.0097	0.9982	0.94315	0.92287	0.99467	0.88595	0.99467	0.94527
266.21	0.97617	1.80319	0.934	1.5063	1.0476	1.1107	1.00484	1.62348	2.65106	0.94173	1.089	1.0344	0.96911	1.7976	1.0498	1.2488	0.97545	0.972118	1.0629	1.05741	0.86326	0.92443	0.9254	0.81521	0.96709	0.94229	0.7372	0.98536	1.014	1.1596	0.92803	0.92583	0.98769	0.96318	0.98769	0.86496
266.48	0.97742	1.67668	0.7569	0.58789	0.95874	0.99013	0.893853	1.69339	2.91243	0.85225	0.98484	0.88053	0.97218	1.741	0.91697	0.78772	0.9891	1.00508	1.0598	0.93474	0.92907	0.93821	0.72425	0.89165	0.95444	0.97328	0.8991	0.95834	1.0711	1.0891	0.90331	0.95297	0.99598	0.93714	0.99598	1.0396
266.91	0.97751	1.73603	0.87186	0.79354	0.95574	0.94536	0.935572	1.83636	2.90354	0.99442	1.0677	1.0471	1.0466	1.9357	1.0777	1.0901	1.0149	0.0448295	0.98605	0.92026	1.012	0.93396	1.1469	1.0299	0.98961	0.93397	1.0384	1.0006	1.0693	0.97618	1.0278	0.98976	1.0142	1.0034	1.0142	0.95617
267.22	0.99803	1.69976	0.90051	1.268	0.99118	0.85403	0.824469	1.99028	2.8687	0.88313	0.99752	1.164	0.85279	1.7667	0.97232	1.0016	0.94495	1.00198	0.91167	0.915669	0.95983	0.9658	1.0638	0.94804	0.92299	0.82616	0.91025	1.0155	1.0678	0.92313	0.99123	1.0018	0.94181	0.97575	0.94181	1.0014
267.41	0.92351	1.74907	0.80268	0.72463	0.93654	1.0888	0.858284	1.60642	3.35083	0.91054	1.0374	0.71695	1.0464	2.1229	1.0057	0.93615	1.0118	1.09139	1.0557	0.875569	0.89053	0.78449	0.6275	0.9437	0.98076	0.96338	0.9342	0.9488	0.92952	0.98702	0.99477	0.86683	0.97947	0.75875	0.97947	0.47724
267.71	1.0517	1.9939	0.83807	0.93202	0.97576	0.81379	1.04382	2.45015	3.15497	0.91653	0.97585	0.86544	0.91547	1.6194	0.96492	1.0528	0.92747	0.981299	0.95662	1.77602	0.93061	1.0006	0.8492	0.86709	0.96871	0.89975	0.85272	1.0461	0.88675	1.1974	0.98165	0.97748	0.98785	0.96359	0.98785	0.6953
267.95	0.91499	1.80376	0.80783	0.67312	0.00668	0.94411	0.895088	1.91054	3.16776	1.0511	0.024413	0.82565	1.1023	2.0045	1.0628	0.86551	1.0275	0.994802	0.99773	0.868474	1.0188	0.98303	0.94512	1.1673	1.0528	1.0416	1.2309	1.0001	0.96505	0.98496	1.0933	1.022	1.1066	1.0135	1.1066	1.0005
268.21	1.0069	1.78556	0.94424	1.1989	1.0455	0.92402	0.918137	1.93238	2.90999	1.0104	1.061	1.1058	1.0002	1.9371	1.0835	1.1583	0.97237	1.03094	0.97111	0.955569	1.1049	0.97284	0.85693	1.0469	0.97905	0.98405	1.0734	0.99863	0.94806	1.0617	1.0192	1.0095	1.0143	0.97207	1.0143	0.94485
268.5	1.1621	1.47784	1.1911	1.8602	1.2032	0.79426	0.991983	1.86064	3.11859	1.0632	1.085	1.3291	0.8962	1.8563	1.2729	1.4903	1.0611	1.1661	1.009	1.13053	1.2582	1.0638	1.0574	1.1324	1.1283	0.89366	1.0649	1.1849	1.0705	1.064	1.3036	1.1655	1.2127	1.1204	1.2127	0.79423
268.75	1.122	1.92096	0.97313	1.3613	0.95957	0.36544	1.0419	5.25657	3.031	0.99047	0.93335	1.0883	0.90179	0.81487	1.1383	1.2849	1.0198	1.11129	0.98792	1.10978	1.157	0.98598	0.9144	1.0824	1.08	0.91379	0.96351	1.029	0.85226	0.98475	1.2095	1.0427	1.113	1.0319	1.113	1.0605
269.04	1.1085	2.53151	1.033	1.6097	1.0366	0.79129	1.46079	3.19922	3.07723	1.0585	0.97198	1.6278	0.98236	2.0294	1.1787	1.9812	1.048	1.14523	0.98769	1.23578	1.1012	0.99923	1.2935	1.0523	1.1495	0.96907	1.0333	1.1529	0.82399	0.92961	1.1551	1.0796	1.1899	1.0049	1.1899	1.1745
269.47	1.0003	1.85864	0.89268	0.90644	0.92529	0.73343	0.996071	2.53417	3.05673	0.89786	0.91422	1.1026	0.89829	1.4703	1.0416	1.1198	0.95035	1.07504	1.014	1.00662	0.97685	0.97654	1.3206	0.9084	0.95514	0.94291	0.91477	0.97258	1.0169	1.0853	1.007	0.96798	0.87344	0.93819	0.87344	0.87293
269.87	1.0062	1.70678	0.6191	1.5861	1.0644	0.82192	0.94518	2.07658	3.05617	0.55775	0.98466	1.8069	0.91305	1.6959	1.0418	1.8439	0.98367	1.10581	0.94438	1.02335	1.1265	1.0046	1.7493	0.83	1.0747	0.88546	0.90665	0.99337	0.96841	1.0693	0.98242	0.98214	0.97567	0.92538	0.97567	0.29107
270.15	1.0317	1.62708	1.0729	1.24	1.0346	0.92375	0.969011	1.76139	3.2017	1.0862	1.1253	0.78908	1.0495	2.1036	1.2117	1.1081	1.1239	1.31723	1.1373	1.03343	1.1142	1.0535	1.1623	1.0443	1.1434	0.92019	1.0431	1.103	1.0764	1.0431	1.2614	1.1569	1.1403	1.0733	1.1403	1.0908
270.79	1.0155	2.31093	0.67569	0.68185	0.86407	0.91739	1.10899	2.51903	2.76416	0.97954	1.0651	0.96704	1.0481	1.8179	0.9313	0.80686	1.0096	0.910824	0.92809	1.01167	0.85914	0.98716	0.90794	0.83486	0.99695	0.91046	0.91565	0.94986	0.90383	1.0452	0.93548	0.90311	0.9564	0.9359	0.9564	0.83377
270.95	0.9741	2.14213	0.97702	1.4053	1.0557	0.86801	1.12041	2.46787	2.81928	1.012	1.0174	0.94826	0.99937	1.8088	1.0333	0.88944	0.98697	1.10531	0.92687	1.06078	1.0198	0.94151	1.0848	0.94553	0.84875	0.85722	0.92739	0.97934	1.0253	1.1475	0.79966	0.95553	0.83881	0.88123	0.83881	1.0814
271.41	0.95	1.79698	0.80468	0.49506	0.83883	0.86991	0.933158	2.06571	2.76558	0.99638	0.99106	1.0012	1.0184	1.8569	0.98203	1.2673	0.95521	1.02873	0.94082	0.925008	0.94551	0.96052	0.94351	0.94633	0.84055	0.8608	1.1002	0.94889	1.0555	1.0649	0.86371	0.95292	0.79816	0.91542	0.79816	0.84947
271.73	0.92829	1.83748	0.90244	0.91934	0.96756	0.98918	0.898478	1.85758	2.97149	1.0254	1.041	1.0669	1.0413	1.968	0.97472	1.2003	0.99695	0.962163	0.95513	0.887204	0.97103	0.97069	0.8764	0.95987	0.99209	0.9252	1.0888	0.96795	1.0804	0.90224	1.0483	0.95198	0.9553	0.97804	0.9553	0.9237
271.9	0.94033	1.71311	0.77374	1.6337	0.89	0.93401	0.842373	1.83415	3.02939	0.92975	0.95617	1.49	0.92903	2.0224	0.9727	1.1901	0.96924	0.998188	0.91559	0.890361	1.0271	0.98673	1.2928	0.96095	0.95894	0.93324	0.94944	1.0078	0.97762	0.95081	1.0316	1.0408	1.0487	0.98209	1.0487	0.89569
272.07	0.89	1.68738	0.77797	0.87568	0.91964	0.93244	0.906106	1.80964	3.16282	1.0034	1.0635	1.0339	1.0531	1.9951	1.0017	1.1225	0.97851	0.992681	1.0192	0.913032	0.91988	1.0074	0.77699	0.86893	1.0083	0.94026	0.92046	1.0216	0.87078	0.94003	1.003	1.0146	1.0035	1.0087	1.0035	0.8837
272.26	0.91286	1.76651	0.90818	0.59954	1.0138	0.93169	0.986423	1.89603	2.87373	1.1205	1.1525	0.93319	1.058	1.9058	1.099	0.92031	1.0843	1.02185	0.96187	1.0619	0.97528	1.0119	0.82068	0.95886	1.1018	0.97568	1.087	1.0347	0.91802	1.0006	1.0308	0.95515	1.0522	0.92297	1.0522	0.73907
272.59	0.91272	1.58475	1.042	0.85644	1.0407	0.89477	0.843703	1.77113	3.01234	1.0664	1.115	1.1689	1.0318	1.8724	1.0125	0.88328	1.0392	0.928714	0.94353	0.905926	1.0123	1.0103	0.88935	0.93106	0.99334	0.96552	1.0784	0.96352	0.99308	0.90111	0.96227	0.98246	1.0014	1.0164	1.0014	0.67321
272.79	0.85869	1.95523	0.7942	0.89873	0.90164	1.0278	1.00185	1.90234	3.00877	0.91	1.0454	1.328	1.0141	2.0737	0.95143	1.1147	0.9458	0.957968	1.0786	1.07096	0.95958	0.91725	1.3626	0.88165	0.95079	0.93421	0.89004	0.89418	1.1286	1.0219	0.9428	0.90638	0.89601	0.89084	0.89601	0.63898
272.98	0.91647	1.82097	0.8321	0.79499	0.93033	0.95692	0.934886	1.90295	2.66133	0.96916	0.98873	0.86352	1.0174	1.8353	1.0169	0.8629	0.96263	0.932453	0.96347	0.974954	0.87568	0.92517	0.78192	0.82655	0.89955	0.89295	0.88488	0.9265	0.97952	0.9386	0.82298	0.83465	0.77446	0.83897	0.77446	0.83657
273.37	0.956	1.86271	0.89201	0.83449	0.91244	0.75546	1.05572	2.46566	2.86556	1.1038	1.0662	0.92429	1.0391	1.6492	1.0661	1.0873	1.0356	0.963584	0.94227	0.957912	1.0139	0.92472	0.82813	0.93218	0.9232	0.86604	0.94355	0.97434	1.018	1.0121	0.91842	0.89049	0.88757	0.87032	0.88757	1.1664
273.65	0.98206	1.73322	0.88465	0.4465	0.91185	0.92366	0.951215	1.87647	3.37163	1.0147	0.96722	0.62946	1.0013	1.904	0.97245	0.62809	0.94546	1.00085	0.9576	1.02209	4.0754	0.99704	0.99409	5.3332	0.9924	0.93436	5.3763	0.96158	0.96322	0.9618	1.0039	0.9503	0.95393	0.91009	0.95393	0.9172
273.83	1.184	1.81312	0.84003	0.64788	0.90187	1.0253	0.990976	1.76838	3.78813	1.1639	1.049	0.98978	1.0744	2.2	1.0314	1.0696	1.03	1.12943	1.1438	0.996864	1.0738	1.0357	1.0252	0.94761	0.9729	0.94839	0.93499	1.0745	0.89074	1.2519	1.1667	1.1089	1.0565	1.0827	1.0565	1.0033
274.11	0.90622	1.9947	0.85795	0.66124	0.91658	1.0917	1.00216	1.82715	2.8272	1.0399	1.0641	0.74985	1.0456	1.9254	0.86094	0.82186	0.97221	0.88182	0.97969	0.907481	0.82938	0.89126	1.165	0.7431	0.90088	0.88718	0.76874	0.85667	0.99968	1.1028	0.84616	0.81246	0.76757	0.79205	0.76757	0.31899
274.29	0.88431	1.96572	0.86025	0.63235	1.0408	1.0706	0.966558	1.83609	3.61912	0.95471	1.0752	0.99209	1.0104	1.9332	0.92517	0.92816	0.86243	0.882228	1.2259	0.904412	0.79761	0.89017	0.80278	0.75382	0.86499	0.96846	0.71679	0.8333	1.0068	1.0456	0.78018	0.78024	0.67907	0.8367	0.67907	0.94315
274.49	0.97976	1.74147	0.87657	0.69154	0.96372	0.85047	0.941685	2.04765	2.90388	0.99958	1.0655	0.71258	0.98832	1.8635	0.96109	0.63521	0.99495	1.04234	1.009	1.0514	0.9809	0.97479	0.70441	0.89567	0.95796	0.98475	0.92311	0.96338	0.86321	1.1034	1.0265	0.99231	0.95772	0.9659	0.95772	0.96813
274.79	0.9355	2.1172	0.80773	0.93508	0.93366	0.98964	1.06469	2.13936	2.82931	0.95397	1.1245	0.82945	1.0364	1.9378	0.94431	0.74041	0.9675	0.94346	0.97584	1.01478	0.94449	0.91708	0.74757	0.92148	0.98164	0.97223	1.0098	0.96021	1.0124	0.966	0.93713	0.9174	0.93777	0.90512	0.93777	0.82655
275.14	0.96737	1.88037	0.85605	1.4889	0.87741	0.73533	0.909096	2.55718	2.81928	0.93889	0.94883	1.1581	1.06	1.5075	1.0121	1.3141	1.0698	1.07389	0.95355	0.885648	1.0477	1.0326	0.99891	0.96803	1.0106	0.94385	1.1264	1.0247	1.0083	0.96763	1.1528	1.023	1.0422	1.0344	1.0422	1.216
275.54	0.92666	1.82059	0.84928	0.53965	0.87776	0.53584	0.907757	3.39763	3.19424	1.0157	1.0342	0.81155	1.0648	1.0588	1.0209	0.80767	1.0032	1.00796	1.1154	0.868456	0.8749	0.91657	0.81932	0.80442	0.96858	0.89545	0.93138	0.92666	1.0436	1.0264	0.95643	0.90377	0.8751	0.88899	0.8751	0.86493
275.83	0.98529	1.30287	0.92737	1.0266	0.95543	0.93617	0.964038	1.39171	3.00101	0.98812	0.98959	1.1507	0.95203	1.7897	0.96672	1.0989	0.94656	1.00291	0.96014	0.960494	0.96637	0.94345	0.92318	0.9623	0.94385	0.84624	0.88229	1.0217	1.013	1.0221	1.0552	0.98062	0.95385	0.97096	0.95385	0.81846
276.01	1.0252	1.90707	0.88986	1.4296	1.0113	0.86294	0.945074	2.20997	2.80716	0.92526	0.95467	1.2051	0.93478	1.573	0.99096	1.2367	1.0003	0.963999	0.91575	0.975544	0.95031	0.96454	1.031	0.90843	0.97161	0.93065	0.95094	1.0166	1.0291	0.96571	0.9721	0.9958	1.0038	0.9597	1.0038	0.90044
276.18	1.0159	1.97124	0.90377	0.84597	0.90798	1.0359	1.02012	1.90292	2.93628	0.99253	0.96561	1.1931	0.96438	2.092	1.0122	1.5083	0.97747	0.97505	0.94601	1.03019	1.049	0.9535	1.3209	1.0303	0.80779	0.76791	1.0436	0.96285	1.002	1.1045	0.87842	1.058	0.90402	1.0043	0.90402	1.0727
276.45	0.94896	2.4829	0.79331	1.0166	0.96576	0.861	1.39222	2.88374	2.64805	0.91172	1.0705	0.90171	1.0016	1.6579	1.0036	0.92828	0.99682	0.940267	0.96769	1.22972	0.93723	0.91248	0.88353	0.96958	0.98062	0.9241	0.95052	0.94484	1.0078	0.92235	0.87757	0.89862	0.93293	0.88784	0.93293	0.9116
276.65	1.0034	2.22125	0.85152	1.5504	0.97573	0.86021	1.14816	2.58222	2.73171	0.90376	1.044	0.8297	0.94232	1.6907	0.933	0.96577	0.93695	0.941157	0.95009	1.06912	0.93126	0.90391	0.88429	0.96388	1.014	0.90255	0.87234	0.97462	1.0296	1.0205	0.97431	0.87994	0.89228	0.88443	0.89228	0.77905
276.95	0.98561	2.0236	0.94361	0.82875	1.0733	0.95251	1.00823	2.12449	2.39198	0.9247	0.97504	0.81743	0.87876	1.7658	1.0509	0.67532	0.95053	0.911833	0.81209	0.988764	0.94852	0.95532	0.84102	0.89872	1.0243	0.91046	0.86196	0.89786	1.0639	1.0015	0.8898	0.86773	0.89127	0.89161	0.89127	0.88699
277.39	1.0449	2.3679	1.1484	1.0612	9.7225	0.99002	1.27033	2.39177	2.97666	0.9747	1.7481	1.1209	0.91642	1.8162	1.0774	1.2422	0.94537	1.03493	0.99887	1.20717	1.0552	0.9064	1.079	0.9781	0.87229	1.0349	0.9326	0.98751	1.1415	0.96854	0.99649	0.91359	0.80602	0.89455	0.80602	0.90116
277.64	1.0167	2.53011	1.1405	0.92107	1.1898	0.7705	1.29827	3.28372	2.66648	0.98638	1.0336	0.9755	0.91527	1.6187	1.0072	1.0844	0.91368	0.974033	0.93347	1.16449	0.86929	1.2093	1.2623	0.85339	1.045	0.96893	0.97516	0.85231	1.1673	1.0324	0.92313	1.0796	0.83391	1.0826	0.83391	0.74796
277.98	0.89115	1.77957	0.75317	0.72234	0.87423	0.89238	0.896982	1.99418	3.01422	0.90776	0.99011	0.9153	0.99401	1.8237	1.0342	0.85628	0.99471	0.968668	0.96418	0.876058	0.99018	0.97587	1.1326	0.93336	0.97675	0.96113	1.062	0.92771	1.0269	1.0496	0.94331	0.94575	0.91798	0.93326	0.91798	0.79995
278.18	0.94746	1.77102	0.80757	0.80987	0.85069	0.87882	0.903612	2.01523	2.86674	1.0634	1.0362	0.9276	1.0353	1.9472	0.98995	0.95507	1.007	1.00242	0.98515	0.935713	1.0257	0.99179	0.87914	0.96573	0.89094	0.91932	0.91319	1.0102	1.0478	1.0378	1.0566	1.0386	0.93405	0.99942	0.93405	0.674
278.44	1.5957	2.10995	0.85549	0.70794	0.87276	0.98592	1.1038	2.14008	3.08075	0.9958	0.96401	0.95169	0.9731	1.8617	0.9828	0.98115	0.95057	0.919086	1.0697	0.934935	0.92528	0.987	1.0462	0.84361	0.99142	1.0214	0.89953	0.91055	1.126	0.86754	1.0549	0.88895	0.91143	0.9341	0.91143	0.90203
278.65	0.96497	2.59047	0.92422	1.0347	1.0414	0.98042	1.59032	2.64221	2.9555	1.0682	1.1537	0.87895	1.102	2.1304	1.0952	0.81136	1.0235	1.08203	1.0047	1.25274	0.98644	0.98203	0.95736	0.89101	0.97608	0.96167	1.0139	0.92954	1.0635	1.1275	0.85752	0.90866	0.86394	0.91951	0.86394	1.0032
278.99	0.93929	1.99583	0.75425	1.1307	0.84131	0.64955	1.02853	3.07264	2.54849	1.0618	1.0803	1.0236	1.1098	1.6268	0.99333	1.1003	0.97337	0.937775	0.96424	0.961415	0.89124	0.93948	0.74882	0.8776	0.94493	0.93572	0.80139	0.92412	1.0811	0.94628	0.93117	0.89684	0.87659	0.92023	0.87659	0.95359
279.36	1.0028	1.7265	0.88548	1.0157	1.0142	0.56744	0.896389	3.04261	2.81062	0.94589	1.0284	1.05	0.96131	0.96967	1.0561	0.86423	1.0544	1.00962	0.94596	0.961176	1.1129	1.0207	0.84591	1.0278	0.99994	0.90472	1.1017	1.038	0.92974	0.99602	1.0109	1.0224	0.99387	0.98338	0.99387	0.97839
279.53	1.1233	1.81862	1.0421	1.2118	0.0024855	0.96149	0.910968	1.89146	3.41561	0.93424	0.0010217	1.4749	0.96014	1.9462	1.062	1.2937	1.0142	1.08789	1.043	0.980207	1.1084	0.91097	1.1801	1.0756	0.90705	0.84523	1.0595	1.0513	0.96387	1.0643	1.0177	1.0403	0.92676	0.95779	0.92676	1.1223
280.1	0.96888	2.1287	0.9734	1.4635	1.2947	0.96869	1.02749	2.1975	2.83945	0.95882	1.2182	1.2762	0.98223	1.8591	1.0348	1.1053	0.99728	0.989449	1.0213	0.951191	1.0026	0.90003	1.3785	1.6145	0.91326	0.91841	1.6141	1.0328	0.98484	1.0287	0.91719	0.92745	0.94768	0.91226	0.94768	0.97824
280.29	0.99631	2.06488	0.88353	1.2919	1.0972	1.0535	1.03731	1.96002	3.19138	0.93981	1.1335	0.94978	1.0157	1.9177	1.0875	1.1347	0.99988	1.01475	1.0984	0.951804	0.94486	0.92239	0.79668	0.93027	1.0668	0.97812	1.0521	0.95939	1.1264	1.0225	0.92919	0.89763	1.0046	0.91565	1.0046	0.88378
280.47	1.0233	1.96013	0.86325	0.63091	0.9497	1.1027	1.02695	1.77757	2.84383	1.0346	1.0436	0.50528	1.0599	2.134	0.97479	0.98588	1.0348	0.993086	0.99858	0.955713	0.99187	0.95227	1.0833	0.90934	0.99172	0.98408	1.0166	1.0568	1.1623	1.0279	1.0932	0.98945	1.0197	0.98736	1.0197	0.97587
280.8	1.0616	1.76807	0.89622	0.79981	1.0173	0.94882	0.997933	1.86344	3.02326	0.98561	1.0764	0.91711	1.0865	1.8779	1.0803	0.94253	1.0406	0.952791	0.97616	0.963478	0.97606	1.0203	0.82461	0.90824	1.0086	1.0154	1.0864	1.0085	1.0278	0.92185	0.98867	0.95568	1.008	0.97681	1.008	1.0475
281.1	0.94827	2.1165	0.80846	1.0432	0.87564	0.94257	1.07766	2.24545	3.58229	1.006	0.95251	1.4339	0.95914	1.8992	1.021	1.1448	0.94531	0.981448	1.1584	1.03089	0.97789	0.93246	0.9744	0.99316	0.96644	0.99384	1.0639	0.98932	0.98995	0.9921	0.97767	0.93217	0.92984	0.94977	0.92984	0.98695
281.31	0.9945	2.1639	0.75831	0.7203	0.85056	0.4299	1.18429	5.0335	3.06229	1.0606	0.99477	1.1323	1.0306	0.87993	1.0105	1.1936	0.97621	1.01308	0.98972	1.26119	0.93304	1.0064	0.83311	0.86103	0.96644	0.9483	0.83683	1.037	0.98936	1.0914	1.0143	0.98956	0.98667	0.97452	0.98667	0.88028
281.51	1.0132	2.03539	0.75148	0.67968	0.90311	0.8655	1.05051	2.35169	3.50909	1.0085	1.0503	0.76631	1.0044	1.9319	1.0919	0.75849	0.98043	1.14436	1.1186	1.13615	1.0496	0.9197	0.79526	0.98094	1.0449	0.94995	0.99041	1.043	1.064	1.1372	1.0348	1.0083	1.0779	0.9605	1.0779	0.88403
281.73	0.96161	1.8263	0.78284	0.89454	0.85635	0.77559	0.947721	2.35473	1.86931	1.028	1.02	0.95643	1.0235	1.5175	1.1048	0.94357	1.0989	1.08956	0.64612	1.01938	1.1224	0.99779	0.91891	1.0684	1.0308	1.0133	1.0764	1.055	0.96684	1.1212	1.1515	1.0465	1.0632	1.0107	1.0632	0.81631
281.92	1.0804	1.82492	0.84667	0.77385	0.97461	0.86925	0.982087	2.09942	3.4746	1.0746	1.0798	0.80946	0.97329	1.8753	1.1423	0.93553	1.1419	1.05835	1.0734	1.10485	1.2954	1.0759	0.76712	1.2232	1.1094	0.97763	1.1607	1.1553	1.0867	1.0172	1.1281	1.118	1.1307	1.0783	1.1307	1.1744
282.16	1.0321	1.84747	0.93971	1.0968	1.0005	0.93279	1.0043	1.98059	3.35736	0.95075	0.99699	1.1754	0.91424	1.918	1.0075	1.4163	0.99776	1.01727	0.97826	1.07213	1.0334	1.0242	0.89892	1.0242	1.1035	0.92737	1.0128	1.0556	1.0602	1.1437	0.9968	1.0249	1.0668	0.97227	1.0668	0.65882
282.37	1.0654	1.69305	0.91228	0.96139	0.99208	0.9505	0.91581	1.78122	3.55281	0.97315	0.99982	0.91356	0.95553	2.0358	1.0811	0.89116	1.0471	1.10546	1.0394	0.966603	1.1828	1.0318	0.91285	1.1071	1.0856	0.9093	1.0685	1.1042	0.95379	1.146	1.1042	1.1302	1.2102	1.0695	1.2102	1.0885
282.63	1.0563	1.69204	0.82224	1.1051	1.0029	0.7852	0.896831	2.15492	2.99146	0.95115	1.0376	0.81172	0.9248	1.5577	1.0482	1.1221	1.0576	1.0386	0.95769	0.985712	1.1495	1.039	0.92194	0.99212	0.98361	0.8997	1.3477	1.1152	0.98306	1.0746	0.97727	1.0982	1.0425	1.0773	1.0425	1.1141
282.89	1.0846	1.72841	1.2207	0.85017	1.0764	0.86554	0.93657	1.99692	3.05957	0.93456	1.0147	0.85326	0.90633	1.7643	1.0516	1.1925	0.99602	1.04623	1.0088	1.09566	1.1277	1.0018	0.79398	1.0127	1.0432	0.87247	0.94232	1.0746	1.0313	1.0388	1.1269	0.99843	1.0315	0.96714	1.0315	1.0476
283.08	1.0852	1.77518	0.92965	0.76083	1.0714	0.80338	0.917029	2.20964	3.10895	1.001	1.0915	0.93437	1.009	1.7775	1.0423	1.0476	1.0514	1.11067	0.96253	1.03478	1.074	1.0764	0.92821	0.95865	1.0613	0.93555	1.1098	1.0911	1.0743	1.0181	0.88358	1.0547	1.0243	1.0429	1.0243	0.78199
283.28	0.885	1.7331	0.70744	0.94391	0.82255	0.83884	0.848584	2.06607	2.86422	0.94842	0.98063	1.2253	0.9792	1.8225	1.0155	1.0611	1.0089	1.03345	1.0158	0.989049	0.98665	1.0054	0.81029	0.93377	1.0379	1.0632	0.96126	1.0675	1.0902	0.95658	1.1315	1.0711	1.076	1.0081	1.076	0.99385
283.7	0.95438	1.72736	0.93466	0.69248	0.94024	0.76257	0.910977	2.26518	2.8874	1.0018	0.99968	1.0276	1.0371	1.6229	1.0422	0.91024	1.0319	0.893056	0.93116	0.931684	0.9675	1.0348	0.73324	0.97082	1.0255	0.99161	1.0228	0.98897	1.0032	0.95334	1.0961	0.98856	1.027	1.0471	1.027	0.6043
283.91	0.86996	1.93797	0.80617	0.9627	0.91936	0.92679	0.960942	2.09106	2.87736	0.91752	1.0023	1.209	0.94366	1.9392	1.0449	1.0744	1.0054	1.02456	0.98725	0.971208	0.98076	1.0047	1.1943	0.94133	0.008822	1.0477	0.94713	1.0111	0.94666	0.93559	1.0285	1.0352	0.0023454	1.0041	0.0023454	0.9135
284.17	0.99635	1.7982	0.78977	0.42608	1.0856	0.79928	0.970387	2.24978	2.66902	1.0061	1.2325	0.64512	1.0644	1.9247	1.0642	0.94188	1.0693	1.12016	0.86085	1.04848	1.1371	1.0636	0.77664	1.0055	0.02817	0.9228	1.0069	1.1207	0.90954	1.1328	1.0245	1.0703	0.036635	1.094	0.036635	1.0224
284.37	0.91527	1.84025	0.91457	0.47796	0.91525	0.93241	0.941734	1.97364	3.08243	0.95636	1.0375	0.81432	1.014	1.8453	0.99961	0.83635	0.96611	0.965412	0.953	0.930739	0.9021	0.98596	0.694	0.96725	1.1083	1.0248	1.1228	0.95291	0.9148	0.89681	0.95643	0.89755	0.98221	0.90723	0.98221	0.88109
284.58	0.98497	1.71464	0.93638	0.91586	0.88191	0.927	0.927988	1.84967	2.90723	1.0569	0.97522	0.67561	1.035	2.049	1.0777	1.2594	1.0244	1.13728	1.0096	1.09333	1.1034	1.0082	0.84303	0.99456	0.91954	0.92699	0.91671	1.0815	0.93354	1.2183	1.1636	1.0499	1.0429	1.0927	1.0429	1.1849
284.83	0.91245	1.82156	0.87547	1.382	0.83588	0.87677	1.01859	2.07758	2.83088	0.99971	0.98711	1.5194	0.92749	1.8081	1.1093	1.2714	0.94921	1.04321	0.99262	1.00369	0.96163	0.95454	1.2159	0.85791	0.92351	0.89399	0.80089	0.94924	1.0792	1.0057	0.95714	0.8994	0.86737	0.92225	0.86737	0.9659
285.12	0.93816	1.89744	0.78959	0.85215	0.89222	0.92879	1.06462	2.04291	3.06035	0.96048	0.96988	1.0884	0.98648	1.8927	1.0431	1.0243	0.98706	0.999969	0.99209	1.00359	1.0018	0.89784	1.1759	0.97993	1.0164	0.90157	0.84428	1.0376	1.0167	0.97331	1.0706	0.95958	0.99225	0.9415	0.99225	0.85183
285.35	1.0656	1.8728	0.92173	1.6736	0.88247	0.91965	1.05177	2.03642	2.97653	1.1338	0.96144	1.0323	0.93546	1.9303	1.2056	1.3311	1.0208	1.17461	1.0093	1.0977	1.1581	1.0378	1.1068	0.98351	1.0154	0.90993	0.87729	1.1098	0.97056	1.1283	1.1399	1.1037	1.0751	1.1161	1.0751	0.83583
285.63	1.0538	1.74136	0.93858	0.83161	0.96224	0.85212	0.93578	2.04356	3.16695	1.0854	1.0777	0.75359	1.0176	1.9872	1.0101	0.86491	1.0903	0.442405	0.98802	1.07023	1.1695	1.1149	0.72298	1.0281	1.1143	1.0253	0.9834	1.0775	0.88262	1.0679	1.2058	1.145	1.1682	1.1237	1.1682	1.0927
285.8	0.93783	1.89408	1.016	0.91888	0.98853	0.53776	0.975464	3.52216	2.91325	1.0116	1.0524	0.92887	0.96047	1.0492	1.1301	1.0167	1.0409	1.06257	1.0363	0.98367	1.0297	0.97665	0.96775	1.0036	1.0024	1.048	0.99152	0.98404	0.94322	1.1114	0.93011	0.98196	0.99542	0.95011	0.99542	1.1621
286.13	0.99726	1.88905	0.76211	0.84386	0.95191	0.92672	0.955559	2.03842	3.05172	1.047	1.192	0.98736	1.0675	1.9037	1.0956	0.64128	1.0298	0.966264	1.0014	0.966042	0.97749	0.93551	0.67375	0.93955	0.99097	0.93803	0.86585	1.0042	0.99232	1.0972	0.83638	0.94589	0.98839	0.9602	0.98839	0.73316
286.4	1.0363	1.9299	0.94366	0.9685	0.0034942	0.8456	0.996887	2.28228	3.1365	1.0325	0.0026027	1.0197	0.92011	1.7314	1.06	1.0587	1.0029	1.05196	0.9948	1.01648	1.0267	1.0121	0.86591	0.9654	1.0593	0.91124	0.88309	1.0099	1.1226	1.0709	1.0538	0.9654	0.96314	0.96469	0.96314	0.90161
286.73	1.0653	1.85305	0.82131	0.91299	0.89129	0.87218	1.07722	2.12462	3.08273	1.0354	1.0049	1.0272	1.0108	1.966	0.98534	1.0771	1.0237	1.18527	1.016	1.13111	1.2003	0.97222	1.301	1.0601	0.95944	0.89431	0.99017	1.0512	0.97108	1.0962	1.0981	1.0839	1.0103	0.99405	1.0103	1.0493
286.95	1.0978	2.07748	0.95268	1.1515	0.85868	0.97961	1.09461	2.12072	3.13487	1.0065	0.97019	0.87834	0.96182	1.8674	0.97786	1.3029	0.93775	1.02586	1.0251	1.02061	0.97635	0.95529	1.2434	0.84047	0.0020132	1.0751	0.74458	0.98879	1.0528	1.0216	1.0208	0.93088	0.002468	0.92966	0.002468	0.92346
287.35	1.1028	2.0479	1.0313	0.99279	0.91384	0.952	1.01617	2.15116	2.84015	0.95592	0.91555	0.63732	0.90606	1.8575	1.0494	1.2782	0.95089	1.04018	0.84922	1.08011	1.0067	0.99278	1.1222	0.93744	0.35623	1.0585	0.82811	0.98872	0.95179	1.0339	1.0183	0.99013	0.40579	1.004	0.40579	0.91938
287.7	1.0342	2.02206	1.1236	1.0471	1.0746	0.91372	1.02236	2.213	3.33423	0.9126	0.92505	0.53227	0.91305	1.7902	1.0867	1.9792	1.0043	1.124	0.96958	1.0863	1.0963	1.0189	1.4558	1.0363	1.0671	0.93547	1.0799	0.98527	0.88735	1.0417	1.1006	1.0023	1.0247	1.0351	1.0247	1.0379
287.93	0.95211	1.91622	1.0736	1.0868	1.0513	0.85624	0.966324	2.23794	2.85373	0.98179	1.0022	1.4331	0.92276	1.5044	1.0811	1.0607	0.99578	0.863588	0.85757	0.915895	0.99924	0.9843	0.9971	0.94509	0.98866	0.89345	0.93501	0.9351	1.0626	0.89738	0.91265	0.97101	0.99073	0.97394	0.99073	0.95881
288.22	1.0263	1.80749	1.2263	1.0384	1.1165	0.87433	0.918251	2.06729	2.69152	0.97276	0.93893	0.61538	0.92284	1.7387	0.93739	1.1322	0.94788	0.970716	0.7946	0.987408	1.1726	1.0019	0.91285	1.1487	1.0525	1.0084	1.0538	1.0597	1.0543	1.0887	1.1131	1.048	1.0896	1.0183	1.0896	1.1311
288.43	1.0238	2.19417	1.0569	1.3951	0.96542	0.93772	1.06646	2.3399	1.74424	0.96697	0.9271	1.3489	0.90986	1.7583	1.0306	1.27	0.96389	0.983462	0.5856	1.0332	0.99747	0.92143	1.1253	0.90374	0.95767	0.97155	0.85249	0.9716	0.99463	1.001	0.95877	0.91958	0.90164	0.91355	0.90164	0.51485
288.6	1.2012	2.11915	1.1528	1.6825	1.1499	0.97079	1.03833	2.18291	3.00966	0.95721	0.99024	1.1692	0.81714	1.7953	0.93037	1.2443	0.90098	0.933107	0.89523	1.15529	1.054	0.97313	1.4094	0.89764	0.97429	0.89851	0.73312	1.0361	0.98884	1.119	1.0442	0.98128	0.99487	0.96584	0.99487	0.97231
288.99	0.97968	1.87743	0.98254	0.88083	1.0756	0.94055	1.07023	1.9961	2.91756	1.0378	1.1479	0.97999	1.1	2.0016	1.1004	1.0709	1.0391	1.08823	1.0807	1.06077	1.0168	0.96096	1.1879	1.0096	1.0535	0.951	1.056	1.0535	0.96806	1.0282	1.05	0.99436	0.99999	1.0091	0.99999	0.97791
289.34	1.017	2.28041	0.92091	0.99882	0.90958	0.93333	1.19914	2.4433	2.93182	1.0465	1.0156	1.157	1.0559	1.93	0.97553	1.029	1.0078	1.03445	0.98082	1.05489	1.0303	0.97101	0.96205	0.95629	1.0183	0.87337	0.97978	1.0157	0.93863	1.0927	1.1291	1.0478	1.0947	1.0454	1.0947	0.96868
289.55	0.97482	2.10836	1.0107	0.67057	0.97285	0.83648	1.06941	2.52052	2.68726	1.224	1.257	0.98243	1.1763	2.008	1.2345	0.63971	1.1203	1.04399	0.95852	1.01232	1.1112	1.0153	0.74356	0.95379	1.0554	0.96033	1.0583	1.113	0.90926	1.0963	1.0757	1.0853	1.157	1.0963	1.157	0.87198
290.05	0.92726	2.10754	1.0284	1.408	0.96939	0.98971	1.0056	2.12945	2.76699	1.0324	1.0771	1.6328	1.1306	1.831	0.97838	1.5223	1.0183	0.850718	0.97857	0.918758	0.83277	0.89548	1.1011	0.8899	0.92155	1.0019	0.93629	0.93203	0.96633	0.93478	0.92056	0.85349	0.90415	0.8678	0.90415	0.63038
290.31	0.9597	2.06519	1.0381	0.72209	0.94317	1.0769	1.03287	1.91771	3.03074	1.0686	0.97441	1.108	0.93871	1.9416	0.93232	1.2295	0.91066	0.937708	0.97281	1.04865	0.89736	0.9385	1.3038	0.85892	1.0292	1.0253	0.82336	0.93463	1.0646	1.0401	0.91172	0.88255	0.94965	0.86989	0.94965	0.7409
290.67	1.0068	1.86482	0.97223	0.99871	0.99838	0.91074	0.945232	2.04758	3.02803	1.0278	1.0193	0.99052	0.95984	1.7549	0.97857	0.9561	0.95579	0.942051	0.90182	1.01012	0.97778	0.94866	0.84699	1.2187	0.96074	0.92883	1.1763	0.94765	1.0547	1.0839	0.93207	0.92916	0.92455	0.91494	0.92455	0.98178
290.98	0.98904	2.16666	0.93027	0.66799	0.97227	1.0062	1.05063	2.15331	2.98762	0.92007	0.96449	0.70439	0.97557	1.7078	0.99423	0.65813	0.98494	0.941548	0.99349	0.97076	0.87953	0.91126	0.79739	0.7205	0.9545	0.93426	0.81374	0.99898	0.97427	0.89946	0.91354	0.9375	0.91784	0.89464	0.91784	0.85774
291.26	0.95471	1.78016	0.8706	0.54938	0.95409	1.0518	0.911861	1.69249	3.05323	0.89226	1.0377	0.90419	1.0201	2.0006	0.94721	0.82819	1.0047	0.963426	1.0073	0.885296	0.90872	0.92923	0.85466	0.86032	1.0081	0.96002	1.0543	0.97314	1.0011	0.96281	0.98549	0.92388	0.9601	0.92	0.9601	0.55546
291.45	1.0075	1.78834	1.0127	1.0086	0.96421	0.57403	0.945401	3.11541	1.93527	1.012	0.97857	0.87137	1.0132	1.1992	0.97475	1.1872	1.0451	1.11464	0.57584	0.955815	1.1211	0.98733	1.0867	1.075	1.1029	1.133	1.0657	1.1111	1.1091	1.0371	1.2426	1.0693	1.2011	1.0226	1.2011	1.0103
291.76	1.0186	1.85317	0.98038	0.89245	0.99799	0.94046	1.00407	1.9705	2.8009	0.95561	1.0095	0.90113	0.91624	1.7742	1.0073	0.73104	0.98269	1.0369	0.90862	1.04833	1.0235	1.0137	1.1467	0.89138	0.96273	0.87875	0.94647	0.99931	1.1634	1.0529	1.0385	1.0094	0.98054	1.0065	0.98054	1.0123
292.23	0.92668	2.07145	0.92893	0.71277	0.95485	1.0276	1.03342	2.01581	2.879	1.0589	1.1582	0.94169	1.1289	1.9204	0.92102	0.93291	0.97638	0.952634	1.0478	0.9741	0.84749	0.94791	1.0099	0.88758	0.959	0.98824	1.0787	0.94077	1.0577	0.95917	0.91496	0.91597	0.90396	0.92897	0.90396	0.98407
292.45	0.94851	2.18085	1.028	0.51149	1.0702	1.0357	1.04643	2.10567	3.14876	1.0884	1.2786	0.64296	1.0932	2.0595	0.92651	0.5693	1.0035	0.851088	1.0168	0.991989	0.90983	0.92081	0.50584	0.92221	0.16604	0.98849	1.0927	0.90179	0.91773	0.82343	0.93829	0.89152	0.1645	0.90292	0.1645	0.92006
292.69	0.92791	2.04103	0.80634	0.65632	0.83603	1.0113	0.981095	2.01823	3.05148	0.89355	1.0138	0.74994	1.0791	1.8967	0.92941	0.66127	0.96879	0.880307	1.0413	0.933563	0.8551	0.92568	0.70386	0.77498	0.95695	0.92792	0.86473	0.89791	1.0137	0.95752	0.92396	0.8831	0.86755	0.86663	0.86755	0.75303
292.9	1.0288	1.30493	0.88159	0.69971	0.92929	0.91766	1.14008	1.42202	2.78801	1.0554	1.1382	0.92462	1.1017	1.8046	1.0332	1.0108	1.0749	0.899441	0.97586	1.04703	0.96246	0.96558	0.93427	0.99731	0.99751	0.98461	1.0248	0.98104	1.035	0.97335	0.93196	0.94903	0.96289	0.95541	0.96289	0.98542
293.08	1.0709	2.15855	0.83594	0.60182	0.88634	0.87598	1.18923	2.46416	3.34855	0.96962	0.9976	0.7946	1.0414	1.6192	1.0656	1.0696	1.1202	1.06813	1.0835	1.11221	1.0958	1.0638	0.99835	1.1219	1.0537	1.0212	1.2112	1.0015	1.0816	1.0654	1.0775	1.0563	1.1629	1.0906	1.1629	1.0248
293.34	0.96475	1.67266	0.92752	0.61155	0.9277	0.83341	0.862709	2.00701	3.00687	0.91093	0.92122	0.73165	0.9775	1.7006	0.85558	0.79151	0.98812	0.992671	0.94991	0.905448	0.93476	1.0065	0.55923	0.9033	1.0136	0.96514	0.93452	0.97263	1.0759	1.0391	0.97659	0.93054	0.93274	0.92621	0.93274	0.3577
293.77	0.99768	1.90835	1.0096	1.1909	0.99151	0.29183	1.00473	6.53926	3.00824	0.98387	0.99957	0.99696	1.021	0.61369	0.9814	1.1104	1.0197	1.00737	0.98757	0.997673	1.0282	1.0067	1.2747	0.93651	1.0356	0.99384	1.0351	0.97883	0.91592	1.0447	1.0915	1.0331	1.0576	1.0199	1.0576	0.99082
294.01	0.92097	1.92374	1.1516	0.88215	0.91495	0.88852	0.917921	2.16511	2.92687	1.1658	1.0141	1.2244	1.0964	1.8314	0.97363	1.2498	1.0494	1.04072	1.017	0.88393	0.5419	0.90643	1.1615	0.6716	0.91771	0.89127	0.71542	0.98645	0.89798	1.0885	0.92937	0.97263	0.92988	0.90119	0.92988	0.88079
294.39	0.94239	2.13964	0.96903	0.57351	0.96638	1.098	1.18325	1.94867	3.05485	0.98188	1.0337	0.97324	0.98439	1.9748	0.98992	1.0453	0.9864	1.00534	1.014	1.11681	0.96242	0.88188	0.66652	0.98157	0.89278	0.91113	1.0336	0.94502	1.0548	1.0545	0.88785	0.88989	0.84989	0.82694	0.84989	0.62546
294.57	1.1037	2.08869	1.077	1.5021	1.0208	1.0469	1.26061	1.99512	3.58288	1.1234	1.0862	1.2508	0.97598	2.0783	1.2187	1.3973	1.0354	1.17664	1.1049	1.35615	1.1481	1.0263	1.1846	0.96482	1.0816	0.89706	0.9235	1.1194	0.91666	1.022	1.0688	0.98653	1.0306	0.98137	1.0306	0.93654
295.04	1.1365	2.02715	1.0693	1.3659	1.0562	0.85344	1.09075	2.37527	3.2193	0.96477	0.97264	1.2089	0.82398	1.7144	1.0036	1.3326	0.95563	1.04309	0.94113	1.23931	1.1885	1.0204	1.0602	1.0091	0.92225	0.85557	0.83048	1.0789	1.087	0.96379	1.0459	1.0626	0.93799	1.0618	0.93799	0.37023
295.49	1.0252	2.04021	0.87029	1.0424	0.91105	1.0903	1.04603	1.87124	3.16639	0.92723	1.0283	1.2468	1.0241	1.7295	1.0915	1.2356	1.0623	1.04801	1.046	1.0306	0.98398	0.98903	1.0338	0.94367	0.93583	0.93536	1.0116	1.0226	1.0336	0.96431	0.91972	0.97641	0.95317	1.0146	0.95317	0.74203
295.68	1.009	1.90933	0.89429	0.80305	0.9538	1.0219	0.963328	1.86841	2.89919	0.94884	1.044	0.95371	0.98715	2.0047	1.0793	1.0383	1.0335	0.980786	0.98511	0.917283	1.0365	0.97661	0.95837	0.96971	0.96749	0.93677	1.0589	1.0153	0.96014	1.0437	0.99453	1.0297	1.0065	0.97418	1.0065	0.9913
295.92	0.94959	1.81196	0.9508	0.69667	1.0749	0.90961	0.900222	1.99202	3.0836	1.0105	1.0748	0.91824	0.97052	1.7096	1.0203	0.82966	0.98219	0.972263	0.97423	0.896726	0.92747	0.96045	0.85663	0.97544	1.0084	0.97518	1.0763	0.89375	0.87415	1.0232	0.86381	0.849	0.93734	0.87903	0.93734	0.82072
296.14	0.90947	1.81711	0.78928	1.0259	0.91005	0.72263	0.924197	2.51458	2.87419	0.90958	0.98938	1.0361	1.0158	1.5709	0.92256	0.77041	0.96514	0.889141	0.96471	0.918283	0.85945	0.98338	0.92065	0.82773	0.89614	0.94127	0.84376	0.93786	0.99845	1.1493	0.80141	0.87716	0.82581	0.91222	0.82581	0.89693
296.32	0.89498	1.81223	0.77377	0.69675	0.90909	1.0121	0.909054	1.79057	3.00677	0.94961	1.0041	0.94238	1.0039	1.7704	0.89196	0.61482	0.95385	0.820659	0.99743	0.84438	0.78643	0.93246	0.62415	0.73595	0.92347	0.92389	0.8568	0.86195	0.90965	1.1606	0.83798	0.81629	0.81269	0.86523	0.81269	0.84026
296.52	0.9436	1.87314	0.96324	0.76429	0.90204	0.94564	0.906161	1.98082	2.42109	0.95852	0.95814	0.96863	0.99654	1.8553	0.44504	0.92592	0.92751	0.898679	0.75675	0.903891	0.9442	0.91176	0.84273	0.90428	0.9169	0.93107	0.91919	0.8895	1.1211	1.0698	0.92554	0.91892	0.87655	0.89657	0.87655	0.85084
296.8	1.0604	1.92488	0.82702	0.87254	0.88141	0.80768	1.03907	2.38322	3.12427	0.94928	0.95917	1.098	1.0217	1.8531	1.1185	1.2362	1.0157	1.21684	1.0221	1.11655	1.1352	1.0052	1.3034	1.0535	1.0495	0.92224	0.8913	1.0917	1.0277	1.0452	1.1381	1.0517	1.0969	1.0237	1.0969	0.8156
297.08	0.98344	1.78984	0.80545	1.0668	0.82449	0.69515	0.915261	2.57476	3.30941	0.9013	0.8243	0.90288	0.96065	1.5913	1.1158	1.057	1.009	1.16413	0.92724	0.985265	1.109	1.1212	1.0461	1.0023	1.1022	1.0002	0.9372	1.0323	0.86072	1.125	1.1628	1.0848	1.0824	1.1444	1.0824	1.065
297.29	0.96618	2.09951	0.90545	0.81017	0.97011	0.78718	1.01271	2.66712	2.97831	1.1065	1.1362	1.3879	1.0039	1.593	1.1204	1.1305	1.0572	1.00543	1.0109	0.957892	1.0105	1.0003	0.85831	0.97586	0.92574	0.89977	0.92241	0.96549	0.83543	1.1411	0.83386	0.96041	0.90757	0.99305	0.90757	0.96712
297.48	1.1198	2.02726	1.0214	0.8315	0.96396	0.91521	1.08703	2.21508	3.47075	0.95846	1.0174	0.7524	0.91747	1.8684	1.2775	1.0112	1.0864	1.35153	1.1983	1.15723	1.074	0.92935	0.69433	1.0325	0.89423	0.78449	0.98707	1.0407	1.0631	1.0811	1.035	0.98508	0.90941	0.96759	0.90941	0.95614
297.68	1.0301	2.01963	1.0198	0.67622	0.99957	0.68308	1.03007	2.95665	2.86093	0.99505	1.0424	0.95608	1.0706	1.5161	1.092	1.0018	1.0633	1.05994	1.0295	0.926267	1.0202	0.95304	0.99503	0.96	1.0848	0.96821	1.0098	1.0668	1.0688	1.074	0.98722	1.0087	1.069	0.94291	1.069	0.97407
297.99	0.99672	1.30484	0.85826	1.0785	0.88125	0.87699	0.841718	1.48786	3.24406	1.0529	0.97704	1.0908	1.0735	1.9399	1.0413	1.1096	1.0937	1.08429	0.95222	0.853804	1.1629	1.0763	1.0033	1.0106	0.98315	0.90578	1.0328	1.1312	1.0019	1.0144	1.0812	1.2065	1.2042	1.2047	1.2042	1.0202
298.26	0.95275	1.78029	0.81875	0.78119	0.99972	0.91679	0.989536	1.94188	3.07117	1.0394	1.1429	0.96808	1.0491	1.8697	1.1409	0.91889	1.098	1.06446	1.0426	0.900168	0.98137	0.99243	0.78861	0.9546	1.0321	1.0093	1.0105	1.0219	0.88067	1.0944	1.0399	0.97484	1.0119	0.99935	1.0119	0.8216
298.42	0.9447	1.90756	0.84196	0.77802	0.96769	0.93948	0.912863	2.03044	2.83236	0.95259	1.0429	0.90323	0.97586	1.808	1.0534	0.96687	0.98395	0.982515	0.97879	0.932642	0.95605	0.89573	0.92455	0.96058	0.94469	0.92224	1.0097	0.91163	0.98511	1.0102	0.88102	0.90657	0.90896	0.88657	0.90896	0.86655
298.63	1.041	1.93298	0.96537	1.032	0.99218	0.89661	0.947651	2.15588	3.51843	0.87537	0.88392	0.64086	0.89201	1.7169	0.96612	1.2716	0.93045	0.558908	0.9865	1.00034	0.98308	0.92914	1.2815	0.94806	0.040084	0.85552	0.98343	1.0012	1.0134	1.102	0.90891	0.99695	0.078228	0.99323	0.078228	0.86716
298.83	0.99657	2.08195	0.95581	1.3117	1.0177	0.74965	0.975976	2.77723	3.11833	0.89605	0.90595	0.9799	0.93053	1.4805	1.0341	0.80238	0.93883	1.04606	0.99571	1.10901	1.0864	0.95369	1.0649	1.0092	0.93301	0.88217	0.93405	0.95082	1.0049	1.0803	1.0569	0.97267	0.94264	0.9516	0.94264	0.9927
299.23	1.0768	2.07619	0.97489	1.4342	1.0572	0.78091	0.986375	2.65868	2.83799	0.96853	0.98443	1.1817	0.84118	1.6444	1.0637	1.0807	0.93554	1.08996	0.90174	1.12085	1.194	0.98652	1.0764	1.0977	1.0182	0.83666	0.92029	1.0937	0.93965	1.0882	1.091	1.0295	1.0594	0.99751	1.0594	0.84559
299.46	0.97445	2.20144	1	1.2086	0.94871	0.90453	1.06129	2.43379	2.78533	1.1723	1.1308	1.2855	1.0429	2.0714	1.2277	1.2238	1.0279	1.08468	1.0503	0.998011	1.0512	0.96093	1.1387	0.99992	1.0499	0.91837	1.0463	1.0845	1.0304	1.0261	1.2055	1.0476	1.0763	1.0155	1.0763	1.0511
299.84	0.95225	2.09081	0.86506	0.80446	0.97688	1.122	1.05031	1.86347	2.91252	1.0272	1.1437	0.80142	1.0879	2.1126	0.96059	0.75597	0.95443	0.910577	1.0019	0.990804	0.88212	0.948	0.71743	0.83225	1.0276	0.96094	0.91634	0.93158	1.0405	1.0377	0.90421	0.89298	0.95625	0.89675	0.95625	14.248
300.08	1.0019	1.84383	0.98942	0.84143	1.1583	1.0633	1.10118	1.73407	2.76515	1.0704	1.2247	0.8364	1.1347	1.8046	1.0657	0.84604	0.95024	0.949578	1.0426	1.10257	0.90445	0.9317	0.86413	0.92599	0.98137	0.90653	1.0339	0.93429	1.2989	0.94233	0.80906	0.86321	0.8833	0.8754	0.8833	0.90775
301.36	1.004	1.80622	0.69975	0.94251	0.92377	0.91391	0.918496	1.97637	2.73467	0.88531	1.0872	0.89929	0.97328	1.7022	0.8987	1.0406	0.97866	0.905312	0.89657	0.928071	0.93241	0.9933	1.044	0.92781	1.1027	0.95531	0.9637	0.96961	0.98419	0.97468	1.0034	0.96185	1.0217	0.96936	1.0217	0.99415
301.71	0.92609	1.8629	0.84992	1.703	0.94813	0.97017	0.904819	1.92018	2.17152	0.83832	0.97771	1.7886	0.94414	1.8423	0.95761	2.0555	0.9521	0.95787	0.63783	0.924586	0.91377	0.86623	1.8667	0.86171	0.96977	0.89497	0.81257	0.97077	0.97311	0.98549	0.93569	0.88125	0.88585	0.84041	0.88585	0.79277
302.19	1.0734	2.21206	1.039	1.3255	1.0463	0.82756	1.19911	2.67299	2.68956	1.0632	1.0252	0.91794	1.0234	1.9191	1.0395	1.3143	1.0515	1.1363	0.94765	1.21275	1.1307	1.015	0.93771	1.0846	0.9694	0.86545	1.0234	1.1103	0.92224	1.116	1.2466	1.0617	0.98258	1.0461	0.98258	1.1276
302.45	1.1443	10.2105	1.144	1.5113	1.1746	0.90401	1.53299	11.2947	3.28156	1.1016	1.1266	1.2221	0.9998	2.0144	1.1342	1.2876	1.0424	1.14211	1.0181	1.53128	1.1162	0.98123	1.5194	0.99185	1.0779	0.88814	1.0031	1.0978	0.92856	1.0712	1.1881	1.0248	1.0257	0.98834	1.0257	1.0977
302.81	0.93411	1.80454	0.98763	0.60471	0.9325	1.0681	0.9452	1.68948	2.8835	1.0996	1.0313	1.0675	1.0228	2.2809	1.057	1.0044	1.0334	1.07341	0.95902	0.952215	1.0803	0.98803	0.94191	1.0737	0.91061	0.89635	1.1484	1.0147	0.96042	1.0579	0.98711	1.0002	0.941	0.97885	0.941	0.95077
303.24	0.88963	1.97925	0.84921	0.60647	0.89279	0.95077	0.990749	2.08173	2.92795	1.0024	1.0315	0.82226	1.0651	1.8933	1.0339	0.85466	0.97908	0.889158	0.99042	0.900233	0.90819	0.91911	0.89513	0.91264	0.89509	0.9355	1.0264	0.89379	1.056	1.0901	0.84008	0.85128	0.81104	0.90896	0.81104	0.90626
303.54	0.647	1.92143	0.80879	0.59472	0.90407	0.92025	1.02527	2.08795	3.0263	1.0755	1.0889	0.73504	1.0968	1.9598	1.0152	0.68722	1.0265	0.991412	1.0606	0.913079	0.95522	0.94752	0.85479	0.90637	0.91595	0.89128	1.0126	1.0119	1.0135	0.80708	1.0201	1.0254	1.0098	1.0374	1.0098	0.79538
303.78	0.95991	1.71133	0.95386	0.63094	1.0485	0.79575	0.845601	2.15059	3.12498	1.0453	1.1477	0.93494	1.036	1.8351	1.0611	0.98537	1.0215	1.05831	0.98602	0.853732	1.0222	0.979	0.84092	0.94981	0.94936	0.89376	1.0417	0.98925	0.99177	1.0632	0.80126	1.0016	0.96223	0.99535	0.96223	0.89666
303.95	0.87805	1.83638	0.96189	0.9321	0.99588	0.88885	0.952011	2.06602	2.68384	1.0617	1.1093	1.0367	1.0398	1.5883	1.0086	1.279	0.9748	0.915254	0.92262	0.83977	0.86269	0.95833	0.82129	0.7976	0.94914	0.96734	0.86001	0.87975	1.0513	0.99929	0.80827	0.85191	0.88313	0.916	0.88313	1.0006
304.15	0.94948	1.77545	1.0575	0.89773	1.0126	0.74141	0.916489	2.3947	2.88892	1.0249	1.032	0.72432	0.97404	1.6801	1.1356	1.007	0.99549	1.0465	0.95312	1.02872	1.1206	1.006	0.91227	0.98226	0.94241	0.95309	0.95839	0.99407	1.0712	1.2084	1.1072	1.0513	1.0111	1.0277	1.0111	1.0894
304.49	1.0105	2.25087	0.84244	0.9989	0.91881	0.94319	1.01754	2.38644	3.17076	0.97045	1.067	1.1155	0.9592	1.8547	1.1411	1.0889	0.96282	1.02793	1.0202	0.993158	1.0573	0.92109	1.2996	0.97305	0.9656	0.93099	0.85899	1.0098	1.0056	1.1103	1.0408	1.0014	0.97266	0.94468	0.97266	0.87237
304.73	0.86795	1.80213	0.82268	0.67538	0.91402	0.98162	0.93694	1.83588	2.8574	0.9533	1.085	1.2437	1.0289	1.8572	0.91742	1.2303	0.97279	0.896837	0.99418	0.830066	0.85191	0.91501	1.1289	0.84443	0.95085	0.94352	0.82332	0.86407	0.99505	1.0903	0.84383	0.82682	0.82836	0.82183	0.82836	1.032
304.89	0.94904	1.89814	0.73614	0.5553	0.88115	0.96469	0.896752	1.96761	2.79298	0.93427	0.97538	0.85904	1.0507	1.8104	0.86228	0.97134	0.96436	0.866963	0.95758	0.848069	0.89789	0.88149	0.82965	1.0177	0.93275	0.93492	1.03	0.89938	1.0166	0.96778	0.89638	0.84589	0.84103	0.82987	0.84103	0.8606
305.16	1.0121	1.94156	1.0823	1.1223	1.179	0.97869	1.07091	1.98384	3.05413	0.9512	1.0322	1.1547	0.88423	1.8593	1.0202	1.2522	0.98505	1.06275	0.97674	1.08701	1.0244	0.95745	1.0303	0.94395	0.94472	0.97512	0.85475	0.92239	1.0877	1.0132	0.89467	0.96116	0.92345	0.91817	0.92345	0.99008
305.5	1.0596	2.00136	1.1048	0.92797	1.148	0.89081	1.00115	2.24668	2.80821	0.97657	0.98702	0.88166	0.85288	2.1419	1.0949	0.98671	0.96114	1.10111	0.90241	1.06159	1.2049	1.0485	0.90835	1.1655	0.97886	0.88672	1.0093	1.0761	1.2146	1.0852	1.1058	1.0278	1.0696	1.0733	1.0696	1.0241
305.86	0.98703	1.93204	0.78662	0.56009	0.89932	0.8928	0.943454	2.16402	2.8603	0.92177	1.0684	0.73482	1.0522	1.9903	1.046	0.60264	1.0314	0.910913	1.0126	0.881543	0.93531	0.96871	0.69082	0.95357	0.93865	1.0779	1.1339	0.95647	1.077	0.92928	0.95571	0.97217	0.8318	0.98285	0.8318	0.61494
306.05	1.0436	1.86112	0.82841	0.74948	0.94538	0.95313	1.00196	1.95264	2.67627	0.87941	1.0433	0.90704	0.98587	1.7349	0.90038	0.8637	0.93753	0.822769	0.97386	0.947663	0.82926	0.88433	0.7528	0.86908	0.99292	0.97125	0.96098	0.92345	0.94395	0.92757	0.86998	0.83501	0.88918	0.85598	0.88918	0.74099
306.24	0.99671	2.04629	0.96086	0.60396	1.0328	0.78691	1.11451	2.60041	2.60502	0.99131	1.1529	0.9598	0.95579	1.6163	1.0972	1.0269	0.97365	0.876494	0.95234	1.07101	0.93625	0.94751	0.74155	0.90652	0.99154	0.90197	0.88078	0.95407	0.98459	0.83564	0.9415	0.87074	0.84663	0.88902	0.84663	0.8811
306.51	1.1561	2.34229	1.1482	1.6899	1.1564	0.92243	1.27082	2.53926	3.01935	0.98212	1.0337	1.393	0.91677	1.888	1.0756	1.4909	1.0412	1.18165	0.96502	1.30197	1.1235	0.99555	1.1455	1.1484	0.93992	1.018	1.1878	1.0709	1.0789	0.859	1.1834	1.0378	0.93495	1.0119	0.93495	0.88893
306.92	1.2065	2.27542	1.1275	1.6798	1.1595	0.88154	1.22607	2.58119	3.16035	1.0237	1.0148	1.2595	0.91853	1.7828	1.0755	1.5118	0.9691	1.10214	1.004	1.41183	1.1049	0.96212	1.3915	0.98477	1.074	0.85593	0.76879	1.0908	1.0558	1.1989	1.1377	0.98596	1.1323	0.94204	1.1323	1.1714
307.15	1.0717	1.95527	1.2863	1.1514	1.0461	1.0906	1.01691	1.79284	1.75746	1.1138	0.89137	0.95137	0.86692	2.1915	1.2598	0.90586	1.005	1.01913	0.51332	1.11663	1.0872	0.93438	0.86722	1.0192	0.91826	0.92262	0.91063	0.93392	1.1111	1.0178	0.86075	0.92323	0.83527	0.83492	0.83527	1.3292
307.45	0.91385	1.99138	0.79238	0.6751	0.88394	0.90689	0.99874	2.19583	2.80733	0.95429	1.0363	0.84947	0.93613	1.7171	1.0683	0.84317	0.92599	0.67197	0.97381	0.923451	0.9002	0.94591	0.62812	0.92873	0.92115	0.87354	0.88786	0.96218	0.98747	1.0808	0.81813	0.91198	0.87121	0.94755	0.87121	0.67509
307.73	0.89805	1.8109	0.75405	0.94126	0.91748	0.68684	0.929282	2.63657	3.22334	1.0379	1.0771	0.95543	1.0774	1.6099	0.9972	1.0399	1.1559	1.05523	1.0265	0.944773	1.1529	1.2213	0.97895	1.0778	1.0891	1.0778	1.1084	1.114	0.99047	1.0762	1.275	1.1836	1.2027	1.2855	1.2027	0.86855
307.91	0.8924	1.68673	0.70275	0.9587	0.85494	0.79521	0.808911	2.12112	3.20055	0.97081	1.0444	1.1722	1.1203	1.7942	0.98098	1.0457	1.1457	0.968372	1.0084	0.838343	1.0171	1.2093	1.1412	1.204	1.2375	1.128	1.4633	1.1849	0.92182	1.132	1.0583	1.1832	1.3991	1.2465	1.3991	0.85457
308.12	0.90061	1.86284	0.82997	0.89285	0.95374	0.94773	0.902492	1.96558	2.95947	0.93728	1.0788	0.82742	1.0737	1.9669	0.96506	1.0771	1.0593	0.963119	1.0008	0.830668	0.87089	0.94273	0.94165	0.97432	0.97768	0.9653	1.1603	0.95273	0.96578	1.0547	0.94524	0.99438	0.98393	0.9721	0.98393	0.80939
308.33	0.92062	2.05982	0.97708	0.66487	1.1447	1.0634	1.068	1.93701	3.04368	0.99798	1.1399	1.1744	0.97442	2.0743	1.049	1.1864	0.95534	0.984033	1.0201	1.02698	0.96523	0.96958	0.85655	1.0343	0.94369	0.91672	1.0536	0.97464	1.0157	1.0009	0.93947	0.9297	0.92556	0.96443	0.92556	1.0677
308.57	1.0197	1.93479	0.72111	0.86929	0.94856	0.88009	0.958935	2.19839	2.72224	0.92966	1.0103	1.0099	0.95336	1.5	1.0528	0.92855	1.0279	1.01692	0.89582	0.946562	0.96165	0.95699	1.0312	0.96013	0.0020137	0.94933	0.93588	0.95526	0.97858	1.1117	0.99026	0.96699	0.0024222	0.93781	0.0024222	0.84896
308.74	1.0537	1.70813	0.86311	0.6943	0.94605	0.94612	0.972566	1.80541	3.33046	0.9932	0.99543	0.84296	0.97799	1.9382	0.97005	0.59762	0.98867	0.957999	0.98816	0.931179	0.96754	0.9654	0.61645	0.92639	0.97881	0.90052	1.0948	1.0031	0.98849	1.164	0.99223	0.95475	0.96116	0.92876	0.96116	0.86471
308.91	0.89146	1.85067	0.8309	0.84158	1.0196	0.96666	0.921497	1.9145	2.88091	0.89297	1.0689	0.97535	0.88733	1.672	1.0761	0.91238	0.89237	0.860687	0.93022	0.915057	0.88401	0.94889	0.80286	0.9942	0.97319	0.92755	0.94215	0.912	0.91147	1.0063	0.84711	0.85918	0.88391	0.90431	0.88391	0.90856
309.09	0.95338	1.83128	0.93527	1.0672	1.2352	0.82168	0.953515	2.2287	3.11711	0.97051	1.2179	1.0347	0.9379	1.7802	1.0539	1.0727	0.99235	0.980018	0.93793	0.994617	1.0234	0.99516	1.4443	1.0526	1.0946	0.97435	1.088	1.0306	0.87354	1.018	1.1074	1.0292	1.1229	0.99793	1.1229	1.1276
309.35	1.0731	2.12816	1.1193	1.4073	1.0928	0.95549	1.03183	2.22729	3.02591	1.1219	1.1052	1.2841	0.96385	1.8458	1.2552	1.3158	1.0444	1.11104	1.0111	1.1126	1.1302	0.9665	0.83157	1.003	1.0184	0.88818	0.9115	1.0597	0.89671	0.91159	1.011	1.0016	1.04	0.95698	1.04	0.91572
309.53	1.0912	2.09236	1.0214	0.77598	1.0738	0.95875	0.999379	2.18238	2.94183	1.0166	1.1314	0.9991	0.90717	1.9523	1.0105	0.85556	0.97785	1.03075	0.9975	1.07313	1.09	0.96856	0.82202	1.0232	0.98122	0.93304	0.9785	1.0111	0.99705	1.1332	1.0244	1.0114	1.0284	1.0203	1.0284	0.89129
309.84	1.0681	1.30315	1.133	1.5083	1.1328	0.86506	0.837744	1.50642	2.92179	0.91201	0.9568	1.0745	0.8302	1.6708	1.0289	1.2484	0.9615	1.04574	0.89551	0.986097	1.2321	0.96514	1.0505	1.1867	1.0883	0.93808	1.0282	1.0789	1.0247	1.0307	1.2274	1.0413	1.1271	1.0381	1.1271	1.0987
310.08	1.0845	1.93126	1.1043	1.0699	1.1204	0.9927	1.02469	1.94546	2.93996	1.0719	1.0446	1.3628	0.93653	2.0775	1.0615	1.1553	1.0143	1.13766	0.96905	1.06213	1.1849	1.0117	1.1256	1.1496	0.96981	0.89738	1.0208	1.1148	0.94336	1.0603	1.1582	1.0914	1.0461	1.056	1.0461	1.216
310.25	1.0783	2.0275	1.0679	0.67898	1.0338	0.74638	0.962378	2.71644	2.74523	0.91224	0.91697	0.79906	0.86729	1.5102	0.98514	0.96773	0.94566	0.825828	0.84642	0.96728	1.0035	0.97117	0.72814	0.95299	1.0478	0.924	0.88623	1.0131	0.99382	0.9781	1.0842	0.98526	1.0319	1.0051	1.0319	1.0101
310.49	0.61608	2.52802	1.0843	0.78885	1.1866	0.36245	1.302	6.9748	2.7994	0.95207	1.0706	0.79698	0.84843	0.61932	0.9661	0.78933	0.90809	0.972883	0.93907	1.19472	0.99174	0.94095	0.8559	0.86765	0.99974	0.92681	0.7164	0.98132	0.96002	1.0565	0.91395	0.90396	0.91245	0.86985	0.91245	0.8554
310.73	1.1217	2.48927	0.9932	1.8145	1.0703	0.93731	1.27965	2.65576	3.13316	0.91112	0.98507	1.318	0.88457	1.8409	1.0894	1.6358	1.0083	1.07185	1.0324	1.28658	1.1055	0.9705	1.2764	0.97494	1.0452	0.9222	0.97617	1.0573	0.8571	1.0237	1.083	1.0265	1.0961	1.0339	1.0961	1.0447
310.91	1.0286	1.9281	0.88389	0.8044	0.94818	0.89947	1.11557	2.14359	2.9576	1.0055	1.0323	0.99183	1.0599	1.924	1.1206	1.1272	1.0573	1.09544	1.0134	1.02634	1.1144	0.97542	1.1797	1.0297	1.0694	0.91628	1.057	1.0845	0.85998	0.93528	1.1548	1.1119	1.1477	1.0796	1.1477	1.0948
311.1	1.1271	1.88574	1.0425	1.2765	1.0301	0.90092	1.0057	2.09312	3.19135	1.1633	1.1584	1.3325	1.1073	2.0872	1.3089	1.4804	1.2209	1.21718	1.1318	0.978782	1.2391	1.0285	1.6747	1.1065	1.0968	1.0273	1.1638	1.2122	1.087	0.98745	1.3929	1.1729	1.2284	1.1635	1.2284	1.3879
311.41	0.95987	1.87192	0.88804	1.2268	0.93528	1.0576	0.901148	1.76997	2.27229	0.99427	0.9835	1.0625	1.0179	1.9772	0.91279	0.94301	0.96421	0.909743	0.76309	0.921482	0.88673	1.0329	0.97943	0.84289	1.0522	0.97489	0.96223	1.0153	0.89132	1.0647	0.95061	1.0037	1.0118	1.0089	1.0118	0.78452
311.74	1.0362	1.92647	0.94264	0.71964	0.96704	0.93269	1.03719	2.0655	2.86284	0.97275	0.88491	0.88676	0.92942	1.8008	0.93843	0.9757	0.97647	0.984746	0.92795	0.998009	0.93155	0.93585	0.88822	0.87048	0.95639	0.92728	0.89977	0.94967	0.87339	0.95712	1.0052	0.91727	0.90834	0.92444	0.90834	0.95022
311.98	1.1425	1.93868	0.10018	1.036	0.10068	0.073611	1.05194	26.3369	4.23486	0.068709	0.08361	0.70461	0.1251	0.17178	1.5017	1.1184	1.2071	1.44936	1.2541	1.18316	1.3357	0.93269	0.88836	1.3313	0.91082	0.83055	1.3643	1.0664	0.8874	0.83647	1.1034	1.0858	0.93247	0.97597	0.93247	1.3745
312.38	0.99839	2.02213	1.0188	0.81406	0.99055	0.90261	0.938106	2.24031	3.02105	0.96436	1.0333	0.80246	1.1023	2.0616	0.99106	0.91897	1.034	1.00957	1.0192	0.91564	1.054	1.0484	0.93928	1.101	0.96486	0.85487	1.2279	1.0429	1.0833	1.0979	1.0678	1.0293	0.99527	1.0886	0.99527	1.0383
312.55	1.0571	2.41184	1.002	0.50763	0.95407	0.90651	1.16081	2.66058	2.97615	1.0467	1.048	0.683	1.0276	1.9689	1.1066	0.86354	1.0368	1.10447	1.0512	1.08875	1.0084	0.92578	1.1959	0.89605	1.0795	0.92805	0.90944	1.0815	0.9616	1.0696	1.1765	1.0482	1.1403	0.988	1.1403	0.82946
312.86	1.1913	2.33067	0.93193	1.2421	1.0164	0.95154	1.30818	2.44936	2.67344	1.0424	1.0796	1.0987	0.9222	2.1662	1.0345	1.0872	1.0477	1.10593	0.96772	1.20031	1.1232	0.99342	1.6697	1.0476	1.0197	0.8908	1.001	1.0886	0.95489	0.99773	1.1551	1.0162	0.97651	0.99258	0.97651	0.98529
313.19	1.0359	1.88283	0.85137	0.6144	0.90005	0.8938	1.03081	2.10655	2.81036	0.95112	0.97688	0.68209	0.92609	1.5677	1.0323	1.2205	0.98454	1.02265	0.92467	1.06553	1.0234	1.0198	0.81362	0.98555	1.1011	1.0162	1.0715	1.0157	0.95734	0.98063	1.1092	1.0319	1.1262	1.0222	1.1262	1.051
313.5	0.99814	1.98482	0.88587	0.56494	0.9726	0.74966	0.970794	2.64763	2.99782	1.0102	1.12	0.84016	0.98398	1.7094	1.0736	0.96314	1.0693	0.919441	0.97334	0.955178	0.95782	0.99784	0.69888	0.95767	0.91627	0.93593	1.0252	0.93939	0.94508	0.97394	0.95503	0.92804	0.85652	1.0007	0.85652	0.87009
313.72	0.96252	1.92282	0.71692	0.94694	0.92234	0.95583	0.936117	2.01167	1.65277	0.98745	1.0312	1.4312	0.93737	1.7957	0.99652	1.2271	0.96564	0.820887	0.51338	1.01497	0.91462	0.95978	1.2457	0.94381	1.0023	0.94152	0.90329	1.015	0.9322	1.1446	0.83503	0.89003	1.0318	0.95234	1.0318	0.77909
314.07	0.92754	1.30345	0.90939	0.70731	0.92131	0.89474	0.863687	1.45679	3.04981	1.0421	1.1018	0.93014	1.082	1.8713	0.94887	0.8646	1.0102	0.968583	0.99553	0.890902	0.91018	0.95078	0.87055	0.96446	1.01	0.93062	1.0461	0.95522	0.89652	0.93734	0.9677	0.92466	0.9132	0.90648	0.9132	1.0536
314.35	1.0901	2.04013	1.0212	0.80733	1.0876	0.94619	1.01669	2.15615	2.89138	1.0671	1.1243	0.99377	1.0489	2.0354	1.1066	0.95442	1.0254	1.04537	1.008	0.982198	1.0767	0.99624	0.63377	0.9757	0.10244	0.93538	1.0056	0.98989	0.95793	1.2833	1.1235	1.0811	0.079502	0.99889	0.079502	1.1352
314.54	0.9553	1.86998	0.92946	0.73949	0.99347	0.72495	0.942029	2.57946	2.94752	0.93336	1.0412	1.0019	0.99425	1.508	1.0118	0.74943	1.008	0.976276	0.93359	0.922517	0.99606	0.9841	0.81173	0.96496	0.98569	0.93056	1.0426	0.92269	0.81445	1.0587	0.99174	0.9622	0.95586	0.9549	0.95586	0.89992
314.74	1.0052	1.87233	1.0509	0.62002	1.0226	0.86852	0.974286	2.15577	2.81958	1.0104	1.1615	0.65756	1.0637	1.7231	0.5849	0.78291	1.002	0.944679	0.92048	0.947821	0.92367	0.92128	0.72029	0.94945	0.9707	0.98988	1.0807	1.02	1.0499	1.1303	0.95989	0.91775	0.97467	0.88706	0.97467	0.77058
314.91	0.91516	1.86639	1.0332	0.62702	0.93618	1.0641	0.876536	1.75396	2.93562	1.0866	1.0192	0.89213	1.0843	1.8784	1.0671	0.87441	0.97099	0.954589	0.99611	0.856045	0.89523	0.92857	0.75271	0.70656	1.0816	1.08	0.90174	0.90845	1.0217	1.0188	0.89877	0.82079	0.95989	0.81117	0.95989	0.67861
315.13	0.91273	2.12296	0.93939	0.57311	1.0017	0.76592	1.06504	2.77178	3.31788	0.94748	0.99234	0.89506	0.97084	1.4641	1.1185	0.84644	0.93904	0.991443	1.0766	1.01096	0.83369	0.93812	0.77162	0.74708	0.97364	0.99651	0.72458	0.91108	0.94564	0.93956	0.99173	0.86155	0.88032	0.87969	0.88032	0.54715
315.43	0.76942	1.87379	0.9822	0.89052	1.0117	0.64051	0.925198	2.92546	2.91674	0.99959	1.0641	1.0469	0.99715	1.2866	1.0371	0.99379	0.97682	1.00794	0.99299	0.938592	1.0158	0.98041	1.0362	0.96578	0.9634	0.96601	0.93378	0.93559	0.9148	1.001	0.99425	0.93399	0.90742	1.0227	0.90742	0.96993
315.8	0.94758	1.91823	0.97623	0.57894	0.98032	0.94798	0.996272	2.02349	2.93512	1.0624	1.1344	0.61721	1.0585	1.8975	1.073	0.8073	1.0229	0.971935	0.99221	0.948826	0.97424	0.93661	0.81929	0.99189	0.98175	0.88038	1.0167	0.97076	1.1192	1.0272	0.9753	0.9718	0.9652	0.9347	0.9652	0.78945
316.11	1.0759	1.7597	1.3147	0.78817	1.1468	0.90312	0.971794	1.94847	3.12019	1.078	0.98871	0.60957	0.9399	2.0123	0.9783	1.1201	0.95199	1.08023	0.9328	1.18625	1.1236	0.98423	0.96247	0.98798	0.93361	0.83063	0.96387	1.1016	0.9833	1.0874	1.1145	1.0659	0.91615	0.96945	0.91615	1.2189
316.47	0.90082	1.80931	0.92337	0.77208	0.89557	0.88877	0.884952	2.03574	3.18855	0.96348	0.95305	1.1642	0.97051	1.6448	0.93484	0.99157	0.9612	0.898106	0.92452	0.931226	0.86173	0.96497	1.2284	0.82173	0.98185	0.86491	0.90757	0.92344	0.8264	1.1159	0.85918	0.9297	0.96795	0.9585	0.96795	0.95379
316.73	1.0295	1.88436	0.74169	0.82066	0.92476	0.79227	0.92704	2.37843	1.99464	0.79353	1.0952	1.3458	1.0866	1.6414	0.95178	1.0275	0.98177	0.917235	0.61677	0.877324	0.90259	0.99986	1.09	0.87628	0.91109	0.89457	0.9247	0.93755	0.91816	1.2202	0.92333	0.96295	0.96582	1.0176	0.96582	0.9157
316.91	1.0858	2.00861	1.2019	2.3061	1.1342	0.8407	1.05515	2.38921	3.35266	0.97083	0.91249	1.3648	0.90397	1.5333	0.90863	0.86376	0.93747	0.992977	0.95281	1.18839	0.98861	0.95634	0.81605	1.0302	1.0655	0.9215	0.88878	0.83948	0.95254	1.2489	0.93469	0.94314	1.0772	0.84382	1.0772	1.021
317.2	0.92541	2.0788	1.0342	0.51194	0.9319	0.90002	1.19241	2.30972	2.70874	0.95694	0.95265	0.80191	0.9165	1.6873	0.93685	0.65258	0.89888	0.85981	0.89788	1.14048	0.85707	0.91248	0.87278	0.78468	0.95985	0.87088	0.87625	0.85562	0.96961	1.0806	0.80196	0.85422	0.91594	0.83638	0.91594	0.96335
317.42	0.95463	1.70454	0.8538	0.63228	0.88337	0.94515	0.944255	1.80346	2.79414	0.96727	0.97668	1.1836	1.0764	1.8695	0.91981	1.0256	0.95344	0.901175	0.95404	1.00683	0.82447	0.88422	0.92679	0.92323	0.83965	0.90486	0.98715	0.94311	1.0517	1.0586	0.83717	0.8443	0.80655	0.86971	0.80655	0.80694
317.58	1.009	1.82797	1.0204	0.71356	0.98983	0.84203	0.940969	2.17091	2.9733	1.1381	1.1093	0.82079	1.0441	2.3612	1.0011	0.91719	0.99562	1.10317	0.96119	1.04389	1.1812	0.98613	0.9547	1.1254	1.0331	1.0151	1.2014	1.0279	1.004	0.99342	1.2011	1.0385	1.1092	1.0093	1.1092	0.90926
317.76	0.93863	2.08059	0.96247	0.70868	1.0307	0.91648	0.972325	2.2702	2.94417	1.0214	1.128	1.0307	1.1323	1.8756	1.0326	0.84323	0.98726	0.906951	0.98829	0.937727	0.91207	0.90913	0.82865	0.85192	0.94591	0.92563	0.96034	0.92295	1.1024	1.0596	0.79788	0.89419	0.89594	0.87581	0.89594	0.81623
317.99	0.9311	1.84663	0.92948	0.69746	0.96471	0.95573	0.844895	1.93216	2.92724	1.0367	1.0085	0.92187	1.1327	1.9356	0.96265	0.78801	0.98831	0.866533	0.95493	0.859916	0.85035	0.89413	0.71853	0.92201	0.95225	0.9789	0.99921	0.93376	0.96918	1.0959	0.85805	0.90788	0.9523	0.93041	0.9523	0.98845
318.18	0.76231	1.86039	0.7357	0.74338	0.83958	0.93399	0.93712	1.99187	3.53413	0.83359	0.93116	0.7808	0.99975	1.7649	0.92996	0.7754	0.95562	0.936869	1.0702	0.899846	0.87573	0.94963	0.80519	0.81544	0.91838	0.93905	0.8976	0.91045	1.0867	0.99698	0.84211	0.87904	0.8751	0.89699	0.8751	0.79902
318.58	1.0389	1.76203	0.86985	1.0447	0.988	1.0581	0.946106	1.66528	2.98285	1.0659	1.0805	1.0162	1.0413	2.1528	1.0512	1.0573	1.0254	1.10511	0.83742	0.957883	1.0441	1.0204	1.132	1.0274	1.0181	0.87819	0.99426	1.0472	1.0162	1.0879	1.1105	0.94376	1.0471	1.0277	1.0471	0.87502
318.76	0.95805	1.81006	0.90023	0.99687	0.96455	0.68715	0.968595	2.63416	3.19756	1.0014	0.93438	0.95294	0.95831	1.3991	1.0638	1.003	0.97438	1.04361	0.97791	0.995573	1.0137	0.97021	0.85954	0.96605	0.97685	0.88111	0.87898	0.92218	1.039	0.94933	0.89377	0.91095	0.90797	0.93056	0.90797	0.65556
318.95	1.0405	1.99089	1.1835	1.0974	0.96237	0.94858	1.0471	2.09881	3.20951	0.98536	0.7969	1.1397	0.83033	1.6734	1.0955	1.3283	0.90125	0.98842	0.96782	1.13717	1.0138	0.97048	0.98906	0.92065	0.92792	0.86442	0.86916	0.95142	0.94148	1.0162	0.8929	0.89887	0.86183	0.87389	0.86183	0.82158
319.24	1.0272	1.90963	1.2783	1.028	1.3124	0.87525	0.873765	2.18181	2.21943	0.92693	1.0698	1.2822	0.95254	1.6857	1.0611	1.0109	1.0024	0.991467	0.71022	0.925751	1.039	0.91052	0.93536	0.94806	1.0607	0.84041	1.0192	0.96784	1.0645	1.0412	0.97762	0.90908	1.0196	0.92014	1.0196	0.92783
319.52	1.1399	2.15553	1.1416	1.0578	1.1645	1.0143	1.19369	2.12514	3.08415	0.99205	1.0404	1.0517	1.0213	1.9764	1.0441	1.0204	0.99734	1.02237	0.99162	1.14778	0.95786	0.94148	1.1747	0.93536	0.95903	0.90178	0.96426	0.94965	1.0833	1.036	0.98007	0.91323	0.92251	0.93785	0.92251	1.0159
319.76	1.1025	2.49565	1.0342	0.88433	1.0924	0.85517	1.28526	2.91831	2.61358	0.97228	1.0906	0.89788	0.99131	1.6824	1.0588	0.75722	0.96639	0.898104	0.94349	1.20704	1.0111	0.91246	0.85605	0.89731	0.95969	0.92741	0.86238	0.98936	1.0294	0.95689	0.92525	0.906	0.88777	0.86719	0.88777	1.0542
319.96	1.0626	2.39969	0.94375	0.62701	1.0447	1.031	1.22679	2.32753	3.25193	0.96159	1.1021	1.2212	1.0358	1.9233	1.0774	0.86869	0.98375	1.04892	1.0877	1.14651	0.9283	0.90104	0.9043	0.87345	1.0101	0.90619	0.94023	0.91626	0.93737	1.0061	0.86383	0.87611	0.95273	0.82459	0.95273	0.86151
320.13	0.95788	2.18412	0.80431	0.51439	0.98812	1.0319	1.09071	2.1166	2.88822	0.95246	1.0627	0.75226	1.1626	1.9216	0.92951	0.78255	1.0553	0.912834	1.0826	0.988151	0.89221	0.89982	0.72355	0.92944	0.93658	0.91595	0.93228	0.93797	0.99028	1.018	0.94158	0.8749	0.94564	0.91112	0.94564	0.81933
320.55	0.8746	2.08341	0.81426	0.56442	0.92623	1.007	1.06414	2.06892	2.71214	0.902	1.0714	0.85363	1.1339	1.8808	0.92768	0.64492	0.9789	0.912082	0.98746	0.870544	0.78127	0.87939	0.82359	0.74353	0.86323	0.92471	0.81287	0.86853	0.92231	1.0271	0.75939	0.7768	0.70338	0.78437	0.70338	0.80367
320.84	1.0451	1.8697	0.94335	0.98306	1.0099	1.0025	0.928351	1.86503	3.50094	1.0486	1.0484	1.098	0.97196	2.0078	1.0987	1.279	1.0614	1.08782	1.0301	1.00623	1.1124	0.98473	0.83444	1.0116	1.0339	0.92994	1.0624	0.93997	1.0988	1.0271	1.0377	0.99189	1.0197	0.96031	1.0197	0.959
321.12	1.1416	1.9533	1.2876	1.7795	1.1815	0.93666	0.998298	2.08539	3.23129	1.0337	0.98795	1.2518	0.98318	1.8319	1.102	1.5488	1.0473	1.1069	0.92833	1.05455	1.1741	0.97115	0.94601	1.0979	1.0048	0.91131	1.0738	1.015	0.90147	0.99097	1.0901	1.0264	1.0144	0.96172	1.0144	1.2098
321.3	0.88432	1.9794	0.8871	0.4361	0.94575	1.0029	0.924583	1.97368	2.84678	1.0339	1.1431	0.53238	1.0832	1.8516	0.97249	0.81052	0.94491	0.829438	0.96017	0.868537	0.8517	0.90319	0.85278	0.89735	0.93388	0.91955	0.94257	0.90703	0.97138	1.0511	0.82517	0.85679	0.8833	0.86094	0.8833	0.93106
321.6	1.0418	1.77028	0.82777	0.90065	0.93655	0.98398	0.900819	1.7991	3.12422	1.0169	1.061	1.0558	1.0212	1.8764	0.91009	1.1138	0.98199	0.976047	0.93276	1.00439	0.96573	0.95482	1.0406	0.91217	0.86241	0.9182	0.84271	0.98589	0.85737	1.115	0.96057	1.0081	0.86199	0.9534	0.86199	0.16631
322.08	1.1077	1.87341	1.2033	1.3273	1.0677	0.91769	0.860719	2.04144	3.04729	0.98791	0.98853	0.94017	0.91262	1.9889	1.0941	1.2086	1.0206	1.1723	0.94922	1.03041	1.315	1.0463	1.2789	1.1461	1.0707	0.97519	1.1897	1.0509	0.90899	1.0942	1.0995	1.135	1.1487	1.0705	1.1487	1.3687
322.25	1.0323	1.88449	0.99895	1.3859	0.4846	0.82839	0.944716	2.27489	2.94378	1.0155	0.4805	0.99228	0.94348	1.7537	1.0327	1.0576	0.98891	1.11067	0.84979	1.0232	1.1372	1.017	1.2405	1.1209	0.96316	0.98066	1.1051	0.94826	0.92715	1.0407	0.92608	0.99704	0.91537	0.90942	0.91537	1.1086
322.47	1.2023	2.02678	1.0326	0.89608	1.1421	0.591	1.08396	3.4294	1.41198	0.97691	1.2009	0.88779	0.83829	1.2416	1.4919	0.75714	1.0245	1.08573	0.49481	1.29276	1.2001	0.9339	0.63562	0.92861	0.90393	0.80295	0.8205	0.9623	0.96578	0.90154	0.84727	0.93636	0.84814	0.88765	0.84814	1.1164
322.66	1.1112	1.73081	0.93501	0.99596	1.0617	0.88781	0.882345	1.94953	3.15093	0.8824	1.0647	0.8836	0.94263	1.8365	0.98141	0.91051	1.0137	1.02672	0.93312	0.993461	1.0159	0.96157	1.0094	1.0825	0.99135	0.88757	1.2095	1.0394	0.90964	0.98173	0.97023	0.98794	0.97362	0.91231	0.97362	0.9623
322.95	1.0564	1.74006	0.93329	0.92161	0.95312	0.80629	0.929983	2.15811	3.24094	0.95131	0.98786	0.87318	0.93797	1.7027	0.8887	0.94499	0.99382	1.03572	0.99421	1.01229	1.0528	0.98226	0.68607	1.0635	0.99164	0.88282	0.99046	1.0127	0.95969	0.99765	0.93019	0.98303	0.96105	0.94576	0.96105	1.2055
323.43	1.0782	1.31716	1.0355	1.4803	1.0475	0.96356	1.02299	1.36698	3.0102	0.95313	0.985	1.2829	0.86125	1.7138	1.1089	1.3327	0.93435	1.02328	0.93985	1.18706	1.0636	0.92644	1.1783	0.99385	0.97896	0.82671	0.82656	1.0041	0.88676	1.0345	1.028	0.97977	0.96745	0.97417	0.96745	1.1015
323.72	1.114	1.90175	0.89585	1.2833	1.0372	0.96363	1.0077	1.97353	3.38985	0.97332	0.98186	1.2913	0.97585	1.9419	1.0683	0.92933	1.0748	1.04695	1.0463	1.07554	1.0401	1.0881	1.066	1.0089	0.99312	0.84441	1.1215	1.1075	0.9317	0.97318	1.1146	1.1423	1.0476	1.0948	1.0476	0.96806
323.93	1.0249	2.47582	0.88169	0.83487	0.95918	0.99109	1.17632	2.49807	2.71087	0.87509	0.95059	1.0845	0.93083	1.8506	0.93917	1.0893	0.94154	0.868769	0.90152	1.14174	0.9166	0.96454	1.0653	0.96235	0.90835	0.88316	0.95783	0.99262	0.86598	0.95701	0.98958	0.95033	0.94734	0.93805	0.94734	0.94725
324.18	1.0397	1.92857	0.92297	0.74556	1.0128	0.99609	1.00523	1.93614	2.92431	1.054	1.1018	1.2782	0.9679	2.2597	1.0442	0.91771	1.0085	1.04549	1.0067	1.05488	1.128	1.0042	1.2979	1.0668	1.0124	0.99306	0.95986	1.0449	0.95233	1.0058	1.1221	1.0135	1.081	1.0238	1.081	0.90549
324.35	0.94774	1.86921	0.92773	0.59691	0.97181	0.89725	0.924928	2.08326	2.89957	1.0174	1.1043	0.93943	1.0277	1.9343	1.0464	0.90527	1.0091	0.950969	0.9835	0.886276	0.94268	0.93371	1.2504	0.91736	0.99154	0.88124	0.85161	1.0223	1.0999	1.0988	1.0083	0.98868	0.93151	0.97313	0.93151	0.76202
324.59	1.0351	1.83781	0.97702	1.624	1.1076	0.7323	0.906585	2.50965	2.82561	1.0049	1.1115	1.3803	0.97436	1.498	0.97758	1.4108	0.97619	0.847298	0.86694	0.949418	1.0055	0.98875	1.267	0.98246	1.0279	0.91922	0.98971	0.99729	1.0155	0.99412	0.86478	0.97707	1.0593	0.99068	1.0593	1.1293
324.93	1.1841	1.9299	1.0034	1.3539	0.97689	0.87979	1.03092	2.19359	3.71094	1.096	1.002	0.96535	0.95625	2.1346	0.94089	1.0705	1.0642	1.12317	1.0033	1.17441	1.3042	1.0595	0.74721	0.9978	1.1125	0.96909	0.87763	1.0753	0.86659	1.0497	1.1862	1.1109	1.1243	1.071	1.1243	1.216
325.16	1.0494	2.10999	0.94208	0.78702	1.0051	0.94745	1.14986	2.22702	2.42119	1.0577	1.1351	0.89013	0.98401	1.9806	1.0564	0.91719	1.0387	1.05217	0.88737	1.08784	1.055	1.0088	1.0023	0.99514	1.003	0.8979	0.92198	1.0293	0.963	0.98329	0.97496	0.98082	1.0282	0.9824	1.0282	0.83443
325.41	1.0198	2.02912	1.0935	1.2367	1.0255	0.59197	1.01478	3.42775	2.91568	0.91089	0.9397	1.0418	0.88907	1.1313	0.98016	1.233	0.94084	0.991954	0.92854	1.05769	0.95711	0.95803	1.4155	0.91554	1.0628	0.954	0.92027	0.90963	1.0001	1.0394	0.9756	0.88127	0.95241	0.87531	0.95241	0.84512
325.63	1.0281	1.92672	1.0275	0.68892	1.1257	0.99058	0.995438	1.94504	3.0698	1.0389	1.1283	0.94148	1.0622	1.9464	1.0201	1.1619	1.0655	1.17923	1.0446	1.05218	1.0929	1.0144	0.9482	1.0377	1.1041	0.9122	1.0941	1.0343	0.99706	1.022	1.0797	0.98288	1.0661	0.99858	1.0661	0.95169
325.98	1.0019	1.7931	0.8306	0.60024	0.83336	0.95177	0.860243	1.88396	2.91301	0.97841	0.92942	0.58443	1.0175	1.8856	0.92362	1.2614	0.98957	1.03706	0.98411	0.973734	0.93918	0.925	1.098	0.87506	0.13763	1.0346	0.84641	1.0221	0.98633	0.94912	0.9856	0.96073	0.22016	0.9467	0.22016	0.88779
326.23	2.8963	1.97847	1.0029	1.0193	1.0816	0.95935	1.06866	2.0623	3.37642	1.0621	1.1281	0.97848	1.0731	1.9582	1.0839	0.88967	1.0794	1.13904	1.0803	1.03998	1.0654	1.0324	0.91	0.99867	1.0029	1.063	0.99329	1.0884	0.96761	1.022	1.1041	0.99727	1.0522	1.0381	1.0522	1.1256
326.42	1.0833	2.04891	1.1237	0.72301	1.0877	1.0412	1.12078	1.96783	3.65546	1.0774	1.0421	0.56159	1.0739	1.9497	1.1021	1.0169	1.0502	1.16932	1.1036	1.05522	1.0905	0.9698	1.0091	1.005	1.0303	0.95832	1.0746	1.032	1.0769	0.96714	1.1529	0.99964	1.0782	0.97341	1.0782	0.82223
326.66	0.9733	1.76896	1.0239	32.854	1.0874	1.0198	0.940751	1.73462	3.11983	0.96082	1.0695	32.517	1.0105	1.8932	1.0292	27.52	1.0012	0.978572	1.0346	0.990146	0.93027	0.90458	31.202	0.92696	0.91618	0.83772	0.96929	0.98259	0.93347	1.0601	0.8596	0.90742	0.85282	0.87255	0.85282	0.77339
326.94	0.92679	1.66807	0.73586	0.66681	0.86897	1.0305	0.935333	1.6187	2.71721	0.80933	0.97467	0.73612	1.0529	1.6064	0.8885	0.53682	0.95156	0.95011	1.0804	0.867193	0.85752	0.92229	1.1534	0.81312	0.95484	0.90954	0.91972	0.92995	1.1222	1.0044	0.95494	0.9278	0.96239	0.96139	0.96239	0.78653
327.44	0.8944	1.77608	0.88908	0.59746	0.91863	0.82379	0.985017	2.15599	2.60861	1.1013	1.0994	0.63757	1.0965	1.6117	0.98608	0.55377	0.97304	0.918435	1.0344	0.951734	0.86085	0.92878	0.74486	0.90947	0.88973	1.0869	0.93905	0.96908	0.99017	1.1209	0.92901	0.98131	0.93532	0.94739	0.93532	0.8229
327.87	0.92335	1.88825	0.96984	0.61075	0.98676	0.88165	1.01492	2.14173	3.24004	1.1076	1.0798	0.9001	1.0547	1.8568	1.0153	1.0964	0.99988	0.931387	0.98414	0.952157	0.99052	1.0113	0.58046	0.95751	0.95099	0.95739	0.94635	1.0106	0.96587	1.1956	0.95505	1.0364	1.0219	1.0581	1.0219	0.80254
328.14	1.0057	2.13194	0.9615	0.93781	1.0276	1.0412	1.11885	2.04758	3.18977	1.0205	1.1088	1.1065	1.0529	2.0202	0.98705	0.88451	1.0269	0.998507	1.0212	1.00199	0.86701	0.90598	1.1448	0.84919	0.98458	0.94749	0.94937	0.97269	1.1311	0.91055	0.95302	0.91796	0.94689	0.83366	0.94689	1.0507
328.3	1.0059	1.99546	0.81739	0.86973	0.87258	0.76588	1.09143	2.60545	0.972063	0.88093	0.92975	0.93546	0.93909	1.4121	0.74737	0.96333	0.99497	1.02611	0.26622	1.04615	0.96458	0.97579	0.90226	0.88149	1.0008	0.99131	0.95951	0.96432	1.1293	0.92001	1.0555	0.91201	0.94125	0.91722	0.94125	0.91122
328.58	0.93726	2.1805	0.77409	0.80714	0.92031	0.99185	1.12655	2.19842	2.9485	0.86008	1.0428	1.0062	1.006	2.0076	0.95949	0.86863	0.95754	0.911269	0.96477	0.995745	0.88365	0.89535	1.5718	0.91608	0.92884	0.98722	0.99258	0.90419	1.0673	0.94254	0.85067	0.84795	0.88725	0.84001	0.88725	0.76856
328.77	0.92722	1.92994	0.85378	0.67652	1.0146	1.0376	0.994322	1.86	3.16553	0.96545	1.13	1.0524	1.0457	2.1226	0.76052	1.1143	0.9844	0.969499	1.0452	1.04779	0.90572	0.91846	0.91215	0.98806	1.0363	0.92769	1.0052	0.91147	1.001	1.0046	0.87698	0.83389	0.96227	0.86393	0.96227	0.85558
328.94	1.0184	1.89062	0.94949	1.1755	1.0177	0.82629	0.946783	2.28808	3.27262	0.9591	1.0778	0.99693	0.9938	1.7056	1.0552	0.8412	0.97923	1.00477	0.97087	1.07732	1.0397	0.95365	0.91218	0.91989	1.0262	0.94667	0.90894	0.95632	0.98318	1.0508	0.83131	0.8958	0.93802	0.89235	0.93802	0.58305
329.25	0.9465	2.06214	0.83074	0.75939	0.90847	0.90664	0.950612	2.27448	3.5614	0.92063	0.96799	0.74757	1.0171	1.7952	0.96151	0.77417	1.0217	0.983918	1.174	0.942652	0.93135	0.93291	1.0949	0.9053	0.98245	0.94425	0.95799	0.91411	1.0167	0.97543	1.0181	0.91625	0.99914	0.91096	0.99914	0.85759
329.49	0.97869	2.05345	0.85675	0.53366	0.99635	0.97357	1.02267	2.1092	3.01631	0.91315	1.0401	0.78077	1.0652	1.8256	0.94254	0.8388	1.0203	0.931581	1.0323	0.897961	0.88829	0.87371	1.0181	0.89576	0.96511	0.9502	1.0359	0.90816	1.1162	0.99667	0.83503	0.83849	0.89112	0.86033	0.89112	0.72731
329.65	0.929	1.88482	0.99074	0.80259	0.77606	0.9253	0.940096	2.03698	2.95813	0.95974	0.74894	0.89341	1.0194	1.8092	0.91784	0.87871	1.0069	0.868132	0.92082	0.91678	0.87911	0.85422	1.4332	0.81022	0.96467	0.97495	0.95189	0.96226	1.0577	0.9376	0.85941	0.90265	0.92233	0.90195	0.92233	0.86174
329.81	0.96067	1.98393	0.97263	0.81335	1.0254	0.89352	0.969822	2.22036	3.12045	0.94859	0.97541	0.76312	0.99026	1.71	1.0866	0.85198	0.99826	1.02581	1.0167	0.968033	0.93076	0.81631	0.95418	0.89331	0.98151	0.99879	0.84996	0.89913	1.0712	0.93833	0.91254	0.82224	0.88127	0.79022	0.88127	0.92825
330.07	0.98814	1.99271	1.0051	0.64621	1.0658	1.0273	0.981932	1.93975	3.1779	0.98595	1.0995	0.77265	1.0354	1.9511	1.0451	0.64764	0.96497	0.962362	1.0527	0.978835	0.90316	0.91968	0.98131	0.9408	0.95352	0.83084	0.93666	0.89916	1.0445	0.97496	0.87981	0.90529	0.95473	0.9145	0.95473	1.0087
330.28	1.0842	2.00604	0.8889	0.7944	1.0556	1.0548	0.991766	1.90182	3.22261	1.0087	1.1133	0.85188	1.0021	1.9279	1.0308	0.99926	0.98149	1.108	1.0186	0.988446	0.93366	0.86463	0.94553	0.87201	0.91909	0.89365	0.91918	0.89371	0.96714	0.95873	0.81609	0.84935	0.84521	0.80175	0.84521	1.1967
330.49	1.0837	1.79482	0.81645	0.91502	1.0043	0.95081	1.01243	1.88767	3.08004	0.92065	1.0219	1.1037	0.88691	1.8333	0.98153	1.1118	0.94889	1.02368	0.90955	1.12703	1.008	0.94181	1.2098	0.86267	0.97325	0.85041	0.77027	0.95638	0.98218	0.88917	0.94749	0.91554	0.94222	0.90569	0.94222	0.86795
330.73	1.1725	1.96278	1.2569	1.0774	1.2131	0.74317	1.10641	2.64109	3.08822	1.1661	1.1323	0.78008	0.96519	1.5728	1.1639	1.0439	1.1019	1.17391	0.98718	1.23666	1.2729	0.97445	1.0388	1.1855	1.1126	0.86019	1.1093	1.0752	1.0803	0.93529	1.149	1.0558	1.2146	1.0092	1.2146	0.88935
330.94	1.2026	1.83726	1.5748	2.89	1.4152	0.87267	0.881429	2.10533	3.37669	1.0035	0.99459	2.3975	0.88228	1.702	1.0864	3.0557	1.0231	1.14516	1.0091	0.978427	1.1069	0.97741	3.7184	1.0622	1.0588	0.8927	1.0564	1.0256	1.0692	1.0727	1.1023	0.98913	1.0222	1.0203	1.0222	0.33702
331.33	0.88267	1.84997	1.078	0.66642	1.0508	1.0684	0.907049	1.73153	3.08436	0.95046	0.99482	0.7278	0.96455	1.8681	0.98375	0.71075	0.9621	1.01846	1.0437	0.897717	0.86445	0.88605	1.0214	0.86231	0.94796	0.92169	0.99708	0.91248	0.99802	0.97088	0.87041	0.81484	0.81116	0.80653	0.81116	0.77302
331.77	0.94612	1.8923	0.88184	0.95389	1.0547	0.96128	0.906104	1.96853	0.950861	0.86854	1.1125	0.94496	1.1486	2.0679	0.36976	1.0768	1.0543	1.05559	0.32547	0.902973	0.94724	0.91322	1.0367	0.93448	1.0921	1.058	0.92337	0.94838	0.95759	1.0478	1.1335	0.86525	1.0093	0.87304	1.0093	0.851
332.1	0.83936	2.14253	0.8476	0.84347	0.95409	1.0393	1.06124	2.06151	2.69719	0.9863	1.0487	1.0092	1.0525	2.0108	0.93192	0.93266	0.92932	0.939018	0.93749	0.927227	0.91603	0.86263	0.7756	0.90533	0.80743	1.0024	0.93209	0.89406	0.91068	0.9275	0.93882	0.86224	0.75056	0.85141	0.75056	0.90862
332.51	1.12	1.81382	1.0141	0.92258	1.0509	0.93902	0.914003	1.93161	3.36354	0.99	0.96504	0.76138	0.95481	1.9116	0.99902	0.89546	0.98039	1.05998	1.0304	0.955138	1.0121	1.003	1.0724	0.87743	1.0413	0.91465	0.87489	1.0014	1.0396	1.1131	1.114	0.98717	1.0036	0.97285	1.0036	1.0199
332.85	1.019	1.9543	0.8631	0.88284	0.83844	0.98362	0.984748	1.98684	3.1214	1.0091	0.95195	0.79055	0.98835	2.0022	1.0415	0.94653	0.95322	1.09377	1.0524	1.01582	0.99503	0.92732	0.86419	0.93192	0.95276	0.89318	0.83669	0.95722	1.0278	1.0315	0.99442	0.90379	0.91753	0.87943	0.91753	0.95787
333.24	1.0642	2.17271	1.0513	1.3012	1.0771	0.89639	0.301311	2.42385	3.23381	1.0555	1.0258	1.1763	0.94417	1.7444	1.0947	1.291	1.0045	1.02842	0.98638	1.23231	1.1179	0.91824	1.3483	1.0115	0.96794	0.81356	0.86255	1.001	0.90112	1.1438	1.0284	0.97947	0.99939	0.93813	0.99939	1.0722
333.81	1.0719	2.02853	0.71763	1.0794	0.86829	0.9339	1.08984	2.1721	2.63893	0.95912	1.0444	1.0953	0.98479	1.7763	0.934	1.0227	0.96748	0.862173	0.96804	1.12779	0.81834	0.91306	0.94641	0.77507	0.93415	0.95015	0.66154	0.93829	0.98934	0.9558	0.85097	0.84503	0.89368	0.86094	0.89368	0.83976
334.2	1.0413	2.05273	0.89988	1.0765	0.93278	0.32707	0.993335	6.27613	3.17466	1.101	0.97866	1.0054	0.95117	0.66032	1.0804	1.1727	0.99151	1.12739	0.99391	1.04488	1.1033	1.0136	1.1616	0.98283	1.0217	0.92107	0.92219	1.0176	0.94082	1.2703	1.1536	1.0606	1.0755	1.0533	1.0755	1.0668
334.43	0.94884	1.30363	0.76104	0.76861	0.86066	0.88795	0.912221	1.46813	3.13927	0.95331	1.0439	0.9576	1.0039	1.7205	0.91541	0.87025	1.018	0.926613	0.95882	0.8669	0.84939	0.95402	0.78402	0.93284	0.97422	0.8887	0.96019	0.95591	0.93602	1.0162	0.88166	0.91653	0.94153	0.91402	0.94153	0.95246
334.82	0.98132	1.72742	0.90532	0.85573	0.82489	0.89866	0.844887	1.92222	2.97147	1.0138	0.93834	0.72836	0.99996	1.9833	1.0547	1.1882	1.0313	1.04867	0.95995	0.91683	1.0849	1.0632	1.0345	0.98292	1.0372	0.9011	1.0028	1.1266	1.0828	1.0014	1.3005	1.112	1.0997	1.0838	1.0997	1.0162
335.07	0.97144	1.92832	0.838	0.76374	0.94413	0.91748	0.938295	2.10176	2.82714	0.93224	1.058	0.92838	0.96991	1.7662	1.0959	0.94316	1.0084	0.962055	0.93528	0.954574	1.0325	0.98667	1.1986	1.0453	1.0577	0.9809	1.1073	0.98383	0.97326	0.93203	1.0628	0.95125	1.0591	0.92848	1.0591	0.80688
335.27	1.0585	1.95165	0.8342	1.0449	0.9409	0.90098	0.962967	2.16615	3.03248	0.88039	0.96663	1.0716	0.91788	1.6935	0.93372	1.053	0.94657	0.909305	0.9314	1.05333	0.98009	0.96762	0.78803	0.92062	1.035	0.98636	0.9953	0.94183	1.0777	0.91473	0.92339	0.8988	0.95579	0.88123	0.95579	0.94948
335.49	1.0402	1.86579	0.83542	1.0308	1.0042	0.63338	0.955376	2.94577	3.11163	0.92349	1.0302	0.97837	0.89134	1.1881	1.1125	0.91213	1.0085	1.0239	0.98725	1.02982	1.0259	0.98605	0.95185	0.98137	1.066	1.1025	0.92219	1.0512	0.90852	1.062	1.1052	1.007	1.128	1.0269	1.128	1.0676
335.89	1.0952	1.64352	0.75716	1.0593	0.81574	0.84765	0.849528	1.93891	2.44188	1.0159	1.1189	1.4279	1.0428	1.9411	1.087	0.92044	1.0839	1.03316	0.77529	0.918588	1.0172	0.9599	1.1068	1.003	1.0247	0.8906	0.92187	1.0559	1.0894	1.1993	1.1465	1.0399	1.052	0.97346	1.052	0.86133
336.16	0.9526	1.67887	0.71927	0.61967	0.92053	0.80501	0.842923	2.08553	3.09211	0.97568	1.1099	0.89543	0.96483	1.6961	1.1266	0.71602	1.0367	1.0119	0.9473	0.921455	1.0688	1.0783	0.78212	1.0517	1.0906	0.98888	1.0822	1.1036	0.99836	0.99007	0.90931	1.0144	1.0799	1.0045	1.0799	0.92825
336.42	0.94762	1.67145	0.72813	2.4454	0.94524	0.85809	0.814105	1.94788	3.09091	0.87701	1.0443	2.1061	0.98422	1.8472	0.94977	1.8461	1.0016	0.979382	0.93216	0.899564	1.0425	1.0009	1.9892	1.1176	0.94096	0.92913	1.1023	1.1689	0.8867	1.0429	0.92963	1.0974	0.98905	1.0164	0.98905	1.0567
336.71	1.0337	1.88699	0.82541	0.85279	0.92821	0.88726	0.898236	2.12676	2.76812	0.81753	0.90274	1.071	0.85149	1.583	0.99936	1.2764	0.93879	0.907591	0.9312	1.00076	0.90815	0.91395	1.2411	0.88636	0.98573	0.91478	0.8193	0.99829	1.0534	0.98412	0.99481	0.90791	0.96704	0.89159	0.96704	0.93322
337.16	1.1022	2.2057	0.98428	1.11	1.0662	0.91414	1.09298	2.41287	3.03761	0.9896	1.0492	1.0436	0.96857	1.8041	1.174	1.0856	1.06	1.0946	1.045	1.19196	1.1779	0.98015	1.3127	1.0863	0.94956	0.92005	1.0033	1.0762	0.91942	0.94738	1.0816	1.0639	1.0103	1.0348	1.0103	1.0992
337.33	1.1483	2.22179	1.1468	1.2106	1.2249	0.99173	1.33534	2.24032	3.21089	1.0136	1.037	1.6674	0.99126	2.1967	1.0564	1.1447	1.0487	1.15092	0.95438	1.25126	1.1822	1.0204	1.8575	1.0555	1.0914	0.93714	1.0421	1.1149	1.0767	1.0165	1.1981	1.0704	1.1504	1.0596	1.1504	1.2292
337.72	1.0012	2.13359	0.78745	0.78674	0.8709	0.74414	1.02866	2.86719	2.89559	0.91318	0.98235	0.84593	0.90829	1.629	0.94156	1.0193	1.0279	0.933133	0.89654	1.0297	0.97753	0.99317	0.88656	0.93494	0.0020747	0.95743	0.96599	1.0143	1.1207	1.1109	0.9221	0.9678	0.0023778	0.96286	0.0023778	0.81445
337.97	1.0025	1.55716	0.84666	0.99307	0.96146	0.70687	0.81878	2.20289	3.09449	1.0998	1.1039	1.0943	1.0172	1.5929	1.0412	1.0738	1.1184	1.07126	0.95001	0.905672	1.1298	1.0423	0.82329	1.0737	1.1504	0.97915	1.0698	1.073	1.0768	1.0306	1.0343	1.0456	1.1097	1.0639	1.1097	0.9202
338.43	1.103	1.87528	1.1005	0.57008	1.0321	0.89183	1.03614	2.10273	3.26967	1.1771	1.0909	0.65835	0.96856	2.0094	1.1216	0.83255	1.0743	1.28981	1.0807	1.07008	1.211	1.0196	0.67458	1.1053	1.0429	0.85021	1.1248	1.0854	0.93297	1.1307	1.1356	1.0057	1.0568	0.9961	1.0568	1.5188
338.62	1.0262	2.49336	0.99579	1.4646	1.0475	1.0153	1.3156	2.45579	3.04468	1.0298	1.1124	1.0493	0.92102	1.9459	1.0646	1.0551	0.97489	1.03135	1.0389	1.13734	0.95945	0.95966	0.75386	0.95793	1.1073	0.92804	0.91373	0.92652	1.1121	1.0081	0.95816	0.87949	1.0188	0.89832	1.0188	0.83022
338.86	1.2177	1.30399	1.1425	1.0853	1.104	0.86116	1.32477	1.51423	2.85878	0.88717	0.94576	0.9113	0.89384	1.7675	0.91918	1.081	0.98414	1.03925	0.89205	1.32472	1.124	0.96238	0.94685	1.0392	1.0247	0.95079	0.96069	1.0728	0.94256	0.95318	1.0706	1.0488	1.0562	0.98845	1.0562	1.0841
339.05	1.2519	2.26384	1.176	1.5584	1.2013	0.93525	1.1591	2.42057	3.26283	0.97404	0.96593	1.1112	0.85025	1.8717	1.0065	0.92594	0.96089	1.10842	0.96869	1.28964	1.2053	1.032	0.87739	1.0642	1.0833	0.82211	0.95316	1.1001	0.93037	1.1387	1.1614	1.0942	1.0842	1.0587	1.0842	1.0437
339.26	1.1415	1.91342	1.0362	1.0113	1.2105	0.84932	0.951329	2.25288	2.61153	0.86449	1.0456	0.95328	0.85251	1.6504	0.99774	1.1918	0.95728	0.97128	0.92778	1.08574	1.0588	1.0457	1.5275	1.0349	0.97704	0.94696	1.0972	1.0759	1.0328	1.0104	0.97567	1.0637	1.04	1.0427	1.04	1.0141
339.49	1.0717	1.85082	0.94946	1.0946	1.0611	0.86639	0.856137	2.13625	3.05945	0.86748	0.8915	0.84025	0.87003	1.684	0.96018	0.89991	0.95945	0.938491	0.94218	0.952842	0.9298	0.99882	1.0533	0.87074	1.0285	0.91736	0.86477	0.99246	1.0116	1.0657	1.0127	0.98404	1.0236	0.98208	1.0236	1.0256
339.69	0.96025	1.9002	0.94221	1.1292	1.0203	0.96851	0.841196	1.96198	2.93323	0.94913	0.98911	0.8827	1.006	1.884	0.95622	0.70263	0.95736	0.901621	0.93755	0.837847	0.93502	0.93777	0.80296	0.98214	0.99845	0.92209	1.0042	0.90351	0.89796	0.9886	0.979	0.92379	0.92877	0.94096	0.92877	1.0121
339.9	0.95195	2.00065	1.0675	0.64158	1.1623	1.0551	0.910649	1.89617	2.84812	1.1134	1.2067	0.79542	1.1232	2.0987	1.0595	0.79621	0.98578	0.979907	0.99098	0.928667	0.91172	0.88655	0.67221	0.90293	0.94925	0.93436	0.93631	0.96838	0.8887	0.98854	0.88236	0.89731	0.89717	0.89634	0.89717	0.9788
340.25	1.0064	1.73252	0.92881	1.1708	0.98693	0.93541	0.92598	1.85215	2.97136	0.88904	0.93417	0.91372	0.91047	1.8269	1.0401	1.3137	0.96449	1.02623	0.89544	0.954671	0.9688	1.0162	0.67508	0.86236	0.99127	0.90938	0.8721	1.0262	0.89929	0.88513	1.0725	0.98899	0.95883	0.9628	0.95883	1.0747
340.52	0.94556	1.37485	0.87921	0.67648	0.93943	0.919	0.795759	1.49603	3.01482	1.0049	1.0143	0.88897	0.95063	2.1088	1.0031	1.1292	0.97828	1.00964	0.92679	0.848749	1.0424	1.001	1.082	0.97814	0.97814	0.96469	1.1168	1.0086	0.96257	0.9409	1.1385	1.022	0.92543	1.0662	0.92543	0.85573
340.69	0.95044	1.92265	1.3729	0.57438	1.6417	0.93845	0.951674	2.04875	1.1182	1.4262	1.7514	0.83506	0.94006	1.8567	1.0399	0.72955	1.0103	0.975134	0.39862	0.912195	0.9395	0.9175	0.73212	0.78977	0.87552	0.97552	0.84157	0.87178	0.93451	0.95392	0.82347	0.9179	0.83611	0.83464	0.83611	0.85092
340.96	0.95236	1.98958	0.82384	0.50661	0.85039	0.98022	0.990507	2.02973	2.98151	1.0374	1.0734	0.85921	1.1304	2.0155	1.0066	0.80776	1.009	0.952067	1.0412	0.933538	0.91436	0.92597	0.626	0.87434	0.91871	0.94031	0.96545	0.97969	0.91623	1.0244	0.894	0.9145	0.91442	0.95577	0.91442	0.99097
341.23	0.93365	1.30298	0.86315	0.65976	0.89204	0.95102	0.977558	1.37008	2.88751	0.97488	1.0008	0.98221	1.1183	2.0112	0.91414	0.84257	0.95269	0.931651	0.98757	0.926501	0.86368	0.89178	0.76218	0.86229	0.92957	0.90061	0.95152	0.89218	0.96486	0.97996	0.92165	0.90342	0.88846	0.89719	0.88846	0.78092
341.43	0.97546	2.11928	0.91082	0.6868	1.0315	1.038	1.03027	2.04169	2.85871	1.0521	1.1603	0.74568	1.0464	2.0181	1.1229	0.67824	1.0302	0.992292	1.0495	0.985317	0.8656	0.90042	0.95413	0.85748	0.94911	0.88125	0.88581	0.98278	1.0905	1.0772	0.89822	0.88813	0.87689	0.86327	0.87689	0.78394
341.61	1.1966	2.07673	1.2978	1.5051	1.1785	0.90059	1.06788	2.30597	3.09285	1.1309	1.0706	1.1711	1.0482	1.9501	1.2116	1.4288	1.1336	1.20217	0.98441	1.10483	1.1263	0.99014	1.3172	1.0471	1.0289	0.97903	1.2539	1.0599	1.043	0.96835	1.1442	1.0616	1.1251	1.038	1.1251	1.3164
341.81	0.99682	2.32794	1.1108	0.74718	0.97568	0.86114	1.16884	2.70332	2.8416	1.0874	1.0665	1.0565	1.1987	1.9466	0.99306	0.94817	1.0526	0.883879	1.0017	0.99888	0.81806	0.95049	0.80242	0.87636	0.9464	0.93603	1.0884	0.891	0.96932	1.0805	1.0016	0.92855	0.90281	0.94795	0.90281	0.57579
342.02	0.99911	2.06053	0.90466	0.82095	0.94113	0.78561	1.02832	2.62284	2.74634	0.9995	1.0573	1.2726	1.1319	1.4736	1.0019	1.3195	1.0297	0.82318	0.94931	0.931964	0.88031	0.91976	1.0269	0.84833	0.93804	0.97526	1.0111	0.93143	0.93375	0.92113	0.95368	0.89534	0.91068	0.92578	0.91068	0.97054
342.22	1.0197	1.91895	0.86603	1.1287	0.97668	0.86264	0.949845	2.22451	3.09937	1.0041	1.0534	1.0509	1.0617	1.6772	1.0899	0.90771	1.0761	0.815247	1.0523	0.93143	0.97324	0.8386	0.89077	0.95899	0.96703	0.90343	0.99954	1.0019	1.0224	1.0072	0.98581	0.9555	0.97547	0.86393	0.97547	0.94816
342.4	1.0219	1.96698	0.78706	1.0217	0.92823	1.0048	0.988579	1.95758	3.22009	0.89089	1.0539	1.0128	1.019	1.9833	0.95758	0.87309	1.03	0.986277	0.98236	1.00026	0.94228	0.98991	1.4044	0.97268	1.0076	0.94528	1.0125	0.90587	1.0449	1.0454	0.99386	0.95787	1.1024	0.98357	1.1024	1.2107
342.63	1.03	2.3398	0.76754	0.52039	0.95916	0.97381	1.24068	2.40273	3.24051	1.09	1.1204	0.78025	1.0391	1.9643	0.98192	0.74517	1.0285	1.02554	0.94323	1.1627	0.97901	1.0258	0.77333	0.88377	1.0011	0.95145	0.99479	0.94837	1.0276	1.041	0.86091	0.94572	1.0108	0.97005	1.0108	0.95187
342.91	0.8356	1.90589	0.67446	0.35034	0.86391	0.73556	0.913583	2.59108	3.08571	0.88758	1.1009	0.74221	1.1057	1.2049	0.98619	0.89226	0.9974	0.986642	1.0993	0.852842	0.75376	0.90703	0.82213	0.84858	0.92631	0.9673	1.0298	0.8513	0.99843	1.0681	0.76766	0.81633	0.80566	0.84501	0.80566	0.78838
343.14	0.83372	1.76228	0.82154	0.71214	0.92692	0.61693	0.8795	2.85654	2.97938	0.96402	1.0361	0.80173	0.98584	1.0444	0.96616	0.7296	0.97781	0.917862	0.95477	0.920578	0.93683	0.96072	0.85169	0.91808	0.93444	0.95431	0.96971	0.95411	0.95161	1.0528	0.8842	0.91555	0.90268	0.94197	0.90268	0.88093
343.48	1.0033	1.67437	0.98463	1.358	1.0687	0.93385	0.837488	1.79298	3.14475	0.89159	0.97832	0.94638	0.89945	1.7612	0.95304	0.93899	0.97927	0.957179	0.94961	0.905354	1.0005	0.96201	1.1664	0.93112	0.98369	0.9199	1.0113	0.91813	0.95894	0.97052	0.81363	0.8797	0.89384	0.8897	0.89384	0.89104
343.65	1.0122	1.9025	0.86618	0.7293	0.96336	0.91639	0.942876	2.07609	3.59153	0.90096	1.0859	1.1095	1.0015	1.7603	1.0447	0.89981	0.97035	0.748465	1.1912	0.918172	0.97873	0.99232	0.92286	1.0524	0.76941	0.93548	1.0915	0.95048	0.98628	1.095	0.97741	0.92694	0.82998	0.96956	0.82998	0.80667
343.93	1.0562	2.10671	0.97166	0.82764	0.94678	0.85102	1.01309	2.47552	3.10518	0.90709	0.8805	0.76057	0.87842	1.6587	0.9605	0.71633	0.93894	1.00057	1.0188	1.07947	0.93602	0.92034	1.0333	0.75943	0.89331	0.89494	0.76616	1.0659	0.99434	1.1095	1.002	0.99605	0.95007	0.95579	0.95007	0.85911
344.16	1.021	1.30362	0.99181	0.79269	1.0378	0.89528	0.900318	1.4561	2.80371	0.96007	0.94079	0.9017	0.9593	1.809	0.86379	1.0139	0.96627	1.00842	0.85909	0.93873	0.92652	0.88165	0.93438	0.91867	1.0112	0.93523	1.0141	1.0287	1.0495	1.0799	1.0722	1.0355	0.95417	1.0081	0.95417	0.72989
344.34	0.89014	1.84916	0.81922	0.56663	0.90154	1.0209	0.859348	1.8113	2.55386	0.89879	0.95871	0.67051	0.99541	1.7574	0.84771	0.68915	0.9147	0.781154	0.82605	0.831522	0.76965	0.92705	0.58483	0.80211	0.97982	1.0758	0.91097	0.88463	0.91974	1.0404	0.83481	0.81321	0.87811	0.87835	0.87811	0.8244
344.65	1.2914	1.8873	1.0369	1.088	1.0804	0.81295	0.950354	2.32154	3.10995	0.96867	0.97626	1.0538	0.89646	1.4757	1.0055	1.1871	0.95967	1.02705	0.98087	1.10787	1.0933	1.1016	1.102	1.0145	0.97949	1.0163	1.0048	1.0417	0.99753	0.91828	1.1632	1.0538	1.0788	1.1133	1.0788	1.0394
344.88	0.94052	1.95662	0.98981	0.54071	1.0988	0.95107	0.936862	2.05729	3.24064	1.0113	1.1664	0.72234	1.1126	1.978	1.0132	0.70033	1.0433	0.987986	1.0729	0.88053	0.89886	0.93843	0.65589	0.95775	1.0315	1.0527	1.1795	0.88809	1.088	0.94256	0.80673	0.86945	0.93761	0.84892	0.93761	0.52084
345.27	0.99782	2.2574	0.99473	1.4052	1.1144	0.81615	1.21456	2.76591	2.7834	1.0429	1.1536	0.89673	1.0709	1.6886	1.0763	0.87398	0.98669	1.00351	0.93398	1.13845	0.99463	0.93817	1.0276	0.97661	0.96422	0.93463	1.2002	0.93095	1.0753	1.0467	0.80996	0.91906	0.89625	0.90129	0.89625	1.1254
345.7	1.0432	2.07834	0.98911	0.74257	1.0455	1.0923	1.00473	1.90272	2.97181	0.88134	0.99804	0.80374	0.93734	2.1241	0.97109	0.9132	0.98127	1.02537	0.99439	1.11345	1.0141	0.9454	1.0097	0.99134	1.0373	0.93035	0.88373	1.0494	1.1047	1.004	1.1323	0.99862	1.0811	0.97422	1.0811	0.98585
345.98	0.96166	2.02505	0.80027	1.894	0.92414	0.91528	0.954407	2.2125	3.04402	0.84021	0.92506	1.5627	0.92288	1.7011	0.98083	1.6084	0.97901	0.886075	0.9376	0.971937	0.85017	0.93685	1.783	0.77872	0.97169	0.96304	0.79389	0.92774	1.0996	1.0035	0.95029	0.89545	0.95076	0.90576	0.95076	0.46923
346.26	1.0312	2.00474	0.93412	0.65657	1.0922	0.88259	0.884421	2.27143	2.26441	0.96339	1.1337	0.87001	1.001	1.7288	0.95621	0.59542	0.95459	0.90467	0.90018	0.847865	0.8885	0.88445	0.72136	0.86754	0.98981	0.9603	0.98949	0.92999	0.91687	0.99462	0.75924	0.87418	0.93567	0.85132	0.93567	0.94415
346.55	0.9494	2.14719	0.82473	0.81552	0.96638	0.9318	0.990874	2.30434	2.87378	0.94018	1.0911	0.85698	1.067	1.7738	0.99534	0.83308	1.0389	0.914282	1.0426	0.879739	0.89085	0.90714	0.74135	0.832	0.99806	0.9835	0.92556	0.95988	1.033	1.0902	0.90679	0.87266	0.87902	0.8598	0.87902	0.78433
346.95	0.9928	2.06436	0.89673	3.7005	0.98945	1.1032	1.00255	1.87124	3.20319	0.9362	1.039	3.8451	0.91755	2.084	1.018	4.2329	0.96459	0.954495	1.0266	0.95955	0.86186	0.92396	4.5184	0.87998	1.0332	0.90395	0.89912	0.94149	1.0069	1.0826	0.8643	0.8832	0.97707	0.86465	0.97707	0.80308
347.24	1.0524	1.79464	0.95276	0.97777	1.0641	0.78804	0.903619	2.27735	3.36613	0.98403	1.0386	0.83291	1.0361	1.5462	0.95735	0.65395	0.98067	0.981591	1.0315	1.00606	0.92906	0.91531	0.78697	0.85843	0.89055	0.84832	0.84442	0.98672	0.92631	1.017	0.90711	0.88712	0.8657	0.87679	0.8657	0.97639
347.42	1.0089	2.27747	1.0934	0.87627	1.1942	0.90811	1.22079	2.50792	3.01791	0.98272	1.0963	0.90738	1.0037	1.459	1.0466	0.8997	0.9305	0.967358	1.0389	1.15032	0.89832	0.9652	0.84269	0.81866	0.94337	0.95514	0.79416	0.92374	1.0288	1.0302	0.89887	0.95798	0.95305	0.95878	0.95305	0.56586
347.68	0.91593	2.09781	1.0378	1.1268	1.0811	0.75897	1.10707	2.76402	2.44915	0.98428	1.0502	1.1368	1.0963	1.4303	1.0285	0.99842	1.0001	0.934667	0.97274	0.963692	0.90307	0.90643	0.9609	0.92828	1.0168	0.98799	0.97568	0.90236	1.0304	0.96659	0.89025	0.85526	0.95285	0.86541	0.95285	0.99819
347.94	0.96121	1.99069	0.98475	0.7171	1.0638	0.82106	0.908152	2.42454	3.14676	1.0169	1.0715	0.58076	1.0552	1.6338	1.0032	0.72878	1.0072	1.03123	1.0089	0.965043	0.97961	0.96451	1.0307	0.97559	1.023	0.85405	1.0182	1.0011	1.1334	0.99385	1.0301	0.99494	1.0401	1.0006	1.0401	1.1551
348.16	0.94379	2.01294	0.93365	0.82865	0.91395	0.85272	0.97756	2.36061	0.570642	1.0031	1.0222	1.1423	1.1686	1.748	0.99742	1.0702	1.0439	1.01027	0.19	0.858021	0.94607	0.93172	0.97465	0.97779	0.95403	1.0258	1.1096	0.97531	0.96018	0.92547	0.97822	0.93158	0.93291	0.99571	0.93291	0.91092
348.33	0.98428	5.35424	1.0992	0.89065	1.1581	1.1159	1.02037	4.79814	3.28985	1.0874	1.1502	1.1302	1.1482	2.1259	1.0521	1.2322	0.99861	1.10018	1.1145	0.982953	0.98151	0.95974	1.0807	1.0118	0.98503	0.89659	1.0013	0.97901	1.1271	0.9506	1.0221	0.96363	0.95644	0.9911	0.95644	0.71627
348.51	1.057	2.10529	1.1262	0.94673	1.0768	1.0127	1.07586	2.07888	2.79431	1.0246	0.95787	1.3277	0.91311	2.0183	1.0544	1.1418	0.93295	1.03239	0.92127	1.15638	1.0799	0.94422	1.002	1.0462	0.9189	0.90943	0.93638	0.9806	1.1631	1.1136	0.99593	0.9995	0.96737	0.94406	0.96737	1.1224
348.7	1.0467	1.96367	0.97927	0.94065	0.98659	1.0011	1.04312	1.96151	3.40637	1.0114	1.0004	0.81002	0.99568	1.9182	1.1349	1.049	0.9908	1.13023	1.1659	1.06524	0.99362	0.90454	1.0307	0.91787	1.0162	0.88413	0.95413	0.95971	0.96815	1.045	1.058	0.92779	1.0008	0.88761	1.0008	0.93895
348.9	0.6641	1.95545	1.0004	1.2785	0.99003	0.92525	0.954765	2.11343	2.7122	0.93252	0.98796	1.4741	1.0171	1.7946	1.0118	1.3579	0.97245	0.905737	0.86727	0.945312	0.94339	0.95873	1.3163	0.97024	1.0121	0.97845	1.1007	1.014	1.0826	0.90602	1.085	0.95145	1.0206	0.93047	1.0206	0.77713
349.25	1.0138	1.94423	0.88067	0.96178	0.98438	0.97115	1.01781	2.00198	3.04875	1.015	1.0551	1.0473	1.0746	1.8347	0.98394	0.99084	0.99716	0.961639	1.0051	1.01179	0.91316	0.94271	1.0757	0.84043	0.96102	0.89635	0.88013	0.95713	0.98127	0.97024	0.96743	0.93392	0.91737	0.93356	0.91737	0.90593
349.8	1.0171	2.01318	1.0513	1.4464	1.0466	0.83831	1.02343	2.40148	2.85945	1.0752	1.1207	0.84017	1.0238	1.9981	1.0201	0.84183	0.95165	0.972648	0.94338	1.03823	1.0595	0.92575	0.95684	0.93756	0.95675	0.91176	0.86852	1.048	1.1167	1.1229	0.98377	1.0157	1.0304	0.96716	1.0304	0.99991
350.08	1.0089	1.7365	0.98824	0.89947	1.0133	0.97618	0.900233	1.77888	3.17576	0.90012	0.92844	1.0905	0.94914	1.8051	1.0078	1.1244	0.95728	1.03294	1.0033	0.906488	0.9503	0.92956	0.91105	0.8576	0.95743	0.90263	0.83456	0.98209	0.98578	1.098	0.9751	0.94387	0.94023	0.92162	0.94023	0.96147
350.33	0.88216	1.80325	0.94937	0.67452	1.0065	0.58997	0.924389	3.05651	3.00752	0.99174	1.0782	0.99859	1.0698	0.91082	0.97538	1.0313	0.94458	0.873741	1.0022	0.877027	0.82883	0.93637	1.0261	0.83277	0.92049	0.94757	0.89684	0.91506	0.98597	1.0687	0.84002	0.9185	0.86093	0.90085	0.86093	0.6654
350.58	0.95621	2.42392	0.80235	0.60383	1.0554	0.94339	0.884738	2.56937	2.92727	0.9747	1.2197	0.68322	1.1176	1.8789	1.0675	0.58039	0.9928	0.919061	1.0042	0.908867	0.82424	0.95573	0.71234	0.68535	0.95512	1.0442	0.66859	0.93418	1.006	1.1278	0.95693	0.96692	0.93306	0.91218	0.93306	0.80299
350.87	1.0367	1.8197	0.89574	0.9509	0.99004	1.0646	0.971323	1.70928	2.98222	1.0027	1.0652	0.88981	1.0706	2.1077	1.0259	0.97307	1.0299	1.03019	1.0603	0.97451	0.96841	0.9896	0.76198	0.97413	0.94449	0.98111	1.0508	0.99093	0.96855	1.1485	0.96587	0.97016	0.91386	0.91901	0.91386	0.68611
351.19	0.95039	1.76873	1.0632	0.99965	1.0887	0.89338	0.888354	1.97982	3.17593	0.97192	1.0039	0.96507	0.98533	1.955	1.0246	0.9371	0.98588	1.08395	0.97702	0.916578	1.0287	0.9583	0.90652	1.0838	1.035	0.88076	0.92966	1.0013	1.0255	1.0936	1.1215	1.011	1.0601	0.95398	1.0601	1.0358
351.47	1.061	1.87928	0.94654	0.99692	0.99719	0.79134	0.920243	2.3748	3.33711	1.0012	0.98416	1.2631	1.0204	1.7377	1.0666	1.4631	1.0744	1.1954	1.0401	0.96744	1.1316	1.0406	1.6149	1.0893	0.92315	0.81266	1.0624	1.0119	0.87839	1.1706	1.0909	1.0603	0.94309	1.037	0.94309	0.90523
351.71	0.88633	2.16862	0.80906	0.65716	0.95327	1.0032	0.917854	2.1617	3.01226	0.97741	1.124	0.99974	1.0651	1.9626	1.0353	0.94021	1.0379	1.03803	1.0801	0.866686	0.8946	0.91332	0.82745	0.97023	0.93909	0.97269	1.0702	0.90979	1.2181	1.0456	0.96145	0.88211	0.877	0.86	0.877	0.91825
352.11	0.95108	1.73287	0.70455	0.40579	0.87202	1.0654	0.856553	1.6265	3.4427	1.0054	1.1264	0.77456	1.1227	2.28	1.0033	0.74076	1.0773	1.05598	1.113	0.839361	0.93679	0.94934	0.6479	0.90157	1.0435	1.007	1.0176	1.009	1.0066	0.96866	1.0522	0.93858	1.0511	0.94672	1.0511	0.84352
352.36	1.0136	1.6614	0.88993	0.90078	0.94811	0.99761	0.854288	1.66538	3.50987	0.99129	1.0502	0.96583	1.037	2.1268	1.0341	1.1536	1.1105	1.06785	1.0338	0.933135	1.059	1.0381	1.4312	1.0076	1.1158	0.99294	1.118	1.1231	1.0188	1.0703	1.1781	1.0777	1.1762	1.0342	1.1762	0.99161
352.78	1.0348	1.7775	0.89547	0.99721	0.88076	0.92785	0.906799	1.91572	3.35977	0.94061	0.95884	0.86189	0.94432	1.864	1.0261	1.3457	1.0122	1.03697	1.0304	1.06691	1.0564	0.99736	1.2001	0.9742	1.012	0.84874	0.82598	1.0451	1.031	1.065	1.1877	1.0045	1.0798	0.94784	1.0798	0.99176
352.97	1.0575	1.56082	1.066	1.135	0.70032	0.82096	0.92799	1.90121	2.99077	1.0394	0.70451	0.96732	0.92285	1.7725	1.161	1.1769	1.0617	1.08998	0.94268	1.03181	1.2334	1.0246	0.99534	1.0475	1.0731	0.90896	1.0721	1.1207	1.0024	1.0808	1.1974	1.0634	1.158	0.97108	1.158	1.0842
353.32	1.067	1.80906	0.86755	0.82191	0.9846	0.85649	0.909779	2.11217	3.03183	1.0081	1.0317	0.9237	1.0174	1.8167	1.0687	1.0051	0.99973	0.986374	0.94795	0.968268	1.055	1.0528	0.86195	0.97169	0.96859	0.93331	0.99736	1.0904	0.93308	1.0707	1.0362	1.113	1.074	1.0832	1.074	1.1901
353.75	0.9473	2.05267	1.0517	0.95925	1.1715	0.97174	0.95171	2.11236	2.82081	0.94604	1.118	1.1874	0.90835	1.7573	0.92616	1.1777	0.92753	0.913038	0.99959	0.977082	0.93001	0.9422	0.93357	0.84609	0.97938	0.8724	0.93079	0.93893	1.0861	1.0697	0.90456	0.87082	0.90708	0.87282	0.90708	0.74686
354	1.0847	2.00651	1.1834	0.90058	1.1244	0.94938	1.05502	2.1135	3.25669	1.0368	1.0009	0.99781	0.93843	1.8545	1.0968	1.0677	0.99996	1.11619	1.0018	0.987034	1.0085	0.99677	1.3288	1.0288	1.0769	0.94518	1.2678	1.0535	1.0745	0.95356	1.1615	0.96342	1.1291	0.9662	1.1291	0.064144
354.3	0.95548	1.97522	0.958	0.78351	1.0414	0.3845	0.952715	5.1371	3.09816	1.0459	1.0968	0.73292	1.0346	0.6841	1.0007	0.85558	1.0462	0.960791	0.988	0.876999	0.98694	0.96505	0.76088	0.94838	1.0203	0.92092	1.2245	1.0031	1.0186	0.97054	1.0751	0.94344	1.0534	0.96016	1.0534	0.92307
354.68	0.91758	1.82608	0.95784	0.64568	0.47058	0.98359	0.891254	1.85654	3.15441	1.0281	0.58692	0.91076	1.0546	1.9515	1.1145	1.1241	0.9942	0.958801	1.0549	0.849702	0.89998	0.86535	0.89156	0.98511	0.96818	0.95698	1.348	0.92432	1.0772	0.97058	0.86038	0.85833	0.89375	0.83677	0.89375	0.70058
354.97	1.0066	2.29846	1.0603	1.4378	1.044	0.87918	0.951973	2.61432	3.12435	0.96555	0.96283	1.2118	0.91724	1.8251	0.95228	1.2231	0.98091	1.02114	0.88486	0.97002	1.0577	1.0516	1.074	0.94867	1.073	0.98139	1.3096	1.065	0.88531	1.0666	1.0011	1.061	1.0639	1.006	1.0639	0.63892
355.34	0.9991	1.98626	0.93482	0.94762	0.96544	0.9599	0.945501	2.06924	2.86768	0.93447	1.0385	0.88376	0.95733	2.0208	1.0487	1.1076	1.0046	1.05635	0.95366	1.04706	1.096	0.98115	0.722	0.9632	0.034752	1.0713	1.3146	0.99492	1.0147	0.91373	1.1939	1.057	0.054571	0.9846	0.054571	0.97479
355.51	0.96657	1.69327	0.97384	0.63638	1.0125	1.0585	0.86854	1.59968	3.03205	0.94437	1.0793	0.69716	0.9833	2.1926	0.92377	1.0463	1.0138	1.09359	0.98552	0.88352	1.0507	1.0522	1.0506	1.0869	1.1432	1.0484	1.7578	1.0704	1.0562	1.0422	1.1549	1.0754	1.178	1.0849	1.178	0.66073
355.88	0.95227	1.79259	0.85445	0.61645	0.10452	0.89572	0.957741	2.00128	2.97018	0.99049	0.14792	0.92428	1.0366	1.7991	1.0385	0.96493	1.004	0.986992	1.0377	0.897654	0.96723	1.0038	0.81681	1.0419	1.0336	1.0823	1.53	0.97923	1.0549	0.98439	1.06	0.94704	1.0467	0.94761	1.0467	0.95431
356.18	0.92027	1.79572	1.5274	0.98626	1.6542	1.2195	0.947043	1.47251	2.89648	1.7465	1.8716	1.3815	1.5117	2.3098	0.98889	1.2294	1.0617	0.850255	0.89983	0.918694	0.92711	1.055	1.2578	0.86295	1.1338	1.0601	1.5831	1.0439	1.1104	0.95021	0.91456	0.98208	1.1307	1.0154	1.1307	1.1801
356.41	1.0166	2.10006	0.83735	0.70107	0.88699	0.82902	1.12228	2.53319	3.02893	1.1064	1.1545	0.80926	1.0894	1.917	1.0185	0.9153	1.0797	1.04902	1.0258	1.18331	1.044	1.0952	0.8568	0.9878	0.018294	0.99636	1.6283	1.1126	1.1273	1.0783	1.1547	1.1056	0.011658	1.1217	0.011658	0.93782
356.59	1.0098	1.90048	0.91943	0.87008	0.90676	0.76529	1.01184	2.48334	2.93439	0.98832	0.98692	0.92397	1.0229	1.7177	0.62931	1.0256	1.05	0.981776	0.95743	1.01569	1.004	1.0102	0.78173	1.0227	0.94221	0.93499	1.7167	1.038	1.0536	0.98772	0.96712	0.99112	0.9175	0.99915	0.9175	0.90312
356.98	1.0795	2.16006	1.0713	1.0442	1.0694	0.87854	1.0826	2.4587	3.03675	0.91729	0.97845	1.0365	0.9591	1.9033	0.9915	0.9182	1.0078	1.00007	1.0265	1.10987	1.135	0.97868	0.98004	1.1878	1.0587	0.91736	1.8453	1.1311	0.91767	1.0164	1.1931	1.0797	1.1371	1.0686	1.1371	0.96931
357.45	0.9868	1.81633	0.93385	1.3113	0.98744	0.8331	0.851958	2.1802	2.84261	0.83751	0.94754	1.1863	0.8609	1.6872	0.95516	1.1796	0.96253	0.959119	0.953	0.939728	0.95513	0.95915	0.87165	0.96228	1.0613	0.93063	1.5187	0.99855	1.0938	0.99607	1.063	0.93668	1.0524	0.96854	1.0524	0.93791
357.61	1.1017	1.72002	1.1018	1.5461	1.0636	0.87238	0.866363	1.97164	3.2516	1.1174	1.027	0.89957	1.0108	2.0188	1.0137	0.93884	1.0688	1.02664	0.91365	0.924085	1.152	1.0412	1.5667	1.0862	1.1499	0.95812	1.9798	1.1484	1.0483	1.0038	1.2623	1.1076	1.2562	1.0946	1.2562	1.0463
358.13	1.031	1.67203	0.94092	1.1712	0.93601	0.87988	0.840466	1.90029	2.88768	0.99643	1.0248	1.7489	0.95304	1.8436	1.0423	1.7444	1.0436	1.08055	0.9668	0.944349	1.0734	0.98768	1.6601	1.1662	1.0587	1.0105	2.2027	1.0393	0.87342	1.0653	1.0667	0.95377	1.0547	0.96148	1.0547	1.0293
358.4	1.0865	1.78306	0.95129	1.0529	0.88173	1.0091	0.881614	1.76698	3.5007	0.97529	0.96201	0.94608	0.98454	2.0764	1.06	1.3076	1.0864	1.07808	1.1121	0.908055	1.0271	0.98034	1.264	0.96157	0.55269	1.1467	1.651	1.0079	0.97913	1.1519	1.2305	0.93845	0.51195	0.9796	0.51195	0.95018
358.66	1.0164	1.99132	0.93776	0.68694	0.90838	0.98673	0.92783	2.0181	2.97199	0.88146	0.97002	0.63845	1.0438	2.0092	0.94643	0.93935	0.94384	0.921489	0.99987	0.925061	0.91649	1.0152	0.9322	0.90607	0.01265	1.0023	1.918	0.93278	0.96383	0.99005	1.0831	0.91224	0.016588	0.95162	0.016588	1.0189
358.89	0.97528	1.77405	0.95141	0.66272	1.0766	0.94016	0.932198	1.88697	3.13042	0.94627	1.011	0.8773	0.99677	1.7868	0.98001	0.90217	1.0429	0.987811	1.0251	0.87982	0.8949	0.99064	0.83445	0.85295	1.0699	1.0082	1.8481	0.97072	1.0302	0.95584	1.0844	0.92058	1.017	0.95331	1.017	0.93921
359.13	0.88106	1.83695	0.94399	1.3399	0.99298	0.90008	0.938939	2.04088	2.91737	0.99965	1.0591	1.1426	1.0245	1.8347	0.94487	1.0249	1.009	0.863571	0.9392	0.903668	0.25372	0.97629	1.1525	0.14319	1.0445	0.98686	0.29242	0.97259	1.0675	1.0791	0.96143	0.92389	1.0065	0.92451	1.0065	0.92391
359.46	0.87988	2.18957	1.0146	0.68334	0.74231	0.99745	1.05752	2.19517	2.9154	1.023	0.80259	0.96708	1.0726	1.9434	1.0207	1.0275	0.98892	0.892168	1.0273	0.970866	0.96147	0.93507	0.8631	1.0213	0.96898	0.95816	2.074	0.97361	1.0111	0.998	1.035	0.90869	0.98218	0.87132	0.98218	0.79463
359.63	0.93568	2.1717	0.95656	0.48635	1.026	0.79042	1.04646	2.74753	2.77522	1.0982	1.1476	0.56388	1.0614	1.6958	1.0498	0.84623	0.98107	0.939381	0.9453	0.999623	0.93697	0.94553	0.76507	0.87988	1.0489	0.92983	1.8454	1.0029	1.0134	1.0898	1.0847	0.92945	1.0892	0.94738	1.0892	0.99473
359.96	0.92637	1.8034	1.0573	0.45162	0.98999	0.93152	0.912862	1.93598	3.0263	1.0006	1.0049	0.88637	0.96755	1.9661	1.0285	1.0571	1.0025	0.996855	1.0022	0.884571	0.96192	0.87018	0.79715	1.0287	0.85629	0.82402	2.1208	0.92704	1.0442	1.0831	0.78512	0.86993	0.78815	0.83564	0.78815	0.84326
360.22	1.1933	1.86021	1.1013	1.9089	1.1052	1.0122	1.11215	1.83779	3.62033	1.0768	1.0147	1.315	1.0257	2.2385	1.177	1.3804	1.0913	1.34352	1.0806	1.21713	1.2998	1.1153	1.8536	1.1522	1.2158	1.0373	2.1092	1.1299	0.94357	1.0875	1.5651	1.2009	1.4274	1.2189	1.4274	1.3032
360.46	1.0533	2.03783	0.94625	0.60223	0.97486	0.86758	1.0947	2.34887	3.23935	0.98721	1.076	0.83404	1.0441	1.8079	1.0523	0.81762	1.0197	1.00266	1.0044	1.08219	0.98536	0.9452	0.71569	1.0293	1.0656	1.0261	2.0431	0.96668	0.97352	1.0121	0.97434	0.97354	1.0589	0.9623	1.0589	0.57954
360.66	0.9942	1.98879	0.97856	0.40645	1.5189	0.93169	1.04701	2.13461	1.03018	1.1562	1.3481	0.67265	1.0478	2.0852	0.95576	0.93036	1.08	1.03644	0.32338	1.04648	0.98596	1.0367	0.74771	0.97504	1.0545	0.89743	1.9299	1.0105	0.9703	1.1496	0.87988	0.98147	1.0747	0.9549	1.0747	0.96138
360.89	1.0184	1.85395	0.89806	1.0904	0.94596	0.82038	0.99578	2.25986	2.6472	0.87963	0.99822	0.96606	0.97906	1.8507	0.97867	1.4431	0.98265	1.00716	0.9202	1.00661	1.0153	0.99451	0.85375	0.9721	1.1711	1.0546	2.1141	1.0199	0.96953	1.0256	1.1874	0.9904	1.1319	1.0098	1.1319	0.95444
361.24	1.0142	2.07929	0.93479	0.93805	0.983	1.1203	1.15665	1.85601	2.98644	0.93698	1.0318	1.3265	1.0587	2.1044	1.0254	1.0378	1.0325	1.04596	1.0508	1.03055	0.91971	0.9696	1.5217	0.99034	1.0763	1.0338	2.2772	0.94272	1.048	0.99355	1.0794	0.92869	1.0232	0.9501	1.0232	0.52499
361.56	0.95317	1.98223	0.922	1.0034	0.96347	0.77182	0.977692	2.56825	2.94835	0.86553	0.96158	1.1678	0.98062	1.5966	1.0037	0.83954	1.0124	0.965535	0.97024	0.972669	0.95313	0.90187	0.97174	0.9074	1.0609	0.97773	2.0343	0.97222	1.0124	1.0021	1.0948	0.95386	1.1035	0.92637	1.1035	0.99763
361.9	1.2251	2.14589	0.93937	0.83013	0.91563	0.87574	1.4618	2.45038	3.2689	0.99291	1.0736	1.0234	1.1222	2.097	1.0832	1.0512	1.1551	1.16518	1.0761	1.31632	1.1844	1.0153	1.0466	1.0304	1.0456	1.0523	2.032	1.1799	0.94848	1.0183	1.1759	1.1744	1.1416	1.05	1.1416	0.91353
362.09	1.0845	1.90693	0.79313	0.81746	0.88059	0.77893	1.20881	2.44814	3.46202	0.93639	0.97708	0.76927	0.98428	1.8453	0.93295	0.94903	1.0365	1.03006	0.96447	1.21308	1.0461	1.0779	1.0481	1.0091	1.2202	1.1145	2.3292	1.0294	0.9474	1.0058	1.2488	1.0402	1.1871	1.005	1.1871	0.90045
362.43	1.051	2.16597	0.85686	1.0657	0.89833	0.96647	1.2931	2.24112	3.186	0.85044	0.8975	1.4054	0.84622	1.8394	0.97552	1.1916	0.93109	1.03762	0.98133	1.31406	0.95816	1.0562	1.5224	0.82433	1.131	1.0563	1.8908	0.99735	1.087	0.97929	1.1185	0.90554	1.1111	0.95901	1.1111	0.92132
362.68	1.0337	1.70284	0.90197	1.737	0.94355	0.90568	1.08716	1.88018	2.96741	0.92575	1.0215	1.4621	1.0067	1.7851	0.97989	1.1384	0.98681	0.919433	0.99489	1.21492	0.88609	1.024	1.2187	0.81745	0.98034	0.99601	1.7703	1.003	1.1024	1.1543	1.0118	0.97252	1.1624	1.0921	1.1624	1.1094
363.17	0.87613	2.02503	0.86006	0.3906	0.911	0.95235	0.984698	2.12635	2.86176	0.9748	0.98929	0.5627	1.0986	1.8127	0.9576	0.7302	0.97781	0.797255	1.0018	0.856243	0.87746	0.90714	0.72972	0.89336	0.97504	0.99281	2.035	0.93295	1.1031	1.0405	0.88274	0.86078	0.93609	0.90826	0.93609	0.85581
363.56	1.0439	2.0449	0.86831	1.4549	0.92135	1.0356	1.08472	1.9746	2.907	0.93279	0.95802	1.1118	1.0101	1.8674	1.0195	1.1071	0.96942	1.02007	1.026	1.07984	0.93333	0.99656	0.96151	0.94541	0.98522	1.0472	1.8956	1.0317	1.1419	0.94982	1.0941	0.97357	0.92488	0.98864	0.92488	0.90811
363.82	1.0215	1.82357	0.93376	1.0583	0.91337	0.94216	0.968033	1.93552	3.0488	0.9411	0.90384	1.2085	0.95779	1.7335	0.99997	0.8151	0.9912	1.06799	1.0696	1.01997	0.97769	0.99667	0.91121	0.93444	0.91846	0.97988	1.9184	1.0928	0.84266	0.90555	1.1224	1.0626	0.96807	0.98	0.96807	0.94804
364.08	1.0576	1.94113	0.92014	0.95472	1.0561	1.0405	0.992515	1.86557	3.02021	0.9849	1.0955	1.0312	1.0318	1.9355	1.0279	1.0033	1.0127	1.05607	1.056	1.03593	0.98988	1.0322	1.0184	0.92038	1.0581	1.0084	1.88	1.0773	0.98679	0.96253	1.0771	1.0551	1.0764	1.0232	1.0764	0.87985
364.34	1.0367	1.91136	1.0045	0.81034	1.0791	1.0294	0.97541	1.85677	2.71346	1.0404	1.1079	0.80695	1.0142	2.0897	0.93082	0.98529	1.0272	1.08957	0.96301	1.01756	1.0886	1.0107	1.4387	0.93892	1.145	1.0448	2.1809	1.1049	1.0871	1.007	1.2667	1.0797	1.181	1.0264	1.181	0.89085
364.51	0.93938	1.94918	0.94938	0.66012	1.017	0.9265	1.02038	2.10381	2.94627	1.0191	1.0815	1.0355	0.98297	1.7617	1.0352	0.74034	1.0034	0.883814	0.97873	0.945857	0.93171	1.0055	0.71674	0.88013	1.0844	1.1022	2.1932	1.0323	1.0605	0.85476	1.0076	0.98162	1.0768	1.0029	1.0768	0.56271
364.74	0.9903	2.19784	0.8803	0.7643	1.0142	1.0278	1.12305	2.1384	2.83614	1.1174	1.2367	1.11	1.2015	2.0755	0.97581	1.0489	1.1052	1.04369	1.0572	1.09117	0.92465	0.95679	1.0721	1.1022	1.1163	1.0656	2.8414	1.0307	0.98305	1.0414	1.2406	1.0065	1.1493	1.0004	1.1493	1.1366
365.04	1.0628	2.13409	1.0494	0.98728	0.99958	0.85745	1.18849	2.48888	3.28102	1.0497	1.0736	0.90889	1.0753	1.7743	1.0322	0.83644	0.96782	1.06459	1.1415	1.14977	0.94132	0.90997	0.81893	0.82292	0.0018688	1.2662	1.9207	1.0229	1.1237	1.0766	1.2077	0.93297	0.0021846	0.88525	0.0021846	0.9491
365.33	1.1641	2.224	1.1879	23.442	1.0906	0.91252	1.1198	2.43721	2.97319	1.0179	1.0488	20.117	0.97278	2.0388	1.0716	19.678	1.0187	1.03119	0.97626	1.1324	1.0285	1.0064	19.338	0.88194	1.137	1.059	2.1996	1.0318	1.1184	1.0121	1.2022	0.96804	1.155	1.0199	1.155	0.9625
365.57	1.0375	2.0934	1.1086	0.85301	1.2125	1.0692	0.99677	1.95791	3.31496	0.98957	1.0653	0.89175	0.99847	1.9607	0.89424	0.87536	1.0205	0.998022	0.97253	0.958504	0.99591	0.98671	0.96938	0.99367	1.1297	1.0737	2.6357	1.0574	1.0702	1.0027	1.1655	1.0106	1.2205	0.99937	1.2205	1.0862
365.92	0.92944	2.59633	0.95785	0.84032	0.003918	0.86832	1.33829	2.99006	3.32272	0.93427	0.027907	0.77816	0.99321	1.8667	1.1894	0.80122	1.0688	0.927361	1.117	1.24806	0.90896	0.91033	0.99992	0.86609	1.0911	1.0765	1.9392	0.98605	1.0305	1.0749	1.0474	0.8452	0.99546	0.85069	0.99546	0.94516
366.23	0.99642	2.26233	0.8772	1.1155	1.0316	0.96645	1.13001	2.34086	2.8703	0.87173	1.0633	0.90034	0.99115	1.8624	0.97528	0.76814	0.93909	0.882108	0.98511	1.076	0.95703	0.96246	0.9812	0.93762	1.048	1.0312	2.3622	0.967	0.95535	1.0464	0.98275	0.95014	0.99596	0.9642	0.99596	0.86878
366.42	1.0825	2.46677	0.85478	0.54515	0.95812	0.92261	1.30365	2.67369	2.92733	0.89221	1.057	0.89615	0.93747	1.7199	0.9906	1.0144	0.96244	0.890255	0.96671	1.25494	0.82585	0.93967	0.84042	0.7959	1.1537	1.0824	1.7451	0.98458	1.0791	1.0836	1.1119	0.92179	1.0768	0.88517	1.0768	0.5549
366.6	1.016	1.88118	1.0272	0.56557	1.0375	0.95194	1.2678	1.97616	2.96244	1.0537	1.0683	0.93445	1.0611	1.923	1.1088	1.0951	1.0367	1.03754	1.0587	1.13823	0.92842	0.97486	0.79121	0.88115	1.2031	1.0959	2.1584	1.0414	1.0688	0.99751	1.1511	0.95345	1.1896	0.9648	1.1896	0.74417
366.78	1.0392	1.99007	1.0095	1.3074	1.0388	1.0154	1.04358	1.95989	3.29971	0.94743	1.0157	1.3679	0.96911	2.0281	1.0104	1.2863	0.99279	1.08049	1.0583	1.10459	1.0251	0.97961	1.259	1.0422	1.0447	1.0396	2.1588	1.0069	0.90214	1.1362	1.25	0.98687	1.0699	1.004	1.0699	0.29039
367.1	0.99363	2.06184	0.85668	0.6011	0.95151	0.81868	1.02004	2.51849	3.03941	0.94756	1.0177	0.96288	1.0748	1.6528	0.9847	0.97099	1.0617	1.07304	1.0682	0.962944	0.91737	0.9939	1.0989	0.94208	1.0725	1.0089	2.33	0.98638	0.91305	1.153	1.0339	0.93061	1.0179	0.93273	1.0179	0.77077
367.59	0.94895	1.93637	0.85961	0.76177	0.88844	0.90561	0.948434	2.13819	2.97839	0.90509	0.93813	0.81858	1.0513	1.8476	0.95105	0.76299	1.0006	0.96884	1.038	0.910488	0.90755	0.93552	0.90178	0.89667	0.9821	0.90067	2.2122	0.99865	0.95355	1.0756	1.0101	0.95009	0.99121	0.96635	0.99121	1.0839
367.81	1.0389	1.37437	0.8778	1.2162	1.0608	0.90417	0.998394	1.52004	3.15317	1.0154	1.1543	1.2172	1.1022	1.9419	1.0192	1.054	0.99838	1.02453	1.0857	1.02672	0.93918	0.9929	1.2867	0.85834	1.049	1.02	2.3311	0.99127	1.04	1.1376	1.1237	1.0248	1.1053	1.0084	1.1053	0.96832
368.17	0.90946	1.74904	0.87533	0.48946	0.99536	1.0877	0.885719	1.60802	2.96133	0.93877	1.1197	0.8248	1.0714	2.1251	0.85616	0.90298	0.92464	0.914991	0.99961	0.885305	0.86983	0.95541	0.86213	0.90122	1.0243	1.0037	2.2031	0.93961	0.96469	1.0345	0.99055	0.86695	0.96043	0.89297	0.96043	0.5081
368.39	0.96993	1.66138	1.0093	0.9468	1.0245	0.73845	0.809297	2.24982	2.70798	1.0411	1.0757	0.99734	1.0068	1.7159	1.0783	0.8891	0.95295	0.916144	0.87764	0.92552	1.0198	0.94213	0.7549	0.86997	1.1279	1.0806	2.1251	1.0373	0.96161	1.0486	1.0598	0.94904	1.1345	0.92205	1.1345	0.35955
368.55	0.98921	1.67527	0.82893	0.74505	0.91479	0.98057	0.807759	1.70846	2.96825	0.89492	0.94284	0.93084	0.96002	1.9003	0.8814	0.82926	0.96467	0.887724	0.92701	0.875643	0.93775	0.95423	0.89246	0.82056	1.1261	1.0449	2.1848	0.98386	0.87841	1.009	1.1347	0.97407	1.1188	0.93813	1.1188	0.76362
368.76	0.89711	1.79734	0.86254	0.99128	0.96843	0.9177	0.907417	1.95853	3.11333	1.0087	1.0916	1.131	1.0366	1.9801	1.1096	1.1785	1.0537	1.18541	1.0701	0.988166	1.0521	0.96841	1.2293	1.0224	0.82156	0.98257	2.6523	1.0817	0.93797	0.93614	1.2574	0.98704	0.89579	0.94819	0.89579	1.0582
369.25	0.9695	1.65844	0.81133	0.81862	0.79411	0.86221	0.857056	1.92347	3.06029	0.90987	0.79878	0.99504	0.92647	1.7244	1.0154	1.2744	1.011	1.03336	1.0008	0.971994	1.0661	0.9821	0.99321	0.9914	1.1038	1.046	2.4421	0.98859	1.0096	0.97426	1.1652	0.99073	1.0518	0.93374	1.0518	0.97481
369.54	0.95831	1.86698	0.80668	1.1389	0.90069	0.84557	1.01954	2.20795	2.76145	0.94518	0.99684	1.1056	1.0024	1.8775	1.0291	1.1117	1.0156	1.01732	0.98021	1.07052	1.0209	1.0689	1.5372	0.937	1.1636	1.0695	2.3268	0.98507	1.0235	1.0022	1.1382	0.96458	1.1065	1.0256	1.1065	0.86011
369.85	0.93765	1.7805	0.7188	0.87706	0.87158	1.0148	0.983254	1.75454	2.94322	0.95218	1.0714	1.0425	1.0466	2.0041	0.98472	1.0452	1.0479	0.966747	0.96418	0.903342	0.95329	1.0137	0.87306	1.0027	1.055	1.0391	2.6548	1.0381	0.98687	0.98798	1.1707	0.97178	1.0584	1.0329	1.0584	0.83006
370.21	0.99615	2.21805	0.87026	1.0462	0.97059	0.88392	1.23623	2.50934	2.81846	0.97686	1.0502	1.199	1.0657	1.6482	0.94267	0.84871	1.0206	0.902693	0.97488	1.06509	0.93706	0.93125	1.139	0.91185	1.1327	1.0831	2.3513	1.0462	0.99869	0.97172	1.0441	0.94941	1.0682	0.9251	1.0682	0.88409
370.43	0.9757	1.95235	0.90665	0.54544	0.96398	0.86531	1.02713	2.25624	2.91546	0.88938	1.0304	0.74136	0.97163	1.7795	0.97891	0.618	0.98795	0.975825	0.96485	1.00831	0.89924	1.0388	0.70948	0.9092	1.0963	1.1263	2.4006	0.97514	0.91778	0.97104	1.0647	0.93287	1.0067	0.97596	1.0067	0.77541
370.65	0.95565	2.1491	0.91716	0.55034	0.99251	0.9318	1.07482	2.30639	2.98351	0.89576	0.99226	0.6834	0.98842	1.7906	0.96127	0.66817	0.96837	0.9232	1.0484	1.04993	0.89389	1.0011	0.77465	0.88565	1.0179	0.931	2.382	1.005	0.97439	1.0722	1.0293	0.96084	0.98261	0.97707	0.98261	0.91195
371.08	1.116	2.2034	1.2497	1.3292	1.1589	0.92297	1.10163	2.3873	2.95063	0.97929	1.0353	1.1503	1.0136	1.8859	1.072	1.0683	1.084	1.07201	1.0376	1.09327	1.1405	0.96567	1.3621	1.0423	1.1052	0.96305	2.4859	1.0867	0.93386	1.0327	1.2731	1.0609	1.1721	1.0474	1.1721	0.99456
371.24	1.1761	2.16638	1.2693	1.1191	1.1541	0.92015	1.08932	2.35437	3.07489	0.88614	1.0329	1.1037	1.0241	2.0488	1.1064	1.2014	1.0975	1.27913	1.0288	1.16479	1.1992	1.0178	1.0864	1.0688	0.99431	0.99321	2.4457	1.1697	1.046	1.1312	1.3285	1.1649	1.1683	1.0987	1.1683	1.1788
371.5	1.1746	2.51944	0.88721	1.1175	0.99298	1.0035	1.3202	2.51066	2.57123	0.99335	1.031	1.0313	0.98431	2.0389	1.0404	1.2355	1.074	1.07171	0.77956	1.19071	1.0826	0.98415	1.2745	0.98691	1.2141	1.1055	2.4697	1.1699	1.0525	1.1061	1.2256	1.0944	1.2882	1.0376	1.2882	0.81226
371.88	1.0183	2.11927	0.99248	0.6301	1.0206	0.9753	0.946147	2.17294	3.09385	0.94267	1.0204	1.1491	0.99896	1.9622	1.0155	0.74441	0.97693	0.983704	1.0895	0.996558	0.94311	0.87545	0.69126	0.92	0.90953	0.98732	2.2656	1.0354	1.1067	1.0864	0.999	0.9656	0.92486	0.9153	0.92486	0.972
372.28	1.3096	2.44437	1.5718	1.8214	1.2556	0.82035	1.15303	2.97967	3.18936	1.0903	1.0908	0.8806	1.0478	1.9791	1.1745	1.0431	1.1472	1.27803	1.1571	1.22568	1.2752	1.0331	0.94058	0.95447	1.0985	0.99013	2.435	1.235	0.98123	1.013	1.5189	1.1975	1.2453	1.1664	1.2453	1.1135
372.48	1.0789	2.17076	1.2583	1.1147	1.162	1.0079	1.0265	2.15374	2.36366	1.0256	1.0762	0.82091	0.95508	1.9063	1.1002	0.90223	1.0073	1.02693	0.82727	0.983795	1.0125	0.92221	1.1279	0.91134	1.0985	0.93742	2.3941	1.0336	1.0209	1.079	1.1381	0.94162	1.0728	0.92295	1.0728	0.89911
372.75	1.0295	1.99311	1.0942	16.768	0.94533	0.97414	0.883348	2.04602	1.60143	1.065	0.9585	17.294	0.96375	1.9645	1.0599	16.696	1.0097	1.0187	0.50993	0.956593	1.0634	0.96342	14.491	0.97176	1.123	1.0383	2.2641	1.0895	1.0246	1.0817	1.1822	1.0043	1.1562	1.0141	1.1562	0.90027
372.95	1.0667	1.74676	1.0033	1.3813	1.0538	0.80677	0.871165	2.16513	2.20995	1.0363	0.99772	1.0496	0.9586	1.7247	1.0168	1.1625	0.98734	1.08808	0.7147	1.01965	1.1104	0.9741	1.0506	0.98751	1.1752	0.89069	2.2614	1.0907	0.89175	1.2211	1.2068	1.1051	1.2131	0.98416	1.2131	0.68533
373.17	1.0508	1.96126	0.968	0.62842	1.0106	1.0083	0.93529	1.94511	2.91454	0.96437	0.98782	0.75755	0.89216	1.8762	1.0026	0.74569	0.95671	0.987894	1.0325	0.98599	0.97971	0.936	0.55048	1.0149	1.1234	0.95466	2.4894	0.99114	0.90468	1.021	1.1299	0.91689	1.0513	0.92375	1.0513	0.84758
373.57	1.0781	1.98726	1.0985	1.1968	1.1336	0.93569	1.08535	2.12384	3.12235	1.058	1.0532	1.1628	0.91721	1.8412	1.1799	1.2815	1.0171	1.14564	1.0509	1.17483	1.0531	1.0058	0.82421	0.97244	1.2582	1.061	2.2688	1.0095	0.89651	1.1264	1.3304	1.0595	1.3149	1.0609	1.3149	0.95664
373.79	1.0573	2.03193	0.89705	0.97924	1.1181	0.97899	1.1224	2.07554	3.02043	1.0185	1.1311	1.0659	0.92855	1.9233	0.99456	1.0068	1.0012	1.08335	1.0172	1.16039	1.0521	1.0363	1.1232	0.89621	1.2106	1.0319	2.0177	1.0581	1.1007	1.0659	1.2896	1.0586	1.2914	1.0411	1.2914	1.005
373.99	1.1794	2.24002	0.95021	0.69252	1.1391	0.98275	1.41701	2.27933	2.95455	1.1568	1.2118	1.0212	1.028	2.0608	1.2238	0.94147	1.1008	1.20408	1.0029	1.26749	1.1388	1.1184	1.0605	1.0121	1.1094	0.94921	2.622	1.0348	0.88934	1.0713	1.1703	1.0237	1.1146	1.0871	1.1146	1.1137
374.42	1.0194	2.0382	1.0798	1.0212	1.132	0.92234	1.01787	2.20981	2.88462	1.0036	1.0393	0.87921	0.84418	1.7234	1.0769	0.99533	0.95993	1.05727	0.91597	1.14939	1.1196	0.95788	0.9527	0.93183	1.1718	1.0083	2.1253	1.0203	0.98101	1.149	1.1352	1.0164	1.1808	0.99692	1.1808	0.94083
374.75	1.2552	1.82077	0.92501	1.2539	1.0296	0.82831	1.0353	2.19818	1.20766	1.0919	1.0515	1.1987	0.85477	1.7191	0.46973	1.3965	0.40386	0.480276	0.41596	1.20405	1.1037	1.0005	1.1367	0.74124	1.1286	0.98688	1.4887	1.0176	1.073	1.1199	1.2806	1.0157	1.1279	0.95732	1.1279	1.0563
375.14	0.48188	1.77343	0.78181	0.68725	0.89783	0.84747	0.967174	2.09262	2.6008	1.1192	1.1932	0.78222	1.0579	1.7673	1.1821	0.75944	1.0382	1.0345	1.0258	0.980268	1.0434	0.94783	0.86169	0.94538	1.0711	0.99557	2.3886	1.0228	0.97872	1.1133	1.066	0.99285	1.0577	0.96137	1.0577	0.91887
375.4	1.024	1.88314	0.90215	1.2922	0.99784	0.82217	1.00479	2.29045	3.05459	0.89377	0.91147	1.035	0.88249	1.7923	0.99931	1.2516	0.95131	1.06606	0.90418	1.15863	1.1145	1.095	1.1928	1.0649	1.3102	1.1622	2.7162	0.992	0.92765	1.0999	1.3384	1.0292	1.4081	1.0206	1.4081	2.1082
375.58	0.92628	2.0745	0.87686	0.70985	0.97119	0.9563	0.992883	2.1693	2.92746	0.92734	1.0498	0.84256	0.95491	1.8629	0.9623	0.83049	0.91848	0.977732	1.0472	0.929558	0.92141	0.89405	0.96823	0.87384	1.0283	1.056	2.4295	0.88453	1.0723	1.1065	0.98967	0.88173	0.99822	0.88181	0.99822	0.83839
375.82	0.90655	2.04228	0.83788	1.1877	0.91753	0.93722	0.964605	2.17909	2.74973	0.90395	1.0036	0.91625	0.98183	1.8477	1.0131	1.0097	0.97405	0.889199	0.99874	0.913626	0.91993	0.92859	0.71891	0.8575	1.0622	1.044	2.4156	0.95288	0.84246	1.0331	1.0231	0.89672	0.95754	0.88209	0.95754	0.77182
376.09	1.0411	2.10648	1.0397	1.0792	1.041	0.88016	1.16453	2.39329	3.08575	1.0414	1.045	1.2237	0.97781	2.0442	1.1613	1.958	1.0765	1.14949	1.0417	1.12861	1.1254	0.99041	1.311	1.0027	1.1058	1.0056	2.3384	1.0252	0.96936	0.99429	1.1865	1.0094	1.1141	1.0143	1.1141	0.66539
376.27	1.0472	1.72802	0.94318	1.1213	0.9605	0.93483	0.878399	1.84849	2.93788	0.94354	0.83764	1.103	0.83899	1.8388	0.99189	1.3725	0.95146	1.01327	0.93382	1.02356	1.0982	1.0152	1.1251	1.2754	1.1729	1.0462	3.1009	1.0085	0.94651	1.0826	1.1833	0.94405	1.1445	0.96139	1.1445	0.95985
376.51	0.99435	2.09612	0.8513	1.2492	1.0385	0.86498	1.00916	2.42332	2.96071	0.9405	1.0561	0.9488	0.94417	1.8862	1.0408	0.83095	0.96048	0.919712	0.92863	1.03345	1.0504	0.94781	0.92907	0.98476	1.047	1.0245	2.6049	0.95389	0.97535	1.1564	1.0058	0.93768	1.0159	0.90937	1.0159	1.8761
376.8	0.92324	1.95026	1.0751	0.94525	1.1109	0.9301	1.0018	2.09683	3.06206	1.0413	1.1897	0.74829	1.069	2.0454	1.0721	0.69136	0.98629	0.954687	1.0666	0.931395	0.91258	0.93293	0.76451	0.8976	1.054	0.99794	2.5147	0.95655	1.0348	1.0095	0.92806	0.90396	0.98651	0.91905	0.98651	1.4029
377.11	1.0431	1.888	1.061	1.2072	1.0061	0.66079	0.892866	2.85719	3.11814	1.0307	0.91669	0.86433	0.86008	1.3775	1.04	1.356	0.9852	1.10259	0.91804	1.01527	1.1218	1.0283	1.0296	0.93237	1.0776	0.9804	2.3027	0.96548	0.83186	1.0906	1.1807	1.0051	1.0878	1.01	1.0878	0.94263
377.34	1.0154	1.99395	1.0572	0.98041	1.0733	0.85006	0.998285	2.34566	2.97731	1.0024	0.99605	1.0805	0.90541	1.7117	1.1876	1.0114	0.98166	1.14426	0.96114	1.07189	1.1374	0.93019	0.93365	0.99548	1.0513	0.95246	2.2588	1.0464	0.95482	0.98523	1.2444	1.0005	1.06	0.92637	1.06	0.98849
377.74	1.0796	1.832	1.2063	1.0981	1.0905	0.87254	0.912929	2.09962	3.1836	1.1037	1.0586	1.0254	0.95479	1.97	1.1721	1.2196	1.0509	1.20661	0.99462	0.997932	1.1701	0.99378	0.93336	1.0082	1.1461	1.0056	2.4117	1.0864	0.86443	1.0062	1.3107	1.0785	1.2295	1.008	1.2295	1.0014
377.96	1.0818	1.30458	1.0824	1.5841	1.0305	0.87327	0.953811	1.49391	2.75282	0.90014	0.99013	1.2131	0.93424	1.9054	1.1166	1.3741	1.0219	1.07242	0.93555	1.02717	1.128	1.0139	1.074	0.96069	1.1347	1.0118	2.3004	1.1162	0.78586	0.97494	1.1699	1.0538	1.1539	1.0225	1.1539	0.49274
378.17	1.0544	1.91475	0.81581	0.80829	0.93609	0.93354	0.935624	2.05106	3.00216	1.0056	1.0727	0.90848	1.0286	1.9045	1.1035	0.79612	1.0588	0.984751	1.0354	0.977124	1.0469	0.94171	0.8076	0.99283	1.0868	1.0682	2.7807	0.99479	0.93528	0.88931	1.0794	0.96731	1.0612	0.93558	1.0612	0.83899
378.37	0.9784	1.77771	0.70333	1.1351	0.82027	1.0124	0.935991	1.75594	3.31488	0.91076	0.97444	1.2636	1.0639	1.9952	1.0333	0.92433	1.029	1.0104	1.1055	0.913775	0.91353	1.0011	1.0761	0.89462	1.0892	1.0448	2.5348	0.95772	1.0205	1.0316	1.0843	0.93312	1.0138	0.99194	1.0138	0.83412
378.6	0.90702	1.99367	0.69427	1.4331	0.82189	0.8705	0.974674	2.29026	2.71883	0.88149	0.98792	1.6379	0.99708	1.8654	0.94806	1.7759	0.93722	0.858062	0.95713	0.944344	0.86573	0.90021	1.8954	0.87045	1.0185	1.0491	2.4646	0.90232	1.0694	1.0152	0.9736	0.88607	0.92083	0.86342	0.92083	0.74162
378.94	0.90619	1.89772	0.75296	0.73035	0.82846	0.44019	0.957989	4.31114	2.78797	0.97401	1.1088	0.82328	1.0523	0.88398	0.96575	0.8494	0.94633	0.885092	1.025	0.909017	0.86288	0.92182	0.62021	0.86417	0.99807	1.0505	2.5026	0.9352	0.97804	1.0687	0.94386	0.88668	0.92852	0.88764	0.92852	0.71363
379.23	1.0023	1.69066	0.84139	1.5961	0.90787	0.92989	1.00649	1.81813	3.03586	0.97802	0.95517	1.0781	0.9057	1.8205	1.1097	1.2559	0.90571	1.027	0.96112	0.985288	0.98491	0.98016	0.88437	0.84119	1.1267	1.0104	2.1225	0.91121	0.98939	1.0583	1.0795	0.87522	0.99459	0.89259	0.99459	0.96769
379.49	1.0412	1.65924	0.80536	0.77335	0.97374	0.8921	0.89675	1.85993	3.06843	1.0657	1.0442	1.1368	1.0129	1.9495	1.0378	0.94339	1.0608	1.05649	0.95488	0.929779	1.0897	1.0524	1.3046	0.98823	1.1469	0.93624	2.7345	1.0067	1.0772	1.0926	1.0612	1.0093	1.1469	1.0429	1.1469	1.0221
379.81	0.9765	2.00582	0.88966	0.68517	0.93147	0.84232	0.977379	2.38131	2.80237	1.0061	1.0012	0.94155	1.1034	1.8712	0.99053	0.9951	1.0482	0.904622	0.90684	0.991987	1.0293	1.0169	0.76564	0.98863	1.1085	1.0829	2.8012	1.0314	1.0164	1.0851	1.2425	1.0333	1.1194	1.0284	1.1194	0.9471
380.1	1.1395	1.84773	0.92823	0.90333	0.97676	0.91171	0.96445	2.02667	2.96557	1.0152	1.0173	1.0965	0.97535	1.9358	1.0801	1.0809	0.99735	1.05251	1.0426	1.02294	1.0077	1.0339	1.1531	0.89844	1.1004	1.0544	2.1029	1.0555	1.027	0.94398	1.1217	0.9983	1.1607	1.0137	1.1607	0.98643
380.54	0.96042	1.83793	0.90584	0.77443	0.85218	0.8297	0.870834	2.21518	3.23486	1.1481	1.1008	0.73798	1.0552	2.0663	1.1797	0.78268	1.0425	1.24914	1.1654	1.01386	1.1643	0.89444	0.75355	0.90023	1.0983	0.99245	2.1375	1.0567	1.0071	1.1457	1.1992	0.98784	1.135	0.93496	1.135	0.88773
380.74	1.1489	1.9142	0.77785	0.81791	0.82	1.0017	0.965978	1.91095	3.57959	0.9694	0.94443	0.70711	0.98998	2.0151	1.0268	0.88161	0.992	1.12372	1.1129	1.04272	1.0567	0.96065	1.1931	0.91125	1.1232	1.0123	2.444	1.0182	0.96661	1.0929	1.2858	1.0262	1.1446	1.0121	1.1446	0.96309
380.97	0.96195	1.86035	0.80016	0.84257	0.85265	0.90983	0.940964	2.04472	2.91239	1.0912	1.0914	0.92005	1.0428	1.854	1.0227	0.7964	1.0652	1.03473	0.99953	0.897894	0.99762	1.0379	0.93867	0.86331	1.1063	1.0474	2.3389	1.0161	0.97576	1.079	1.1895	0.99626	1.0988	0.99284	1.0988	0.89692
381.17	1.0154	2.06177	0.68689	0.96461	0.98461	0.98955	1.07661	2.08354	3.77925	1.0262	1.1045	1.0025	1.0956	2.0978	1.0583	1.0914	1.1581	1.1406	1.2183	1.0433	0.97868	0.97018	0.87953	0.9516	1.1365	0.96879	2.6894	1.0355	0.91395	1.0372	1.1402	0.94662	1.1122	0.95633	1.1122	0.8175
381.43	0.92765	2.02242	0.94351	0.83676	1.012	1.113	1.06663	1.81709	3.13089	1.0874	1.1782	0.86607	1.1553	2.2349	0.95715	0.78331	1.0356	0.923392	1.0455	0.935759	0.88202	0.90285	0.80812	0.87212	1.1127	1.0587	2.7091	0.91713	0.97127	0.96567	0.94224	0.88116	0.98695	0.82691	0.98695	133.06
381.77	1.0534	1.93893	0.83587	0.95912	0.95298	0.95321	0.98171	2.03411	2.9064	1.0079	1.0825	0.83334	1.0802	1.9714	0.9131	0.83293	0.99304	0.98948	0.97371	1.07149	0.90447	0.91083	0.76918	0.75065	1.0673	1.0524	2.0188	0.97758	0.93231	1.1184	1.0084	0.92641	0.98376	0.86197	0.98376	0.54857
382.15	1.1095	1.95082	1.2343	1.182	1.1109	0.94631	0.994189	2.06151	3.24683	1.0631	1.0534	1.0204	1.0571	2.1184	1.0705	1.1269	1.1124	1.21862	1.054	1.06101	1.1647	1.0003	1.4026	1.0636	1.1665	1.102	3.2318	1.0858	0.92968	0.95014	1.3869	1.0975	1.2884	1.0703	1.2884	1.2378
382.53	0.95822	2.01053	0.8648	1.0122	0.89729	0.46326	1.02857	4.33995	2.76666	1.0564	1.0937	1.1736	1.1934	1.2145	1.0627	0.89917	1.1098	1.09087	1.1009	0.986005	0.96235	0.85949	1.0148	0.87539	1.0618	1.078	2.6567	0.99078	0.93315	0.99839	1.1421	0.91941	1.0384	0.85334	1.0384	0.99742
382.78	0.8808	1.71862	0.76529	0.72466	0.81296	0.91679	0.837818	1.8746	3.19085	0.8975	0.92535	0.98841	1.0366	1.8592	1.0458	0.69911	0.99583	0.950732	1.0888	0.843518	0.92282	0.97086	0.73145	0.81685	1.0836	1.0892	2.3496	0.92145	0.92797	1.0351	1.0904	0.91829	1.033	0.94025	1.033	0.87385
383.04	0.93275	1.95505	0.97873	0.632	1.0352	0.88236	0.921531	2.21571	3.07558	1.2274	1.1595	0.70741	1.1629	2.0628	1.0834	0.90239	1.0801	1.08577	1.1498	0.893788	1.0304	0.97705	0.98024	0.97455	1.0957	0.89569	2.6378	1.0749	0.99471	1.1936	1.1648	1.0384	1.1436	0.99869	1.1436	1.0071
383.53	0.97848	1.85562	1.0181	0.85836	1.0113	0.90404	0.975709	2.05259	2.67268	1.0732	1.0357	1.1354	0.96434	1.9188	1.0453	1.1282	0.99162	1.00313	0.98216	1.007	0.96373	0.90371	1.0055	0.83317	1.0783	0.93558	2.1733	0.91319	1.0406	1.0812	1.149	0.90937	1.042	0.91613	1.042	0.83795
383.77	0.92941	2.01028	0.8857	0.7806	1.0094	1.0165	1.03049	1.97765	3.29226	1.0363	1.1601	1.2596	1.1181	2.2516	0.99337	0.86922	0.99665	1.05726	1.0817	1.02895	0.999	0.9812	0.99665	0.89045	1.0861	0.99005	2.3977	0.97967	1.0153	1.1708	1.0621	0.97814	1.0798	1.0018	1.0798	0.952
384.05	0.93997	1.89979	0.99275	0.71384	0.86115	0.93071	0.954379	2.04123	3.10166	1.1061	0.97399	0.80985	1.0532	2.0854	1.012	0.87149	1.0523	0.970062	0.93162	0.980538	1.0302	1.0291	1.0728	1.0805	1.1421	1.0834	3.1239	1.0277	1.0836	1.0044	1.222	1.0194	1.1892	1.0319	1.1892	0.7193
384.31	0.91835	2.06867	0.86076	0.68092	0.89782	1.0767	0.977693	1.9213	3.21829	1.112	1.1326	1.429	1.2149	2.3353	1.0439	0.94363	1.0555	1.00055	1.1701	0.880157	0.93678	0.83045	0.94805	0.96397	0.91037	1.0168	2.8287	0.9088	0.93014	1.0726	0.93546	0.89504	0.89221	0.87112	0.89221	0.81804
384.64	0.90078	1.84308	0.9895	0.94909	1.0715	0.99707	0.926967	1.8485	3.03542	1.0995	1.1632	1.0614	1.0084	2.1553	1.0439	0.7992	0.96681	1.05519	0.98693	0.944253	1.0091	0.9935	1.1558	0.92296	1.1007	1.0005	2.4248	0.94295	0.86803	1.1126	1.0907	0.92594	1.0256	0.92497	1.0256	1.0966
385	1.0141	2.04824	1.2242	0.91783	1.123	0.88168	0.967389	2.32311	3.14444	1.0124	0.97717	1.3413	0.83698	1.653	1.0357	1.1097	0.91361	0.937105	0.95853	1.04188	1.0169	0.92551	0.98229	0.85809	1.1019	1.0562	2.1694	0.98497	0.9213	1.1348	1.017	0.88787	1.0555	0.87466	1.0555	0.95648
385.21	0.92227	1.87679	1.1309	0.86002	1.0499	0.80849	0.869324	2.32135	1.04449	0.95107	0.96216	1.0882	0.95062	1.6139	0.93928	0.96655	0.94548	0.925105	0.31766	0.963597	0.95966	0.91341	0.83108	0.87634	1.0936	1.0852	2.4125	0.9174	1.0401	0.998	1.0672	0.95413	0.98908	0.87351	0.98908	0.98111
385.4	0.95026	1.88245	1.0404	0.6923	1.0389	1.0089	0.951885	1.86584	2.93479	0.98316	1.0743	1.0074	1.0394	2.0274	1.0123	1.166	1.0364	1.07265	0.97583	0.970532	1.0119	0.97136	1.4168	0.90767	1.1027	1.0867	2.5286	1.0078	0.99774	1.1079	1.1697	1.0231	1.1332	0.93722	1.1332	1.0508
385.58	0.87418	1.95817	0.97293	0.46275	1.101	1.0262	0.9905	1.90818	2.8657	0.93754	1.0017	0.69412	0.97779	1.8464	0.91238	0.75454	0.94064	0.9394	1.0036	0.936741	0.86147	0.84119	0.60996	0.91136	1.0931	1.0442	2.2735	0.9207	0.96138	1.0532	1.0332	0.78594	0.98489	0.80992	0.98489	0.85163
385.78	1.0114	1.95886	1.1466	1.3204	1.1735	0.90221	1.00838	2.17118	3.02726	0.99159	1.0788	1.0491	0.94773	1.7547	0.96117	1.232	0.92358	1.05504	0.99425	1.03804	0.99517	0.88889	1.1435	0.81184	1.1904	0.9887	1.8922	0.95436	0.8196	1.0541	1.1376	0.92529	1.0775	0.86287	1.0775	0.87861
386.04	0.9268	1.78588	1.0148	0.59633	0.95287	0.90979	0.941839	1.96296	2.84976	0.95422	0.90072	0.93818	0.94612	1.7177	0.8986	0.91908	0.89325	0.859026	0.87355	0.960306	0.85286	0.94292	1.2086	0.73263	1.0321	1.0115	2.1885	0.92634	0.95985	1.023	1.059	0.87673	0.95591	0.8978	0.95591	0.8563
386.26	0.93138	2.0931	0.94236	0.71551	0.9919	1.0541	1.06521	1.98567	3.10861	0.92891	1.0406	1.4602	0.89626	1.8532	0.91823	0.93913	0.85603	0.898535	1.0036	1.07924	0.87642	0.90487	0.89575	0.7458	0.95536	0.96892	2.0077	0.8983	0.8941	1.082	0.83507	0.82892	0.85376	0.85349	0.85376	0.79246
386.56	0.96616	1.934	0.96516	1.1094	0.97037	0.80685	0.943825	2.39698	2.89178	0.9195	1.0184	1.0181	0.99339	1.6806	1.0381	0.82216	0.9536	0.896576	0.95703	0.957207	0.94979	0.8757	0.95251	0.87114	0.99959	0.99768	2.3325	0.96741	0.69752	1.0082	1.0082	0.9004	0.97623	0.88363	0.97623	0.91997
386.76	1.0039	1.89212	0.89056	0.82661	0.88177	0.91586	0.953459	2.06595	2.018	0.92235	0.93133	0.73378	1.0028	1.791	0.93876	1.0591	0.91425	0.952825	0.6677	0.965121	0.92645	0.99224	0.8434	0.78192	0.9542	0.99301	2.2851	0.99603	1.175	1.0131	1.0827	0.87297	0.98875	0.97655	0.98875	0.91183
387.03	0.97827	1.97656	0.92406	0.92347	0.94775	0.94148	0.9637	2.09942	2.92703	0.97862	1.045	1.0404	1.094	1.967	1.0723	1.0733	1.0715	1.03534	1.0302	0.933128	0.98419	0.99212	0.91408	0.83236	1.1556	1.0268	2.2569	1.048	0.9975	1.0953	1.2137	1.0472	1.1401	1.0249	1.1401	1.5973
387.2	0.9451	1.91181	0.85933	0.95425	0.88873	0.23613	0.938767	8.09642	2.79702	0.97692	0.99052	0.92703	1.0505	0.55311	0.9833	1.0545	0.98628	0.940334	0.97696	0.975927	0.95318	0.99716	0.75296	0.89771	1.121	1.0816	2.3819	1.0261	1.2098	1.1496	1.1742	0.98207	1.1077	0.95775	1.1077	0.86802
387.47	0.99007	1.84198	0.83063	0.82318	1.0879	0.94447	0.919721	1.95028	2.97945	0.91864	1.2161	0.82255	0.97447	1.8498	0.90774	0.76302	0.94656	0.920494	0.88711	0.958673	0.98765	0.99134	0.8576	1.0055	1.065	1.0512	2.9874	1.0319	0.9854	0.98014	1.0067	0.99328	1.0298	0.93808	1.0298	0.97704
387.71	1.0247	1.87256	0.89988	0.72364	0.93857	1.1026	0.947067	1.69831	3.11949	0.94709	0.9743	0.75844	0.99703	2.107	0.9624	1.0054	1.0468	1.08403	0.94553	0.969408	1.0519	1.0332	1.1064	0.94267	1.188	1.0683	2.8564	1.0571	1.0894	1.0367	1.3073	1.0583	1.2368	1.0246	1.2368	0.81385
388.1	0.92961	1.9252	1.007	0.68201	1.0515	0.57855	0.956142	3.32763	2.95096	1.0104	1.04	0.84732	0.9525	1.0133	0.96609	0.85146	0.94452	0.961538	0.93877	1.029	0.95063	0.95628	0.90419	0.8781	1.2009	1.0721	2.1905	0.98543	1.0224	1.1269	1.1143	0.94484	1.1333	0.92026	1.1333	0.83425
388.31	0.98668	1.70886	1.084	0.99776	0.99175	1.0277	0.908989	1.6628	3.21131	1.0699	0.93993	0.91823	0.95084	1.928	1.0562	0.96849	0.97292	1.05276	1.0241	0.986079	0.97369	1.0173	1.1512	0.84998	1.1539	1.0477	2.5036	0.94041	0.96854	1.0631	1.1644	0.8537	1.0586	0.90911	1.0586	0.94696
388.63	0.96254	1.93356	1.0295	0.92032	1.0692	1.0866	0.930253	1.77945	2.67126	1.0267	1.0907	0.92102	1.063	2.4138	0.95937	0.90248	1.0436	0.949098	0.93459	0.947708	0.96053	0.98955	1.5397	0.88308	1.097	1.0817	2.4343	0.92227	1.0087	0.95227	1.12	0.93767	1.0592	0.94707	1.0592	0.64078
388.87	1.0269	2.05188	1.1492	0.92693	1.0567	0.94788	1.15507	2.1647	2.95277	1.005	1.0589	0.93792	1.0101	1.9042	1.0249	1.0775	0.98359	0.99651	0.96965	1.2394	1.0098	0.92738	1.1205	0.90575	1.0226	1.0575	2.4182	0.98225	0.97908	1.0392	1.0984	0.94929	1.0392	0.90891	1.0392	1.1738
389.07	1.0917	2.07743	0.87644	0.59449	1.0918	0.92828	1.17626	2.23793	3.22426	0.98644	1.0647	0.64089	1.0599	1.9184	0.97617	0.5825	1.0546	1.1113	1.0541	1.14024	0.96041	0.94116	0.65265	0.8863	1.127	1.0397	2.4735	0.98251	1.0121	1.054	1.1184	0.94673	1.061	0.94494	1.061	1.0067
389.44	0.88022	1.94273	0.88958	0.68729	0.99598	0.98699	1.00638	1.96834	3.14404	0.958	1.0068	0.76679	0.90714	1.7683	1.0717	0.74996	0.88048	1.00827	0.97915	0.985873	0.91474	0.87772	0.76889	0.82283	0.98863	0.95265	2.2489	0.8595	0.98605	1.0995	0.94059	0.79389	0.89401	0.82666	0.89401	0.83242
389.62	0.96394	2.10688	0.85065	1.1633	0.90166	0.91364	1.07022	2.30603	3.14399	0.95985	1.0304	1.2178	1.0252	1.6287	1.1125	0.94555	1.0016	1.00215	1.0936	1.03104	0.94901	0.9609	1.0161	0.84532	1.0419	0.98519	2.3903	0.87447	0.9651	1.0124	1.0375	0.85502	0.96476	0.88753	0.96476	0.77764
389.89	0.95138	2.09058	1.1242	1.2924	1.0739	0.77328	1.05328	2.70353	2.77631	0.95875	1.0076	1.2545	0.90566	1.4615	1.0524	1.3504	0.93542	0.877225	0.94521	1.04633	0.87134	0.91359	1.0337	0.75568	1.0903	0.98953	1.9423	0.84624	1.1518	0.95487	0.99797	0.82719	0.96191	0.82153	0.96191	0.65045
390.05	0.91613	1.89705	0.91916	0.66281	0.84108	1.0287	0.956363	1.84412	3.07601	0.89712	0.85167	0.61711	0.96736	1.8004	0.90917	1.0141	0.85732	0.926539	0.96569	0.972247	0.80573	0.91174	1.0485	0.74827	1.0694	1.2264	1.949	0.8486	1.0116	1.077	1.1123	0.81806	0.96907	0.82605	0.96907	0.92684
390.25	0.98116	1.88039	1.0046	0.6546	1.0387	1.1322	0.973084	1.66083	2.69972	0.92946	0.98224	0.55209	1.0528	2.0006	0.83107	0.89295	0.89653	0.886362	0.89071	0.89734	0.88442	0.88397	1.1288	0.7923	1.0154	1.0189	2.1341	0.9225	1.005	1.0057	1.0561	0.87657	0.96357	0.88497	0.96357	0.79165
390.46	0.93936	1.97774	1.1124	0.86118	1.153	0.77931	0.950272	2.5378	3.03825	1.1049	1.1593	1.1458	1.0441	1.531	1.0295	1.0159	0.97883	0.79158	1.0292	0.938904	0.94533	0.9293	1.2587	0.9013	1.1013	0.99481	2.4261	0.8742	0.88418	1.1197	0.99512	0.85563	1.0398	0.89194	1.0398	0.95104
390.79	0.98092	1.89089	0.98697	1.0288	1.0609	0.89619	0.906521	2.10992	3.1395	0.98079	0.96662	0.89881	0.92201	1.8289	0.95395	0.98907	0.92112	1.04153	0.8907	1.0559	1.0385	0.98103	0.97439	0.92919	1.1257	1.1431	2.4841	1.0046	1.1022	1.121	1.1447	0.9648	1.0765	0.97668	1.0765	0.70253
391.06	0.92632	1.75611	0.92483	0.86156	0.9381	0.29812	0.877594	5.8906	3.36311	1.0129	1.0222	1.0951	1.0246	0.47228	1.0731	1.1708	1.0076	1.21992	1.0719	0.885657	1.0238	1.0172	1.485	1.0195	1.146	1.0726	2.9257	1.0009	0.62046	1.0592	1.2223	1.0222	1.1679	1.0175	1.1679	0.96596
391.31	0.99406	1.69933	0.88184	1.1052	0.89957	0.92618	0.872575	1.83477	0.673034	0.96782	0.93303	1.5761	0.90636	1.9595	1.0192	1.3427	0.96399	1.09161	0.18931	0.976296	1.1328	0.96833	1.0772	1.0164	1.0908	1.121	2.4224	1.0595	0.89628	0.99196	1.2105	0.99443	1.1293	0.97808	1.1293	0.72099
391.77	1.0345	1.82579	0.84025	0.89333	1.0208	0.92268	0.98406	1.97879	2.94595	1.0252	1.0581	0.86329	1.0051	1.8878	0.98675	0.9175	1.0086	1.0165	0.93156	1.04128	1.0401	1.0432	0.91561	0.81465	1.1889	1.0984	2.3601	1.0759	0.92909	0.96461	1.4388	1.0717	1.245	1.0651	1.245	0.719
392.18	0.94487	2.0065	0.73058	0.56849	0.88544	0.97983	0.96244	2.0478	3.00588	0.88546	0.97935	0.79466	1.0231	1.8266	0.92265	0.76253	1.0093	0.916901	1.0358	0.876184	0.89154	0.9021	0.9447	0.96088	1.1144	1.1197	2.9239	0.91651	0.93915	1.0181	0.94923	0.86453	1.0071	0.88198	1.0071	0.73889
392.36	0.9798	2.13459	0.95304	0.83558	1.0867	0.92787	1.05581	2.30053	2.77372	0.95712	1.1888	0.86497	1.0954	1.7394	1.0721	0.84734	0.97275	0.932174	0.98024	0.999721	0.86979	0.89857	0.74249	0.89063	1.1311	1.1299	2.7314	0.97755	0.93774	0.95799	1.0183	0.85854	0.99596	0.84615	0.99596	0.71276
392.77	1.17	2.27935	0.98298	0.97329	1.0112	0.91956	1.34472	2.47874	3.10798	0.89565	0.83851	0.92482	0.83805	1.7637	0.8487	1.38	0.92369	1.04388	0.81281	1.43232	1.0562	1.0211	1.3699	0.81594	1.0245	0.87616	2.0615	1.0005	0.96426	1.1317	1.1154	0.95141	0.98562	0.91208	0.98562	0.719
392.95	1.1407	2.38698	0.81924	1.0236	0.96368	0.91867	1.21641	2.5983	3.09713	0.86922	0.92603	0.87633	0.83396	1.6632	0.99317	0.98821	0.94738	0.981074	0.95644	1.32827	0.87634	0.97714	0.87911	0.84953	1.0315	0.93031	1.9083	1.0096	1.0263	1.033	0.9947	0.92014	1.0282	0.95077	1.0282	0.78731
393.17	1.012	1.84284	0.91244	0.7281	1.0823	0.94468	0.882701	1.95075	3.17005	0.95026	1.0041	0.67299	1.0031	1.7093	0.90766	0.70239	1.0145	0.971877	0.94687	0.897456	0.92686	0.95976	0.84246	0.97078	1.1343	1.0482	3.054	1.0418	1.0369	1.1807	1.062	0.95905	1.1486	0.96224	1.1486	0.81533
393.46	1.0835	1.70825	1.0042	0.52952	1.2822	0.92897	0.795792	1.83886	2.70979	0.96641	1.1425	0.73259	0.87394	1.8045	0.97874	0.94835	0.94554	0.864505	0.74657	0.892669	0.89011	0.93263	0.78453	0.86108	1.1177	0.84052	2.5185	0.88995	1.1641	1.0323	0.95111	0.92277	1.0794	0.89317	1.0794	0.84627
393.64	0.86914	1.91206	0.90925	0.72586	1.013	1.0602	0.892129	1.80349	3.01612	0.99876	1.1526	0.79634	1.1363	1.9774	0.95161	0.71911	0.9779	0.868114	1.042	0.799239	0.82823	0.85152	0.74246	0.84467	1.0971	1.1154	2.6605	0.88849	1.0259	1.022	0.81472	0.7863	0.9507	0.7702	0.9507	1.0195
393.8	0.89739	1.76168	0.86972	0.9329	0.92042	0.97596	0.852408	1.80508	3.03713	1.0429	1.0801	1.1198	1.1694	2.1023	0.96134	1.1045	1.0087	0.91997	1.0281	0.83662	0.84366	0.94403	0.97679	0.84198	0.99211	1.0289	2.7927	0.90861	0.99518	1.0856	0.95294	0.90953	0.93397	0.90053	0.93397	0.93611
394.05	0.87783	1.96553	0.88037	0.77197	0.98196	1.0323	0.966062	1.90403	2.86789	1.013	1.1413	1.0137	1.1849	2.0343	0.95186	0.88638	1.0345	0.901498	1.0553	0.819216	0.83684	0.90097	1.1494	0.82059	1.0548	1.0527	2.8873	0.91153	0.8492	0.87705	0.93362	0.86685	0.9361	0.86029	0.9361	0.77049
394.23	0.8629	2.05037	0.90219	0.89446	0.93601	0.73275	0.916176	2.79819	3.14654	0.95208	1.0644	0.95385	1.0662	1.4477	1.0004	0.86529	1.0487	0.948299	1.1404	0.910231	0.89068	0.8351	0.94849	0.902	1.0506	0.91348	2.9362	0.91764	0.96974	1.1121	0.91377	0.85609	0.9318	0.79705	0.9318	0.91919
394.48	1.0124	1.75416	1.0644	0.83017	0.93699	0.85948	0.838753	2.04095	3.37007	0.97912	0.96384	0.98228	0.96911	1.9065	1.0278	1.1054	1.029	1.05112	0.9775	0.9044	1.013	1.058	0.86198	0.9105	1.0965	1.0353	2.8808	1.022	0.97859	1.0112	1.2063	1.0534	1.0976	1.0717	1.0976	1.0764
394.74	0.98922	1.30302	0.66892	0.51523	0.86889	0.99314	0.870826	1.31202	3.28401	1.0173	1.2064	0.80511	1.2232	2.0523	1.0125	0.74326	1.0835	0.952701	1.0722	0.798099	0.87808	0.9551	0.92111	1.073	1.0089	1.0386	3.6393	0.94081	1.0044	1.0119	0.87807	0.94162	0.93376	0.93475	0.93376	0.73316
395.17	0.97999	1.99329	0.87188	0.93911	1.2853	0.98819	1.02157	2.01711	2.69172	1.3842	1.2951	1.1642	1.1677	1.7728	1.1748	0.76098	1.1745	1.21623	1.219	1.13489	1.0419	1.2151	0.83378	1.0501	1.5792	1.2188	2.3896	1.3997	1.0145	1.3536	1.439	1.1979	1.369	1.1084	1.369	1.1329
395.5	1.1371	2.10447	0.91991	61.684	1.1183	0.94628	1.08693	2.22394	3.2841	0.99033	1.1346	47.697	1.015	1.9801	1.0346	42.695	1.1375	1.05823	1.0668	1.07644	1.1189	0.95293	49.85	1.0086	1.106	0.96427	2.8912	1.038	0.99311	1.0266	1.1834	1.007	1.123	0.97821	1.123	0.91389
395.86	1.1973	1.87203	1.0397	1.3241	1.068	0.40677	0.922191	4.60218	2.88437	1.0036	0.9994	1.1663	0.97508	0.82694	1.0035	1.2221	1.0376	1.0791	0.90516	0.985009	1.1859	1.0143	0.69757	1.0159	0.13372	1.0745	2.9878	1.0561	0.92666	1.0489	1.294	1.0475	0.17453	1.0614	0.17453	1.0741
396.07	0.92246	1.98338	0.85797	0.71778	0.94179	0.96815	1.05731	2.04863	3.10182	1.0346	1.0776	0.91883	1.0115	1.9379	0.98627	0.87829	1.0227	0.95054	1.0061	0.968376	0.91705	0.94466	0.72722	0.92897	1.113	1.0775	2.8573	1.0255	0.94679	0.92962	1.0087	0.92712	1.0391	0.90995	1.0391	0.80092
396.45	0.97227	1.9128	0.76801	0.73944	0.89426	0.853	0.93244	2.24244	2.58323	0.9632	1.0467	1.2344	1.0251	1.6696	0.97347	1.3052	1.0106	0.980367	0.8806	0.930985	0.97768	0.9428	0.90621	1.0126	1.088	1.0061	3.0933	1.0182	0.91076	0.99198	1.0597	0.93278	1.0463	0.9561	1.0463	0.9024
396.7	1.0107	1.97287	0.84773	0.74198	0.99325	0.96382	0.945922	2.04693	3.21778	0.99606	1.078	0.86278	1.0562	1.9926	1.0856	0.90966	1.0226	1.00072	1.0971	0.980746	0.99936	0.95063	0.90857	1.0628	1.1478	1.1376	3.131	0.94848	0.9163	1.057	1.0732	0.91941	1.1199	0.92547	1.1199	0.88855
396.98	0.96846	2.01892	0.85456	0.85706	0.98942	0.94998	0.963177	2.12522	2.96632	1.0365	1.1043	0.97874	1.0682	2.0408	1.0098	0.91909	1.0676	0.99583	0.96798	0.935408	1.0759	0.94585	0.83277	0.97895	1.1203	1.0725	2.8901	1.0306	0.9176	0.92349	1.1289	1.0315	1.1883	1.0055	1.1883	0.95086
397.19	0.98417	2.00393	0.92058	0.77822	0.96877	0.97357	0.944694	2.05833	2.89787	1.0237	1.0699	1.0192	1.0369	1.8782	1.009	0.61227	0.9666	0.970008	1.0202	0.985878	0.89068	0.95216	0.78361	0.84358	1.0537	1.0681	2.2923	0.9593	0.94169	0.95445	0.9731	0.92483	1.0176	0.94419	1.0176	0.80802
397.36	1.0036	1.95424	1.1366	0.982	1.1743	1.0678	0.946745	1.83015	3.09295	0.96769	1.0383	0.96605	0.94988	1.9408	0.98255	1.1016	0.97932	1.02612	0.95297	0.946047	1.0197	1.0164	1.0797	0.89122	1.0672	1.0276	2.51	1.0027	1.0175	0.9674	1.0963	0.97475	1.0879	0.95155	1.0879	1.0556
397.54	0.92112	2.02047	0.8806	0.87173	0.99165	0.48534	0.941798	4.16299	2.94321	0.97606	1.0284	0.86968	1.0113	0.84913	0.94451	0.92973	0.95512	0.89155	0.96944	0.928927	0.90855	0.95424	0.68998	0.91721	1.0009	0.98296	2.7361	0.91825	1.0276	1.0163	0.91645	0.91405	0.9662	0.92781	0.9662	0.8804
397.71	0.9332	1.92626	0.87621	1.0622	0.9653	0.98189	0.910271	1.96179	2.99187	0.97205	1.0743	1.615	1.0701	2.0463	1.0359	1.1582	1.0422	0.997971	1.0366	0.889851	0.94741	0.92403	1.3543	0.93421	1.0118	0.99465	2.6511	0.9636	0.88334	1.13	1.0505	0.95535	1.0174	0.94432	1.0174	1.1002
398.11	0.66023	1.97897	1.0968	1.3198	1.0112	1.04	1.06899	1.90286	3.01411	1.0719	0.90221	1.3579	1.0037	2.2266	1.1088	1.565	1.0559	1.10756	0.98376	1.17052	1.1682	1.0157	1.6047	1.0606	1.1292	1.0534	2.9567	1.1172	0.86058	0.89793	1.2855	1.0645	1.241	1.0673	1.241	1.1023
398.38	1.1308	1.82356	0.96185	0.61397	1.0074	0.97202	1.0888	1.87606	2.82383	1.0065	1.0993	0.51491	1.0636	1.9886	1.0522	0.63825	1.0004	0.976236	1.0505	1.20645	0.89471	0.98671	0.76133	0.78476	1.0955	1.0507	2.2735	0.98981	0.94777	1.0303	0.98669	0.94479	1.1752	0.99437	1.1752	0.83946
398.55	0.92947	1.84554	0.94154	0.68962	0.98408	0.96465	0.886852	1.91317	2.74632	1.0521	1.1002	0.70468	1.1235	2.0738	0.0010673	0.88207	1.0042	1.01713	0.99729	0.865317	0.94992	0.91878	0.89243	0.88562	0.2696	1.1389	2.8736	0.99686	0.89939	0.9669	1.1892	0.96577	0.2817	0.92872	0.2817	0.93715
398.79	0.90592	1.92817	0.78578	143.95	1.0779	1.0228	1.00591	1.88519	2.88789	1.0073	1.2106	135.36	1.1028	1.8526	1.1204	94.055	0.97419	0.923779	1.003	1.04844	0.92998	0.90563	94.933	0.96064	0.97545	1.0677	2.8957	0.91993	0.99665	0.93799	0.86466	0.87748	0.91595	0.84336	0.91595	0.90163
399.15	1.0405	2.0522	1.0667	0.98023	1.0966	0.76236	1.14588	2.6919	3.17442	1.1076	1.0791	0.80977	1.0844	1.5741	1.0725	0.92261	1.1242	1.13224	1.0217	1.08071	1.1544	1.0117	1.0207	1.0043	1.2041	1.0755	2.7591	1.0791	0.85236	1.1365	1.2139	1.0347	1.1723	1.0514	1.1723	0.99195
399.5	0.96621	2.08401	0.9562	1.0671	0.8986	0.92575	0.966802	2.25115	2.99137	0.94913	1.0276	1.1179	1.1526	1.8364	0.97598	0.95441	1.053	1.00401	1.061	0.952487	0.9247	0.83578	0.98995	0.95499	1.1029	1.0115	2.8836	0.91676	1.0121	1.1414	0.87374	0.87752	1.0211	0.78253	1.0211	0.9218
399.83	0.99962	1.95634	0.95322	0.65211	1.019	0.93212	1.03123	2.09881	2.92022	0.88157	0.97847	0.93426	1.0016	1.8965	0.93874	1.082	0.98117	0.939796	0.96847	0.935478	0.87998	0.9264	0.94798	0.74585	1.0344	1.0533	2.2933	0.96544	0.92318	0.97656	1.0992	0.94913	0.9944	0.87143	0.9944	1.0416
400.02	0.92411	2.04826	0.97272	0.58487	1.0959	1.0342	1.02776	1.98053	2.81059	1.0744	1.254	0.85933	1.1893	2.1913	1.0963	0.72528	1.0618	0.961876	0.98888	0.894218	0.90334	0.92905	0.70204	0.83475	1.0869	1.0376	2.6869	0.98001	0.77781	0.99234	0.9091	0.91752	1.02	0.89509	1.02	0.84401
400.23	1.0083	1.95672	0.92816	0.60316	1.0244	0.92856	0.97993	2.10726	3.14472	0.99472	1.0635	0.78162	1.1198	1.8651	1.0722	0.86722	1.0622	1.04977	1.0789	0.952865	0.91026	0.99259	0.77238	0.8624	1.0903	1.1025	2.7317	0.93023	0.79195	0.94807	0.94178	0.90848	1.0201	0.95079	1.0201	0.69069
400.47	1.0318	1.78974	0.93963	37.235	1.1549	0.88186	0.919707	2.02951	3.00143	0.85473	0.99307	34.852	0.93739	1.688	0.86773	35.369	0.91459	0.934781	0.87424	0.986667	0.93553	0.99689	41.593	0.74583	1.0597	1.0368	2.4079	1.0039	0.94918	0.91231	0.99797	0.92957	1.0615	0.9138	1.0615	1.0202
400.97	0.91125	1.95609	1.1074	0.4503	1.0114	0.74623	0.88639	2.6213	2.75586	1.0104	1.0309	0.49541	1.0119	1.7167	1.0029	0.7816	0.95452	0.872966	0.92413	0.864288	0.88492	0.90823	0.72794	0.83527	1.0388	0.9403	2.4516	0.92516	0.90704	1.0931	0.94365	0.87073	1.0026	0.87286	1.0026	1.1161
401.24	1.474	2.22439	0.96158	0.99581	1.0053	0.93622	0.984805	2.37592	2.49851	0.90643	1.0128	1.0771	0.96145	1.8903	1.0271	1.0936	0.97799	0.932063	0.97381	0.981737	0.97713	0.95107	1.1658	0.85149	0.0022781	1.0382	2.3525	0.9525	1.0916	0.93521	1.1021	0.88174	0.0027148	0.89586	0.0027148	1.0431
401.43	1.0724	1.9662	0.80914	0.95394	0.92168	0.96419	0.927843	2.03922	3.10298	0.9294	1.009	0.88137	1.0279	1.8468	0.98467	0.86475	1.0258	1.00423	1.0402	0.99282	0.98053	0.96721	1.0302	1.0008	1.1364	1.124	2.8943	0.97491	0.96683	0.88135	1.1491	1.0121	1.1768	0.98283	1.1768	0.82301
401.63	1.0824	1.90242	1.0179	0.75452	0.24319	0.90945	0.973744	2.09183	3.50881	1.1049	0.30505	0.91337	1.1283	1.9559	1.3161	0.97353	1.1363	1.19169	1.185	0.929062	1.036	1.003	0.81197	1.0008	1.271	1.1775	3.0723	1.0769	1.0282	0.99753	1.3878	1.1039	1.3837	1.0928	1.3837	1.1522
401.81	1.0876	2.12172	1.0733	1.1722	1.0122	0.92679	1.0431	2.28932	3.22839	1.1522	1.1317	1.128	1.1142	2.0561	1.1348	0.94433	1.1398	1.13079	1.1107	0.982884	1.04	0.9829	1.2855	0.94349	1.0595	0.95421	2.9283	1.0483	1.0159	1.0718	1.1195	1.0122	1.1548	1.0097	1.1548	1.1174
402.07	1.0694	2.02011	0.95155	1.0036	1.025	0.85841	1.02332	2.35332	2.96514	1.0004	1.136	0.99195	1.0578	1.5608	1.1334	1.0832	1.0352	0.96199	0.99867	1.02685	0.90812	0.97636	0.89997	0.80375	1.09	1.0211	2.3563	0.9896	1.0308	0.96351	0.99258	0.93716	1.0266	0.95347	1.0266	0.39441
402.61	0.93481	1.80763	0.80055	0.58242	0.93264	0.80963	0.891505	2.23266	2.91168	0.91655	1.0623	0.65089	1.0545	1.5655	0.95879	0.86235	0.98191	0.845631	0.9536	0.868984	0.86568	0.88412	0.85868	0.88224	0.97492	1.0209	2.5893	0.90435	1.0972	0.96715	0.86696	0.87107	0.89764	0.84944	0.89764	0.88371
403	1.0349	2.07252	0.95791	0.89643	1.002	0.89088	1.35008	2.32637	3.07293	1.0238	1.0336	0.97311	1.006	1.8948	1.017	1.1105	0.98551	0.968097	0.89524	1.04971	1.0692	0.97079	0.90159	0.95269	1.1465	1.0785	2.8695	0.97664	1.0804	1.0565	1.0953	0.93795	1.1155	0.92833	1.1155	1.0922
403.18	1.0461	1.95231	0.8109	1.2464	1.0099	0.89569	1.09378	2.17967	1.90512	0.83135	1.0278	0.8532	0.98053	1.7584	0.66366	1.2103	1.0462	1.09866	0.56715	1.11309	0.9662	1.0109	1.1189	1.0116	1.2513	1.1646	3.1223	0.99803	1.1039	1.0044	1.2298	0.9442	1.2147	0.93246	1.2147	0.97723
403.39	0.98752	1.66329	0.82696	0.65236	1.0059	0.83561	0.885994	1.99051	3.00103	0.92391	1.0712	0.9327	1.0557	1.8069	0.97594	0.69318	0.99996	0.973764	0.91533	0.91636	0.98937	0.97497	0.87601	0.94917	1.2013	1.087	3.0235	1.0571	0.90021	1.0839	0.99594	1.0066	1.2145	0.96074	1.2145	1.0248
403.58	0.9514	2.00266	0.83952	0.60029	0.98093	0.97641	1.00219	2.05104	2.5502	0.95532	1.1171	0.46433	1.0764	1.9589	0.88444	0.94661	1.0596	0.918142	0.88841	0.987912	1.047	0.92184	1.0207	1.0518	1.0792	1.0398	3.0776	0.96505	0.9603	1.0778	1.0616	0.96455	1.1373	0.96541	1.1373	0.68488
403.81	1.039	1.91527	0.85455	0.81313	0.98069	1.0269	1.01163	1.8651	3.537	1.0461	1.1105	0.97371	1.1222	2.1899	1.0521	1.1313	1.1733	1.06862	1.0804	1.03404	1.039	0.94208	0.98822	0.92492	1.171	1.0221	2.5369	1.0026	0.93304	1.0988	1.1542	0.99148	1.1826	0.96321	1.1826	1.0853
403.98	1.006	1.99049	0.86705	0.80304	0.91145	0.93512	1.05488	2.12859	3.11158	1.019	1.0257	0.87578	1.0547	1.9839	0.98899	0.82505	1.0485	1.06269	1.0364	1.0396	1.017	0.93419	1.2933	0.91319	1.0893	0.9605	2.5513	0.90315	0.99956	1.0269	1.0676	0.88629	1.0104	0.88126	1.0104	0.89051
404.16	0.89776	1.69778	0.76297	0.44783	0.87153	0.7975	0.913958	2.12887	2.96313	0.96518	0.99391	0.78239	1.0195	1.6402	0.95843	0.84933	1.0251	0.81383	0.92871	0.906092	0.87281	1.0223	0.77847	0.83914	1.1247	1.0373	2.4069	0.96865	0.97068	0.95303	1.0667	0.88839	1.059	0.9502	1.059	0.13093
404.33	0.96386	1.8028	0.73803	0.67374	0.89263	1.0303	0.946397	1.74978	3.53042	1.0107	1.1544	0.80354	1.1223	2.2021	0.96012	1.0678	1.0929	0.9683	1.1011	0.731449	0.97167	0.86276	0.68812	1.0407	1.098	1.0961	3.0303	0.9531	0.99535	1.033	1.0997	0.94051	1.0646	0.85084	1.0646	0.86286
404.51	0.96402	1.80209	0.73634	0.8682	0.86843	0.92475	0.997566	1.94874	2.61041	0.99208	1.0462	1.0093	1.0408	2.0041	1.0221	0.94426	1.0411	0.997239	0.7883	0.993369	0.95571	1.0058	0.9582	0.94446	1.1188	1.0998	3.122	0.88993	1.021	1.0263	1.1324	0.92522	1.0582	0.93372	1.0582	0.82333
405.02	0.90919	1.84551	0.91705	0.68877	1.0051	0.92575	0.9188	1.99353	2.83934	1.067	1.1101	0.79243	1.0837	1.77	0.94597	0.78011	1.0034	0.829699	0.98209	0.870556	0.87255	0.91138	0.76433	0.87761	1.0208	0.98291	2.6541	0.9357	0.98225	1.0705	0.92556	0.85722	0.96041	0.85561	0.96041	0.98832
405.44	0.96235	1.72446	0.90814	0.90598	0.91296	0.91218	0.967301	1.89048	2.84126	1.0075	1.034	1.1464	1.0641	1.8522	0.9986	0.9448	0.96973	0.956538	0.98865	1.13418	0.94168	0.92671	0.85447	0.90514	0.97243	1.0236	2.1322	0.8878	0.93629	1.1639	0.99227	0.94538	1.0186	0.9205	1.0186	0.88803
405.73	1.0033	1.7322	1.1	0.90961	1.133	0.9267	1.04336	1.86921	3.10096	1.2552	1.1828	0.96958	1.004	1.7057	1.1396	1.011	0.98853	1.18855	1.1662	1.08596	1.0495	0.97197	1.2114	1.1005	1.0294	0.99453	2.1486	1.0036	1.0702	1.2134	1.0572	0.95697	1.0602	0.97431	1.0602	0.54167
406.06	1.0351	1.62967	0.91446	1.9734	0.97757	1.0384	1.01444	1.56941	2.7792	1.0366	1.025	1.0444	0.96012	1.8044	1.0487	1.2035	0.98189	1.00681	0.98576	1.08579	1.1195	0.92141	0.94676	1.1046	1.0414	0.98577	2.1681	1.01	1.1159	1.0191	1.0687	0.98289	1.1354	0.94089	1.1354	1.1368
406.36	0.91749	1.89805	0.77553	0.61754	0.88805	0.8791	1.00912	2.15908	2.7439	0.92494	1.0638	0.59825	1.0101	1.5142	0.97249	0.67964	1.0069	0.974478	0.96345	0.942244	0.86701	0.91338	0.71804	0.87432	1.1035	0.9976	2.6093	0.94325	1.051	0.91544	0.94833	0.83755	1.0411	0.83321	1.0411	0.85484
406.53	0.92608	1.87677	0.71426	1.0258	0.90708	0.85351	0.85499	2.19889	3.45299	0.93421	1.0632	1.1113	1.0551	1.6934	1.1693	1.3265	1.8808	1.01753	1.1539	0.85917	0.88986	0.87905	0.90625	0.89118	0.99861	1.0006	2.6545	0.9104	1.0813	0.9729	0.93318	0.84883	0.98516	0.85298	0.98516	0.78244
406.7	1.088	1.79789	1.0741	1.2234	0.99834	0.94072	0.90534	1.91118	3.14056	1.1564	1.0198	1.452	0.91108	2.0228	1.0651	1.3684	0.98185	0.996617	0.95812	1.06784	1.0728	0.83265	1.2591	0.99767	1.1333	0.90498	2.3873	1.0475	1.4024	1.1409	1.1833	1.0008	1.2133	0.88767	1.2133	0.95233
407.05	1.0256	1.90327	0.92839	2.8772	1.0453	0.87077	0.982758	2.18573	2.86921	0.85183	0.91176	2.0159	0.89274	1.5929	0.94683	2.0187	0.85775	0.903992	0.93492	1.06849	0.97075	0.86184	2.012	0.76065	0.99849	0.89346	1.7784	0.85167	0.96217	1.0403	0.85505	0.87497	0.88649	0.83643	0.88649	1.0673
407.41	1.0386	1.92154	1.0691	0.8415	1.1022	0.89073	0.985024	2.15726	3.00879	1.0324	1.0936	0.88915	1.0111	1.7317	1.0377	1.0947	1.0081	1.01735	0.99334	0.974258	0.88063	0.95348	0.69485	0.85884	1.075	1.0273	2.6866	0.95119	0.68414	0.95262	0.80415	0.88034	1.0394	0.908	1.0394	0.99341
407.58	0.98531	1.8179	0.82068	9.4783	0.97882	1.055	0.888439	1.72313	1.875	0.86422	1.1211	10.76	1.0924	2.1641	1.0312	16.372	1.114	1.05541	0.57365	0.938335	0.96258	0.8752	12.311	1.0778	0.88408	0.89373	3.4308	0.90086	0.99417	0.87652	0.92578	0.85725	0.84684	0.86085	0.84684	0.8652
407.83	0.93413	1.87772	0.82783	0.68627	0.97773	0.9043	0.914717	2.07644	3.02579	0.96763	1.1486	1.2018	1.0232	1.9001	1.0562	0.751	0.9996	0.873243	1.0022	0.845456	0.87694	0.93043	0.85888	0.87866	1.007	1.0353	2.6219	0.94385	0.8757	1.0925	0.90965	0.89206	1.0192	0.9629	1.0192	0.78507
408.06	0.96236	2.01606	0.99518	0.73203	0.97414	0.89438	0.915761	2.25414	2.9834	0.96449	0.94669	0.94088	0.96089	1.7969	0.99931	0.90237	0.95248	0.942471	0.93442	0.923951	0.88151	0.88981	0.74921	0.84374	0.98839	1.0369	2.2131	0.92412	0.95248	0.9722	1.0586	0.89164	0.98044	0.89773	0.98044	0.89956
408.35	0.98142	2.0391	1.0811	0.69147	1.0418	0.91984	0.962381	2.21679	2.83223	1.0353	0.98782	1.1117	0.97163	1.7396	0.95836	0.82941	0.91124	0.929915	1.0174	0.986604	0.92225	0.829	0.87509	0.83101	0.96656	0.95927	2.1989	0.85926	0.94896	1.1201	0.91698	0.79688	0.88824	0.7864	0.88824	0.84451
408.93	1.0768	1.93987	1.4833	0.73064	1.0025	0.87229	0.985392	2.22389	3.92868	0.94469	0.7598	0.55335	0.84259	1.8544	0.83943	0.75387	0.97913	1.01169	1.1215	1.04706	1.0782	0.91243	0.65362	1.0218	0.0070083	0.84693	2.6313	0.88924	1.1549	0.87322	1.0456	0.92095	0.0068858	0.84774	0.0068858	1.1585
409.3	0.96343	1.78729	1.0954	0.99765	1.1172	0.85531	0.855981	2.08964	2.93516	1.0341	1.0202	0.8821	0.99827	1.8143	0.98216	1.0788	0.93274	0.971905	0.93695	0.892223	0.98195	0.90116	0.98743	0.87984	0.99741	1.0238	2.6498	0.93684	0.93156	1.1386	1.0523	0.9412	0.99565	0.92973	0.99565	1.0319
409.8	0.9114	2.18121	1.0395	0.70939	0.96332	0.88912	1.36312	2.45322	3.03489	1.1983	1.0473	0.81229	1.0026	1.9406	1.0339	0.9792	0.9779	1.01247	0.96426	1.13103	0.97405	0.93837	0.99504	0.89661	1.0747	0.95732	2.4937	0.94006	0.93357	0.9816	1.0522	0.87096	1.0264	0.87635	1.0264	0.85286
410.22	1.0764	1.95481	0.90862	0.82329	0.89805	0.80767	1.06861	2.42031	3.1659	1.1249	1.0398	0.8272	1.0263	1.8942	1.1779	1.051	1.1098	1.31715	1.0686	1.09599	1.25	0.994	1.0744	0.84076	1.1738	1.0053	2.3568	1.0781	1.0532	1.1719	1.5081	1.1071	1.2936	1.0237	1.2936	1.1892
410.73	1.0509	2.0104	1.0151	0.95101	0.8991	0.80823	1.0036	2.48741	2.98459	1.0106	0.89653	1.1752	0.97301	1.7514	0.9379	1.1996	0.9233	0.994162	0.90853	1.01334	0.97555	0.89836	1.0348	0.82098	1.1309	0.98634	2.1146	0.97998	1.0116	1.2404	1.0922	0.96317	1.1063	0.91153	1.1063	0.82755
410.92	1.0292	1.86101	0.87429	1.0344	0.86171	0.82566	0.929202	2.25397	2.95445	0.97926	0.92691	0.90309	0.96234	1.7854	1.0174	1.2356	0.98785	1.06587	0.95552	1.02588	1.0618	0.97964	1.0589	0.95385	0.70104	1.1283	2.4783	1.0308	1.2591	1.0897	1.2196	1.0161	0.72518	1.0257	0.72518	1.0985
415.27	0.99709	1.98365	0.97689	0.7739	1.0242	0.87973	1.05571	2.25484	2.72415	1.0741	1.153	0.95886	1.1008	1.8635	1.1914	1.0232	1.1065	1.01906	1.0421	1.02283	1.0152	1.0263	0.81854	1.0641	1.1658	1.1174	3.0785	0.98253	1.042	1.1193	1.0906	1.0089	1.0917	1.0268	1.0917	0.95203
415.6	1.014	2.03353	0.87913	1.1838	0.95352	0.73478	1.00894	2.76753	2.5623	1.0117	1.058	1.0206	1.0312	1.5717	1.034	0.9277	0.9925	0.989707	1.0051	1.03402	0.98069	0.92964	0.89614	0.8887	0.88343	1.0276	2.4246	1.0116	0.84814	1.046	1.0865	0.99894	0.87297	0.9537	0.87297	0.87104
415.82	0.98672	1.9312	0.87871	0.65573	0.97755	0.89539	1.00049	2.15683	2.95494	1.0845	1.0701	0.96432	1.0357	1.9918	1.0276	0.9289	1.046	1.04661	0.96979	1.03435	1.0691	0.97117	0.77797	0.96093	1.2086	1.0572	2.5604	1.0686	0.98352	1.129	1.2533	1.0698	1.2679	1.0303	1.2679	0.99381
416.07	1.064	2.21001	0.83048	0.99042	0.92077	0.9601	1.13701	2.30185	2.79042	1.0973	1.1639	1.0522	1.0735	2.3405	1.0437	1.0833	1.0728	1.2235	1.0482	1.23546	1.1897	0.98682	1.29	1.0752	1.1503	1.0546	2.8347	1.0542	0.94637	1.1714	1.2687	1.0779	1.2188	1.0506	1.2188	0.8453
416.24	1.0283	1.91896	0.83003	1.6694	0.82582	0.84944	0.999208	2.25909	2.88825	1.1178	1.0892	1.2937	1.1194	2.1136	0.50352	1.5859	1.1923	1.25409	1.1044	1.02887	1.1756	1.0638	1.2387	1.0618	1.0751	1.1735	2.8497	1.1349	1.1191	1.2021	1.4249	1.1781	1.2933	1.2222	1.2933	1.5183
416.44	1.0403	1.81009	0.87101	1.4225	0.91416	0.80832	0.968742	2.23932	3.02334	1.0262	1.0572	1.1787	0.97434	1.9298	1.0772	1.3496	1.0403	1.14757	1.0192	1.09735	1.0683	0.97701	1.0146	0.96087	1.107	0.9525	2.2658	1.0742	1.0937	1.0993	1.2476	1.0488	1.1622	1.0783	1.1622	1.0263
416.68	1.1145	2.03519	0.81458	0.59733	0.8516	0.5123	1.04917	3.97265	3.24419	0.9622	1.012	0.71626	1.1208	1.3105	1.1653	0.79633	1.0707	1.25883	1.186	1.08414	1.1517	1.0328	0.36237	1.0526	1.1231	1.0508	2.6908	1.1021	0.91212	1.2058	1.3218	1.093	1.1414	1.0865	1.1414	1.0738
417.17	0.92603	2.11254	0.7607	0.71892	0.88213	0.92499	1.10236	2.28386	2.57407	0.97353	1.0605	0.7622	1.1608	1.762	0.93472	0.82576	1.0469	0.861408	1.0027	1.02356	0.84127	0.889	0.74271	0.7119	0.98036	1.0002	2.3626	0.92256	1.0043	1.0033	0.88775	0.88942	0.94483	0.84569	0.94483	0.97335
417.39	0.87136	2.01226	0.72736	0.73914	0.93832	0.81178	1.01964	2.47883	2.68404	1.0129	1.1656	1.032	1.246	1.5864	0.97689	0.9275	1.1183	0.874337	1.0236	0.856297	0.78499	0.87871	0.79043	0.80524	1.0212	1.0881	2.7784	0.96665	1.0794	0.96128	0.85915	0.84322	0.97396	0.86413	0.97396	0.9147
417.68	0.87863	1.98848	0.73264	0.16906	0.89684	1.1598	0.988844	1.7145	3.00492	0.99215	1.1576	0.25114	1.2904	2.2897	0.94269	0.64858	1.0659	0.949538	1.0987	0.885338	0.8365	0.90941	0.80807	0.76859	1.0509	1.1177	2.628	0.91502	1.0903	1.0074	1.0041	0.87127	0.99306	0.87568	0.99306	0.7108
418.12	1.066	2.21607	0.95861	1.1143	1.0344	1.0131	1.15707	2.18742	3.0458	1.0212	0.96778	0.79267	1.0548	2.1297	1.0889	1.1295	1.0379	1.11296	1.0293	1.07852	1.0536	0.98488	0.98479	0.86901	0.83705	1.0047	2.438	0.97356	1.0671	1.1634	1.1413	0.97197	0.85856	0.97582	0.85856	1.0053
418.36	1.0519	1.81976	1.1491	1.0052	1.1947	0.73677	0.907537	2.46992	3.07186	0.93928	0.97781	0.74947	0.88597	1.4443	0.93337	1.1904	0.946	1.13665	0.92486	0.990073	1.14	1.0088	1.316	0.97846	1.2207	1.0919	2.6913	0.94213	1.0328	1.1352	1.2578	0.97018	1.1874	0.95363	1.1874	0.9309
418.81	1.0589	1.84603	1.019	0.74223	1.0934	0.87585	1.0096	2.1077	2.95024	1.0465	1.051	0.88404	0.94194	1.842	1.1444	1.0447	0.99952	1.17847	0.97081	1.00084	1.0647	0.90234	1.2594	0.90141	1.1116	0.96311	2.2554	1.0016	1.0659	1.0683	1.281	0.97478	1.1519	0.95631	1.1519	1.1226
419.13	1.1653	1.86939	1.1309	1.1395	1.2547	0.90099	1.00739	2.07482	3.16407	0.98735	0.99639	0.98222	0.9537	1.9755	1.0512	1.4425	1.0858	1.20371	1.0222	1.09207	1.2991	1.0654	1.0531	1.0836	1.2818	1.0153	2.3389	1.0778	1.1308	1.1236	1.4048	1.028	1.2157	1.0174	1.2157	1.0218
419.44	1.0625	1.70105	1.0991	1.087	1.0848	0.77007	0.944015	2.20895	2.97656	1.1169	1.031	0.85716	0.91648	1.7319	1.1365	1.0325	0.97236	1.11889	0.9953	1.07136	1.1748	1.0123	1.0059	0.97514	1.3269	1.0836	2.3758	1.0751	1.0458	1.1268	1.318	1.0745	1.4044	1.017	1.4044	1.514
419.67	1.0477	1.81521	1.0346	0.90735	1.0627	0.73669	0.92712	2.46401	2.77719	0.99218	1.0281	0.77841	0.92119	1.616	1.037	0.94298	0.95115	0.980106	0.94383	1.01218	1.0507	0.96751	1.1478	0.98469	1.1909	1.0966	2.9493	0.93254	1.09	1.0605	1.1276	0.98593	1.1504	0.91717	1.1504	1.0668
419.9	1.0243	1.86338	0.86037	0.60165	1.0476	0.88248	0.907949	2.11153	2.21613	0.96507	1.0592	0.67733	0.90146	1.6794	0.96054	0.86182	0.97166	0.966855	0.6709	0.998304	1.0117	0.97687	0.76565	0.93458	1.1898	1.0247	2.4117	1.0643	1.0516	0.91624	1.2605	0.97965	1.0971	1.0194	1.0971	0.99936
420.16	1.0734	1.96989	0.82518	1.2271	0.91767	0.98012	1.11181	2.00984	3.4284	1.0597	1.0882	1.0869	1.0274	1.9349	1.0621	1.0293	1.0864	1.02289	1.0248	1.13019	1.1025	1.0204	1.2949	1.0425	1.2061	1.0395	2.585	1.0956	1.1151	1.0529	1.2188	1.0257	1.1893	1.0139	1.1893	0.98982
420.58	1.162	1.74023	1.1549	1.642	1.2222	0.74497	0.922237	2.33598	3.24404	1.0135	1.0605	1.098	0.86096	1.6121	1.2772	1.8124	1.1196	1.19383	0.98569	1.12799	1.3035	1.0467	0.88922	1.0801	1.3318	1.0361	2.3792	1.0958	1.1274	1.0804	1.3132	1.0821	1.4197	1.0714	1.4197	1.0923
421.08	0.99114	2.16209	0.99903	0.75998	1.0776	0.70766	1.09395	3.05527	2.64232	1.0031	1.1102	0.81035	1.0469	1.3565	1.0156	0.63352	1.0646	0.96269	0.9589	1.00553	0.99118	0.94755	1.1534	0.95805	1.0585	1.0081	2.8045	1.0196	1.0084	1.0302	1.0251	0.97069	1.0324	0.96942	1.0324	0.94094
421.41	1.0185	1.99941	1.0901	1.0234	0.93926	0.79196	0.987424	2.52464	2.53083	0.88374	0.82199	0.79244	0.85281	1.6088	1.0423	0.84404	0.94178	1.07346	0.78032	1.05956	1.044	0.97163	0.90803	0.88083	1.1267	1.0407	2.2361	1.0559	0.9738	1.0617	1.3012	0.98744	1.0962	0.93452	1.0962	1.0709
421.73	0.92937	1.91776	0.94163	0.91151	1.0623	0.94828	0.905753	2.02236	2.79114	0.93425	1.0683	0.95126	1.0208	1.7952	1.0407	0.83394	0.97913	0.910255	0.95021	0.886901	0.89955	1.3978	0.798	0.94479	1.1408	1.0492	3.0661	0.93893	1.0983	0.97099	1.0251	0.84358	1.0035	1.3357	1.0035	1.1376
422.11	0.90484	1.87255	0.83515	0.83339	1.0139	0.9751	0.898172	1.92037	2.94148	0.89046	1.0407	0.97086	1.0507	1.9267	0.95667	0.76968	1.0329	1.00265	1.0016	0.944592	0.90973	0.94688	0.95994	0.84965	1.1447	1.0279	2.4842	0.94811	1.0719	1.1473	1.03	0.90157	1.1133	0.94543	1.1133	0.94642
422.33	0.89211	1.86666	1.0161	0.74783	1.0438	0.93046	0.885444	2.00616	2.89999	0.95765	0.95827	0.69988	0.94281	1.8987	0.91757	0.67577	0.93982	0.998241	0.8782	0.939925	1.0119	0.99253	0.81818	0.85301	1.0871	1.0175	2.6539	0.92399	0.952	1.1397	1.1103	0.96592	1.0555	0.94479	1.0555	0.94949
422.8	0.883	1.91156	0.97528	1.2156	0.93831	1.1272	0.8938	1.69585	2.99977	1.1067	1.094	1.3103	1.2062	2.191	0.90651	1.1107	0.94559	0.864281	1.1193	0.818347	0.87176	0.89121	1.1429	0.8914	1.0563	1.1327	2.7455	0.92537	0.91328	1.049	1.0026	0.86759	0.95682	0.87147	0.95682	0.71421
422.96	0.85287	1.94995	0.8866	0.52938	0.9448	1.1328	0.914793	1.72136	3.25788	1.0062	1.1251	0.87377	1.1537	2.2045	1.006	0.75448	0.96058	0.970717	1.1395	0.814585	0.83508	0.87935	0.74767	0.85508	1.0018	1.193	2.6346	0.85417	0.95244	1.0296	0.885	0.82458	0.93169	0.82224	0.93169	0.7606
[truncated: 1,329 more rows]
