# Supplementary material for: Template switching between the leading and lagging strands at replication forks generates inverted copy number variants through hairpin-capped extrachromosomal DNA
Source: PLoS Genet. 2024 Jan 4;20(1):e1010850. doi: 10.1371/journal.pgen.1010850 (PMC10766183; doi:10.1371/journal.pgen.1010850)
Supplement: S5 Table — (XLSX) [file pgen.1010850.s016.xlsx]

## Sheet: Sheet1
coordinate	cH1	cH2	cH3	cH4	cH5	cH7	cH10	H11	H12	A1	A2	B1	B2	C1	C2	D1	D2	E1	E2	F1	G1	H1	H2	I1	I2	J1	J2	p5-CR	P2+CR	HU++3	G2-A	P2-A	P3-A	P7+B	G3-A	A1-sonicated
Chr IX (kb)	slide21	slide21	slide45	slide40	slide45	slide45	slde21	slide46	slide46	slide45	slide45	slide40	slide45	slide45	slide46	slide40	slide46	slide46	slide46	slide21	slide47	slide42	slide40	slide47	slide42	slide43	slide47	slide41	slide42		slide 43	slide42	slide 43	slide42	slide 43
26.147	0.85272	1.152	0.91035	1.7971	1.0488	1.0816	1.1498	1.0708	0.5013	1.027	1.0579	0.59518	0.97743	1.0732	1.0517	1.5136	0.96779	1.0411	1.0205	1.0429	0.99872	1.3099	0.31649	0.97634	1.0127	0.83577	0.88879	1.2861	1.1781	1.2609	1.1597	1.1312	1.1607	1.2486	1.1543	0.98681
26.413	0.89098	0.95753	1.0097	1.4987	1.0533	0.99702	0.86299	1.0868	0.46384	0.84562	0.87476	0.87141	0.87284	0.98583	0.97209	1.1516	0.88653	1.0763	0.9105	0.93482	1.124	1.1388	0.46814	0.93554	1.0172	0.85944	0.80707	1.2762	1.2002	1.4829	1.2919	1.1727	1.183	1.3589	1.3103	1.0639
26.614	0.83823	0.79377	1.0167	1.6993	1.0811	0.94387	0.8011	0.96484	0.43473	0.87027	0.92479	0.54179	0.91753	0.9432	0.93248	1.3971	0.90686	0.97335	0.88586	0.86243	1.0452	1.1342	0.29374	0.94892	0.9792	0.82714	0.89917	1.1842	1.142	1.2598	1.2074	1.1177	1.2049	1.2222	1.1519	0.83407
26.912	0.76966	0.87084	0.89614	1.6294	0.95659	0.98925	0.81981	0.92926	0.37937	0.79189	0.82421	0.38514	0.88871	1.0187	0.81733	2.1692	0.8948	0.93308	0.8649	0.82016	0.96855	1.4454	0.8937	0.95857	1.0076	0.86655	0.98856	1.141	1.197	1.4203	1.1821	1.1254	1.1574	1.1865	1.1134	0.85375
27.129	0.86425	0.99697	0.84326	0.87016	0.95048	0.98799	0.91308	0.99364	0.42337	0.82255	0.84456	0.36864	0.89316	0.88971	0.8765	0.31509	0.88559	0.89523	0.81726	0.89247	0.93145	1.0679	0.24807	0.79796	0.9706	0.843	0.80735	1.1607	1.1181	1.3382	1.1437	1.0819	1.0627	1.2884	1.0905	0.78007
27.46	0.85433	0.94045	0.84031	1.3206	0.83771	0.97294	0.90156	0.88836	0.43246	0.88199	0.94999	0.16654	0.90565	0.86976	0.89555	1.1873	0.8812	0.83281	0.91635	0.8881	0.88284	0.76537	0.44811	0.79745	0.9841	0.89122	0.73547	1.1131	1.0561	1.3368	1.0985	1.0462	1.1084	1.1654	1.0582	0.79515
27.704	0.89931	1.0043	0.82052	0.71161	0.89254	0.93431	0.91483	0.87373	0.38401	0.8592	0.88456	0.2745	0.86084	0.89647	0.87044	0.63999	0.83261	0.85156	0.83037	0.93811	0.99106	0.63463	0.21577	0.86844	0.9545	0.83301	0.78877	1.2155	1.1835	1.3284	1.1248	1.133	1.1014	1.2249	1.1001	0.8033
27.928	0.84907	0.77441	0.90851	1.0332	1.045	1.0023	0.7192	0.084919	0.44374	0.89137	0.93116	0.21179	0.87904	0.942	0.80483	3.8934	0.86642	0.029221	0.85823	0.74811	0.97187	1.0569	0.26501	0.90923	0.99284	0.91297	0.94951	1.1117	1.0763	1.2296	1.1856	1.0527	1.1194	1.3126	1.0992	0.84337
28.361	0.80528	0.94275	0.84169	1.2344	0.94006	1.0293	0.92616	0.99419	0.48917	0.83659	0.88354	0.20569	0.87288	0.89268	0.83778	0.57396	0.88402	0.89274	0.87132	0.88765	0.81564	1.1765	0.77768	0.74941	0.92397	0.88599	0.80182	1.103	1.1203	1.1395	1.0661	1.0444	1.0328	1.1948	1.0513	0.81712
28.696	0.84155	0.98431	0.96755	0.9778	0.92886	1.0593	0.97278	0.99997	0.42669	0.84593	0.89236	0.23243	0.86709	0.90029	0.84013	0.49891	0.83417	0.87412	0.84512	0.93447	0.88542	1.0334	0.32985	0.73941	0.93478	0.91289	0.711	1.1076	1.0795	1.2743	1.1343	1.0644	1.0241	1.1962	1.0475	0.72029
29.094	0.87792	1.0903	0.98387	1.6233	1.0183	1.1344	0.96482	0.94398	0.40255	0.89214	0.94182	0.56456	0.95395	1.0293	0.83759	1.6464	0.87173	0.92836	0.93805	0.89267	0.9051	1.0149	0.3343	0.76021	0.97905	0.9076	0.8179	1.0284	1.0739	1.184	1.1631	1.0251	1.0786	0.91841	1.0379	0.50275
29.316	0.83107	1.0875	1.092	1.1267	1.1528	1.0968	1.0579	1.0932	0.061247	1.0487	1.0272	0.32215	1.0021	1.0892	1.0211	0.87871	0.93685	1.0321	0.18736	1.0495	1.0019	0.57732	0.27055	0.92723	1.0286	0.97335	0.93297	1.2519	0.99344	1.3811	1.0973	1.031	1.2064	1.3173	1.1776	0.83616
29.686	0.85387	0.86279	0.89972	1.836	1.0242	1.1892	0.90175	0.97835	0.4739	0.99531	1.0072	0.52705	0.93976	1.0922	0.95599	1.2062	0.91178	0.99125	0.93	0.89222	1.0353	0.7504	0.28564	0.95528	0.99824	0.89867	0.88749	1.176	1.0042	1.281	1.2835	1.0805	1.1579	1.2685	1.1206	0.7279
30.074	0.79601	0.82703	0.9583	1.4205	1.0455	1.1984	0.87251	0.98094	0.49498	0.99472	1.0109	0.34477	0.93892	1.062	0.91329	0.29471	0.8963	0.91328	0.88348	0.82855	0.95433	0.93574	0.48948	0.87259	1.0411	1.0601	1.003	1.0745	1.0897	1.1247	1.1825	1.0517	1.1995	1.4199	1.0523	0.83157
30.423	0.77501	1.104	0.8759	0.78799	0.99596	1.0863	0.94441	0.88732	0.41157	0.87505	0.98281	0.60377	0.91476	0.91259	0.84624	0.81943	0.83644	0.8566	0.93684	0.81257	0.7651	1.2386	0.70724	0.69928	0.88175	0.96902	0.78152	0.97874	0.94671	1.2675	1.0045	0.89832	0.87365	1.1315	0.83348	0.71229
30.697	0.97882	0.94979	0.8049	75.318	0.94348	3.2304	0.84492	0.85292	0.41841	0.84965	0.88951	0.17002	0.98092	1.1178	0.77521	0.84596	0.85214	0.78819	0.8628	0.73253	0.74382	0.90038	0.57564	0.71467	0.92639	0.99857	0.78491	1.043	0.0011214	1.2564	0.98314	0.99874	0.9862	1.1853	0.90962	0.45685
30.96	0.78955	0.93196	0.85995	0.8758	0.97253	1.0226	0.8038	0.90684	0.42591	0.8644	0.87496	0.20633	0.95952	0.79932	0.77516	0.81926	0.83597	0.77733	0.86683	0.7201	0.76704	0.41062	0.90693	0.73434	0.92811	0.90625	0.76554	0.96254	1.0002	1.3625	1.0211	0.94783	0.95879	1.0932	0.92585	0.75779
31.272	0.8456	1.0018	0.84589	1.5383	0.92023	0.90618	0.90716	1.0601	0.45352	0.86551	0.88383	0.76586	0.94845	0.88934	0.99492	1.5765	0.89439	1.0423	0.99117	0.84657	0.9706	0.96384	1.1059	0.87083	1.0004	0.92604	0.89968	1.121	1.1722	1.3283	1.3314	1.0723	1.1547	1.1097	1.1487	0.75193
31.586	0.8371	0.9549	0.8943	0.92865	1.0134	1.1063	0.85575	1.0151	0.47646	0.86376	0.97269	0.25104	0.92511	1.0026	0.92285	0.68488	0.88435	0.97148	1.0114	0.82116	0.89419	0.93374	0.3635	0.85778	0.90789	0.82628	0.81603	1.0854	0.85953	1.2912	1.034	0.97318	0.95109	1.2827	0.95638	0.78846
31.849	0.92572	0.92265	1.2152	1.906	1.14	1.0933	0.85101	1.1549	0.56454	0.99615	0.88427	0.55539	0.83941	1.0155	0.81184	1.6032	0.90621	1.1053	1.0038	0.95936	1.1364	0.78839	0.49094	0.92938	1.031	0.82142	0.77571	1.2038	1.0699	1.3087	1.3224	1.1324	1.2079	1.3712	1.2356	0.94731
32.015	0.90893	1.004	0.96587	0.96177	1.071	1.0849	1.0009	1.0019	0.43616	0.85661	0.88826	0.73361	0.83747	1.043	0.84124	1.0357	0.87932	0.92973	0.87228	0.99229	1.0082	0.72273	0.26435	0.92425	0.97923	0.851	0.7786	1.0905	1.0609	1.2153	1.2141	1.0469	1.0824	1.2875	1.0408	0.72246
32.453	0.86709	0.91199	0.75252	0.18567	0.86734	0.1015	0.83156	1.0311	0.43007	0.85238	0.8619	0.21815	0.91656	0.11133	0.86059	1.3232	0.85386	0.88032	0.88265	0.83338	0.86247	1.2183	0.8616	0.79921	0.95119	0.98312	0.83531	1.049	1.0174	1.2704	1.1596	1.0188	1.0215	1.119	0.9885	0.78529
32.63	0.77576	0.99346	0.69239	1.6136	0.853	1.1017	0.8383	0.91762	0.46403	0.76749	0.91301	0.96412	0.97928	0.97193	0.81839	1.5714	0.90569	0.86206	1.0115	0.80237	0.81273	1.2054	0.84706	0.74878	0.96063	0.94487	0.71225	1.0294	1.0741	1.224	1.0431	0.93224	0.98544	1.1222	0.9062	0.63219
32.995	0.81014	0.89186	0.91939	0.91372	1.0117	1.082	0.78497	1.0285	0.4241	0.83814	0.83791	0.20013	0.90673	0.99122	0.89027	0.66102	0.86387	0.96946	0.9372	0.78163	0.97653	1.0665	0.31416	0.95724	1.0476	0.90845	0.88463	1.0449	1.0938	1.2466	1.1517	1.0066	1.126	1.1956	1.0662	0.79907
33.285	0.80984	0.92	0.96641	1.1714	1.046	0.96778	0.82333	0.98731	0.40074	0.85156	0.92904	0.53265	0.87201	0.81471	0.76781	1.1254	0.85138	0.89863	0.82783	0.78247	0.93459	1.3501	0.41753	0.95691	1.0009	0.92291	0.97315	1.0921	1.0361	1.314	1.1719	1.0522	1.1224	1.2481	1.0848	0.96041
33.516	0.78543	0.93948	0.78498	6.9454	0.89799	1.027	0.83355	0.95184	0.42869	0.82395	0.85296	0.29314	0.89323	0.90654	0.86279	7.7066	0.84494	0.874	0.90821	0.74987	0.81627	1.8741	0.38097	0.75886	0.92454	0.91497	0.74867	1.0172	0.96121	1.246	1.0415	0.94579	0.9523	1.0653	0.90995	0.79485
33.689	0.83056	0.9872	0.901	0.84303	1.0476	1.0904	0.97518	1.0629	0.47355	0.85315	0.91956	0.2119	0.87111	0.94229	0.90383	0.25154	0.8518	0.98213	0.89319	0.86827	0.94472	1.1261	0.30306	0.8027	0.88876	0.85008	0.91827	1.0936	0.99022	1.2424	1.0077	1.0435	0.96929	1.1734	1.0691	0.90818
33.886	1.026	1.1008	1.1945	2.0139	1.1457	0.79552	1.2216	1.2846	0.55327	0.85232	0.8159	0.82056	0.77659	0.76956	1.0105	2.4394	0.90888	1.3049	1.0057	1.1329	1.2998	0.81083	0.46925	1.1104	1.0999	0.79404	1.0267	1.2697	1.237	1.299	1.6162	1.3521	1.4336	1.2847	1.538	1.2304
34.297	1.0439	0.88367	1.5193	2.6024	1.2717	0.94783	0.93558	1.3675	0.56338	0.87428	0.76634	0.83919	0.78129	0.99866	1.0514	1.8834	0.92024	1.359	1.0081	1.0214	1.2968	0.95776	0.82404	1.2326	1.2012	0.88939	1.0202	1.3181	1.2586	1.3448	1.6427	1.2643	1.4221	1.4709	1.4632	0.4508
34.588	0.9187	0.95752	1.1839	1.7415	1.2487	1.0929	0.90123	1.0359	0.45219	0.99479	1.0246	0.2842	0.91229	1.0141	0.9654	1.3178	0.93113	1.0281	0.87379	0.91733	1.0455	1.1311	0.4218	0.94784	1.0665	0.9049	0.91369	1.1848	1.1773	1.1816	1.1927	1.1356	1.2385	1.2648	1.1995	0.89502
34.831	0.88206	0.91356	0.76008	1.2297	0.88499	0.96018	0.85119	1.0321	0.43529	0.84277	0.90119	0.34475	1.047	0.99648	0.91437	1.4244	0.95158	1.0348	0.98611	0.85275	0.99721	0.67777	0.47355	0.96702	0.91081	0.91057	0.86339	1.1733	1.1807	1.5012	1.2394	1.1558	1.0967	1.222	1.1038	0.85974
34.993	0.85524	0.91205	0.77524	0.64828	0.87712	1.0885	0.87896	0.91143	0.47149	0.83255	0.8562	0.62821	0.91012	0.99615	0.86207	4.701	0.85823	0.89664	0.98742	0.79924	0.90684	0.67044	0.45074	0.85111	1.0096	0.87623	0.8058	1.1139	1.0985	1.3502	1.2644	1.0591	1.1517	1.1677	1.0856	0.81117
35.332	0.85162	0.84288	0.91094	1.7981	0.95052	1.0763	0.80052	1.0487	0.50754	0.83424	0.81522	0.69837	0.86537	1.0137	0.91493	0.61516	0.88605	1.0553	0.95614	0.78546	0.99906	0.9497	0.30439	0.9343	0.98297	0.85458	0.85292	1.1114	1.12	1.3212	1.2031	1.0932	1.1102	1.3326	1.081	0.8048
35.584	0.88767	1.3042	0.83429	1.0498	0.97036	0.93274	0.86065	0.93143	0.42214	0.77221	0.88606	0.38188	0.9192	0.8391	0.80004	1.1375	0.88624	0.84188	0.85863	0.81611	0.95962	1.1296	0.33404	0.87771	0.94024	0.90723	0.90126	1.1561	1.1734	1.2463	1.1354	1.1251	1.1578	1.2601	1.1639	0.93518
35.926	0.9444	0.887	0.84202	0.94013	0.91198	0.97384	0.81454	0.94901	0.47596	0.87787	0.87567	0.55493	0.92252	0.93595	0.93349	0.74434	0.93176	0.83143	0.90544	0.84826	1.0133	0.64906	0.28567	0.9804	0.94856	0.925	0.94122	1.1743	1.1901	1.3802	1.2096	1.1852	1.1671	1.2581	1.1101	0.923
36.137	0.78795	0.98917	0.8189	77.554	0.9755	0.47362	0.9008	0.96518	0.40794	0.90082	0.93535	0.24017	0.93448	0.39196	0.87615	0.82897	0.84524	0.87319	0.87033	0.80677	0.89339	1.049	0.30359	0.88034	1.0137	0.92664	0.84051	1.1694	1.157	1.3149	1.1331	1.0198	1.1516	1.2997	1.0179	0.88217
36.469	1.0176	1.0513	0.94338	0.89105	1.0761	1.0245	1.0213	1.1043	0.48178	0.81589	0.93824	0.8233	0.87201	1.0346	0.98925	0.80103	0.9546	1.0558	0.91642	0.9406	1.0781	0.87565	0.34282	1.0044	1.0109	0.86858	0.88191	1.1868	1.0606	1.1469	1.209	1.1048	1.035	1.3263	1.1608	0.76482
36.653	1.0178	1.0401	1.1966	1.5887	1.2306	1.1388	1.0593	1.1638	0.48377	0.99296	0.97468	0.6407	0.89396	0.97536	1.1006	1.4472	0.93542	1.0721	0.92159	0.98693	1.1033	0.80147	0.3415	0.94995	1.0146	0.82114	0.86054	1.1464	1.1196	1.1271	1.225	1.1183	1.203	1.2897	1.2166	1.2363
36.861	0.90402	1.035	1.0475	0.93873	1.0345	0.88636	1.0422	0.93082	0.42707	0.95326	0.98883	0.6693	1.0122	0.83679	0.98275	0.93006	1.0033	0.92461	0.92027	0.89174	1.0272	0.7188	0.31092	0.87789	0.99086	0.82127	0.85013	1.2149	1.1417	1.157	1.339	1.1261	1.113	1.192	1.1366	0.3914
37.023	0.8332	0.88134	0.79559	0.77367	0.89861	1.0808	0.82237	0.98797	0.4611	0.91528	0.89731	0.55807	1.0605	1.0452	0.96964	1.4259	0.97207	1.0175	0.95471	0.72625	0.94738	0.70156	0.31145	0.88606	0.96434	1.0896	0.97703	1.1179	0.02128	1.2177	1.2563	1.0608	1.0622	1.1551	1.0729	0.75946
37.43	0.79686	0.95137	0.76717	0.67629	0.62833	1.0186	0.95892	0.93079	0.42113	0.83554	0.56294	0.28784	0.95984	0.95927	0.85659	0.48393	0.95241	0.95932	0.91765	0.80824	0.85404	1.2108	0.42649	0.84391	0.97251	0.98528	0.93597	1.0865	1.111	1.161	1.1716	1.0033	1.0716	1.1143	1.0111	0.85304
37.699	0.93024	1.0971	1.0009	0.76706	1.0031	1.2118	1.1252	1.0006	0.35018	0.87855	0.82667	0.99922	0.80266	0.99218	0.84989	0.67948	0.83432	0.88511	0.70674	1.0512	0.93348	0.94873	0.25568	0.80475	0.94361	0.81932	0.70454	1.0015	1.1329	1.2567	1.0899	1.0706	0.97368	1.2088	1.0029	0.79301
37.964	0.87771	1.0773	1.0576	0.78932	1.1793	1.0265	0.97067	1.0549	0.42507	0.88791	0.98082	0.32266	0.77087	0.77741	0.99065	0.5929	0.81068	0.86453	0.8617	0.95227	0.94727	1.2968	0.32443	0.85269	1.0194	0.78971	0.82994	1.0647	0.99752	1.1754	1.0732	0.95442	1.0378	1.3859	0.94951	0.71804
38.18	0.88672	1.0339	1.0281	1.5835	1.0228	1.0647	0.88724	0.96159	0.4332	0.85889	0.87576	0.42899	0.82758	0.88133	0.91576	0.90797	0.83739	0.86762	0.92777	0.85259	0.87254	0.90926	0.31194	0.80443	0.92194	0.84281	0.81831	1.003	1.0048	1.0716	0.97415	0.90522	0.93828	1.1687	0.90012	0.7329
38.48	0.80679	0.91528	0.87285	0.7827	0.94272	0.97794	0.82901	0.89073	0.30336	0.82515	0.84208	0.98605	0.92581	0.91315	0.90864	0.32317	0.88172	0.75651	0.55009	0.772	0.91289	1.3143	0.38265	0.86985	0.91589	0.91426	0.88527	1.0609	1.0784	1.2514	1.096	0.96745	0.81111	1.12	1.0036	0.88204
38.78	0.93546	1.0448	0.87024	0.65487	0.98891	1.1304	0.99818	0.96423	0.50101	0.95108	0.93654	0.38685	1.0567	1.0596	0.83776	0.5674	0.87616	0.89962	0.99939	0.8721	0.91587	0.64862	0.301	0.78625	0.9854	1.0061	0.79981	1.0169	1.1002	1.3063	1.2301	1.0175	1.0873	1.1266	1.0136	0.87806
39.222	0.8099	0.97587	0.74766	1.4287	0.88398	1.0556	0.90084	0.90385	0.46175	0.83885	0.86992	0.19135	0.94265	0.87808	0.78296	3.0798	0.85183	0.77006	0.85236	0.88902	0.78963	0.73484	0.2762	0.69225	0.87268	0.90638	0.69963	1.018	0.9603	1.1076	0.99105	0.91466	0.88873	1.1254	0.83009	0.6673
39.378	0.7851	1.0338	0.85515	1.293	0.91483	0.94259	0.96604	0.90035	0.45526	1.0218	0.96185	1.0004	0.98704	0.9763	0.87907	0.74444	0.87795	0.9022	0.90697	0.88057	0.90279	0.78274	0.51986	0.86035	0.9858	0.84277	0.84749	1.1192	1.0922	1.1867	1.1979	1.0587	1.0665	1.206	1.0305	0.28545
39.565	0.85365	1.1243	0.78659	1.6805	7.4526	0.97201	1.1302	1.061	0.52998	1.0171	1.0094	0.71848	1.0342	0.993	1.0064	1.3636	1	1.1581	1.0321	1.0465	0.97864	1.0789	1.4817	0.83802	0.99276	0.85633	0.81383	1.2228	1.1505	1.3914	1.3861	1.2431	1.2745	1.1844	1.2674	0.98046
39.759	0.79926	1.0408	0.72245	0.64368	0.88285	1.0925	0.99234	1.0154	0.50118	1.0899	1.1095	0.23781	1.1442	1.1404	0.99508	0.58599	1.0112	1.1191	1.1047	0.77558	0.97606	1.1156	0.35141	0.90805	0.92902	0.85223	0.87759	1.2444	1.2082	1.2789	1.3072	1.1622	1.1168	1.164	1.1743	0.84341
39.923	0.77445	0.7271	0.78692	1.3982	0.84028	1.0679	0.87762	0.9411	0.41576	0.94293	0.9258	0.37612	0.98625	1.039	0.91431	0.38796	0.92241	0.94035	0.9348	0.81819	0.93995	1.0185	0.32803	0.83765	0.91445	0.85197	0.8607	1.068	1.0968	1.2815	1.0842	0.98174	0.96715	1.1864	0.92229	0.69349
40.224	0.86918	0.89905	1.0882	1.4953	1.0312	0.92175	0.84619	1.0391	0.45425	0.85001	0.84631	0.15142	0.76699	0.8049	0.8838	1.1033	0.79322	0.91643	0.85447	1.028	0.96579	0.61389	0.22658	0.86647	0.9695	0.75371	0.74941	1.0029	1.0105	1.1673	0.97847	0.97885	0.99945	1.3134	0.99665	0.86513
40.525	0.91589	0.94908	1.531	0.91086	1.2388	1.0177	0.82956	1.0912	0.45149	0.8312	0.82854	0.30323	0.78078	0.94655	1.0071	0.59761	0.88233	1.0813	0.94915	0.84981	1.1372	0.90245	0.2593	1.054	1.1056	0.8846	1.0338	1.1092	1.1192	1.1359	1.3396	1.0331	1.2786	1.2685	1.176	0.93521
40.826	0.86894	0.97287	0.99519	0.36912	1.0416	0.95905	0.87378	1.0834	0.44012	0.79234	0.75473	1.0625	0.84505	0.81693	0.93936	0.43609	0.87573	0.98906	0.90235	0.88888	0.96504	1.4137	0.25735	0.90937	0.84096	0.83306	0.86516	1.1105	0.001489	1.2321	1.0663	1.0466	0.90796	1.1884	1.0553	0.81193
40.998	0.94828	0.98807	1.1867	1.4328	1.2064	0.98835	0.91868	0.99859	0.44353	0.86491	0.85748	0.55236	0.85332	0.86162	0.96002	1.3362	0.92906	0.97558	0.88046	0.92662	1.0451	1.03	0.27938	0.90906	0.99209	0.80825	0.8491	1.1573	1.0848	1.1861	1.242	1.0964	1.1352	1.3289	1.1268	0.96226
41.257	0.87909	0.98581	1.0219	0.22933	1.1201	1.0024	0.95398	1.0481	0.44663	0.95001	0.988	0.54597	0.94974	0.83151	0.94498	1.2859	0.93326	0.98808	0.96384	0.87112	1.0404	1.0115	0.29508	0.93819	1.0146	0.95617	0.92653	1.0966	1.1121	1.0892	1.1713	1.0263	1.0957	1.2382	1.0266	0.87187
41.598	0.84694	1.3032	0.80246	0.68123	1.0332	1.0518	0.94312	0.97868	0.41058	0.87669	0.96783	0.24252	0.9651	0.92828	0.84416	0.45974	0.94035	0.88229	0.8843	0.84474	0.89151	1.079	0.31294	0.87982	1.0196	0.84946	0.97678	1.0702	1.0554	1.2539	1.112	0.9847	1.0659	1.1099	1.0078	0.81113
41.778	0.8144	0.92076	0.94086	1.2933	1.0197	1.0443	0.84334	0.88281	0.40422	0.99639	0.99864	0.66246	1.0285	1.0359	1.0232	0.7278	0.94866	0.92282	0.88654	0.82397	1.0509	0.92075	0.32776	0.97888	1.061	0.92452	1.1149	1.1875	1.1702	1.1896	1.2835	1.1467	1.2788	1.1856	1.1496	0.95694
41.974	0.90754	0.96604	0.98921	0.89087	0.94558	1.0674	0.9008	1.0106	0.4776	0.9828	0.82357	0.57189	0.93576	1.0577	0.89573	1.1162	0.94659	1.045	0.96802	0.8835	1.0781	0.93024	0.39949	0.91644	1.0611	0.90524	0.87494	1.2189	1.2701	1.2595	1.4393	1.1915	1.2838	1.2417	1.2463	0.75822
42.263	0.91691	0.87408	1.026	0.93232	1.0103	1.1464	0.91778	0.31755	0.11448	0.95748	0.85468	0.34522	0.909	1.0609	0.25302	2.4698	0.31005	0.29944	0.2033	0.88606	1.0326	1.0377	0.079756	0.97262	0.97277	0.9297	0.91782	1.1703	1.1462	1.2902	1.103	1.1347	1.1854	1.2524	1.1338	0.23835
42.446	0.82995	0.92109	1.0054	1.2554	1.0663	1.0239	0.88991	1.0087	0.46926	0.92831	0.94693	0.17042	0.88712	0.91495	0.94483	1.5241	0.89499	0.95085	0.90371	0.91933	0.94437	0.98143	0.5411	0.85051	1.0472	0.85661	0.86946	1.0649	1.0999	1.3343	1.0418	1.0225	1.1526	1.2011	1.0102	0.8463
42.635	0.78705	0.8202	0.92687	0.48186	1.1952	1.2509	0.80659	1.0158	0.49561	0.97029	1.108	1.6199	0.9537	1.0914	0.8601	1.5406	0.92308	0.87938	0.97888	0.77646	0.86002	0.71972	0.4179	0.86143	1.0681	0.99721	0.90492	1.0351	0.92429	1.4458	0.98262	0.92907	1.1948	1.0715	0.98838	0.72795
42.807	0.73017	0.91889	0.76735	0.41813	0.7838	1.0186	0.80001	0.97233	0.45657	0.81855	0.77509	0.28323	0.90552	0.89366	0.80067	0.26618	0.82444	0.87287	0.90119	0.79793	0.81412	0.9935	0.38957	0.74596	0.93532	0.79248	0.74045	0.96652	1.0325	1.239	1.0911	0.91306	0.90779	1.045	0.89281	0.85931
43.007	0.78706	0.86322	0.75909	2.1597	0.87054	0.97908	0.80609	1.1022	0.50074	0.80626	0.84161	0.75209	0.90621	0.95592	0.93551	1.9764	0.84067	1.048	1.0289	0.79986	0.86511	1.0189	0.7571	0.84922	0.82019	0.75874	0.82226	1.0034	1.0638	1.3344	0.98697	1.0148	0.91076	1.2258	0.93837	0.56038
43.249	0.80436	0.96993	0.77423	0.83409	1.0098	1.0436	0.87416	0.88593	0.38872	0.7949	0.97852	0.29482	0.93276	0.84971	0.86384	0.2777	0.85645	0.78446	0.87349	0.79449	0.79025	1.2004	0.4489	0.74604	0.91034	0.91032	0.75616	0.92502	1.0267	1.1156	0.85406	0.84193	0.90143	1.0811	0.82173	0.87392
43.535	0.77469	0.91565	0.87457	1.534	0.93552	1.3311	0.8363	0.98177	0.43902	0.94705	0.95693	0.84369	1.0132	1.0183	0.92195	1.9913	0.88469	0.93684	0.97739	0.7988	0.86135	1.1772	0.42173	0.83672	0.91848	0.91945	0.77075	1.0227	0.9164	1.3151	0.99123	0.91458	0.9522	1.0649	0.89981	0.73914
43.781	0.74944	1.0056	0.96953	1.4487	1.0079	1.0829	1.2038	0.92623	0.46616	0.99516	0.9962	0.83913	0.98647	1.0166	0.9609	1.4062	0.8654	0.92371	0.98107	0.91012	0.91333	1.1115	0.76463	0.79391	0.9385	0.93193	0.7145	1.0099	0.95441	1.1098	1.0177	0.9948	0.98035	1.1291	0.97751	0.61899
44.047	1.8187	0.9997	0.79627	1.2015	0.87299	1.0457	1.075	0.83854	0.46346	0.93655	0.95642	0.32007	1.1352	1.1039	0.90111	1.1967	0.96114	0.96572	0.9948	0.88528	0.84119	1.0036	0.76805	0.67666	1.0078	1.0314	0.74675	1.0455	1.0149	1.328	1.1618	1.07	1.0111	1.0546	1.0886	0.76526
44.377	0.89459	0.842	1.2841	1.4062	1.0649	1.0447	0.83071	0.95425	0.5199	1.0316	0.92782	0.25366	1.0205	1.1509	0.9587	1.2946	0.99289	1.1235	0.93906	0.89061	1.0931	1.0144	0.40709	0.96052	1.0656	0.92224	1.1578	1.2488	1.1756	1.3413	1.401	1.2537	1.2635	1.4754	1.3953	1.0685
44.65	0.79398	1.0221	0.82056	0.43429	0.89692	1.0647	0.94989	0.23912	0.11599	0.92589	0.97848	0.089253	1.0246	1.0235	0.24988	0.31917	0.2739	0.23949	0.24871	0.83039	0.8978	1.7791	0.13942	0.78768	0.93585	0.91156	0.93297	1.0616	1.1233	1.3272	1.0476	1.0268	1.0014	1.2424	0.95244	0.76475
44.886	0.77277	0.99332	0.79074	0.75575	0.87761	1.1331	0.91376	0.93017	0.4925	1.008	0.97096	0.29764	1.0787	1.0407	0.92625	0.58091	0.94098	0.8919	1.0879	0.84085	0.87729	1.3216	0.39096	0.7379	0.93624	0.93868	0.83954	1.0009	1.016	1.2955	1.0593	0.94594	0.95743	0.96559	0.9097	0.96835
45.152	0.70072	1.1244	0.7404	0.77839	0.9016	1.086	1.0126	0.8047	0.43609	0.93078	1.0318	0.32019	1.0932	0.98985	0.79157	41.784	0.895	0.77856	0.95414	0.85275	0.75176	0.98468	0.41738	0.74189	0.86759	0.9029	0.85448	0.98731	0.90864	1.3553	0.89442	0.89669	0.87685	0.98175	0.84187	0.68063
45.536	0.81347	1.0093	0.90138	1.3341	0.93341	1.0011	0.96086	1.0741	0.47125	0.969	0.88755	0.65897	0.94394	0.88949	0.94316	1.7012	0.89376	1.0537	0.96294	0.89283	0.93101	0.94721	0.4394	0.80104	0.96535	0.8627	0.81898	1.1194	1.1218	1.1882	1.1878	1.0471	1.0635	1.2801	0.99944	0.5163
45.877	0.77795	0.98022	0.85789	1.7961	0.84815	1.0469	0.90266	1.0753	0.46643	0.96599	0.98775	0.51478	1.0519	1.0416	0.8306	4.2134	0.92517	1.0924	0.90721	0.86494	0.94385	0.89498	1.2428	0.92144	0.0019595	0.9479	0.84925	1.1199	1.0544	0.99515	1.2984	1.033	0.0024148	1.1393	1.041	0.8355
46.127	0.72609	0.90192	0.88406	0.70952	0.9903	0.98838	0.84773	0.91459	0.46673	1.0214	1.025	0.3747	1.0742	1.048	0.96109	0.64728	0.95833	0.98348	1.04	0.83918	0.93007	1.1869	0.44468	0.85341	0.96466	0.94367	1.0026	1.0875	0.94614	1.4129	1.021	1.0556	1.0627	1.1496	0.99964	0.85932
46.352	0.87495	0.95395	0.9638	1.0276	1.0474	1.0001	0.84961	0.9871	0.47312	0.96448	0.94359	0.55787	0.93026	1.0582	1.0657	0.99894	0.92063	1.0094	1.0017	0.86026	1.1216	0.81338	0.29565	0.90156	0.95349	0.85974	0.84135	1.1999	1.1137	1.3449	1.2571	1.2204	1.1578	1.2391	1.3201	0.92744
46.686	0.78966	0.95519	0.83707	1.0655	0.93557	0.82139	0.93766	0.99758	0.49984	0.83234	0.86694	0.77748	0.84873	0.69044	0.93545	2.2298	0.8218	0.97272	1.0293	0.96802	0.89069	0.67188	0.30919	0.80812	0.95776	0.87937	0.64343	1.1107	1.0846	1.2742	1.1394	0.97974	1.0138	1.3081	0.97814	0.42768
46.937	0.79167	0.88262	0.75717	0.91252	0.94318	0.98299	0.87158	0.94494	0.40205	0.8941	0.98035	0.31121	0.9439	0.91866	0.8995	0.58861	0.89347	0.92051	0.87711	0.81563	0.93436	0.94105	0.29248	0.90044	0.96265	0.88406	0.87756	1.1046	1.1423	1.1635	1.0819	1.0395	1.0816	1.255	1.0384	0.88898
47.146	0.9183	0.87722	1.0192	1.0901	1.144	0.95332	0.85042	1.0977	0.48877	1.0018	0.96835	0.28221	0.97372	0.94522	0.96892	0.78318	0.98275	1.0856	0.90281	0.94205	1.1891	0.86301	1.3076	1.0361	1.0967	0.85998	1.0012	1.3368	1.3121	1.3601	1.4655	1.2832	1.4774	1.4047	1.4604	1.2544
47.351	0.80719	0.88045	0.37937	1.3873	0.4262	0.39362	0.79683	1.0427	0.5391	0.37253	0.37168	0.28652	0.35149	0.39736	1.032	1.3508	1.0097	1.0675	1.0594	0.86205	1.1241	0.84809	1.2205	1.048	1.0659	0.93719	1.0059	1.1906	1.1652	1.3576	1.4578	1.261	1.3468	1.1637	1.3545	0.98178
47.503	0.85308	0.91405	1.0089	0.82327	1.0683	0.82097	0.8263	1.0339	0.37057	0.83074	0.83327	0.33575	0.81765	0.75103	0.86764	0.79771	0.8898	0.94391	0.72199	0.82772	1.0006	1.0057	0.29574	0.90002	0.98812	0.89026	0.83604	1.1593	1.1731	1.1932	1.2777	1.0677	1.1552	1.298	1.1395	0.92941
47.677	0.84651	0.92094	1.0058	2.1902	0.97302	1.0177	0.84209	1.0863	0.52379	0.96204	0.85183	0.8002	0.88368	1.0055	0.97658	2.1674	0.89399	1.0566	1.0204	0.87411	1.0126	0.76565	0.3773	0.96778	0.99167	0.8487	0.83841	1.1932	1.1161	1.2549	1.3262	1.1083	1.1298	1.2343	1.1368	0.94438
47.846	0.87579	0.85212	1.0958	0.80348	1.1338	0.99782	0.85329	1.1166	0.4972	0.89421	0.85829	0.57393	0.81802	0.88515	0.71538	1.015	0.82329	1.0373	0.85979	0.93629	1.0905	0.76842	0.26408	0.97572	0.0012998	0.88115	0.83822	1.1813	1.0867	1.3483	1.2101	1.0842	0.0014874	1.3469	1.1705	0.89557
48.054	0.83081	0.88911	0.91791	1.0475	1.0229	1.0884	0.81323	0.97654	0.46091	0.91304	0.92028	0.59727	0.84845	1.066	0.93991	1.0748	0.85544	0.95753	0.9448	0.81014	1.033	0.65124	0.34347	0.93261	0.95058	0.8278	0.81245	1.0542	1.0821	1.3906	1.0422	1.0184	0.97673	1.296	1.06	0.71313
48.247	0.85606	0.91122	1.0814	0.58757	1.0949	0.55263	0.83465	0.94977	0.44094	0.89577	0.92977	0.5705	0.80364	0.51403	0.95422	1.0603	0.83964	0.94259	0.8518	0.85203	1.0279	0.62602	0.24805	0.94201	1.0563	0.85679	0.82378	1.1404	1.0971	1.1695	1.2061	1.0245	1.1352	1.2766	1.1126	0.83827
48.548	0.93026	0.96305	1.0575	0.97683	1.1579	0.98233	0.91671	1.0843	0.44713	0.88293	0.89064	0.4365	0.81862	0.97522	0.99923	0.98973	0.93013	1.0667	0.89635	0.94797	1.2133	0.62865	0.28271	1.0808	1.0636	0.78778	0.95632	1.2342	1.1081	1.303	1.1831	1.1375	1.1908	1.4413	1.2125	1.0593
48.872	0.86931	1.0558	0.80052	0.85278	1.0389	0.91895	1.0398	1.0115	0.42376	0.73337	0.87885	0.36145	0.75811	0.82474	0.90937	0.80225	0.76064	0.91629	0.83833	1.1725	1.0333	0.60225	0.21791	0.83938	0.87822	0.79941	0.63749	1.1544	1.0056	1.3512	1.0987	1.0581	1.0222	1.3196	1.0687	0.92148
49.079	0.85717	1.1301	0.78779	0.99504	0.93512	1.0239	1.2147	0.84523	0.47211	0.86808	0.90956	0.33059	0.83703	1.0046	0.8708	0.98595	0.91098	0.87137	0.88652	1.0969	1.0785	0.70816	0.32083	0.90708	0.931	0.8231	0.77578	1.1624	1.1106	1.3757	1.0537	1.1203	1.032	1.2622	1.1185	0.70389
49.437	0.86272	0.87479	1.6069	1.052	2.2193	1.9612	0.92089	0.96265	0.47737	2.323	2.3535	0.66524	2.0171	2.0661	1.0507	0.83726	1.0236	1.0173	0.90946	0.89459	1.1726	0.68688	0.49496	1.1922	1.1213	0.91621	1.09	1.248	1.3421	1.23	1.2202	1.223	1.3598	1.3123	1.2644	0.97256
49.765	0.85663	0.86947	0.99183	1.2241	1.1046	0.94203	0.94201	0.98357	0.55605	1.1491	1.1079	0.36649	1.0067	1.1165	0.82218	1.023	1.0005	1.1978	1.0942	0.89656	1.1999	0.85416	0.55022	1.0535	1.1073	0.79545	1.061	1.2604	1.2154	1.2847	1.3652	1.2872	1.2991	1.4921	1.3608	1.2347
49.981	0.76688	1.0123	0.83334	1.1184	0.98174	1.0643	1.007	1.079	0.44377	0.92776	0.94427	0.50304	0.91613	0.97159	0.94088	0.92064	0.88934	1.0237	0.93212	0.94353	0.91289	0.88049	0.28342	0.84845	0.92671	0.82453	0.71608	1.0907	0.94729	1.3081	1.0899	0.98881	0.96081	1.1698	0.97493	0.07093
50.195	0.81919	0.89199	0.93974	0.65016	1.022	0.774	0.83834	0.92808	0.43476	0.96618	0.96509	0.51432	0.98046	0.77267	0.90043	1.179	0.8878	0.90834	0.91711	0.84957	0.96157	0.67937	0.29978	0.8662	0.95581	0.89666	0.90043	1.0756	0.93897	1.2697	1.1349	0.9677	1.0095	1.2025	0.99903	0.88262
50.399	0.72758	0.93848	0.65905	1.6641	0.84917	1.0056	0.82329	0.90782	0.41962	0.90019	0.92097	0.40763	1.0048	0.9671	0.93706	0.90778	0.87787	0.9418	0.96877	0.78231	0.93707	0.82397	0.37665	0.97653	0.96893	0.91714	1.0627	1.0758	1.0887	1.2146	1.1247	1.006	1.0679	1.0383	0.98906	0.83166
50.625	0.76812	0.90935	0.84232	1.8298	0.88494	1.0335	0.77065	0.92711	0.46799	0.96238	0.91982	0.26003	0.9799	1.0654	0.86253	1.1545	0.88767	0.96251	0.97544	0.79312	0.95813	0.79446	0.38494	0.84776	0.9413	0.88385	0.83013	1.0783	1.1079	1.2501	1.1336	1.0785	1.0943	0.96762	1.0761	0.95614
50.878	0.69877	0.92925	0.6871	0.32406	0.74474	0.9673	0.87465	0.86635	0.422	0.97138	0.94653	0.72186	1.0376	1.0224	0.90078	1.237	0.90415	0.88619	0.92586	0.76961	0.8935	1.0382	0.59533	0.82452	0.88904	0.93977	0.82294	1.0568	1.0771	1.3086	0.9227	0.97868	0.97963	0.9821	0.92972	0.83199
51.138	0.75439	0.91808	0.60654	0.45493	0.76734	1.0572	0.88172	0.89779	0.40924	0.93298	0.90917	0.30221	0.92576	0.94537	0.85919	1.2684	0.84142	0.84277	0.90618	0.88251	0.85208	0.68177	0.28792	0.74857	0.87126	0.88627	0.72409	0.97225	1.0273	1.3622	1.0893	0.97734	0.94798	1.0096	0.95925	0.77031
51.305	0.79524	1.1946	0.62317	0.85762	0.80557	0.92007	0.91305	0.84754	0.43212	0.919	1.0491	0.8958	0.97367	0.93442	0.90925	0.88691	0.91571	0.83579	0.91817	0.79749	0.81213	1.771	0.47674	0.76578	0.99354	0.94734	0.81325	1.0205	1.0379	1.2724	0.92839	0.96459	1.0128	1.261	0.87632	0.64256
51.713	0.7286	0.71981	0.60441	0.57328	0.85144	0.56638	0.72051	0.79322	0.40728	0.92089	1.0719	0.43528	1.0188	0.52556	0.90175	0.99209	0.96708	0.78568	0.84113	0.72416	0.86594	1.2158	0.33736	0.71753	1.0153	0.98686	0.92126	1.0915	1.1843	1.2585	0.92109	1.0426	1.0999	1.2138	1.0002	0.8342
51.922	0.78094	0.9041	0.65144	0.34892	0.82685	0.92449	0.82504	0.89229	0.47324	0.88747	0.92345	0.30166	0.93983	1.0612	0.824	0.33373	0.92426	0.92151	1.0431	0.82084	0.91176	1.2864	0.32654	0.84461	0.97012	1.0115	0.89947	1.0995	1.1102	1.3605	1.2198	1.073	1.0462	1.144	1.0428	0.82025
52.32	1.175	0.86224	0.81402	1.3643	0.97493	0.90623	0.8866	0.96297	0.41634	0.90518	0.9321	0.21236	0.85398	0.90485	1.0415	1.6218	0.95848	1.036	0.91862	0.94003	1.1412	1.1249	0.94981	0.99498	1.0207	0.95655	0.9771	1.2013	1.2571	1.3618	1.2586	1.1762	1.1912	1.354	1.2423	0.98291
52.49	0.89997	0.87691	0.80882	0.97594	0.96011	0.83792	0.8888	0.92821	0.38368	0.77661	0.83514	0.35403	0.82144	0.80889	0.96999	0.8248	0.92602	0.98864	0.92279	0.99576	1.1056	0.70543	0.25104	0.96007	0.96003	0.92106	0.89038	1.2136	1.2068	1.1443	1.2661	1.1163	1.1297	1.2685	1.1509	0.84098
52.684	1.0107	0.98458	1.1155	0.72345	0.98271	0.91064	1.1169	1.0546	0.4728	0.90319	0.73934	0.17622	0.84808	1.0005	1.0151	0.34966	0.96467	1.1648	0.95088	1.1155	1.2747	0.49042	0.21354	1.069	1.1352	0.86317	1.0117	1.3211	1.2994	1.2438	1.6416	1.2723	1.3752	1.3725	1.3614	1.1333
52.94	0.9168	0.97878	1.1007	1.3379	1.2096	0.84827	0.94626	1.0792	0.4243	0.78462	0.87741	0.45174	0.78754	0.91487	1.0451	0.96734	0.90323	1.0762	0.86063	0.9551	1.1389	0.85215	0.32401	1.0223	1.0841	0.891	0.9747	1.1394	1.2499	1.0742	1.2312	1.1352	1.2032	1.3143	1.1815	1.0525
53.141	1.0153	1.199	1.2155	0.88169	1.2086	0.97077	1.2557	1.0864	0.42312	0.90815	0.86312	0.37617	0.79698	1.0391	1.0592	1.1653	0.96132	1.1731	0.93743	1.2203	1.2999	0.84155	0.26049	1.2157	1.0156	0.82524	1.0453	1.3016	1.3173	1.319	1.4401	1.3409	1.2486	1.4218	1.3711	0.8832
53.483	0.99743	0.98835	1.3801	0.7457	1.2351	0.91066	0.96238	0.98962	0.36944	0.84548	0.86071	0.49869	0.75971	0.95995	1.0181	0.73705	0.94595	1.0836	0.86073	1.067	1.2725	0.84832	0.67687	1.1327	1.1398	0.92972	1.0723	1.3138	1.2526	1.2468	1.4717	1.2321	1.3696	1.3799	1.4944	1.0184
53.787	1.0545	0.97985	0.97017	0.93515	1.1002	0.8959	0.98185	0.98944	0.44584	0.96971	0.96051	0.37434	0.79322	1.0131	1.0815	0.52202	0.95025	1.1515	0.9862	1.0439	1.1706	0.85265	0.24525	1.026	1.0864	0.80666	0.85222	1.3034	1.3046	1.3602	1.4559	1.2004	1.3479	1.3866	1.3413	0.36416
54.041	1.1304	1.0975	1.331	1.1384	1.2744	0.7159	1.033	1.0325	0.43127	0.92048	0.84939	0.6102	0.75211	0.92988	1.1155	1.1081	1.0226	1.2653	0.8744	1.1316	1.5968	0.97439	0.56495	1.3836	1.276	0.88219	1.1658	1.5383	1.5036	1.2244	1.9862	1.5661	1.6456	1.8293	1.9048	1.2907
54.205	1.0546	1.3029	1.0955	0.79213	1.119	0.82028	1.0705	1.0219	0.40631	0.87793	0.87863	0.21639	0.81558	0.94636	1.0636	0.75914	1.0038	1.1929	0.89565	1.015	1.3642	1.1046	0.27446	1.2693	1.259	0.94632	1.2393	1.4774	1.3925	1.1605	1.6285	1.3795	1.5998	1.6289	1.5901	1.0347
54.596	0.93752	0.86528	0.98387	0.67636	1.0987	0.5645	0.82591	0.94011	0.42703	0.88984	0.91586	0.55761	0.8178	0.59445	0.97309	0.89014	0.9572	1.0998	0.83537	0.87393	1.2063	1.1998	0.26445	1.1469	1.0853	0.93736	1.1727	1.3203	1.2208	1.227	1.4788	1.2494	1.2644	1.359	1.4245	0.92487
54.853	0.94227	0.79139	0.72119	0.88783	0.92383	0.78311	0.77004	0.93967	0.41344	0.71566	0.77193	0.29429	0.78703	0.82086	0.83136	0.83392	0.91064	1.0527	0.75005	0.88094	1.1689	1.7838	0.33211	1.2393	1.193	0.98252	1.3599	1.3344	1.3295	1.1849	1.3518	1.2534	1.4143	1.519	1.403	1.0227
55.066	0.98868	0.92136	0.74157	1.1182	0.93974	0.90842	0.81035	1.0129	0.42414	0.6883	0.71043	0.20138	0.66889	0.84969	0.88255	1.0108	0.82128	1.0239	0.84857	0.89721	1.0066	1.0845	0.25188	0.96399	1.074	0.86825	0.81626	1.2198	1.179	1.2159	1.2846	1.1651	1.2105	1.2748	1.1336	0.87702
55.293	0.94581	0.75789	1.1807	1.1698	1.259	0.82584	0.71944	1.0393	0.45061	0.77304	0.75441	0.53654	0.65899	0.86326	0.9246	1.0313	0.822	1.0412	0.80002	0.97948	1.235	0.46893	0.3882	1.0215	1.1083	0.79226	0.96638	1.2206	1.1974	1.2902	1.2599	1.2454	1.283	1.6679	1.3604	1.0691
55.708	0.95877	0.91585	1.4146	1.0884	1.257	0.77401	0.88061	1.0485	0.45558	0.88102	0.8464	0.48776	0.76001	0.77357	1.0453	1.66	0.93056	1.1061	0.88724	0.98722	1.2525	0.46814	0.97597	1.1302	1.0526	0.7817	1.0696	1.2898	1.2367	1.1984	1.4094	1.2464	1.2799	1.335	1.3956	1.1867
55.924	0.83343	0.96297	0.79079	1.9887	0.94294	0.81568	0.93632	1.114	0.47677	0.72172	0.73213	0.63306	0.81412	0.83434	1.029	1.6784	0.91962	1.1379	0.99706	1.0235	1.1766	0.37494	0.29813	1.0232	1.0482	0.80538	0.88823	1.1682	1.042	1.1466	1.2209	1.0741	1.1362	1.3308	1.1732	0.87709
56.158	0.9563	1.0902	1.0607	0.78162	1.0883	0.7906	1.1785	1.0251	0.45696	1.0151	0.89241	0.83719	0.77467	0.7977	1.0419	1.402	0.90151	1.2441	0.90199	1.1268	1.4133	0.67726	0.2769	1.2051	1.056	0.83423	1.0008	1.3185	1.2049	1.2413	1.5199	1.2692	1.3073	1.5502	1.3953	1.0834
56.461	0.86505	0.9598	0.72616	0.76867	0.85993	0.46596	0.98518	1.2321	0.50692	0.87041	0.81648	1.0693	0.82702	0.45069	1.0996	2.3993	0.90451	1.2561	1.0721	1.0075	1.1025	0.57351	0.75505	0.97901	1.0202	0.81229	0.8313	1.2072	1.1535	1.4574	1.3036	1.1401	1.1482	1.3328	1.188	0.87107
56.66	0.85155	0.88055	0.88388	0.81332	0.95945	0.9482	0.8986	1.1285	0.51481	1.021	0.93029	0.29253	0.84661	1.0658	1.0499	0.92495	0.94147	1.2079	0.9923	0.95683	1.2985	0.47081	0.35442	1.1187	0.91197	0.87262	0.94546	1.3187	1.1805	1.3415	1.3956	1.2118	1.1183	1.4293	1.3455	1.0392
57.126	0.84878	1.011	0.73643	1.641	0.8241	0.92791	0.97432	1.076	0.47334	0.95203	0.87397	0.5263	0.86534	1.0108	0.92847	1.5278	0.88829	1.0771	0.97559	1.0585	1.1091	0.72579	0.39674	0.96353	1.0351	0.87967	0.84409	1.1611	1.1839	1.4207	1.3292	1.1444	1.1639	1.2428	1.1633	0.95953
57.406	0.7174	0.77667	0.73979	1.263	0.87051	0.89326	0.76607	0.92777	0.38349	0.8722	0.85662	0.60345	0.83938	0.83268	0.88685	0.63977	0.83063	0.86481	0.74346	0.77623	0.88443	0.97733	0.27417	0.86988	0.95948	0.84827	0.90894	1.1055	1.0079	1.1171	1.0106	0.9255	0.95107	1.2696	0.91184	0.78843
57.816	0.8457	0.82003	0.84903	0.91189	1.0487	0.97876	0.78942	1.0007	0.4569	0.83508	0.92591	0.18277	0.856	0.96656	0.94619	0.5882	0.90057	1.0322	0.9543	0.83129	1.0376	0.91341	0.285	1.0205	1.003	0.88043	0.90186	1.1456	1.1292	1.2791	1.2551	1.1171	1.2104	1.2496	1.1763	0.80573
58.063	0.80984	0.83697	0.90388	1.1302	1.0718	1.0141	0.84008	1.0295	0.46424	0.79721	0.8675	0.36636	0.84837	0.94281	0.90082	0.97944	0.86155	0.95358	0.90012	0.90635	0.97675	1.5957	0.33494	0.95506	0.90552	0.84747	0.85098	1.0359	1.0551	1.3039	1.0464	1.0267	1.038	1.1322	0.97894	0.83228
58.455	0.76154	0.83051	0.8431	0.6373	0.9589	0.95134	0.81834	0.97039	0.44973	0.9408	0.87727	0.56996	0.96281	0.98364	0.95705	0.644	0.93717	1.0407	0.95936	0.8439	1.0686	0.96987	0.30173	1.0197	0.99729	0.88536	1.0064	1.1048	1.0772	1.3024	1.2004	1.0857	1.1042	1.2919	1.0686	0.97866
58.67	0.74638	0.82022	0.82977	0.87646	0.9489	0.90988	0.78427	0.87576	0.42531	0.85419	0.93599	0.55212	0.89858	0.88327	0.8426	1.3356	0.837	0.7983	0.85249	0.77803	0.83963	1.0838	0.39381	0.8032	0.93769	0.9352	0.88291	1.0148	1.0699	1.1144	1.0132	0.96931	0.97607	1.1702	0.95777	0.67934
58.944	0.7142	0.92482	0.66128	0.63579	0.84361	1.1008	0.81818	1.1107	0.55865	0.87969	0.94587	0.36368	1.0773	1.0176	1.0956	1.0331	1.871	1.0965	1.1887	0.73948	0.7633	1.3751	0.95126	0.79764	0.92431	0.98902	0.94811	0.93101	0.97546	1.1987	0.94007	0.94131	0.97693	0.93468	0.85159	0.70763
59.217	0.71532	0.90691	0.77712	1.2019	0.91936	1.0363	0.77015	0.84544	0.41932	0.89482	0.96425	0.41206	1.0141	0.90915	0.84269	0.61308	0.86003	0.77188	0.87348	0.76136	0.78278	1.2449	0.44503	0.77507	0.95513	0.92214	0.81657	0.99145	0.94061	1.225	0.97219	0.89901	1.0107	1.0655	0.83175	0.88384
59.476	0.75836	0.87071	0.80248	1.1857	0.90661	0.86371	0.80468	0.90816	0.42295	0.89619	0.89421	0.36515	0.96179	0.84933	0.84108	0.69719	0.86202	0.83052	0.82515	0.72832	0.9167	0.894	0.36057	0.82048	0.97821	0.92782	0.79779	1.096	1.1456	1.0858	1.1516	1.0372	1.1	1.1297	0.96657	0.83422
59.708	0.85874	0.86257	0.87814	1.0245	1.0033	0.87837	0.81203	0.97911	0.45021	0.91731	0.92594	0.20645	0.89402	0.87499	0.93289	1.3751	0.88458	0.96364	0.89687	0.83217	1.0066	0.94686	0.33168	0.91321	0.91213	0.83896	0.82415	1.1181	1.0991	1.3666	1.1341	1.0918	1.1031	1.2496	1.1136	1.0223
60.033	0.87991	1.0064	0.90352	0.58816	0.23818	0.9631	1.0246	1.0009	0.46543	0.86092	0.22724	0.45618	0.86809	0.89637	0.91479	0.55294	0.96158	0.97032	0.94159	1.0193	1.0597	0.69859	0.53275	0.95163	0.97669	0.91215	0.98227	1.119	1.1556	1.2656	1.1693	1.086	1.0925	1.261	1.082	0.78679
60.238	0.90738	1.0427	1.005	1.1055	1.1636	1.1065	1.1421	1.0548	0.48036	0.84571	0.91409	0.42621	0.83006	0.9589	0.90504	0.94642	0.90704	1.0052	0.93459	1.1212	1.0258	0.80647	0.39064	1.0238	1.0211	1.0318	0.88539	1.078	1.2527	1.2466	1.1185	1.0682	1.1929	1.1995	1.0923	0.845
60.427	1.136	1.0713	0.98703	2.3434	1.178	0.50632	1.2629	1.0269	0.49803	0.80265	0.87487	0.40254	0.79527	0.46275	1.0127	0.75705	0.91569	1.0245	0.92672	1.4504	1.108	0.70486	0.18457	0.95261	1.1751	0.85174	0.77514	1.2502	1.1518	1.5249	1.1375	1.1482	1.5142	1.2529	1.2179	1.0326
60.707	1.0602	1.1515	1.2656	1.7968	1.2468	0.82492	1.2267	1.2049	0.47449	0.78439	0.75714	0.76344	0.646	0.71923	1.0173	2.1778	0.80709	1.0881	0.93548	1.4582	1.2124	0.55501	2.9654	1.0712	0.96774	0.72546	0.67416	1.09	1.0801	1.456	1.1963	1.0147	1.016	1.2782	1.038	0.96982
60.895	1.0356	1.2554	1.1231	1.0015	1.4815	0.92584	1.4705	1.0785	0.43563	0.81787	1.0042	0.32991	0.73339	0.87912	0.89644	0.77108	0.84308	0.98621	0.84848	1.5943	1.0866	0.50153	0.18235	1.0301	0.89079	0.73346	0.70154	1.143	0.95549	1.4486	1.0264	1.0416	0.94278	1.33	1.0227	1.0471
61.167	1.0128	0.98346	0.94442	1.1758	1.1304	0.98933	0.94943	1.0018	0.47333	0.90993	1.0035	0.35478	0.92216	0.94395	1.007	0.54137	0.94704	0.97521	0.89907	1.0336	1.1767	0.75268	0.46619	1.1095	1.0575	0.8995	1.0421	1.1738	1.1432	1.1394	1.2462	1.1258	1.2203	1.3069	1.1213	0.96797
61.351	0.91918	0.80777	0.84379	0.6602	0.94313	0.95144	0.83163	0.91541	0.44782	0.79238	0.87488	0.20438	0.92166	0.96904	0.90934	0.67353	0.95389	0.97405	0.89295	0.88851	1.0813	0.96747	0.27249	1.0035	1.1329	1.0691	0.98652	1.067	0.98438	1.2603	1.1946	1.0007	1.2008	1.1204	1.1437	1.0518
61.513	0.91332	1.3032	1.065	0.87099	1.1679	0.98129	0.77978	1.1183	0.49441	0.89	0.89189	0.27346	0.86012	0.95376	0.88185	0.83262	0.92354	1.0834	0.90309	0.91407	1.1409	0.80624	0.24728	1.1263	1.1651	0.90663	0.97451	1.1653	1.1691	1.3131	1.2418	1.1008	1.1935	1.3608	1.1651	0.91137
61.709	0.96649	0.8349	0.9777	1.1477	1.0239	0.56009	0.79424	1.1856	0.53411	0.82806	0.82326	0.82042	0.80565	0.57281	1.0291	2.4007	0.89587	1.1743	0.97546	0.91666	1.1861	0.99717	0.77499	1.0582	1.0438	0.81954	0.92352	1.1584	1.1591	1.3746	1.2228	1.1213	1.18	1.3799	1.1336	0.91691
61.976	0.86792	0.86098	0.88429	0.81891	1.1301	1.0403	0.80574	1.0112	0.47918	0.88034	0.96504	0.31642	0.86012	0.947	0.9349	0.7463	0.91973	0.90507	0.89388	0.85692	1.0261	0.92929	0.29926	0.93417	0.93588	0.8654	0.88135	1.1035	1.1302	1.2857	1.0423	1.0984	1.0801	1.1847	1.1251	0.93423
62.248	0.88225	0.84253	0.85937	1.4259	0.96398	0.93689	0.79743	1.1129	0.52568	0.89691	0.90354	0.52755	0.86551	0.83552	0.87203	1.5575	0.94872	1.0391	1.023	0.87218	1.0269	0.69565	0.23707	0.96217	1.0319	0.84587	0.82098	1.1003	1.1222	1.2579	1.2059	1.067	1.1283	0.96447	1.0824	0.77003
62.448	0.93646	0.93018	0.83374	0.1927	1.0412	1.0272	0.84014	1.0262	0.062239	0.71545	0.88676	0.40482	0.88085	1.0087	0.92587	1.3258	0.98478	1.0676	0.15192	0.84331	1.1199	0.97779	1.6972	1.0944	1.0295	0.94522	1.1515	1.1296	1.0806	1.088	1.1912	1.1191	1.1928	1.2681	1.1431	0.63558
62.682	3.6225	0.95811	1.1309	1.4671	1.1177	1.0138	0.87025	1.0286	0.44727	0.86037	0.90224	0.5169	0.89617	0.91484	0.8876	1.0274	0.88533	0.9691	0.91821	0.92627	1.0137	0.86794	0.26049	0.88014	1.0025	0.86028	0.83691	1.1247	1.1123	1.2128	1.1648	1.0576	1.1317	1.3173	1.0675	0.74883
63.019	0.87113	0.88022	0.83111	1.284	1.0276	1.0671	0.80968	0.97047	0.48701	0.84595	0.95233	0.19167	0.89223	0.94218	0.85827	1.0457	0.87199	0.88789	0.8958	0.83075	1.0035	1.3444	0.40779	0.87045	0.97531	0.83676	0.84787	1.0568	1.0903	1.2284	1.078	1.0013	1.0134	1.3138	0.98552	0.63945
63.289	1.113	0.82211	0.86194	0.87812	0.95853	0.96316	0.81411	1.0182	0.54965	0.9097	0.88803	0.76965	0.87735	0.97621	1.003	0.82458	0.98525	1.1286	1.0069	0.83376	1.1614	1.196	0.25508	1.0647	1.2677	1.0345	0.94213	1.2566	0.89143	1.4991	1.3924	1.2327	1.538	1.4016	1.388	1.0675
63.758	0.83313	0.87784	0.73267	0.1641	0.83927	0.97256	0.72711	0.86608	0.43787	0.79311	0.79738	0.28324	0.95885	0.8521	0.83541	0.36398	0.95157	0.79972	0.77337	0.75599	1.0889	1.5814	0.34571	1.1393	1.0589	0.98416	1.3604	1.1572	1.1316	1.2472	1.1043	1.0478	1.015	1.0705	1.0329	0.92077
63.953	0.85757	0.92697	0.73929	1.3218	0.88759	1.0833	0.81062	0.82297	0.44086	0.95542	1.0278	0.19622	1.1016	1.0163	0.83325	0.81573	0.99399	0.844	0.89153	0.78508	0.91827	1.3022	0.30348	0.93267	1.0509	1.0296	0.97776	1.111	1.1651	1.263	1.0867	1.0457	1.1772	0.82646	0.9909	0.80463
64.178	0.9341	1.3034	0.72742	0.75339	0.92505	1.0275	0.81559	1.0301	0.53461	0.97877	1.0098	0.23961	1.0787	1.0413	0.90707	4.1381	1.1171	1.083	1.0205	0.87113	1.1261	1.2398	0.31273	1.0497	1.1165	0.96774	1.0316	1.2463	1.2126	1.3009	1.2786	1.167	1.1767	1.2199	1.1685	0.76827
64.58	0.83792	0.97235	0.855	0.99426	0.92738	0.67251	0.86835	1.1072	0.52321	0.83309	0.88604	0.31574	0.96395	0.64807	0.87603	1.5121	1.0063	1.1084	1.0045	0.90194	1.0173	1.1015	0.63759	0.86316	1.0467	0.95608	0.97599	1.213	1.1277	1.3672	1.2312	1.0831	1.1585	1.2524	1.0998	0.86052
64.934	0.85214	0.90212	0.87832	0.47896	1.239	1.0035	0.79198	0.92592	0.45684	0.86831	1.1011	0.18658	1.0183	0.99483	0.89914	0.6069	0.93793	0.90732	0.87972	0.82278	1.029	1.0366	0.2844	0.9268	0.98423	0.9837	0.96875	1.0984	1.1561	1.3325	1.103	1.0938	1.0915	1.1769	1.0758	0.80668
65.141	0.86585	0.85604	0.78222	0.34691	0.93664	1.1201	0.73859	0.96465	0.45449	0.83883	0.93861	0.23306	0.95168	1.0655	0.85547	0.35838	0.94074	0.90387	0.89301	0.81456	0.92519	1.2056	0.2984	0.84333	1.0434	0.90651	0.87173	1.0359	0.96877	1.3299	0.97565	1.017	1.1053	1.1248	0.98031	0.45066
65.397	0.87279	0.86303	0.78406	0.51349	0.69176	1.0464	0.73837	0.95354	0.49765	0.86579	0.64803	0.44624	1.0646	0.96563	0.85912	0.58472	0.99928	0.95097	0.96774	0.74931	1.0091	1.0968	0.30035	0.95299	1.0087	1.0336	1.0061	1.0907	1.1033	1.2905	1.1604	1.0767	1.118	1.0824	1.083	0.74595
65.579	0.84197	0.87158	0.75885	1.362	0.93416	1.1245	0.77645	0.9569	0.5622	0.92672	1.0675	0.3115	1.1294	1.067	0.96713	0.79495	1.0715	0.96434	1.0804	0.80397	0.94842	1.6223	0.33842	0.96083	1.0639	1.0291	0.98782	1.1214	1.2219	1.2442	1.183	1.1056	1.1865	0.97918	1.0148	0.72853
65.742	0.84586	0.90621	0.86108	1.4274	1.0119	1.0457	0.80431	0.93624	0.50277	0.88229	1.0183	0.25934	1.0776	1.0523	0.89264	0.80215	1.0366	0.87529	0.98057	0.79869	0.96104	1.6227	0.32231	0.91493	1.0036	0.96522	1.045	1.0742	1.055	1.1929	1.0929	1.0387	1.068	0.87625	0.98418	0.68577
65.907	0.88922	0.98734	0.86574	1.3636	0.99628	1.0729	0.96667	0.97918	0.49176	0.91604	0.99402	0.26617	1.0306	0.99746	0.86194	1.2842	1.0169	0.98868	1.002	0.87382	0.94296	1.2154	0.40143	0.85265	1.0061	0.99298	0.92446	1.119	1.1661	1.0818	1.1062	1.027	1.1037	1.1276	0.98765	0.83602
66.066	0.84776	1.1098	1.097	0.9015	1.3316	1.6587	0.95755	0.92176	0.44565	1.067	1.2796	0.23955	1.2005	1.3747	0.7919	0.73123	0.91712	0.85557	0.94097	0.89523	0.84834	1.6723	0.4468	0.836	0.86084	0.83672	0.88345	1.0452	0.98263	1.2872	0.88972	0.93134	0.88237	1.0024	0.8681	0.60792
66.569	0.8158	0.8692	0.88105	0.67135	1.0107	0.99638	0.76157	0.95107	0.48222	0.90439	0.93509	0.28777	1.0435	0.96256	0.94115	0.53263	0.94765	0.94678	0.9454	0.7832	0.93412	1.2114	0.33161	0.88024	0.97859	1.0076	0.897	1.0866	1.1639	1.3495	1.0048	1.0795	1.1022	1.1746	1.0668	0.97337
66.725	0.83513	0.9786	0.81584	0.58243	1.0093	0.95858	0.87027	0.88801	0.45386	0.83557	0.98339	0.2685	1.0099	0.82804	0.80935	0.25016	0.9208	0.80042	0.90468	0.80288	0.81771	1.1127	0.44115	0.77878	1.0305	0.97829	0.91157	0.99071	0.87975	1.1761	1.0242	0.91264	1.0911	1.0612	0.90843	0.79022
67.092	0.81223	0.88749	0.75528	0.59995	0.96464	1.0941	0.78911	1.0415	0.53681	0.87953	1.0381	0.32135	1.0743	0.95975	0.97103	0.61129	1.0367	1.0187	1.082	0.7967	0.87767	0.97555	0.4044	0.85571	0.94351	1.0038	0.94327	0.98717	1.0261	1.1112	1.0289	0.95175	0.9833	1.0353	0.91845	0.74086
67.26	0.89581	0.88012	0.76029	0.12866	0.93003	0.60089	0.78221	0.93244	0.45208	0.83808	0.96017	1.0203	1.0046	0.5163	0.78467	0.2812	0.92769	0.86399	0.87162	0.81945	0.84353	0.67425	0.27994	0.8173	0.044385	0.9122	0.86706	1.0847	0.96672	1.2393	1.0017	0.97734	0.036158	1.187	0.94365	0.82901
67.66	0.83029	0.82926	0.84573	0.55074	0.92407	1.0239	0.74326	0.94523	0.46684	0.89666	0.99262	0.29025	1.0431	1.0175	0.84298	0.42399	1.0026	0.92832	0.90069	0.77408	0.93464	0.86675	0.26368	0.88807	1.1125	0.90473	0.97447	1.1002	0.93559	1.1965	1.1383	0.99328	1.1674	1.0307	0.99549	0.81965
67.928	0.8108	0.92231	0.92365	0.84646	1.1188	1.0067	0.85718	0.91755	0.39598	0.85328	0.974	0.2345	0.92328	0.89664	0.37759	0.59293	0.88472	0.88466	0.89066	0.86293	0.87532	1.3587	0.3813	0.8518	1.0062	0.94835	0.84959	0.99462	1.0801	1.1025	1.02	0.93277	1.0392	1.1388	0.95413	0.74081
68.286	0.87062	0.8993	0.90853	0.84255	1.1347	1.1929	0.81518	0.92376	0.46797	0.85602	0.96985	0.31739	0.97271	0.75637	0.91794	0.79356	0.89953	0.89783	0.95754	0.8251	0.88246	0.54395	0.26427	0.75642	0.81703	0.73403	0.70869	1.0793	0.81986	1.3829	0.86956	0.96117	0.9248	1.2434	0.99899	0.79108
69.695	0.80995	0.89469	0.72059	0.85232	0.9764	1.1181	0.75814	1.0038	0.50289	0.81066	0.99679	0.35067	0.95143	0.89968	0.79916	2.9456	0.87415	0.85461	0.90374	0.69927	0.77424	1.071	0.46508	0.83608	1.0664	0.97741	0.86445	0.96779	0.99001	1.1558	0.88492	0.88425	1.0626	1.1163	0.84776	0.68422
69.876	0.85393	0.98371	0.74153	1.122	0.9044	1.0387	0.86679	0.92607	0.41718	0.84723	0.93408	0.50635	0.95395	0.95876	0.85996	0.97318	0.89254	0.88015	0.85912	0.8266	0.83979	0.8641	0.34462	0.78819	0.88619	0.9493	0.84353	0.99096	0.94988	1.199	0.978	0.94578	0.85276	1.1499	0.89696	0.66814
70.099	0.86909	0.78385	0.84405	0.2885	0.91262	0.40627	0.77488	1.156	0.56009	0.84278	0.88409	0.25228	0.99869	0.36646	0.86602	1.271	0.94556	1.0837	1.0652	0.83143	1.0025	0.59196	0.2658	0.96481	1.0051	0.88549	0.97702	1.002	1.0918	1.3195	1.1792	1.0622	1.0883	0.9357	1.0289	1.0189
70.266	0.85363	0.92393	0.83827	1.7144	0.96994	1.226	0.82562	1.1354	0.50101	0.80473	0.89723	0.64185	0.86795	1.0241	0.94579	2.1848	0.91212	1.0159	0.96536	0.8217	0.95211	0.92602	0.40835	0.90385	1.0945	0.98239	0.90958	1.0519	0.91241	1.2273	1.2135	0.92425	1.148	1.2027	1.0053	0.41584
70.706	0.88225	0.90709	0.51121	0.78675	0.95737	0.91667	0.90575	5.5918	0.52051	0.57607	0.89904	0.21529	0.98907	0.83759	0.95923	379.05	0.88951	1.3854	0.92811	0.95966	0.99588	0.6337	0.27093	0.88879	1.0119	0.86495	0.81441	1.0764	1.0298	1.328	1.0598	1.0133	1.1222	1.2361	1.0661	0.53026
70.879	2.9436	1.2649	0.87559	1.6361	1.0194	1.0593	1.2077	1.052	0.5034	0.87284	0.92635	0.41483	0.91374	0.94925	0.95684	1.1237	0.95228	0.98239	0.95939	1.0646	1.017	0.82705	0.52644	0.90223	1.046	0.93603	0.88595	1.138	1.1395	1.2284	1.2623	1.0549	1.1779	1.3771	1.0735	0.88372
71.039	0.86437	0.99805	0.94742	1.2764	1.0327	1.0469	0.93518	0.98333	0.49022	0.85995	0.91148	0.16254	0.93811	0.86864	0.85097	1.0429	0.91479	0.88435	0.90713	0.83989	0.91809	1.2077	0.2644	0.83497	0.96285	0.87017	0.86895	1.021	1.0287	1.4025	1.0025	0.90766	0.97626	1.3264	0.91512	0.84605
71.295	0.8288	1.016	0.89721	1.6574	0.99179	1.0814	1.0211	1.0693	0.48154	0.85281	0.96232	0.21806	0.91579	0.93762	0.91912	1.2881	0.90216	0.91013	0.89414	0.89093	0.82754	1.9058	0.3389	0.7516	0.94072	0.87542	0.78362	1.0028	1.033	1.1529	0.98225	0.95711	0.94142	1.143	0.91655	0.77523
71.508	0.83315	1.1017	0.81244	0.65724	0.9308	1.0486	0.97598	0.90074	0.39941	0.77448	0.86649	0.81093	0.93222	0.87274	0.84348	193.41	0.84298	0.81854	0.81463	0.86378	0.75394	1.6618	0.3774	0.75225	0.89687	0.86524	0.76993	0.93504	1.0093	1.2825	1.0055	0.905	0.95593	0.98026	0.87055	0.71795
71.816	0.83431	1.0047	0.89053	1.0608	1.0769	1.1097	0.91417	1.0037	0.43158	0.91075	1.0385	0.28546	0.98524	0.98254	0.91063	0.57222	0.92183	0.94322	0.94254	0.8339	0.90998	1.4663	0.44212	0.90031	0.98832	0.98475	0.95721	1.0017	1.0727	1.2585	1.0641	0.98095	1.0489	0.95451	0.94458	0.45444
71.977	0.89608	0.99392	0.96486	1.3394	1.095	1.1256	0.86141	1.0287	0.50899	0.92166	1.0096	0.52556	1.0102	0.93208	1.0496	1.5332	0.98141	0.98513	1.0452	0.80337	1.0084	0.98187	0.36077	0.93249	0.91383	0.82738	0.93649	1.1169	0.96023	1.2318	1.074	1.0464	1.0524	1.1767	1.0787	0.78648
72.244	0.89695	1.006	1.0515	0.86061	1.1552	1.154	0.89036	0.98348	0.44229	0.92431	1.0544	0.21882	0.99652	1.0492	0.90464	0.38192	0.94473	0.95297	0.95578	0.84308	1.0211	0.64827	0.30887	0.93034	0.94748	0.86392	0.98915	1.1319	1.0812	1.2444	1.042	1.0851	1.0828	1.191	1.1495	0.66373
72.531	0.96678	1.1174	0.99658	0.63065	0.95107	1.0318	1.0223	1.0281	0.46979	1.0417	0.94423	0.51674	1.1062	1.0366	0.93675	0.73812	0.95321	0.99215	0.96359	1.0222	1.0256	0.65433	0.39174	0.8526	0.99687	1.0354	0.82527	1.0612	0.97531	1.1855	1.0751	0.97247	1.0634	0.98824	1.0246	0.97411
72.752	0.90901	0.99105	0.85642	1.9372	0.94427	1.1387	0.93622	1.1397	0.51414	0.89404	0.93262	0.22967	0.97557	0.979	0.95342	1.5714	0.91655	0.97678	1.0115	0.96175	0.92431	0.86062	0.66359	0.83586	0.98749	0.96607	0.81924	1.0628	1.1288	1.1303	1.123	0.96965	1.0566	0.99679	1.0061	0.97677
73.104	0.85073	1.0004	0.84192	0.72068	0.92425	1.0687	0.87945	1.0363	0.4557	0.85738	0.88516	0.21509	0.90589	0.94333	0.87882	0.77724	0.84565	0.8768	0.92216	0.81162	0.84738	0.6656	0.30252	0.81202	0.93464	0.92062	0.79191	0.99012	1.0073	1.1568	1.0492	0.90635	0.86271	1.122	0.88953	0.80843
73.554	0.88315	1.0169	1.0412	0.86035	0.34437	1.0275	0.87911	0.99643	0.48277	0.8511	0.26666	0.92097	0.83428	0.87777	0.78757	1.8203	0.86632	0.92064	0.88588	0.89547	0.89949	0.91672	0.36831	0.76077	1.0153	0.9469	0.70286	1.0014	1.0558	1.2271	1.0844	0.96719	1.0677	1.1926	0.96725	0.44389
73.818	0.89962	0.97319	0.80165	0.57114	0.92128	1.0752	0.92413	1.0574	0.47753	0.91077	0.87874	0.37678	0.95357	1.01	0.00095807	1.6252	0.88146	0.97827	0.94492	0.9131	1.0422	0.80758	0.28775	0.88961	0.6799	1.0049	0.81974	1.082	1.0585	1.2668	1.0636	1.1061	0.79095	1.2161	1.0639	0.8815
74.093	0.82526	0.98314	0.77737	0.8193	0.89483	1.0999	0.89273	0.95115	0.51112	0.96887	0.93634	0.25621	0.99257	1.0817	0.97271	0.9593	0.90293	0.94251	1.0551	0.80175	0.95539	1.095	0.34424	0.88414	0.80598	0.83342	0.78707	1.0937	0.89374	1.3734	1.0778	1.0256	0.91668	1.0222	1.034	0.83566
74.282	0.93822	1.1516	0.9995	0.72457	1.0826	0.81732	1.0653	1.0783	0.474	0.93849	0.94121	0.61672	0.89938	0.69078	1.0515	1.2311	0.92999	0.99835	0.97322	1.0306	0.9597	0.94657	0.27665	0.82079	0.99893	0.87107	0.66089	1.0492	1.0386	1.1912	1.1841	1.004	1.0535	1.1223	0.99625	0.75192
74.544	0.99691	1.0158	0.74949	0.64791	0.0046162	0.98727	0.98274	1.084	0.47596	0.53841	0.0017281	1.1522	0.81806	0.91676	1.0616	0.86553	0.89033	1.0611	0.91758	0.98687	1.0277	1.1913	0.38395	0.87358	1.1063	0.92546	0.87821	1.1043	1.1336	1.1945	1.2318	1.0509	1.2285	1.408	1.1502	0.86456
74.702	0.90672	1.1151	1.0311	1.3298	1.1242	1.1403	0.96269	0.92155	0.4496	1.1221	1.1666	0.2992	1.0166	0.92984	1.07	1.0702	0.91475	0.84381	0.91498	0.85777	0.80646	1.0341	1.1453	0.76198	0.94501	0.99958	0.81356	1.0113	0.93937	1.118	0.89279	0.91642	0.91534	0.98293	0.92842	0.76628
74.917	0.91244	1.0579	0.92477	1.7596	0.98837	1.1695	0.9493	0.93123	0.39233	0.85156	0.90186	0.22677	0.87898	0.97852	0.77596	0.53393	0.84299	0.86911	0.82986	0.95376	0.91848	0.95186	0.53425	0.77831	0.94372	0.89212	0.76371	1.0296	1.0541	1.1982	1.0906	0.98394	1.042	1.2051	0.94947	0.37807
75.179	0.91583	1.175	0.87621	1.2398	0.99596	1.0538	1.1382	0.97011	0.4091	0.85665	0.88604	0.39177	0.95022	0.93734	0.92484	0.75077	0.91336	0.906	0.89351	1.042	0.92208	1.2743	0.28013	0.89127	0.97033	0.87477	0.85027	1.1039	1.1091	1.2107	1.1651	1.0365	1.0956	1.2368	1.0502	0.83436
75.419	0.89364	1.0453	0.9318	0.72671	1.0899	1.0409	0.87933	0.86857	0.4403	0.85112	0.93925	0.2315	0.94167	0.99085	0.83867	0.61771	0.9279	0.81328	0.94448	0.85475	0.97842	1.2171	0.33377	0.91101	0.96502	0.95428	0.91311	1.0823	1.0734	1.177	1.2006	1.0526	1.1086	1.2235	1.0874	0.8198
75.746	0.76027	0.98315	0.93785	2.9604	1.0643	1.0422	0.84008	0.96294	0.47339	0.83569	0.86967	0.23094	0.93406	0.94066	0.86541	0.74417	0.90712	0.88372	0.89457	0.77246	0.96597	0.98173	0.82839	0.9127	1.0563	0.8381	0.95413	1.1253	1.0922	1.3249	1.1129	1.0516	1.089	1.1816	1.0462	0.89087
76.031	0.89572	1.1076	0.89051	1.8012	0.97997	1.039	0.92501	0.94934	0.3881	0.91709	0.88219	0.18904	0.96322	0.91361	0.87963	0.99791	0.89711	0.85295	0.71103	0.88005	0.91008	0.78714	0.51593	0.80719	0.95705	0.917	0.81708	1.0784	1.0835	1.1735	1.1565	1.0498	1.0676	1.0935	1.0623	0.8819
76.335	0.87104	0.94606	0.89958	1.0707	1.0708	0.86639	0.83577	1.0411	0.48855	0.91696	0.89327	0.19815	0.92687	0.71984	0.88051	1.3943	0.89226	0.9262	0.89878	0.84817	1.0292	0.80955	2.3654	0.90609	0.94325	0.86181	0.87414	1.1223	1.1435	1.4086	1.1812	1.1159	1.0745	1.3357	1.1561	1.002
76.686	0.924	0.98713	1.0416	0.96271	1.145	1.1052	0.86524	1.1164	0.48237	0.87301	0.91822	0.40827	0.94828	0.97748	1.004	1.3148	1.0301	1.0406	0.9709	0.83969	0.99137	1.1847	0.69316	0.98937	1.0878	0.89379	0.88426	1.1684	1.1242	1.2354	1.1425	1.0496	1.1402	1.295	1.078	0.90208
76.892	1.0385	1.0046	1.3543	0.13671	1.2438	0.92277	0.89269	1.2249	0.50245	0.77813	0.72344	0.83003	0.75712	0.87942	0.94504	1.3439	0.83648	1.0848	0.89108	1.0304	1.0806	0.62458	0.25519	0.8705	1.0188	0.79489	0.74109	1.1346	1.0105	1.3027	1.349	1.0691	1.0861	1.4425	1.2173	1.1048
77.1	0.99678	1.0026	1.0604	1.0847	1.249	1.0558	0.86791	1.1378	0.49005	0.84184	0.91383	0.65647	0.85447	0.93372	1.0885	1.046	0.90966	1.0594	0.95048	0.91818	1.0884	0.7391	0.42231	1.0612	1.0122	0.88756	0.95276	1.1032	1.0859	1.3177	1.1499	1.0312	1.129	1.3214	1.1101	0.9389
77.308	1.0759	0.84216	0.9031	1.5225	1.1282	0.93336	0.86402	1.0272	0.39762	0.82177	1.0591	0.93536	0.96259	0.98296	0.93596	1.4044	0.98574	1.1146	0.78075	1.0204	0.98623	0.91577	0.43155	0.9912	0.94251	0.84096	0.81574	1.3829	1.1204	1.5478	1.2412	1.1884	1.2084	0.9368	1.2196	1.1081
77.474	0.76171	0.9326	0.97185	0.92612	1.0153	0.84294	0.74782	1.0231	0.4708	0.80415	0.81514	0.20796	0.81208	0.67078	0.88569	1.5684	0.81597	0.92519	0.84282	0.91425	0.98866	0.57186	1.0875	0.81341	0.89903	0.80645	0.72579	0.99003	0.79547	1.4296	0.95559	0.98664	0.89868	1.1119	0.93609	0.93236
77.662	0.87261	0.89328	0.87888	0.95807	0.94888	0.90731	0.81436	0.99382	0.48392	1.0161	0.99844	0.609	0.94674	1.0068	0.96584	0.90933	0.9491	0.99571	0.90812	0.92268	1.1447	0.77998	0.41637	1.0213	1.0668	0.87027	0.88226	1.1583	1.2178	1.4881	1.3863	1.194	1.3398	1.294	1.2258	0.63416
77.913	0.78158	1.0002	0.86714	1.0646	0.94321	1.0604	0.85719	1.0905	0.46482	0.89862	0.88295	0.54127	0.87383	0.97341	0.92451	0.65317	0.80041	0.98724	0.92018	0.87851	0.99911	0.98082	0.39997	0.95014	0.94577	0.80539	0.75276	0.98026	1.0439	1.2588	1.0984	0.94813	0.97314	1.1526	0.95206	0.78445
78.192	1.0339	0.85676	1.0702	2.0148	1.008	1.028	0.84602	1.1195	0.53181	1.1084	0.95005	0.97953	0.93499	1.1075	1.1128	1.9318	0.95204	1.206	1.0149	0.99996	1.1806	0.44323	0.28322	0.96385	0.9065	0.76586	0.80804	1.1767	1.1068	1.2368	1.2341	1.1142	1.0325	1.3847	1.1675	0.61645
78.646	0.86513	0.97344	0.97427	1.3102	1.0787	0.94275	0.80185	1.002	0.47176	0.92374	0.97094	0.6564	0.94382	0.88903	1.0085	1.886	0.91853	0.96661	0.91284	0.84315	0.94891	0.97869	0.38864	0.915	0.97014	0.85564	0.91698	1.0276	1.0492	1.3763	0.9713	1.0074	1.1077	1.1308	1.0054	0.94643
78.81	0.84403	0.95801	0.89138	1.8153	0.97239	0.99655	0.84839	1.0388	0.50414	0.85124	0.84481	0.26298	0.93581	0.99806	0.9075	1.8672	0.90469	1.0055	0.95275	0.86746	0.97329	0.99731	0.86689	0.89209	0.93122	0.84309	0.85814	1.0371	0.99949	1.3818	1.0992	0.99871	1.0221	1.0942	0.98865	0.96762
79.116	0.8333	0.93399	0.89452	0.75728	0.014985	1.0729	0.83678	1.0718	0.54172	1.0554	0.053077	0.92714	0.99768	1.0656	1.037	0.93941	0.97	1.0971	1.0475	0.83498	1.05	0.81589	0.56844	0.97978	0.96386	0.87696	0.98113	1.1211	1.0984	1.4073	1.232	1.0448	1.1242	1.1648	1.04	0.66934
79.294	0.82618	1.0783	0.92743	0.92107	0.73377	1.0951	0.91574	1.0248	0.52168	0.98423	0.79425	1.1779	1.0686	1.0577	1.1671	1.2187	0.94298	1.0513	1.0459	0.89068	0.92742	1.1614	0.58245	0.80279	0.9205	0.83595	0.83497	1.0399	1.0192	1.2265	1.0709	0.95724	0.98319	1.1642	0.95214	0.7828
79.682	0.74296	0.99837	0.94553	0.12236	0.99594	1.0369	0.92681	0.10918	0.047845	1.0624	1.0576	0.11075	1.0235	0.97928	0.084828	0.19872	0.082018	0.097365	0.097968	0.7992	0.90978	0.99863	0.068307	1.0487	1.0034	0.89024	0.99833	0.96588	0.93931	1.2734	1.0187	0.91357	1.0086	1.1025	0.88666	0.75305
79.951	0.76422	0.98844	0.84232	0.64582	1.0152	0.95269	0.88278	0.93363	0.48462	0.95034	0.97654	0.47148	0.98263	0.9319	0.87677	0.97616	0.87029	0.89078	0.95689	0.77923	0.89005	0.90918	0.53529	0.84526	0.069461	0.9006	0.79667	0.96697	0.96427	1.394	0.9491	0.9471	0.059131	1.1001	0.93176	0.7568
80.385	0.89991	0.98862	0.80035	1.0917	0.9171	0.73036	0.8787	0.88407	0.44851	0.83942	0.86236	0.67252	0.88804	0.66864	0.96804	1.7373	0.87935	0.92073	0.94096	0.90419	0.90805	0.83715	0.25544	0.77389	0.87577	0.80406	0.68302	1.091	0.40282	1.1896	1.0433	1.0031	0.96934	1.2368	0.99808	0.80963
80.559	0.89639	0.76455	0.94397	0.66435	1.0367	0.77148	0.76432	0.99506	0.44249	0.87798	0.93591	0.50447	0.84033	0.71482	0.89986	0.45992	0.8829	0.98827	0.84955	0.83695	1.0254	0.80337	0.20827	0.98926	1.0874	0.88886	0.91354	1.1061	0.68389	1.3484	1.2841	1.0854	1.2657	1.3424	1.1786	0.93801
80.865	0.85879	0.91168	0.77376	0.19105	0.90105	0.28338	0.7933	0.94031	0.41157	0.7831	0.8113	0.22655	0.84594	0.24156	0.86146	1.7004	0.86362	0.84239	0.84631	0.76747	0.88913	1.0104	0.33733	0.81765	0.97525	0.8877	0.79979	0.9895	1.0516	1.2099	1.125	0.99334	1.0658	0.96092	1.0183	0.78646
81.184	0.83132	1.3027	0.76351	0.64977	0.95162	1.0008	0.78638	1.0991	0.47545	0.74967	0.84036	0.27105	0.84412	0.83985	0.93813	1.0726	0.85432	0.94473	0.90251	0.78673	0.92473	0.73999	0.33927	0.89914	0.96904	0.8842	0.9333	0.99291	1.073	1.2192	1.0294	0.9771	0.95514	1.1183	0.93681	0.99007
81.437	0.83084	1.0239	1.4839	1.1113	1.0137	1.0675	0.89003	1.0186	0.46333	1.1665	0.83987	0.90122	0.87761	0.91128	1.1627	1.4322	0.87452	0.92452	0.96635	0.85781	0.88428	0.79664	1.3882	0.70301	0.98515	0.97481	0.67672	0.98355	1.0202	1.1607	0.95669	0.87404	0.96427	1.0727	0.87675	0.83202
81.612	0.96818	0.95083	1.1602	0.59417	1.1102	0.94141	0.8466	1.1624	0.39695	0.774	0.78283	0.25409	0.76105	0.79036	0.89828	0.34955	0.83458	1.0289	0.64816	0.91636	1.0653	0.86711	0.2811	0.96682	1.0211	0.87289	0.94276	1.113	1.0735	1.2756	1.1504	1.0646	1.0985	1.4061	1.0887	0.95362
81.79	0.82305	0.98427	0.9167	1.1863	0.9827	1.0128	0.89003	0.98217	0.43983	0.84839	0.87716	0.76073	0.95989	0.93693	0.8543	0.40843	0.89587	0.92444	0.97882	0.79346	0.92126	1.157	0.43307	0.82544	0.99784	0.88664	0.82055	1.0948	1.0232	1.239	1.0933	1.0172	1.0351	0.96862	1.0251	1.1371
81.962	1.0152	0.89989	0.87959	0.47991	0.98668	0.99426	0.80159	1.0565	0.46213	0.84757	0.85557	0.22276	0.90725	0.90803	0.96124	0.78213	0.97978	1.0279	0.86587	0.78037	1.0508	1.183	0.31031	0.92306	0.99765	0.9304	0.96208	1.117	1.1721	1.2348	1.3262	1.116	1.2114	1.2643	1.2107	0.97351
82.124	0.89484	0.90312	0.95322	1.6809	1.0239	0.94938	0.83644	0.97351	0.43677	0.84084	0.8301	0.59043	0.87161	0.8787	0.91617	1.6331	0.90347	0.96673	0.86445	0.85524	1.0217	0.87162	0.58571	0.90067	1.0036	0.81383	0.86133	1.0969	1.1374	1.2325	1.2268	1.1724	1.2033	1.2846	1.2294	1.0817
82.387	0.89127	1.0334	0.90788	0.84217	1.0719	1.057	0.92296	1.0495	0.41712	0.83398	0.90411	0.39247	0.86878	0.84918	0.88574	0.74796	0.85678	0.89999	0.85846	0.87849	0.9184	1.1112	0.30406	0.79005	0.97466	0.8461	0.69679	1.0523	1.08	1.1375	1.1621	0.98643	1.0184	1.0522	0.9769	0.73875
82.669	0.94471	1.0663	0.86402	0.40522	0.97082	0.43442	1.0051	1.1401	0.47599	0.89745	0.90126	0.72227	0.89772	0.39805	1.047	1.9179	0.94306	1.1349	1.0575	1.1635	1.0532	1.0099	0.74258	0.94487	0.96628	0.86794	0.85081	1.1527	1.1696	1.3303	1.2763	1.0705	1.0615	1.1982	1.1162	0.90701
82.894	0.95851	0.97322	1.0157	1.2029	1.029	1.0064	0.83492	1.0972	0.47097	0.82629	0.79256	0.27622	0.84416	0.92768	0.86085	0.87866	0.89069	1.0517	0.91043	0.88018	1.0196	1.2906	0.36554	0.91987	1.1311	0.96245	0.97072	1.1493	1.1272	1.2101	1.344	1.0534	1.2027	1.4441	1.1522	0.97342
83.29	0.94453	2.427	0.90665	1.1677	1.1825	1.0021	0.93546	1.0998	0.5711	1.0134	1.0428	0.67468	0.89807	1.0444	1.0143	1.473	1.0399	1.1267	1.0277	0.90602	1.1645	0.97354	0.3318	1.0451	1.0347	0.92488	0.97978	1.2791	1.3085	1.4378	1.427	1.2581	1.2788	1.4913	1.2923	0.98417
83.748	0.88789	1.1448	0.81764	0.70839	0.27271	1.0394	0.946	1.0061	0.50521	0.8453	0.37669	2.7908	0.91509	0.95793	1.0499	1.3019	0.88651	0.90498	0.95321	0.85641	0.87969	1.1674	0.88993	0.61991	1.018	0.97084	0.63075	1.0293	1.0194	1.1929	1.0711	0.96951	0.99598	0.99425	0.97497	0.83408
83.982	0.92502	0.97162	0.83186	1.8411	0.93102	0.98016	0.86221	1.068	0.46853	0.97583	0.90416	0.81519	1.0094	1.0272	1.0197	1.5176	0.95474	1.0583	0.97876	0.8272	0.99126	0.96466	0.33367	0.96103	0.96995	0.88851	0.91941	1.128	1.2066	1.3034	1.2393	1.1512	1.1387	1.183	1.1131	0.90145
84.192	0.91102	0.98034	0.82413	0.73924	0.88262	1.0375	0.82239	0.92616	0.49613	0.88568	0.89282	0.81642	0.99491	1.0233	0.93872	0.77058	0.91354	1.0476	1.0627	0.84161	0.98592	1.212	0.33946	0.87179	1.0256	0.9344	0.93105	1.1224	1.2176	1.2823	1.2569	1.0983	1.1352	1.1614	1.0779	0.92044
84.461	0.86831	1.2167	0.90107	1.2765	1.0065	0.9859	0.94167	0.88341	0.42352	0.91945	0.98698	0.75488	0.96679	0.99592	1.0003	0.98947	0.91422	0.94901	0.90884	0.82155	0.96971	1.6294	0.56154	0.89514	1.0223	0.92535	0.95971	1.0768	1.077	1.1099	1.1015	1.0133	1.0897	1.1659	1.0316	0.87495
84.742	0.88503	0.99018	1.0666	1.7443	1.0466	0.98937	0.82071	1.0161	0.50491	0.95372	0.91469	0.21567	0.84566	0.96674	0.96656	1.1893	0.87891	1.0187	0.92357	0.84469	1.0499	0.98166	1.994	0.95101	1.0259	0.81613	0.85255	1.0875	1.1147	1.2536	1.2012	1.0572	1.1342	1.2762	1.1095	0.95811
85.078	0.91644	0.89354	0.96074	1.7836	0.96362	1.0066	0.89332	1.057	0.4735	0.94429	0.90891	0.29745	0.85114	0.95037	0.98648	1.6749	0.86228	1.0188	0.91332	0.95532	0.98432	0.80745	0.29556	0.86239	1.0195	0.81537	0.78321	1.0921	1.0861	1.1023	1.1531	1.0864	1.1305	1.2654	1.1038	0.95155
85.364	0.82725	0.92655	0.87849	1.5416	0.99163	1.086	0.93994	1.0222	0.4502	0.8972	0.95327	0.21182	0.89454	0.95442	0.94489	1.4258	0.86373	0.92378	0.90817	0.89184	0.90162	1.0331	0.334	0.84913	0.97449	0.84278	0.78351	1.041	1.0854	1.1427	1.0039	0.91941	0.97723	1.3085	0.94373	0.75358
85.55	0.90001	0.92315	0.93101	0.14035	1.0532	0.18803	0.78872	1.0331	0.47968	0.87338	0.88956	0.27462	0.85825	0.12222	0.88971	1.3979	0.84093	0.94313	0.89704	0.83933	0.94423	0.59102	0.73374	0.87153	1.0293	0.8588	0.84093	1.0513	0.56182	1.2897	1.0994	1.004	1.0836	1.3475	1.0168	0.87791
85.791	0.84172	1.045	0.88595	1.7498	1.0519	1.0966	0.9309	0.98518	0.44081	0.79606	0.8812	0.38054	0.84598	0.94996	0.88332	0.86882	0.8651	0.91	0.88846	0.87762	0.87942	1.2338	0.59234	0.8062	1.0184	0.83262	0.81057	1.0627	1.0448	1.2506	1.0321	0.9731	1.0071	1.1599	0.94459	0.87866
86.018	0.87272	1.3037	0.90825	0.7978	1.0696	0.9572	0.81797	1.0562	0.48426	0.89202	0.95056	0.6276	0.90819	0.93687	0.92645	1.1828	0.89604	1.0068	0.92619	0.84566	1.0196	0.98826	0.30753	0.96099	1.0266	0.88597	0.88618	1.0942	1.1089	1.2462	1.13	1.0221	1.0973	1.1997	1.0753	0.92562
86.457	0.83798	0.88275	0.80914	0.73328	1.0061	1.0203	0.77719	1.0137	0.4727	0.90365	0.99271	0.28735	0.98049	0.96896	0.72931	0.72511	0.89855	0.93737	0.90715	0.72335	0.94884	1.3524	0.35052	0.90907	0.9769	0.84348	0.92051	1.0618	1.0372	1.0689	1.0906	1.0148	1.0118	1.1457	0.98925	0.87736
86.748	0.95961	0.88773	1.087	0.92855	1.19	0.96767	0.81407	1.0273	0.49657	0.91864	0.95109	0.47624	0.89867	0.95344	0.95151	0.65459	0.88731	0.96953	0.85692	0.84852	1.1037	0.67284	0.43096	0.94744	1.0236	0.86773	1.0601	1.1947	1.1212	1.1866	1.2913	1.1543	1.2055	1.4005	1.2608	1.1437
87.307	0.87302	0.9612	0.98719	1.573	1.0741	1.0487	0.81543	1.0132	0.46073	0.97324	0.97974	0.21928	0.94873	1.0404	0.92533	1.2961	0.90409	1.0039	0.9128	0.81395	1.0226	0.91021	0.58486	0.96141	1.0997	0.86343	0.89252	1.1299	1.1664	1.3462	1.2453	1.0881	1.2727	1.3021	1.1676	0.87808
87.605	0.98733	0.89547	0.87982	1.035	0.95679	0.90114	0.84616	1.1091	0.47238	0.90966	0.89908	0.85143	0.8983	0.89471	0.99193	1.0415	0.92641	1.1182	0.91591	0.91488	1.146	0.80418	0.29831	0.9914	1.0467	0.86525	0.95486	1.1935	1.1717	1.3478	1.3229	1.098	1.2498	1.3691	1.2132	1.0885
88.037	0.83665	0.93407	0.79199	0.20264	0.88759	1.0125	0.89444	1.0255	0.46496	0.89512	0.90019	0.56498	0.99913	0.98623	0.97762	1.041	0.9772	1.0226	0.98225	0.88336	0.8707	1.2382	0.3807	0.81796	0.98273	0.9677	0.86156	1.0876	0.9298	1.2067	1.1898	0.94707	1.0391	1.1828	1.0119	0.74037
88.235	0.82752	0.89478	0.71087	0.66271	0.80183	1.0053	0.82986	0.96602	0.44682	0.80953	0.81259	0.23478	0.89495	0.91194	0.29627	0.25044	0.8983	0.9008	0.85199	0.84042	0.89506	1.6085	0.32689	0.79749	0.82041	1.134	0.85564	1.0669	1.0626	1.1932	1.2309	1.0421	0.9049	1.1857	1.0209	0.84715
88.523	0.79175	0.90711	0.77601	0.76996	0.90274	0.94142	0.82247	0.85183	0.44423	0.93261	0.99345	1.5741	1.0564	1.0031	0.81354	0.6006	0.9108	0.86017	1.0071	0.74027	0.83296	1.675	0.45151	0.81389	1.0293	1.0437	0.92995	0.98249	1.0716	1.2602	1.1143	0.96811	1.1216	1.031	0.93627	0.78248
88.69	0.86462	0.85967	0.69548	0.66458	0.81294	1.0265	0.78556	0.96149	0.43912	0.81446	0.84135	1.2667	0.93961	0.93745	0.86533	0.41518	0.94591	0.93799	0.92906	0.81891	0.8836	0.90382	0.32325	0.8314	0.68498	0.86141	0.92524	1.0516	0.12927	1.3344	1.1193	1.04	0.83237	1.0044	0.98745	0.77947
89.037	0.93401	1.3026	0.79353	0.72874	0.97756	0.97502	0.85448	0.9635	0.47736	0.88619	0.93313	1.0143	0.94949	0.93378	0.98764	1.1947	0.90488	0.92386	0.98058	0.82667	1.0081	0.5942	0.46492	0.93241	0.91045	0.81264	0.77348	1.1378	1.1253	1.2866	1.1153	1.0851	1.0434	1.2151	1.0484	0.78643
89.259	0.90484	0.8942	0.77939	1.2125	0.91813	1.0882	0.88116	1.0486	0.52192	0.90788	0.92695	0.22771	1.0415	0.93488	0.8476	0.37392	0.94619	0.94908	0.8912	0.77221	0.9241	0.98778	0.33495	0.96024	1.0487	1.0157	1.0291	1.0674	1.0991	1.108	1.165	1.056	1.1568	1.1561	1.0198	0.8437
89.632	0.83649	0.97643	0.79573	0.21719	1.0156	0.70687	0.84396	0.88982	0.46943	0.90368	1.064	0.33419	0.99929	0.60123	0.83141	0.23352	0.94111	0.8028	0.88596	0.79369	0.81308	1.1792	0.49568	0.84091	1.0464	1.0156	0.90153	1.0751	0.98664	1.287	0.89713	1.0147	1.1198	1.1346	0.97298	0.81471
90.033	0.88067	0.97596	0.92804	0.59993	1.0821	1.105	0.9343	1.0153	0.48344	0.9178	0.96322	0.23053	0.90043	1.0013	0.90325	0.48108	0.87581	0.97809	0.93377	0.94644	0.98244	1.433	0.28018	0.85756	1.0339	0.85655	0.85692	1.1364	1.1323	1.2512	1.2595	1.0357	1.1764	1.2813	1.0978	0.93775
90.265	0.89155	0.9698	0.93351	0.61982	0.98065	1.1085	0.87396	1.0081	0.49765	0.86893	0.82657	0.25141	0.88105	1.013	0.86234	0.15866	0.88061	0.96761	0.93648	0.90915	0.951	0.93379	0.36218	0.88672	0.93192	0.87383	0.90459	1.0249	0.9797	1.3115	1.0082	1.0432	1.0387	1.1781	1.0928	0.98434
90.592	0.9419	1.056	1.1122	1.085	1.1534	1.0204	1.0081	1.0452	0.45884	0.93543	0.92208	0.36148	0.86397	0.95142	0.91418	1.2327	0.87632	0.96062	0.9002	1.0163	0.93134	0.70151	0.24801	0.84845	0.99185	0.85814	0.74258	1.0646	1.0424	1.304	1.1417	1.0101	1.0235	1.3737	1.059	0.83971
90.939	0.90038	0.94995	0.87874	1.0497	1.0535	0.9861	0.85721	1.0379	0.48366	0.93892	0.94431	0.69941	0.91249	1.0257	1.0221	1.8992	0.95307	1.1122	0.94407	0.95203	1.1635	0.61997	0.33625	0.95476	0.9945	0.82657	0.92034	1.2442	1.1941	1.382	1.106	1.179	1.172	1.3166	1.2245	1.0318
91.119	0.79842	1.0482	0.76984	0.98295	0.90481	1.0188	0.87172	0.98793	0.44239	0.83269	0.88728	0.21841	0.90965	0.91043	0.88712	0.58529	0.91101	0.94526	0.92255	0.828	0.91081	1.1776	0.33981	0.85385	0.96099	0.84018	0.84606	1.0658	1.0285	1.2874	1.0739	0.99378	0.99631	1.186	0.97371	0.87668
91.358	0.8383	0.93402	0.76264	0.67544	1.0179	1.0894	0.90458	1.0506	0.45592	0.8299	0.98338	0.19172	0.91075	0.96738	0.84442	0.3525	0.90922	0.96253	0.84841	0.85331	0.95093	1.8642	0.27697	0.91973	0.9572	0.94014	0.95451	1.0893	1.089	1.1203	1.1562	0.96182	1.0197	1.1595	0.93293	0.72479
91.725	1.0458	1.0359	1.3534	0.73543	1.2291	0.90764	1.041	1.0837	0.46197	0.95995	0.92242	0.27332	0.82167	0.93847	1.0287	0.88262	0.96838	1.1537	0.96452	1.09	1.2544	0.76622	0.20677	1.0748	1.0657	0.79184	0.87883	1.2843	1.1573	1.4465	1.3952	1.1931	1.2899	1.4166	1.2683	0.91246
91.95	0.93908	0.95898	1.0051	1.5129	1.106	1.0177	0.90167	1.0665	0.48753	0.84166	0.9056	0.49335	0.93759	0.90292	1.04	1.4276	0.94222	1.0025	0.94658	0.97079	1.0316	0.68277	0.44744	0.91388	0.94121	0.7414	0.87101	1.1802	1.2108	1.3171	1.1487	1.1559	1.0921	1.2041	1.1568	1.1458
92.123	0.86896	0.96985	0.76379	0.70896	0.93572	0.97876	0.85195	0.964	0.41555	0.86315	0.92789	0.32257	0.94138	0.95014	0.97452	0.50904	0.89468	0.98544	0.94137	0.88774	0.9249	1.0563	0.32959	0.90647	1.0108	0.90065	0.83465	1.1423	1.1069	1.3359	1.1456	1.0787	1.1603	1.1587	1.0855	0.97322
92.391	0.89808	0.91334	0.77139	0.1753	0.9433	1.1296	0.78073	0.99714	0.51212	0.76333	0.8484	0.32903	0.86038	0.98692	0.86051	50.762	0.84101	0.89187	1.0116	0.83396	0.89332	1.7712	0.76964	0.81837	0.98594	0.93908	0.85287	1.0636	0.99604	1.2306	1.1555	1.0017	1.1118	1.04	0.94924	0.75748
92.593	0.92272	1.0336	1.0049	1.5856	1.0075	1.029	0.96458	0.95683	0.47034	0.96939	0.90317	0.46288	0.89622	0.99526	0.94387	1.5781	0.87123	0.95934	0.90608	0.98198	1.069	0.83469	0.24618	1.0688	1.0099	0.87547	1.0344	1.1852	1.1569	1.2631	1.3534	1.1187	1.1631	1.3293	1.1545	0.96358
92.806	0.90697	0.93948	0.90411	1.0349	1.0607	1.0315	0.92096	1.0317	0.44053	0.83217	0.8624	0.31007	0.83162	0.86183	0.81075	0.81464	0.82695	0.91164	0.86167	0.90394	0.91612	0.64322	0.23148	0.77859	0.94174	0.79226	0.74119	1.0939	1.0172	1.2871	1.0806	0.98379	0.96466	1.2122	0.99072	0.94304
93.215	0.96234	0.86703	1.1016	1.7906	1.1562	1.0865	0.82535	1.0718	0.44449	0.90124	0.91371	0.42009	0.83359	1.0024	0.82987	1.8175	0.87506	1.0156	0.83321	0.91089	1.1118	0.73488	0.43402	0.9818	1.0462	0.85568	0.9164	1.2247	1.1416	1.3126	1.2951	1.1118	1.1715	1.4425	1.1554	0.31711
93.506	0.96926	0.95434	1.1661	1.2587	1.1215	0.95279	0.82353	0.96178	0.44531	0.9338	0.92201	0.16338	0.8799	0.97058	0.98632	0.70273	0.91278	1.0159	0.94232	0.88104	1.1365	0.66976	0.24613	0.99791	1.0393	0.78537	0.84894	1.2239	1.203	1.2346	1.3081	1.1728	1.2485	1.2361	1.2877	0.99468
93.721	1.1408	0.91298	1.1179	92.876	1.1153	1.0419	0.91224	1.1449	0.51124	1.0779	0.94762	0.88367	1.0065	1.2399	1.2832	1.7075	1.152	1.4087	1.1746	1.021	1.4602	0.59466	0.84424	1.2608	1.1057	0.81405	1.1131	1.5936	1.4824	1.3372	1.8439	1.4681	1.5031	1.5389	1.7007	1.2179
93.938	1.0588	1.0129	1.2831	1.1478	1.1835	1.0372	0.93852	1.1471	0.50668	1.007	0.93608	0.66119	0.88827	0.95544	1.2373	1.4614	1.0228	1.3594	1.083	1.0516	1.3249	0.62594	0.335	1.121	1.0274	0.80538	1.0277	1.4147	1.2688	1.2949	1.5583	1.3607	1.3622	1.4178	1.6067	0.64086
94.2	1.0122	1.0739	0.6538	1.1209	1.0792	0.77421	0.92223	1.0306	0.44839	0.51553	0.92862	0.453	0.89827	0.97485	1.0392	1.1737	1.0185	1.1166	0.92408	1.0702	1.2826	0.74493	0.33993	1.0704	1.1873	0.90032	0.99757	1.3832	1.3015	1.3808	1.6247	1.355	1.5094	1.3872	1.4728	1.0242
94.515	1.0066	1.3041	1.0082	1.4348	1.0355	0.94039	0.98821	1.073	0.4969	0.94743	0.93291	0.75505	0.8667	1.0138	1.0705	1.3703	0.97934	1.1817	0.98922	0.99213	1.3043	0.67067	0.33803	1.0523	1.0676	0.81698	0.93581	1.2972	1.1446	1.2827	1.3505	1.2333	1.255	1.4647	1.3913	1.1039
94.751	0.93662	1.0174	0.61946	1.2383	0.86321	0.67338	1.106	1.0756	0.5668	1.0789	1.0128	0.17391	0.92014	0.72965	1.128	1.6606	0.98676	1.2094	1.1431	1.1645	1.2505	0.71785	0.50388	1.0498	1.0883	0.8698	0.84863	1.2986	1.2354	1.5087	1.4588	1.2964	1.3469	1.3637	1.385	1.0021
94.912	0.87079	1.015	0.59426	1.0719	0.78439	0.92402	1.1001	1.0305	0.45987	0.85904	0.9268	0.32392	0.87388	0.95832	0.97443	0.6905	0.91196	0.97671	0.92964	1.1124	1.0994	0.72721	0.22266	0.91829	1.0006	0.80778	0.70606	1.1823	1.0867	1.3854	1.071	1.1125	1.0465	1.2461	1.1234	0.8839
95.253	0.92205	0.87918	0.7028	0.37095	0.89163	1.0081	0.89758	0.92727	0.47295	0.9435	1.0256	0.22025	0.93317	1.0024	0.98581	0.30388	0.97628	1.006	0.96548	0.94912	1.0225	0.78843	0.28175	1.0297	1.1451	0.91373	0.97483	1.1756	1.1073	1.2468	1.1527	1.0683	1.2743	1.196	1.0638	0.86734
95.526	1.2	0.98546	1.1851	1.3263	1.2518	0.84969	0.99645	1.1921	0.5209	0.97084	0.93717	0.78751	0.83387	0.9303	1.1025	1.3129	1.0107	1.2896	0.99365	1.1506	1.365	0.51055	235.06	0.83438	1.1109	0.84718	0.66889	1.3757	1.3042	1.2598	1.5047	1.3184	1.3901	1.5451	1.4537	1.1344
95.753	1.0106	0.96145	1.0212	1.1159	1.2208	0.84121	0.9535	0.91292	0.40796	0.95218	0.95957	0.67689	0.8656	0.8993	0.99303	0.96856	0.98043	0.93317	0.78499	0.96565	1.1918	0.68665	0.25922	1.036	1.1097	0.83702	0.92778	1.3306	1.4191	1.146	1.3144	1.2912	1.4243	1.4475	1.4383	1.3777
96.051	0.73681	0.97435	0.89617	1.3929	1.042	1.038	0.92994	1.0109	0.43529	0.88392	0.93191	0.48751	0.81946	1.0119	0.9784	1.576	0.87284	0.97267	0.85985	1.0472	1.1567	1.0885	0.71902	1.0417	1.1704	0.81696	0.85906	1.2152	1.2031	1.3589	1.3023	1.1611	1.2718	1.3732	1.2357	1.008
96.231	0.99021	0.95637	0.86133	1.0576	0.94648	0.96339	0.91214	1.0166	0.42643	0.883	0.91995	0.59183	0.91633	0.89547	1.0346	1.1773	0.93897	1.0407	0.97031	1.0166	1.0466	0.8051	0.37073	0.96697	0.99252	0.81056	0.79523	1.2254	0.0025308	1.1681	1.193	1.1062	1.1137	1.3538	1.1112	0.7681
96.473	0.8852	0.92064	0.85729	1.177	0.971	0.95104	0.81318	0.95335	0.40304	0.80345	0.88655	0.46339	0.83087	0.86068	0.85214	0.84711	0.85521	0.89866	0.83717	0.82293	0.89013	1.0601	0.35388	0.79003	1.0037	0.87411	0.75574	1.1534	1.2044	1.1636	1.1354	1.0718	1.1025	1.3245	1.0927	1.1319
96.642	0.82414	0.89688	0.83965	1.0018	0.94879	0.9553	0.79918	0.89306	0.41418	0.83778	0.90034	0.56056	0.9012	0.8932	0.00076147	0.66199	0.84689	0.86487	0.82334	0.82558	0.91604	0.92064	0.28928	0.85067	0.92453	0.92319	0.79177	1.0961	1.137	1.3374	1.083	1.0693	1.0056	1.193	1.0574	0.77219
96.933	0.89135	0.93603	0.6697	0.8761	0.92071	0.6004	0.84937	0.96451	0.45746	0.9331	1.0057	0.3349	0.99015	0.66381	0.90417	0.72	0.97508	0.95724	0.94429	0.81462	0.89127	0.79238	0.31391	0.79571	1.0024	0.99335	0.8433	1.1858	1.1166	1.342	1.1605	1.1235	1.1375	1.2492	1.069	0.78486
97.098	0.9302	0.85832	0.70929	2.0356	0.94166	1.1236	0.88063	1.0057	0.48831	0.87958	0.9356	0.1682	0.95805	0.95228	0.84477	1.4691	0.93475	0.91817	0.84723	0.83617	0.78973	0.80254	1.2469	0.75362	1.0403	0.91453	0.84591	1.0899	1.0583	1.2172	1.0332	1.0149	1.1051	1.2679	0.98973	0.62839
97.285	0.90044	0.92657	0.81236	1.123	1.1338	1.0048	0.89588	0.99344	0.45756	1.0008	1.0558	0.23155	0.90477	0.97842	1.0234	1.1641	0.88179	0.97138	0.90671	0.89812	0.98043	0.8232	0.3426	0.86455	1.0365	0.88633	0.78844	1.1439	1.0918	1.2402	0.98952	1.057	1.1098	1.1374	1.0057	0.55155
97.463	0.90056	0.96907	1.0428	0.75692	1.1045	0.97322	0.89885	1.0027	0.39428	0.94664	0.8618	0.23759	0.85031	0.9196	0.90569	0.64157	0.89346	0.99657	0.78791	0.9175	1.055	0.71534	0.23613	0.91052	0.88116	0.80332	0.82117	1.0524	1.084	1.3836	1.0946	1.053	1.0728	1.2061	1.0906	0.46942
97.655	0.97192	1.0537	1.2392	2.0183	1.2057	1.0386	0.8998	1.0574	0.49572	0.9655	0.91401	0.40198	0.84179	0.96044	0.98985	1.6459	0.89665	1.0437	1.0277	0.9498	1.0693	0.60913	0.24476	0.89023	0.95484	0.78226	0.71732	1.0596	1.102	1.3503	1.1984	1.0387	1.0661	1.0307	1.0673	0.90372
97.82	0.88668	1.0314	1.2184	0.94546	1.2789	0.86539	0.89296	0.96379	0.40009	0.9244	0.98671	0.38432	0.812	0.73768	0.9624	1.0201	0.86379	0.98408	0.86172	0.94085	1.0833	0.84468	0.3261	0.95846	0.92122	0.84643	0.89512	1.1048	1.1778	1.232	1.1858	1.0903	1.0097	1.3085	1.1208	0.8204
98.044	0.84172	1.1018	1.2019	1.2043	1.3301	1.3613	0.90117	0.9202	0.27202	1.1408	1.078	1.9288	0.93431	1.2107	0.91229	0.25121	0.93489	0.89465	0.57036	0.86513	0.881	1.0736	0.60067	0.85774	1.0143	0.87641	0.91922	1.0496	1.1653	1.2699	0.9612	0.97305	1.0041	1.13	0.95847	0.86313
98.213	0.84338	1.0066	0.78334	1.0687	0.97469	1.101	0.88688	0.99329	0.46076	0.82294	0.91035	0.61267	1.0023	0.93785	0.87542	0.9157	0.91213	0.86734	0.88057	0.80644	0.87637	0.95587	0.325	0.80973	0.98029	0.93208	0.89006	1.0697	1.0638	1.2679	1.0593	1.0487	1.0657	1.1042	1.0206	0.83063
98.38	0.80041	1.0355	0.89152	0.9422	0.96446	0.67673	0.91054	0.89893	0.45341	0.94074	0.94182	0.21016	0.93381	0.57435	0.91155	1.5903	0.88169	0.79073	0.94019	0.86633	0.8577	1.7001	1.2702	0.77866	0.95314	0.87516	0.41347	1.0632	1.0349	1.2082	1.0195	0.9931	1.0454	1.0623	0.94262	0.77945
99.534	0.96171	0.85783	1.0198	0.90076	1.1659	1.0807	0.7946	1.126	0.47138	0.82915	0.87473	0.65733	0.82092	0.94925	0.95319	0.80182	0.92193	1.0645	0.92466	0.92207	1.1013	0.68451	0.22402	1.0364	0.97697	0.77436	1.013	1.1385	1.1686	1.2875	1.2396	1.1136	1.1173	1.3742	1.1313	0.7872
99.99	0.90663	0.97729	0.73604	0.55279	0.91491	1.0276	0.96919	0.90279	0.41714	0.76366	0.90893	0.27184	0.8723	0.92371	0.85727	0.46571	0.8688	0.87439	0.83773	0.95157	0.97645	0.79202	0.63126	0.84431	0.91885	0.87677	0.761	1.1354	0.99301	1.2234	1.0388	1.0592	0.98065	1.1418	1.0669	0.64802
100.39	0.93359	0.8704	0.89554	0.67164	1.0575	0.91095	0.8472	0.97675	0.47335	0.89321	0.95032	0.5937	0.8373	0.95004	1.0076	0.69764	0.98001	1.1364	0.97224	0.98312	1.3128	1.1427	0.26904	1.2971	1.0726	0.86098	1.1584	1.2744	1.2354	1.2896	1.4617	1.2214	1.3084	1.5283	1.3081	1.104
100.55	0.89964	0.86511	0.75534	1.3128	0.90708	1.0561	0.85019	0.96504	0.41611	0.73062	0.80804	0.22949	0.80804	0.9176	0.77043	1.1014	0.88946	0.91495	0.84527	0.9345	0.98907	1.2872	0.27049	0.8905	0.98578	0.83873	0.81202	1.1632	1.1307	1.3764	1.1478	1.0943	1.1354	1.2227	1.0837	0.85624
100.71	0.93671	0.87276	0.81506	1.5999	1.0085	1.0385	0.82267	0.93078	0.38913	0.92628	1.0103	0.20924	0.91636	0.95172	0.9009	0.8018	0.94535	0.93429	0.83827	0.80037	1.0191	0.72497	0.23669	0.96733	1.054	0.87033	0.89255	1.1655	1.1135	1.2405	1.2126	1.0925	1.1937	1.1606	1.1559	0.85454
101.04	0.93153	1.067	0.98872	1.3141	1.1632	0.89753	1.0107	1.0321	0.46625	0.86226	0.92077	0.50777	0.81435	0.81624	0.98766	1.4036	0.93958	0.99174	0.82329	1.0203	1.1391	0.75783	0.29476	1.0065	1.1229	0.86168	1.0362	1.2102	1.0793	1.2666	1.1187	1.1082	1.2484	1.2773	1.1823	1.0511
101.22	0.98655	1.0633	0.85066	1.4556	0.98736	0.97305	1.0389	0.98974	0.44231	0.84307	0.84777	0.62028	0.87317	0.96679	0.97898	1.1236	0.92759	1.0086	0.88193	1.0143	1.1776	0.61088	0.63178	1.1023	1.1151	0.92652	0.95431	1.1831	1.2558	1.2134	1.2844	1.1651	1.2849	1.2385	1.2067	0.93077
101.58	0.91324	0.94537	0.82525	1.3979	0.96512	0.93239	0.91578	1.0875	0.48677	0.89406	0.93667	0.64823	0.90956	0.89428	1.0476	1.1731	0.9543	1.0951	0.97216	0.8914	1.0234	0.83872	0.37161	0.92575	1.0565	0.83605	0.80391	1.1448	1.14	1.108	1.2959	1.0488	1.1819	1.2417	1.106	0.73374
101.82	0.97619	1.1437	1.0513	1.7313	1.2755	1.0557	1.0894	1.0484	0.48089	0.86153	0.96729	4.6063	0.8452	1.0168	0.72456	1.6972	0.8835	0.97786	0.80942	1.1068	1.0743	0.62785	0.30031	0.8916	1.1672	0.95869	0.69974	1.0316	0.96203	1.245	1.2917	1.0078	1.1628	1.208	1.1658	0.9994
101.99	0.92909	0.90988	1.058	1.1604	1.1329	0.8509	0.82717	1.1134	0.40982	0.79441	0.74211	1.5072	0.80251	0.84579	0.93422	1.4028	0.92218	1.1088	0.65204	0.85136	1.1226	0.88596	0.38192	1.0657	1.1406	0.86494	0.90034	1.0614	1.1983	1.2874	1.2282	1.0533	1.1435	1.4646	1.1566	0.92149
102.31	0.38595	0.88597	0.81348	1.3692	0.93269	0.96536	0.819	0.96905	0.47373	0.87244	0.85318	0.2292	0.94138	0.8211	0.89746	0.44655	0.89317	0.89157	0.90571	0.78108	0.89992	0.84103	0.31304	0.82667	0.98734	0.9147	0.83177	1.0281	0.96736	1.1074	1.049	0.95958	1.0124	1.1554	0.95486	0.86083
102.6	0.93743	1.0568	0.79186	0.15947	0.96301	0.78789	0.92474	0.95505	0.42821	0.86424	0.92039	0.19769	0.99659	0.67083	0.83721	0.44572	0.89554	0.87516	0.87812	0.88195	0.86519	0.78868	0.65531	0.83194	1.0277	0.91371	0.85472	1.0627	1.1092	1.3507	1.1304	1.0391	1.0941	1.1791	1.0086	0.81764
102.86	0.87817	1.0009	1.1151	0.66109	1.0921	0.90658	0.88265	1.0103	0.51247	1.0338	0.97404	0.20226	0.93374	0.97107	0.97565	1.3254	0.88941	0.99259	1.0097	0.88727	1.0303	0.95048	0.33167	0.97676	1.1095	0.87569	0.82422	1.1418	1.135	1.2836	1.2512	1.071	1.2416	1.2869	1.138	1.0901
103.12	0.87882	0.98954	1.1998	1.6715	1.1102	1.0366	0.90263	1.096	0.48244	0.9762	0.94128	1.1923	0.86487	1.0068	1.0473	1.7725	0.91806	1.067	0.88864	0.93984	1.1	0.90611	0.43434	0.94056	1.0059	0.91666	0.92877	1.0731	1.009	1.1524	1.1939	1.0324	1.1145	1.3206	1.131	0.94956
103.37	0.86046	0.96851	0.98229	1.0449	1.0716	1.1552	0.99659	1.0333	0.47971	1.0205	1.0571	0.60692	1.0095	1.1904	0.90563	0.74818	0.9568	1.0583	1.0158	0.88204	0.94117	0.63689	7.1856	0.947	0.99351	0.80202	0.91292	1.0431	1.0258	1.2447	1.1488	0.98761	1.0911	1.1656	1.033	0.88249
103.7	0.86313	1.0234	1.0495	0.72624	1.123	1.1153	0.85801	0.9735	0.41703	0.89874	0.92663	58.096	0.91574	0.97595	1.0064	1.0667	0.85953	0.93386	0.95557	0.82355	0.93569	1.0812	0.58927	0.79601	0.95108	0.85721	0.79924	1.0165	1.0062	1.1664	1.0565	0.9265	0.99412	1.1686	0.96921	0.6358
103.91	0.886	1.1735	1.1821	0.62811	1.1484	0.99856	1.0456	1.0144	0.44655	0.9855	0.94268	0.20726	0.92728	0.96319	0.93621	1.6353	0.90429	0.96918	0.84256	1.0072	1.0605	0.74603	0.2538	0.9122	1.0332	0.82179	0.95468	1.1293	1.1595	1.2759	1.1869	1.1289	1.2191	1.4184	1.2271	0.93718
104.12	0.87963	1.0544	1.1116	2.0406	1.0685	1.1438	0.93058	1.1157	0.47165	0.78251	0.80269	0.74534	0.8262	0.95802	0.9709	1.9887	0.84213	0.96608	0.92724	0.93552	0.97701	1.157	0.38747	0.82827	0.98699	0.86402	0.7576	0.93963	1.0294	1.145	1.1134	0.95794	1.0219	1.2509	0.96768	0.86886
104.42	0.844	0.95836	0.8448	1.0196	0.82156	1.039	0.83561	0.93658	0.41698	0.81562	0.72393	0.67326	0.91778	0.85912	0.85116	0.72907	0.83506	0.83563	0.85571	0.81931	0.92434	1.4133	0.85315	0.84937	0.89063	0.92287	0.89312	0.97143	0.96334	1.1875	0.95941	0.949	0.91104	1.222	0.90416	0.78659
104.76	0.9043	1.016	1.0624	0.43849	1.1862	0.82778	0.92949	0.95422	0.43712	0.91493	0.9744	0.31432	0.96926	0.81315	0.92861	0.88421	0.8724	0.95673	0.9012	0.86575	0.90998	1.4698	0.44198	0.8444	0.0020425	0.89637	0.91433	0.99628	0.96892	1.2642	0.9802	0.92754	0.0023391	1.1869	0.92907	0.81053
105.02	0.87865	1.2276	0.90948	0.54888	0.85116	1.0752	1.1859	1.0105	0.48517	0.92556	0.84642	0.44302	0.9698	1.0209	0.86853	0.33652	0.86857	0.95875	0.95985	0.98261	0.92652	0.9153	0.46147	0.75969	0.0032584	1.0423	0.70849	1.0102	1.0225	1.3801	1.0872	0.93287	0.0030557	1.1028	0.98558	0.80614
105.21	0.80781	0.94382	0.766	1.3078	0.9268	1.0677	0.90955	0.94776	0.5415	1.0627	1.0219	0.27897	1.071	1.0268	0.93944	0.66838	0.99316	0.97401	1.0346	0.86837	0.94075	1.5179	0.44027	0.79744	0.93405	0.8634	0.79989	1.1179	1.0777	1.4626	0.98305	1.0487	0.97132	1.1623	1.0051	0.82527
105.61	0.77606	0.97415	0.73903	1.1449	0.85406	1.0332	0.87175	0.94546	0.48296	1.0053	1.0374	0.62163	1.0954	1.0581	0.96515	0.79918	0.93253	0.95652	0.95795	0.78719	0.99818	0.88779	0.31764	0.89566	0.96666	0.94764	0.82726	1.0667	1.0309	1.0607	1.1149	0.99904	1.0606	1.1372	1.0104	0.85244
105.87	0.81427	1.1307	0.78821	1.1638	0.84138	0.97159	0.98434	0.85459	0.42905	0.89858	0.89331	0.27393	0.94992	0.88878	0.85597	1.2543	0.84214	0.8306	0.85307	0.86014	0.79744	1.0373	0.38754	0.79297	0.96069	0.90209	0.83521	0.98717	0.96193	1.239	1.0552	0.92307	0.97024	1.1557	0.90143	0.85656
106.21	0.8519	1.1126	0.83779	1.0071	0.95671	1.0021	1.004	0.88	0.41057	0.86241	0.94443	0.75092	0.9945	0.92688	0.86808	1.153	0.90542	0.83059	0.85815	0.90567	0.88374	1.6195	1.7061	0.81517	0.95367	0.91986	0.79729	1.0365	1.1131	1.0686	1.1533	0.96862	0.98952	1.1021	0.94337	0.7415
106.72	0.94132	0.81235	1.1841	0.60519	1.1682	1.0019	0.75559	1.05	0.46547	0.90352	0.8562	0.24733	0.82547	0.88876	0.86833	0.83275	0.84294	0.97986	0.83858	0.9184	0.99786	1.0886	0.24969	0.93381	0.90932	0.76528	0.8205	1.017	0.97816	1.0059	1.1037	1.0257	1.0088	1.2903	1.0868	0.92052
106.94	0.84974	0.91995	1.0293	0.29774	1.1401	0.33321	0.83962	1.0355	0.45793	0.88328	0.97051	0.97764	0.85172	0.28234	0.94396	1.3463	0.85673	0.94275	0.8998	0.87055	0.93281	1.4215	2.7659	0.84158	0.97962	0.87345	0.79624	0.96062	1.0275	1.2548	0.99554	0.94502	1.0296	1.2852	0.9508	0.86787
107.29	0.93576	0.93204	1.3365	4.0583	1.0746	0.73157	0.83061	0.97421	0.24238	1.1034	0.92419	0.8304	0.9339	0.67338	1.1255	2.7723	0.90349	0.94304	0.42809	0.80807	0.95115	0.78696	2.0843	0.88272	0.79128	0.82018	0.81385	1.0151	0.89969	1.0935	0.92511	0.95936	0.87384	1.0172	0.98457	0.72515
107.62	0.93882	1.0337	0.95045	1.2724	1.0314	0.93173	0.99072	1.0406	0.44325	0.86353	0.86735	0.49221	0.88548	0.78369	0.91033	1.4118	0.86102	0.91151	0.85502	0.98415	0.95713	0.71686	0.24688	0.8533	0.9064	0.84618	0.72909	1.0228	1.0046	1.2152	0.99739	0.93304	0.90121	1.2061	0.89852	0.8195
107.87	0.93865	0.93824	0.9314	1.4417	0.98944	1.0278	0.893	1.0758	0.47905	0.85901	0.84025	0.61365	0.8855	0.91045	0.91698	1.4216	0.86733	0.94236	0.88762	0.85757	0.87261	0.71007	0.30852	0.80624	0.88556	0.81052	0.76611	0.95991	0.9564	1.1355	0.94247	0.88399	0.87274	1.1514	0.862	0.68377
108.22	0.89889	1.047	0.84107	0.77807	1.0136	1.0887	0.94402	1.0174	0.61117	0.87783	0.94488	0.23441	0.98991	0.96444	0.83128	0.86241	0.89559	0.92434	1.1673	0.85569	0.93651	0.6907	0.35524	0.75523	0.89123	0.92721	0.69301	0.94345	1.038	1.2825	0.95493	0.95601	0.98513	1.0356	0.91298	0.93641
108.59	0.85705	0.99229	0.89344	0.8392	0.97579	1.2386	0.84181	1.1085	0.51606	0.9199	0.95888	0.33491	0.94822	1.1116	0.91475	0.75109	0.87886	1.0462	1.0558	0.82394	0.95251	0.73566	0.47346	0.89899	0.86498	0.86211	0.92128	0.97409	0.81863	1.2975	0.97513	0.89979	0.91875	1.0422	0.8904	0.78724
108.79	0.90309	1.0011	0.76436	0.64269	0.77978	1.032	0.89706	1.0588	0.49229	0.91899	0.83855	0.18119	1.0264	1.0151	0.90406	0.85264	0.91382	0.9631	0.97966	0.97195	0.86489	0.81909	0.26271	0.76526	0.92302	1.0955	0.65954	1.0585	1.0727	1.2762	1.215	1.0283	0.98784	1.1106	0.98782	0.80245
109.14	0.93812	0.93367	0.82595	0.58025	0.9455	0.9576	0.85375	1.0323	0.48516	0.90617	0.92998	0.31647	0.92973	0.94954	0.9162	0.63796	0.90684	0.97865	0.93696	0.89679	1.045	0.59499	0.25835	0.97195	1.0612	0.92084	0.85518	1.0846	1.1018	1.195	1.1987	1.0493	1.0008	1.2048	1.0958	0.57825
109.42	0.87372	0.95742	0.79264	0.18206	0.98404	1.0763	0.88002	1.009	0.44559	0.80334	0.90736	0.31806	0.87755	0.93072	0.79486	0.22568	0.85542	0.87711	0.87585	0.84204	0.95045	1.2989	0.4028	0.92369	0.97966	0.90189	0.90039	1.0092	1.0146	1.1911	1.0225	0.93395	1.0397	1.2174	0.95617	0.63649
109.63	0.90643	0.90878	0.82981	1.122	0.99679	0.98224	0.91054	1.0981	0.50099	0.83141	0.8743	0.59474	0.89138	0.87899	0.81991	1.1314	0.87816	0.96515	0.88292	0.89587	1.0469	1.0522	0.29438	0.92665	1.11	0.8624	0.83571	1.1404	1.0844	1.2091	1.1392	1.0564	1.2507	1.2135	1.0465	0.84681
109.88	0.96023	0.90432	0.87981	1.2335	0.91542	1.0546	0.88512	1.0563	0.50518	0.9416	0.88295	0.47776	0.98313	1.0274	0.90565	1.1387	0.90931	1.0134	0.96727	0.9267	1.0536	0.90452	0.37201	0.94769	1.1262	1.0511	0.76022	1.0486	1.0796	1.2973	1.1551	1.0067	1.1758	1.1657	0.98545	0.92091
110.15	0.82481	1.923	0.84365	0.1479	1.1418	1.0727	0.80242	0.87227	0.40089	0.90812	1.0457	0.31702	1.0216	0.97507	0.76272	0.22845	0.7737	0.80833	0.80278	0.7668	0.88052	1.5125	0.38238	0.77338	0.92116	0.90277	0.78363	0.99207	0.99852	1.1353	0.99009	0.8918	0.90763	1.1827	0.89562	0.67092
110.41	0.87441	0.81077	0.95329	0.50476	0.99389	1.031	0.71174	1.0246	0.45214	0.79335	0.78616	0.60205	0.8881	0.98461	0.82686	0.77075	0.89876	0.9233	0.81512	0.84431	0.91587	0.75163	0.65587	0.86931	1.0239	0.94229	0.95981	1.0577	1.0469	1.2049	1.0924	1.0282	1.0758	1.2031	1.0491	0.86534
110.82	0.86682	1.0348	0.91261	1.578	0.98503	1.1224	0.87521	0.91564	0.42615	0.99841	1.0182	0.69332	1.0978	1.0083	0.88835	1.0788	0.9276	0.88032	0.92949	0.83923	0.86913	0.97257	0.89812	0.74992	0.96118	0.91907	0.72623	1.0322	1.0626	1.2084	1.1249	0.94721	1.0215	1.0548	0.99566	0.82283
111.15	0.90233	1.3044	0.78181	0.94034	0.95503	1.0164	0.87692	0.93784	0.46694	0.86007	0.95758	0.73346	0.98197	0.90124	0.86901	1.2964	0.91421	0.86453	0.87577	0.8446	0.934	0.84176	0.36007	0.78902	0.93033	0.8638	0.72851	1.0424	1.0141	1.2432	1.0073	0.98445	1.0406	1.1464	0.98769	0.9537
111.46	0.93202	0.96822	0.92465	0.57071	0.97245	1.042	0.84405	0.95203	0.45043	0.87558	0.88482	0.40599	0.88259	0.92766	0.78371	0.71403	0.83884	0.83242	0.90375	0.89899	0.88818	0.73059	0.33122	0.8062	0.94305	0.85643	0.73869	1.0505	1.0336	1.2255	1.0872	0.97324	1.058	1.1712	0.99388	0.82687
111.79	0.88731	1.098	0.95194	1.0806	1.0526	1.0477	0.95672	0.97849	0.39301	0.81581	0.91146	0.26948	0.84471	0.8163	0.84607	0.53022	0.77279	0.81156	0.82838	0.96925	0.78991	0.72678	0.74301	0.78341	0.95332	0.96778	0.70361	0.93996	0.97758	1.0868	0.91179	0.89862	0.90598	1.1106	0.81672	0.74619
112.08	0.84871	0.96215	0.82268	1.3927	1.0376	1.0092	0.8704	1.0182	0.46536	0.81517	0.97388	0.28347	0.93472	0.83385	0.85535	0.24553	0.85527	0.89351	0.91303	0.82538	0.88922	0.80935	0.34562	0.90056	1.0209	0.84547	0.90942	1.001	1.0553	1.1764	1.0071	0.95127	1.0754	1.19	0.91679	0.84593
112.53	1.0689	1.2441	1.0309	0.50901	0.99503	0.98368	1.1707	1.0805	0.50953	0.87576	0.833	0.18312	0.86372	0.88604	0.94071	0.32462	0.93249	1.0452	0.97577	1.0811	1.0614	1.4108	0.27192	0.99114	1.0661	1.0683	0.92081	1.1012	1.0969	1.2829	1.2263	1.0732	1.1843	1.249	1.1035	0.81644
112.76	1.0176	1.0561	0.98412	1.0938	1.0272	0.98196	0.96914	0.94632	0.24702	0.86358	0.89922	1.4503	0.89907	0.86768	0.87935	0.4264	0.91193	0.89817	0.46547	1.0116	0.92362	0.92304	0.26865	0.84449	0.98017	0.87173	0.82333	1.0916	1.0053	1.2848	1.2265	1.0033	0.96901	1.1312	1.0081	0.57172
112.99	0.9838	0.9149	1.0578	0.61874	0.99596	0.92106	0.79639	1.0067	0.45994	0.90812	0.81069	0.40284	0.8772	0.94577	0.99087	1.3219	0.8998	1.0652	0.93928	0.95331	1.1681	0.58349	0.22353	1.1334	1.0657	0.90524	1.0213	1.221	1.1877	1.365	1.4721	1.157	1.3199	1.32	1.3033	1.0162
113.34	0.91214	0.87294	0.82191	0.47669	1.032	1.0494	0.81157	0.94898	0.46985	0.76437	0.90365	0.18534	0.94392	0.9197	0.79043	0.52521	0.88161	0.85644	0.87301	0.82955	0.88586	0.82913	0.25045	0.83434	1.0107	0.84023	0.84997	1.1025	1.0559	1.2922	1.1512	0.98194	1.0714	1.2263	1.0277	0.83882
113.53	0.89113	1.0167	0.86854	0.7215	0.93859	1.1343	0.95059	0.91068	0.47315	0.74632	0.96197	0.24322	1.0262	0.98352	0.90587	0.80894	0.92962	0.86417	1.007	0.90171	0.89893	0.78626	0.29504	0.78828	0.95411	0.98067	0.80349	1.0901	1.0825	1.2904	1.0041	1.0268	1.0437	1.063	0.9963	42.178
113.7	0.90533	0.9281	0.8875	1.2419	0.92725	1.0249	0.83129	1.0644	0.48212	0.86829	0.86037	0.46925	0.94535	0.91072	0.92027	1.0371	0.92264	0.9946	0.94398	0.84394	0.94851	0.76709	0.23951	0.80944	0.96181	0.87843	0.74151	1.1266	1.0742	1.2359	1.2711	1.0601	1.0736	1.2257	1.0521	0.90469
113.89	0.92493	0.96954	0.90394	0.6587	1.1252	1.1422	0.84794	1.0411	0.41939	0.90177	1.0267	0.23872	0.97952	0.97263	0.87521	0.51331	0.85901	0.92536	0.82234	0.8603	1.0105	1.1531	0.34044	0.91105	0.93073	0.869	0.90348	1.1627	1.0708	1.1627	1.1305	1.0412	1.0796	1.1967	1.0379	0.85762
114.04	0.92064	0.98521	0.80946	1.3034	1.0182	1.0673	0.82809	1.0526	0.20824	0.78533	0.90523	0.33191	0.89002	0.97505	0.63455	7.3066	0.90874	0.96943	0.24649	0.85078	1.0198	1.0567	0.33663	1.0009	0.96189	0.84135	0.91715	1.0642	1.1301	1.1835	1.3055	1.0762	1.1057	1.107	1.0797	0.88413
114.5	0.87785	1.0429	1.0188	0.86406	1.1275	1.2047	0.87276	0.98598	0.43518	0.84762	0.89815	0.36075	0.91483	1.1409	0.86432	1.1259	0.8547	0.91052	0.86955	0.87586	0.92784	0.9279	0.34846	0.88888	0.87473	0.82724	0.87873	0.98583	0.93483	1.2511	0.99703	0.98144	0.95752	1.1295	1.0156	0.97188
114.74	0.88358	0.94512	1.0036	1.2676	1.107	1.0739	0.89442	0.98575	0.46708	0.86275	0.91386	0.72272	0.95498	0.97299	0.82815	1.1486	0.85472	0.94557	0.9011	0.8425	0.96584	0.61057	0.27436	0.92452	0.92144	0.83321	0.88452	1.0409	0.99955	1.3139	1.0708	0.97885	0.99764	1.1657	0.99205	0.95292
115.01	0.85691	0.99989	0.8823	0.74412	0.99541	1.1159	0.8127	1.0541	0.50761	0.89935	0.88906	0.91215	0.96999	0.92035	0.84867	15.643	0.91978	0.89661	0.97456	0.81487	0.86639	0.89242	0.31157	0.80095	0.86972	0.81664	0.80392	0.94316	0.89391	1.26	0.99254	0.90977	0.87438	1.0801	0.89396	0.73402
115.29	0.8027	1.0206	0.86881	0.77316	1.0359	1.1362	0.85425	1.0249	0.46714	0.88269	0.95929	0.34005	0.98059	0.96686	0.826	0.50302	0.91723	0.89477	0.98547	0.77497	0.83305	1.1492	0.48011	0.7717	0.82621	0.85264	0.78159	1.0067	0.89816	1.2991	0.84573	0.88354	0.85605	1.0619	0.90371	0.53582
115.55	0.81263	1.0341	0.86161	1.0523	0.95731	1.1459	0.87462	0.9782	0.43847	0.81251	0.91671	0.7775	0.93848	0.78196	0.83974	1.17	0.80306	0.82529	0.89883	0.83217	0.74849	1.6238	0.49805	0.69734	0.86644	0.88541	0.6337	0.87524	0.81033	1.2195	0.78133	0.8215	0.79274	0.94517	0.74193	0.66348
115.81	0.84885	0.96459	0.90378	1.5607	0.94086	1.0094	0.85164	1.018	0.49091	0.85963	0.84749	0.59258	0.90921	0.94594	0.88121	1.0445	0.85892	0.93534	0.94431	0.84457	0.86603	0.66943	0.29265	0.82021	0.92367	0.87683	0.79478	0.95316	1.0176	1.3239	1.0393	0.93372	0.95823	1.1228	0.89967	0.55177
116.01	0.94263	1.0493	1.0573	1.4307	1.1025	1.1351	1.0128	1.0526	0.45986	0.93294	0.90566	1.2242	0.85055	0.92419	0.86432	1.4957	0.83877	0.91586	0.81653	1.0371	0.94198	1.2221	0.34007	0.82723	0.066415	0.82202	0.80482	0.97603	0.95731	1.2315	1.0109	0.94798	0.053613	1.2653	0.90303	0.84633
116.39	0.81982	0.9156	0.89583	21.922	0.96592	1.3036	0.85941	0.99997	0.47264	0.87648	0.94064	0.58818	0.93521	0.96757	0.94931	0.38522	0.93362	0.90801	0.91929	0.81236	0.81008	1.0424	0.40359	0.79997	0.92199	0.86514	0.75232	0.95668	0.94202	1.2538	0.99673	0.92535	0.94418	0.99766	0.85511	0.74521
116.61	0.88311	0.86632	0.85011	2.1032	0.95241	1.0758	0.80905	1.0857	0.45295	0.87075	0.89847	0.30821	0.8601	0.90559	0.90269	0.65046	0.82945	0.97744	0.88146	0.84647	0.93728	0.66017	0.28756	0.79664	0.40008	0.87184	0.72958	0.99553	1.082	1.1173	1.08	0.9748	0.42742	1.2618	0.99302	0.90063
117	0.91075	1.0037	0.80273	1.6383	0.92787	1.1293	0.98804	1.0582	0.52629	0.93435	0.96667	0.20029	0.93283	0.97993	0.89267	1.3077	0.92526	0.97356	0.96445	0.91084	0.9416	0.99866	0.30904	0.94192	1.0356	0.89635	0.90703	1.0372	1.0958	1.2887	1.0224	0.98636	1.0843	1.1664	0.9558	0.81099
117.22	1.0051	0.96375	0.73426	1.0773	0.81736	0.91378	0.98042	1.0091	0.48271	0.85397	0.84722	0.4643	0.97359	0.84863	0.8823	0.60876	1.0021	1.0299	0.93485	1.0048	1.0111	1.3135	0.27022	0.99111	0.88261	0.85765	0.90083	1.0729	0.97414	1.3211	1.0797	1.043	0.9383	1.1087	1.0411	0.72235
117.47	0.99575	0.89023	0.75314	1.8268	0.97164	1.0214	0.79341	1.0371	0.54414	0.85628	0.89972	0.30621	0.98543	0.98486	0.89706	0.60948	1.0151	1.009	0.96852	0.86118	0.99179	0.80146	0.23653	0.95681	0.96251	0.80508	0.95002	1.1045	1.0478	1.4838	1.0772	1.0476	1.057	1.1416	1.088	0.65309
117.7	1.1353	0.96235	1.0161	0.60101	1.0394	1.0171	0.9095	1.0964	0.6375	0.89326	0.81284	0.25588	0.93916	0.95527	0.93644	0.31679	0.96748	1.1111	1.0751	0.9545	1.0279	0.80078	0.35164	0.96066	0.95771	0.82743	0.90681	1.087	0.0012255	1.4147	1.3746	1.0728	1.0547	1.257	1.2085	0.7733
117.99	1.2444	0.8846	1.0808	1.193	1.2102	1.0752	0.86187	1.1571	0.5321	1.026	0.99305	0.56301	0.94249	1.0154	1.0145	0.47348	0.9522	1.1393	1.0063	0.9068	1.1203	0.67493	0.27424	0.96306	1.1536	0.87568	0.87699	1.2138	1.1987	1.1596	1.4663	1.149	1.3405	1.3846	1.2787	0.97062
118.2	0.90288	0.91763	0.94914	0.54063	1.0897	0.56667	0.82709	1.0615	0.49568	0.92263	0.91545	0.48654	0.87729	0.55808	0.9638	1.3982	0.90221	0.99726	0.89916	0.91632	1.0907	0.67276	0.37222	0.94779	1.0054	0.82076	0.82182	1.1597	1.0976	1.1833	1.1819	1.1103	1.1374	1.3303	1.1808	0.90095
118.37	0.89188	0.88905	0.93369	1.6369	0.93132	1.1968	0.80992	1.1344	0.41874	0.94302	0.90513	4.2879	0.92361	1.0911	0.76453	1.2304	0.87681	1.0067	0.70464	0.9083	1.0347	0.584	1.1326	0.91923	0.90204	0.95908	0.78575	1.1451	1.0801	1.025	1.3521	1.0554	1.004	1.3061	1.0983	0.89857
118.55	0.88055	0.98936	1.0402	1.7709	1.0891	1.0951	0.88439	1.0756	0.49238	0.96243	0.97373	0.68592	0.88606	0.88186	0.97949	1.3745	0.87324	0.98935	0.94701	0.89087	0.93384	1.0976	0.36342	0.80906	0.91232	0.86103	0.72815	1.0349	0.97912	1.2458	1.0411	0.97299	0.99238	1.1453	0.98496	0.93333
118.84	1.0376	1.0056	0.94246	1.7754	0.97154	1.0338	0.98852	1.203	0.55765	0.91082	0.86107	0.74326	0.90434	1.0206	0.98696	1.9317	0.91875	1.1623	0.99007	1.0143	1.0458	0.92875	0.28846	0.93707	0.9458	0.85401	0.87076	1.0691	1.1152	1.3909	1.2507	1.0554	1.1284	1.2596	1.0678	0.91317
119.02	1.0205	1.1158	1.0549	1.1849	1.118	1.1321	0.97649	1.1024	0.3989	1.0062	0.91173	1.0874	0.90768	0.9939	0.97466	5.215	0.90239	1.0228	0.76536	1.0399	1.0106	0.86518	0.46011	0.86942	0.97524	0.78601	0.73105	1.0713	1.1586	1.2783	1.0522	1.0146	1.0456	1.2937	1.02	0.8471
119.19	0.87617	1.3032	0.94347	0.95688	1.0508	1.0502	0.90615	0.68665	0.47346	0.88335	0.89722	0.25878	0.85375	0.90588	0.92388	0.16234	0.87653	0.93986	0.92023	0.96471	0.956	0.80215	0.30182	0.87025	0.9496	0.7887	0.72287	1.028	1.0183	1.2708	1.0338	0.97847	0.97774	1.1523	0.97775	0.72669
119.64	0.83406	1.0237	0.98327	1.3058	1.0599	1.09	0.90269	0.86959	0.42745	1.0161	0.96944	0.50807	0.89462	0.94076	0.88559	0.85545	0.85078	0.81163	0.82149	0.84646	0.91853	0.95256	0.34087	0.82326	0.96188	0.84297	0.76711	1.0657	1.0929	1.1797	1.1518	0.99342	1.0751	1.2056	0.97222	0.69711
119.8	0.85389	0.93144	0.80217	0.38559	0.85211	1.0584	0.82191	1.0294	0.47889	0.89369	0.86447	0.46635	0.97068	0.95077	0.90743	0.212	0.89664	0.96665	0.95508	0.83613	0.83416	1.2474	0.4516	0.80994	0.41503	0.91322	0.76391	1.0136	0.098565	1.2908	0.97581	1.0111	0.47843	1.0686	0.97937	0.94618
120.09	0.89038	1.0107	0.92323	1.1643	0.91176	0.95701	0.86627	1.1302	0.51256	0.93395	0.87272	0.43198	0.95557	0.87953	0.99228	1.4986	0.9126	1.0625	1.0754	0.88387	0.95658	1.2962	0.38778	0.79238	0.97171	0.87676	0.81109	1.0278	1.1219	1.2757	1.2275	1.0704	1.1107	0.95692	1.0998	0.9375
120.3	0.85595	1.0924	0.98506	1.746	1.1703	1.178	0.96343	1.0183	0.43718	1.0641	1.1241	0.34177	1.0934	1.1204	0.90229	0.96058	1.0157	1.0237	0.98112	0.8905	0.95421	1.3824	0.42462	0.82363	1.0194	0.91109	0.82308	1.0805	1.0714	1.2312	1.1541	1.0106	1.0889	1.1272	1.0208	1.011
120.49	0.86798	1.0366	0.97797	0.85816	1.1305	1.1064	0.88098	1.1007	0.50861	0.9826	1.0461	0.33327	0.98025	1.0635	1.0777	0.85096	1.0081	1.1084	1.1247	0.85975	0.9876	0.91612	0.495	0.93244	0.95657	0.89827	0.89638	1.0568	1.0068	1.2733	1.1091	1.0334	1.0552	1.1302	1.0132	0.76114
120.74	0.9604	1.0008	1.1067	0.15466	1.2554	1.2136	0.8653	1.1243	0.58823	1.0222	1.1117	0.47345	0.94687	1.1477	0.98258	0.37567	0.94351	1.1194	1.0916	0.96401	1.1103	0.82479	0.35064	1.0137	1.0327	0.90647	0.99093	1.1592	1.1251	1.3563	1.2082	1.1033	1.1437	1.3446	1.1467	0.83805
121.04	0.90502	0.94764	1.0278	0.74117	0.96582	0.87802	0.87263	1.0727	0.49955	1.0959	0.92564	0.71905	0.94916	0.9284	1.0438	1.0887	0.98888	1.1494	1.0188	0.89888	1.1366	0.91027	0.4254	1.0171	1.0201	0.81056	0.94785	1.2308	1.2875	1.366	1.2847	1.2621	1.2646	1.3605	1.2935	0.9647
121.26	0.88441	0.95296	0.94132	1.2969	0.9947	0.93928	0.9289	1.0857	0.54361	1.0925	0.95943	1.0569	1.0901	1.0198	1.1496	1.8779	1.0628	1.2124	1.0657	0.84636	1.1872	0.76006	0.7223	1.13	1.0765	0.87565	1.0087	1.2956	1.274	1.1917	1.5432	1.2418	1.2767	1.2272	1.3244	1.058
121.44	0.98535	1.0363	1.1965	1.8247	1.2593	1.1774	0.96018	1.2674	0.63867	1.283	1.2114	1.2481	0.97833	1.2699	1.1271	0.71831	1.0179	1.3229	1.1315	1.138	1.2593	1.1586	0.60737	1.1061	1.0469	0.86045	1.0045	1.2451	1.2597	1.3874	1.3831	1.3413	1.3168	1.3059	1.4511	0.95089
121.61	0.96478	1.0322	1.01	1.233	1.0965	1.0888	1.1347	1.2167	0.57964	1.1789	1.1047	1.1922	1.063	1.1996	1.2229	1.6197	1.0801	1.3436	1.1061	1.1316	1.3083	0.96772	0.5639	1.1675	1.0889	0.8537	1.0841	1.245	1.2402	1.3725	1.4124	1.26	1.2601	1.3688	1.3071	0.96627
122.1	0.91301	0.96646	0.89305	0.66271	0.99634	1.0007	0.86707	1.0687	0.47378	0.83823	0.8646	0.15847	0.82925	0.82119	0.85705	0.48069	0.87682	0.85924	0.92026	0.92164	0.87312	0.86545	0.65099	0.84141	0.98407	0.81268	0.77861	1.053	0.99539	1.2822	1.0824	1.0092	0.98263	1.1515	0.95612	0.78488
122.39	0.95354	0.98148	0.8786	0.70202	0.90082	0.9226	1.0141	0.98372	0.43925	0.9668	0.88638	0.344	0.95214	0.90684	0.95031	0.47503	0.92505	0.97852	0.9543	0.97712	0.98899	0.79543	0.29208	0.92593	0.95893	0.90158	0.94029	1.1864	1.1388	1.3307	1.0525	1.0619	1.1011	1.3281	1.0898	0.83206
122.57	0.94866	1.1199	0.91764	0.30839	1.0415	0.76826	1.2499	0.87799	0.42984	0.90288	0.97949	0.47185	0.91707	0.64542	0.9768	0.6016	0.89175	0.7881	0.876	1.1196	0.89774	0.9874	0.42461	0.85013	1.0027	0.90729	0.81438	1.0739	1.1201	1.1356	0.99597	1.0049	1.1127	1.235	1.006	1.0654
122.84	0.80402	0.93717	0.87527	1.1151	0.92871	1.0203	0.85691	0.96042	0.41639	0.85599	0.87433	0.28198	0.97322	0.94209	0.85848	0.52923	0.88539	0.90749	0.91247	0.815	0.92894	1.3879	0.40839	0.78214	1.0087	0.90373	0.84125	1.0747	1.0097	1.233	1.1775	1.017	1.0707	1.2073	1.0225	1.1674
123.04	0.87345	1.0927	0.92831	0.20918	0.92988	0.051905	0.97973	0.9523	0.41782	0.9469	0.90284	0.2443	0.99983	0.050726	0.93046	0.9224	0.90537	0.9526	0.92678	0.94445	1.0237	1.0026	0.43062	0.90164	1.0066	0.911	0.9367	1.1163	1.1124	1.3118	1.2463	1.0737	1.1054	1.3407	1.085	0.93145
123.39	0.88798	1.2175	0.86527	0.52407	0.99315	1.0781	1.1392	0.9943	0.44754	0.92666	0.98703	1.116	1.0121	1.0009	0.84403	1.2072	0.93447	0.93741	0.95623	0.95638	0.8881	1.1725	0.67823	0.84022	0.93848	0.87125	0.91498	1.0856	1.0979	1.23	1.1326	1.0258	1.0327	1.0957	1.0305	0.93626
123.62	0.98422	1.0852	0.97319	0.57797	1.1689	1.0043	0.99991	0.9985	0.47193	0.92844	0.95447	0.31981	0.9034	0.91849	0.92943	0.97956	0.95058	0.94197	0.86284	0.94022	1.1705	1.0716	0.32619	1.0543	1.0312	0.85079	0.99638	1.1361	1.0976	1.4054	1.129	1.173	1.2087	1.2687	1.2779	0.96907
123.83	0.88564	1.0099	0.92312	1.2483	0.98344	0.92317	0.91192	0.8469	0.41736	0.90753	0.91499	0.65677	0.95072	0.84933	0.99073	1.0251	0.92867	0.86107	0.86957	0.88283	0.91468	3.0951	1.0464	1.023	1.0324	0.8904	1.0109	1.1342	1.1752	1.3041	1.2504	1.1074	1.1758	1.279	1.1651	0.78144
124.33	0.89994	0.94974	1.0497	1.0018	1.1815	1.1367	0.78468	1.0366	0.54134	0.9254	0.97496	0.30502	0.86464	1.0777	0.91562	0.49641	0.89694	1.0038	1.0007	0.83766	1.0717	0.20711	0.30419	0.9759	0.98162	0.82923	0.88348	1.2668	1.1175	1.3891	1.19	1.2143	1.2044	1.3309	1.2905	0.89511
124.91	0.86015	0.95048	0.80978	0.54912	0.99887	1.042	0.85056	0.95462	0.43812	0.76811	0.89141	0.24177	0.93043	0.91322	0.8846	0.51938	0.92034	0.9225	0.90531	0.79486	0.91881	0.88333	0.87323	0.84164	0.94775	0.91265	0.75829	1.112	1.1763	1.235	1.1974	1.0399	1.0175	1.1375	1.0668	0.83924
125.29	0.91565	0.99975	0.9547	1.2624	1.0119	0.99823	0.86336	1.0423	0.44178	0.85224	0.86619	0.51427	0.82188	0.86815	1.0079	1.5633	0.90601	0.99344	0.87293	0.96441	1.0273	0.72361	0.38719	0.88522	0.92389	0.88903	0.77792	1.0777	1.0339	1.1673	1.1875	1.0475	0.99364	1.3194	1.0953	0.85974
125.6	0.83887	0.88938	0.94321	0.80182	0.94991	1.1016	0.76059	1.06	0.51226	1.0193	0.93002	1.0691	0.99578	1.0901	0.93462	17.917	0.97492	1.0502	0.99072	0.74911	1.0463	1.3357	0.34803	0.96245	0.9378	0.80168	0.99597	1.149	1.1347	1.2846	1.216	1.1226	1.099	1.2135	1.1074	0.95471
125.75	0.84447	0.93346	0.70649	1.5343	0.86422	1.0463	0.80432	0.97312	0.47308	0.85828	0.89474	1.0659	0.94692	0.91334	0.93259	0.66886	0.90095	0.86706	0.92781	0.73544	0.84041	1.2227	0.98991	0.81107	0.97992	0.92623	0.8459	1.0449	1.1009	1.2022	1.0834	1.0181	1.0274	1.1888	0.93646	0.70901
125.97	0.83874	0.85871	0.73636	0.60278	0.99114	1.0524	0.80144	1.0118	0.44013	0.88341	1.0353	0.28485	0.95326	0.82528	0.84522	0.34108	0.9281	0.85625	0.78848	0.79786	0.80095	1.1982	0.38992	0.78055	1.0394	0.97625	1.049	0.98783	0.9941	1.0352	0.99874	0.89039	1.0394	1.2555	0.91436	0.78176
126.19	0.80291	0.91758	0.8394	0.59155	0.93763	1.0336	0.84315	0.9657	0.44005	0.92619	0.94736	0.34884	0.98504	0.97479	0.92864	4.1838	0.92708	0.95774	0.94115	0.79812	0.95116	1.4675	0.30059	0.84531	0.74645	1.05	0.91029	1.1775	0.50729	1.1226	1.2625	1.0583	0.80387	1.3031	1.0611	0.84749
126.52	0.85083	0.78734	0.85879	0.63461	0.9777	1.0269	0.90657	0.90227	0.43597	0.97684	1.0368	0.3375	1.0964	1.0301	0.90461	0.45413	0.97046	0.95436	1.004	0.82349	0.92674	1.397	0.38791	0.86195	0.97851	0.96885	0.92357	1.0617	1.1035	1.3104	1.2568	1.0871	1.1549	1.2421	1.1262	0.76442
126.91	0.82531	0.95561	0.80757	1.374	0.94137	1.0708	0.78039	0.89031	0.43229	0.90963	0.9656	0.76602	1.0502	1.0447	0.88462	0.98879	0.97572	0.90218	0.95465	0.71259	0.92122	0.58705	0.33484	0.83118	1.0329	0.95275	0.80021	1.0114	1.0277	1.3253	1.1223	0.98379	1.1355	1.0984	0.95264	0.7898
127.18	0.88414	0.83159	0.71624	1.2337	0.91385	1.0108	0.78267	0.94922	0.50621	0.95015	0.92155	0.17216	1.0391	1.0157	0.86599	0.62488	0.96209	0.96769	0.89457	0.77779	1.0727	0.74019	0.25145	1.0006	1.0279	0.94617	1.0166	1.1896	1.1491	1.1723	1.3076	1.1468	1.2281	1.2705	1.1801	0.89637
127.51	0.8476	0.9168	0.79929	0.46105	0.96909	1.0434	0.88143	0.94601	0.43701	0.87279	0.92848	0.19987	0.88671	0.85718	0.95211	0.52649	0.85671	0.83745	0.93403	0.94556	0.8905	0.83473	0.89787	0.80177	1.0032	0.86541	0.71727	1.0554	1.0488	1.2168	1.0783	0.98847	1.0411	1.0946	0.96622	0.84947
127.66	0.8793	0.88577	1.1848	0.99833	1.2581	1.2659	0.82852	1.1163	0.47773	1.2214	1.0626	0.43865	0.86058	1.149	0.92672	0.81707	0.88072	0.98492	0.81229	0.82781	0.98762	0.96958	0.31618	0.89791	1.0335	0.82087	0.90721	1.1039	1.1362	1.3111	1.0757	1.0991	1.2172	1.2713	1.104	0.86136
127.92	0.89627	0.97377	0.93539	1.0259	0.99759	0.84645	0.82156	0.93305	0.44434	0.86284	0.89819	0.73837	0.85357	0.76296	0.89439	1.071	0.89745	0.83866	0.87004	0.81633	0.96902	0.71052	0.43059	0.8702	1.0096	0.82773	0.86318	1.0515	1.1086	1.3448	1.1763	1.033	1.0914	1.2164	1.0128	0.81932
128.41	0.91749	1.0628	0.98629	0.72075	1.1288	0.99103	0.87261	1.0086	0.49373	0.88956	0.93467	0.83326	0.92733	0.97258	1.065	0.65807	0.98176	1.0323	0.96559	0.84055	1.1295	0.94323	0.38411	0.95301	1.1117	0.89161	1.1386	1.1933	1.0959	1.1004	1.2278	1.0966	1.2447	1.2313	1.1838	0.93984
128.63	0.89182	0.92937	0.91585	0.15649	1.0241	0.96767	0.82807	0.96999	0.5257	0.86465	0.95785	0.29124	0.93542	0.92575	0.85107	0.21337	0.9592	0.95217	0.87489	0.84497	0.97989	1.1011	0.35132	0.87792	1.0572	0.90625	1.1128	1.1778	1.1171	1.0485	1.2053	1.1064	1.1199	1.2549	1.167	0.99858
128.79	1.303	0.958	1.0122	0.87686	1.0346	0.98217	0.81978	0.96527	0.51285	0.87637	0.87303	0.54533	0.94933	1.0314	0.98255	1.4792	1.0107	1.0091	0.88774	0.8667	1.0662	0.97998	0.31497	1.0098	0.0013485	1.0265	1.1139	1.1939	1.1254	1.3033	1.2887	1.2001	0.0017414	1.2117	1.2373	1.1075
129.02	0.91573	0.97247	0.98274	1.264	1.0619	0.87526	0.89291	0.89867	0.4608	0.88169	0.9127	0.58113	0.95326	0.89485	0.94084	1.0698	0.95557	0.89853	0.83533	0.83848	1.0308	0.77149	0.32864	1.0062	1.1045	0.981	1.0915	1.1953	1.1437	1.1871	1.3627	1.0818	1.2401	1.3459	1.1753	1.0212
129.21	0.89063	1.0536	1.1297	0.97415	1.2346	0.94897	1.0983	0.96108	0.48114	0.97758	1.0199	0.41091	0.82495	0.87335	1.0177	1.0951	0.92502	0.95067	0.87845	1.0274	1.0758	0.64079	0.28662	0.98878	1.0669	0.87616	0.92783	1.1811	1.3092	1.203	1.0908	1.2021	1.2625	1.4256	1.2413	1.0206
129.53	0.87142	0.87324	0.7139	1.5935	0.88292	0.92916	0.86478	1.073	0.49183	0.76622	0.79059	0.58483	0.82458	0.89374	0.84003	0.62184	0.85528	0.9777	0.87093	0.8925	0.90068	1.278	0.32919	0.84653	1.0264	0.91557	0.89321	1.0962	1.0299	1.218	1.2207	1.0703	1.0889	1.2904	1.0938	0.91634
129.87	0.90521	0.98101	0.81326	1.2051	1.0433	1.0041	0.96945	0.9544	0.44431	0.87777	0.95305	0.46831	0.8803	0.82014	0.91194	0.74942	0.85066	0.86637	0.84104	0.9405	0.89437	0.87866	0.30605	0.7845	0.257	0.89774	0.80484	1.1287	0.91773	1.2507	1.1917	1.0591	0.38334	1.3118	1.0743	0.96927
130.33	0.84265	0.96302	0.78016	1.0866	0.83827	1.1034	0.88059	0.90949	0.2771	1.0423	0.98988	1.4069	1.031	1.1483	0.93729	0.36181	0.94178	0.93812	0.63618	0.82904	0.96074	0.98742	0.76096	0.85292	1.0227	0.94225	0.84554	1.0251	1.1964	1.3272	1.2118	1.0579	1.1498	1.1354	1.0417	0.74264
130.56	0.92902	0.91864	0.84354	1.8236	0.94589	0.9346	0.80605	1.0156	0.52003	1.0196	0.92295	1.0363	0.91926	0.98734	1.0921	2.0583	0.977	1.0413	0.99597	0.84987	1.1017	1.3895	0.39098	1.0176	1.0374	0.91285	0.98138	1.1566	1.1336	1.2207	1.3318	1.1627	1.2086	1.3577	1.179	0.95274
130.76	0.85233	0.92541	0.75533	1.2227	0.85256	0.91995	0.82151	1.1262	0.49176	0.89189	0.86836	0.71216	0.87112	0.99856	0.97556	1.342	0.88114	1.1075	0.96722	0.91615	1.0219	0.77444	0.41439	0.90254	0.97954	0.84698	0.78198	1.1293	1.0925	1.2549	1.2129	1.1121	1.1452	1.2305	1.1444	0.93411
131.01	0.69406	0.99269	0.73269	0.70572	0.88761	1.0366	0.95161	1.0872	0.39955	0.97771	0.92097	0.44425	0.9153	0.99758	0.99363	0.55226	0.86832	1.0144	0.84109	0.92915	0.95571	0.88367	0.41649	0.93114	1.0899	0.95357	0.75267	1.1342	1.0128	1.4046	1.1101	1.0556	1.1846	1.2898	1.091	0.86051
131.5	0.89941	1.204	0.80664	0.58983	0.8144	0.91938	1.2625	0.89575	0.48052	0.88796	0.75801	0.33501	0.94232	0.94255	1.0543	0.7759	0.93477	0.98344	1.0051	1.0519	1.1405	0.96028	0.32984	1.0314	1.0998	0.8494	0.98632	1.156	1.2346	1.3074	1.1417	1.1636	1.2072	1.3382	1.2545	0.96362
131.68	0.90809	0.89842	0.83373	0.67277	1.0281	1.0285	0.9202	1.0363	0.48521	0.92229	0.96039	0.28941	0.8473	0.94525	0.89968	0.69189	0.8755	1.0112	0.85171	0.85272	0.96755	0.87368	0.43525	0.85545	1.0228	0.84697	1.1942	1.1171	1.0177	1.1956	1.0428	1.0605	1.0843	1.3901	1.1203	0.91303
131.84	0.80666	0.91582	0.69188	1.0463	0.88949	1.0044	0.89104	0.91923	0.43199	0.95346	0.98145	0.23863	1.0177	0.92369	0.94389	1.0919	0.96662	0.91491	0.88816	0.82803	0.89058	0.94464	0.35046	0.88925	1.0291	1.0081	1.092	1.0355	1.0794	1.0382	1.0517	1.0264	1.0608	1.1966	0.94824	0.6793
132.02	0.84425	0.93591	0.7518	0.55867	1.0765	0.8706	0.89353	0.98811	0.46	0.90532	1.0866	0.23459	0.96022	0.78694	0.94249	0.54326	0.9262	0.94004	0.90369	0.79934	0.95592	0.99696	0.33249	0.88278	1.0095	0.9263	0.97604	1.0689	1.0556	1.2488	1.0588	1.0378	1.1245	1.1072	1.0586	0.7422
132.19	0.91951	0.90269	0.8599	0.60076	0.91841	0.59949	0.84013	1.0689	0.47815	0.86438	0.81966	0.23421	0.83676	0.56424	1.012	1.0274	0.89356	1.0113	0.93201	0.89127	1.082	0.65592	0.3206	1.0183	0.84209	0.73596	0.92551	1.1805	1.0176	1.3733	1.0683	1.0776	1.0306	1.3679	1.1162	0.95608
132.67	1.0338	0.88666	1.1494	0.68556	1.1839	0.94188	0.8359	0.97284	0.45846	0.82284	0.87985	1.1552	0.7843	0.8798	0.97505	1.2541	0.93322	1.0067	0.84165	0.95433	1.1192	0.82996	0.87802	1.0138	1.0279	0.90276	0.92219	1.2311	1.0648	1.1526	1.1081	1.1715	1.1983	1.4935	1.3495	1.0325
133.14	0.95905	0.96327	1.0018	0.79564	1.2118	1.0344	0.85223	1.1738	0.44647	0.77735	0.84088	0.38478	0.68798	0.86556	0.91613	0.82842	0.80665	0.95847	0.82086	0.97853	0.982	1.22	0.26009	0.91599	0.93094	0.83356	0.75558	1.0166	1.067	1.1305	1.0568	0.95323	0.87652	1.287	1.0245	0.74346
133.41	1.0462	1.0029	0.87385	0.50671	1.0218	0.54009	0.99595	1.0569	0.44523	0.91201	0.89096	0.16339	0.87056	0.50684	0.85238	1.4992	0.8984	1.0563	0.90299	1.0263	1.1321	1.0823	0.38626	0.99971	1.0283	0.85344	0.84044	1.1045	1.1657	1.3036	1.3158	1.1367	1.1891	1.1263	1.1819	0.90636
133.67	0.99662	1.0744	0.7663	0.98123	0.99762	0.96752	1.0738	1.0083	0.46759	0.83009	0.95349	0.411	0.87939	0.78796	0.98801	1.4052	0.91556	0.96763	0.91784	1.0209	0.92507	1.1551	0.61398	0.79545	1.0193	0.89616	0.79515	1.1259	1.1124	1.2468	1.1219	1.0578	1.1128	1.3221	1.034	0.90593
134.04	0.87761	1.0559	0.67774	0.68111	0.89031	1.0715	0.97616	0.86999	0.409	0.88569	1.0063	0.20388	1.1369	0.9965	0.85699	0.18002	0.94801	0.87408	0.96656	0.82075	0.81855	1.4784	0.31808	0.75921	0.98535	1.0048	0.84717	1.0651	1.0194	1.2511	1.0701	0.93994	1.0386	1.0647	0.94473	0.79988
134.39	0.77598	1.0345	0.74648	1.2407	0.85535	1.1813	0.86103	0.96849	0.44191	0.85948	0.91747	0.6851	1.0072	1.0809	0.85689	1.2077	0.86443	0.89449	0.9614	0.77861	0.84634	1.637	0.50607	0.79326	0.96416	0.99625	0.82724	0.99796	0.9711	1.1569	1.0888	0.95869	0.99767	1.1264	0.95447	0.72179
134.72	0.9924	0.92455	0.82768	19.748	0.99043	1.0616	0.83927	1.0398	0.50683	0.94399	0.92404	0.32159	1.0287	0.98059	0.9629	4.0965	1.0221	1.075	1.0099	0.84576	1.0555	0.82672	0.27185	0.94488	1.0244	0.83707	1.0197	1.2261	1.2636	1.425	1.3913	1.2178	1.2473	1.2482	1.3079	0.94947
134.89	0.96483	0.93643	0.89894	0.98091	1.007	0.85675	0.80886	0.87233	0.4061	0.91701	0.90689	0.36959	0.96487	0.86057	0.91891	0.70095	0.95454	0.90755	0.7976	0.85653	1.0071	0.68714	0.27771	0.92091	1.0781	0.96154	1.0008	1.2012	1.2134	1.1943	1.3073	1.1766	1.3036	1.3666	1.2811	1.0222
135.21	0.89527	0.98004	0.8347	0.7281	1.0372	0.98847	0.91256	0.99761	0.44203	0.89413	0.92516	0.3753	0.93363	0.92615	0.90579	0.80802	0.88977	0.94232	0.94312	0.87573	0.93986	1.1451	0.32051	0.94887	1.0703	0.97386	0.92492	1.0895	1.0656	1.2415	1.2663	0.99286	1.2145	1.0146	1.1348	0.77018
135.5	0.91825	0.91673	0.90768	2.0804	0.97975	1.1978	0.86454	1.0107	0.44933	0.90006	0.8728	0.39923	0.8632	1.0658	0.80093	1.6149	0.84521	0.93247	0.89746	0.90339	0.96423	0.90187	0.6958	0.77588	0.97753	0.86625	0.73954	1.0959	1.0416	1.3044	1.2234	1.0161	1.0675	1.3539	1.0686	0.6417
135.86	0.87927	0.93925	0.75036	0.80777	0.92212	0.88285	0.84429	1.0674	0.481	0.90218	0.93112	0.31215	0.97859	0.76711	0.93116	0.38058	0.98259	1.0007	1.0364	0.84968	0.9776	1.5253	0.37641	0.94184	1.063	0.90369	0.91433	1.1099	1.1309	1.3371	1.187	1.0822	1.2574	1.2262	1.1266	0.84272
136.24	0.81244	1.0494	0.77595	1.4776	0.90998	1.1251	0.92232	0.90365	0.41671	0.91148	0.91561	0.62841	0.9635	0.86181	0.84408	1.3057	0.88552	0.78781	0.87909	0.84943	0.85245	0.87441	0.38205	0.78496	0.93024	0.85686	0.8219	0.99927	1.0354	1.2921	0.98429	0.92117	0.98014	1.0927	0.88618	0.92054
136.53	0.87373	0.99846	0.79435	1.4195	0.96133	1.0654	0.83264	0.91642	0.47381	0.95139	1.0191	0.97799	1.0173	1.0105	0.98597	1.5316	0.94536	0.9467	0.94857	0.84554	1.0008	0.72263	0.39383	0.90253	0.91737	0.8788	0.88013	0.9681	1.0735	1.3132	1.0408	0.99519	1.0161	1.0902	0.98153	0.90826
136.8	0.91186	0.93251	0.73164	1.5444	0.87284	0.92679	0.84774	0.95162	0.44268	0.81032	0.8516	0.52123	0.94559	0.94044	0.85204	1.4595	0.9404	0.96043	0.90394	0.80915	0.94594	0.70471	0.51925	0.87586	0.93573	0.87984	0.91591	1.0959	1.1187	1.3833	1.1475	1.0435	1.0322	1.2072	1.0389	0.40895
137	0.90307	0.90178	0.727	0.52133	0.98313	0.97685	0.84914	0.95583	0.44649	0.78329	0.91294	0.17951	0.85873	0.7954	0.80525	0.52472	0.87634	0.87098	0.93413	0.81275	0.90197	0.66829	0.70635	0.89006	0.92512	0.83763	0.86158	1.0016	0.9559	1.186	1.0596	0.95462	0.94913	1.1589	0.95764	0.78143
137.19	0.80613	0.9079	0.68735	2.2341	0.78164	1.1188	0.81807	0.87031	0.50631	0.80152	0.82108	0.3095	0.9585	0.93971	0.80609	3.9678	0.89416	0.79929	1.0517	0.76121	0.76472	1.1575	0.31709	0.73107	1.0031	0.98328	0.82741	1.0286	1.0175	1.2635	0.87405	0.89533	0.96946	0.99334	0.82895	0.67292
137.55	0.78252	0.99625	0.67644	1.2976	0.86682	1.1624	0.84068	0.81169	0.40652	0.89775	1.04	0.32852	1.1606	1.0611	0.73141	1.1624	0.97065	0.81257	0.916	0.74878	0.78241	1.3822	0.89232	0.69321	0.96258	0.99457	0.90361	0.96209	1.021	1.1456	0.98328	0.90547	1.0254	1.0887	0.85223	0.56786
137.8	0.80656	0.72215	0.754	0.15216	1.056	1.0995	0.88265	0.91382	0.47459	1.0032	1.1455	0.33096	1.0962	1.0164	0.84075	0.23746	0.99547	0.89589	0.99683	0.77013	0.78706	1.2499	0.40631	0.66259	0.93689	0.91376	0.76403	1.0837	1.0347	1.3422	1.0961	0.99361	1.0315	1.0931	0.9463	0.42041
138.11	0.70785	0.90605	0.83777	0.73204	0.97368	0.82885	0.86028	0.91054	0.41656	0.92764	0.98428	0.22491	0.98256	0.7746	0.91894	0.71806	0.78363	0.90081	0.92009	0.84567	0.8133	1.6774	0.3519	0.79722	1.0017	0.91506	0.79225	0.99642	1.0424	1.3501	1.0193	0.9432	0.98903	1.0761	0.92849	0.82682
138.3	0.83439	0.95822	1.0616	0.4995	1.0138	1.1321	1.0624	0.89568	0.44669	1.0837	0.99274	0.47752	1.1085	1.2004	0.9364	1.5981	0.96104	1.0442	0.98341	0.87544	0.96276	1.3189	0.31964	0.91146	1.0549	0.90638	1.0503	1.1702	1.1136	1.469	1.2155	1.1309	1.1431	1.1584	1.1843	0.75154
138.49	0.88281	1.1156	0.88402	0.64806	1.0053	1.1367	1.1631	0.9733	0.46929	0.95431	1.0075	0.28608	0.96985	0.94994	0.95492	0.42797	0.94042	0.9621	1.0368	0.98435	0.87037	1.7437	0.34549	0.82805	0.95797	0.84179	0.84225	1.0606	0.97788	1.3157	1.0619	0.9377	0.96817	1.0109	0.94518	0.73599
138.75	0.84627	1.16	0.91234	1.8284	1.0385	1.0032	1.0093	1.254	0.5499	0.95537	1.0319	0.57561	1.0513	0.91151	1.4691	1.4105	1.3186	1.2102	1.2521	0.86951	0.88782	1.2893	0.55194	0.77426	0.91184	0.8767	0.78698	1.0295	0.93751	1.1429	0.95766	0.89776	0.90961	1.0589	0.87362	0.82734
139.03	0.97767	0.84347	1.019	0.77193	0.19521	0.92258	0.83114	1.0257	0.5289	0.9809	0.15122	0.29369	0.87174	0.95537	0.94503	0.91391	0.92517	1.0736	0.96649	0.94128	1.1709	0.61136	0.67414	0.93783	0.98685	0.87279	0.83323	1.2333	1.2506	1.4732	1.452	1.2387	1.2621	1.4127	1.3076	1.146
139.19	0.92977	0.89765	1.2469	1.6941	1.1546	1.0388	0.84574	1.0248	0.43562	0.96418	0.86745	0.68656	0.85261	0.95807	0.87085	1.0679	0.88489	0.94401	0.86334	0.91028	1.0594	0.7682	0.22943	0.98672	0.99394	0.83087	0.84044	1.1616	1.1217	1.2921	1.2257	1.1021	1.1561	1.289	1.1466	0.77826
139.44	0.89008	0.91591	0.83519	0.82401	1.0197	1.0082	0.8546	1.037	0.44977	0.83087	0.92421	1.2383	0.91459	0.89836	0.96611	0.54719	0.92212	0.96577	0.97519	0.84278	0.90037	0.72704	0.32312	0.7849	0.85632	0.82858	0.80044	1.0475	0.99619	1.2888	1.0479	0.99579	0.9849	1.1005	0.96862	0.88414
139.63	0.85422	1.2132	0.72183	0.41992	1.0148	1.0688	0.88235	0.90789	0.44562	0.94377	1.0418	0.18144	0.64601	0.90858	0.8445	0.40577	0.95441	0.83446	0.89767	0.81392	0.79602	0.78447	0.22158	0.71775	0.92072	0.79793	0.72252	1.0297	0.97334	1.3219	1.0186	0.94685	0.94651	1.1179	0.87818	0.73399
139.9	0.92333	1.1352	0.92485	0.66102	1.0495	1.1616	0.9966	1.7817	0.41972	0.86455	0.92158	0.22762	0.92299	0.99601	0.8486	66.092	0.83137	0.94626	0.89639	0.90119	0.89971	0.84233	0.28349	0.87559	0.94141	0.82749	0.81242	1.005	0.968	1.3461	0.94583	0.92312	1.0028	1.1415	0.92896	0.76294
140.08	0.93297	0.99885	0.88494	0.12258	1.0096	0.78439	1.0071	1.0567	0.4411	0.80769	0.84096	0.6259	0.78531	0.73242	0.89408	0.40124	0.83364	1.002	0.8516	1.0196	0.98578	1.0653	0.26805	0.89752	0.98768	0.88852	0.8065	1.1335	1.1388	1.1214	1.2712	1.027	1.1696	1.2259	1.1355	0.84885
140.24	0.5925	1.0952	0.92862	1.2188	0.96653	0.97961	1.0942	1.0465	0.47902	0.94631	0.90572	1.1117	0.87269	0.94397	1.036	0.1466	0.8623	1.0004	0.85286	1.0699	1.1171	1.3163	0.58905	0.99596	1.0198	0.8385	0.88783	1.1742	1.1904	1.3635	1.2586	1.1769	1.212	1.3397	1.2238	1.0398
140.46	0.93853	0.97701	0.92228	1.2508	0.94565	0.97068	0.92321	1.0403	0.45111	0.86739	0.87969	0.70586	0.83072	0.93213	0.93667	1.4352	0.86009	0.93642	0.82084	0.92379	0.84297	1.5417	4.3647	0.71238	0.9266	0.82237	0.66525	1.0621	0.95908	1.1712	1.1245	1.0365	1.0276	1.2671	1.0859	0.77649
140.66	0.83984	0.88206	0.66334	1.9046	0.84808	1.0091	0.79428	1.0121	0.45692	0.80859	0.88101	0.77159	0.96696	0.9766	0.87684	2.0265	0.90456	0.96889	0.94379	0.76401	0.88817	1.0038	0.60712	0.82754	0.89939	0.87616	0.94645	1.0166	1.0465	1.2629	1.1474	0.99047	0.96718	1.1308	0.99145	0.72681
140.83	0.87871	0.95292	0.79272	1.4873	0.89272	1.0082	0.84843	0.93924	0.45505	0.81143	0.88811	0.5726	0.86703	0.84011	0.92234	0.84479	0.86285	0.87882	0.92407	0.85072	0.82142	1.3961	4.0605	0.74644	0.95462	0.9558	0.81332	1.0184	0.95022	1.0646	0.97655	0.94063	0.99018	1.1098	0.95352	0.65451
141.21	0.89165	0.89268	0.89051	1.1412	0.93918	0.88573	0.8611	0.90259	0.40478	0.82459	0.84598	0.41694	0.79475	0.81101	0.89827	1.0761	0.8707	0.91589	0.82961	0.91904	0.94188	0.90528	0.54112	0.95455	0.97005	0.81518	0.91388	1.031	1.0125	1.1206	1.0228	0.96537	0.98117	1.192	1.0017	0.86901
141.61	0.87494	0.90608	0.73009	0.51638	0.9367	0.42195	0.89115	1.0878	0.51377	0.93071	0.99352	0.23986	0.91586	0.31402	0.90599	1.0127	0.92808	0.96341	0.92281	0.87047	0.97045	1.1057	0.28897	0.9412	1.0289	0.88065	0.89516	1.1222	1.231	1.3102	1.1736	1.0852	1.1925	1.3134	1.0945	0.83792
141.83	0.87558	0.95127	0.79396	0.99959	0.56842	1.0745	0.88439	0.98409	0.48458	0.93294	0.55401	0.77968	0.97542	0.97105	0.96376	1.0781	0.96306	1.0209	1.0233	0.85123	1.0051	0.94386	0.41966	1.0473	0.98102	0.89115	0.96235	1.0616	1.037	1.2398	1.1667	0.97447	1.0552	1.1452	1.0262	0.85112
142.07	0.92404	0.92895	0.91412	1.2617	0.96969	0.79986	0.84646	1.0018	0.32556	0.84191	0.83954	0.26968	0.81082	0.65542	0.64145	1.0005	0.81152	0.86646	0.59423	0.90735	0.91222	0.75145	0.75605	0.82101	0.94179	0.94884	0.70342	1.0222	0.99044	1.2194	1.1214	0.9389	0.94876	1.3373	0.94066	0.6858
142.43	0.88935	0.95993	0.79154	0.6101	0.97051	1.055	0.89145	1.0632	0.46815	0.9089	0.92466	0.55449	0.95588	0.95507	0.86883	0.71889	0.87208	0.94478	0.91168	0.90966	0.93758	0.98729	0.27665	0.86894	0.92733	1.0027	0.82799	1.124	1.0652	1.3816	1.2154	1.0773	1.1053	1.1996	1.0203	0.90459
142.96	0.85995	0.82793	0.81363	1.9843	0.94617	0.99705	0.83934	1.1118	0.46827	0.90117	0.93474	0.4596	1.0315	0.97034	0.94805	1.5006	0.90753	1.0371	0.9491	0.79507	0.96695	1.0707	0.32638	0.94265	0.9715	0.93397	0.95645	1.0347	1.0833	1.2927	1.1462	1.0242	1.0596	1.1445	0.97326	0.85076
143.39	0.78593	0.92344	0.80862	2.0941	0.9784	1.155	0.84313	1.029	0.50233	0.8554	0.94872	0.28766	0.98615	1.037	0.92516	1.3362	0.92516	0.92595	1.0071	0.73335	0.90509	1.5741	1.0333	0.87085	0.99614	0.89196	0.9644	1.0656	1.0634	1.187	1.0557	1.0161	1.0689	1.0747	0.99509	0.75072
143.57	0.80392	0.94916	0.76692	0.41453	1.1208	1.0687	0.77751	0.94597	0.39841	0.8388	1.0953	0.39435	0.98437	0.96957	0.8131	0.30489	0.93706	0.90981	0.84281	0.7301	0.93645	2.0842	0.55951	0.98434	1.0101	0.94698	1.1215	1.0435	1.0475	1.115	1.0526	0.97711	1.0164	1.1916	1.0258	0.91535
143.8	0.96512	0.95656	1.018	1.4954	1.103	0.99741	0.85448	0.97469	0.49169	1.0044	0.94885	0.86768	0.93711	1.0112	0.96034	1.4059	0.94472	0.98394	0.91705	0.9246	1.1407	0.47845	0.23053	0.99692	0.96774	0.80244	0.93359	1.2574	1.2315	1.3094	1.3165	1.1944	1.2252	1.3995	1.3167	0.99049
144.03	0.86398	1.0011	0.83036	0.77814	0.92373	0.96191	0.90328	1.0479	0.49458	0.90742	0.92248	0.75792	0.91703	0.72872	0.93653	1.2293	0.91588	0.98886	0.96919	0.83699	0.91351	0.77663	0.38398	0.79122	0.94269	0.87306	0.81542	1.1151	1.0766	1.2228	1.0956	1.0227	1.0253	1.1978	1.0359	0.76693
144.38	0.84774	0.79158	0.89011	1.152	1.0681	1.1916	0.72955	0.82663	0.55064	0.92694	1.0106	0.53363	0.83738	1.09	0.88915	1.1118	0.82213	0.807	0.95495	0.86739	0.95582	0.7157	0.77911	0.84146	0.56588	0.89433	0.72267	1.047	0.84337	1.0138	1.0017	0.91896	0.62934	1.1298	0.99277	0.85997
144.75	0.87519	0.81206	0.6604	0.52682	0.88698	1.1675	0.69934	0.99458	0.33774	0.79205	0.8316	0.63761	0.89942	0.9859	0.79611	0.41161	0.86079	0.88144	0.60595	0.77412	0.89458	0.65938	0.22965	0.78916	0.9165	0.85848	0.76117	1.002	1.0593	1.256	1.0279	0.97747	0.97942	1.2421	0.98184	0.76465
144.99	0.88802	0.88404	0.7365	1.0933	0.90714	0.9047	0.75132	0.95345	0.42803	0.80681	0.77984	0.95382	0.89746	0.80674	0.85362	0.43344	0.83573	0.88653	0.79458	0.77499	0.86257	0.56467	0.55324	0.83753	1.0199	0.91302	0.74332	0.98351	1.085	1.2726	1.0188	0.9668	0.99711	1.1958	0.94529	0.81458
145.33	0.90745	1.0293	0.62054	1.4339	0.77568	1.1437	0.99758	1.0322	0.42622	0.76513	0.85623	0.54325	0.93397	0.97721	0.97824	1.2648	0.9282	0.99702	0.90431	0.95062	0.93934	0.87802	0.28842	0.90284	1.0066	0.91033	0.82898	1.0599	1.1	1.1719	1.1628	0.96831	1.0573	1.1068	0.97527	0.38975
145.51	0.84733	0.94975	0.67759	0.56956	0.93192	1.0193	0.92047	0.92747	0.46838	0.87338	1.0018	0.21677	0.92924	0.94724	0.85853	0.51943	0.94452	0.95792	0.89415	0.85218	0.93513	1.2168	0.33349	0.92058	0.99943	0.9498	0.99039	1.0296	0.9637	1.2793	0.88217	0.96636	1.0223	1.1873	0.92521	0.68528
145.85	0.87747	0.94944	0.67659	3.9524	0.94683	1.0542	0.89985	0.96996	0.41531	0.85165	0.91644	0.27517	0.91225	0.95686	0.86982	0.60001	0.94177	0.94013	0.80944	0.92112	0.92932	1.2724	0.36043	0.92779	1.0179	0.95919	1.0299	1.1164	1.1076	1.0616	1.1895	0.99695	1.1198	1.2088	1.0304	0.80516
146.19	0.93013	0.97937	0.73565	0.56763	0.97914	0.67031	0.93794	1.1076	0.5028	0.87854	0.93414	1.3717	0.96851	0.69383	1.0398	1.3289	1.0264	1.0984	0.97667	0.95475	1.0113	0.9814	0.3219	0.99604	0.98174	0.91177	1.0462	1.2636	1.1005	1.286	1.1098	1.1287	1.1783	1.2543	1.1783	0.90987
146.41	0.90327	0.95236	0.87865	2.0278	0.98459	0.95975	0.8409	0.99699	0.42435	0.84933	0.89991	0.3844	0.95627	0.85162	0.81999	1.21	0.90893	0.96093	0.89367	0.8333	0.94015	1.5272	0.34096	0.83989	1.0025	0.91595	0.86108	1.0818	1.1002	1.2105	1.192	1.0339	1.1234	0.92144	1.0922	0.55892
146.8	1.0154	1.0005	1.1483	0.52304	1.1	1.0201	0.86787	1.0431	0.49609	0.94156	0.89534	0.29266	0.94483	0.9672	0.99664	0.48822	0.96589	1.0831	1.0533	0.86037	1.093	0.74736	0.28156	0.94391	0.97883	0.71932	0.95395	1.2201	1.0959	1.3759	1.4525	1.1299	1.2111	1.3222	1.2252	0.86076
147.37	1.0151	0.93114	0.84753	1.0689	0.95326	0.94179	0.83513	1.0308	0.49086	0.85225	0.85962	0.68107	0.81498	0.8476	0.9943	0.79531	0.94253	0.9954	0.9828	0.94094	1.0809	0.61192	0.23767	0.84028	1.0116	0.83803	0.69636	1.1129	1.1511	1.2869	1.2853	1.0876	1.1193	1.2233	1.1374	1.2144
147.57	0.85304	0.85493	0.88833	1.7926	1.0089	1.0582	0.78207	1.0657	0.4852	0.92128	0.88186	0.29366	0.87719	0.99533	0.87133	1.7626	0.88647	0.94909	0.90169	0.86822	1.0025	0.47094	0.77761	0.90225	1.0076	0.86703	0.72818	1.1405	1.1488	1.4347	1.1808	1.0762	1.0837	1.1933	1.1196	0.96366
147.77	0.85936	0.91369	0.7727	1.6095	0.94064	1.0727	0.7728	0.95195	0.4506	0.75786	0.83161	0.1921	0.87169	0.96093	0.81321	0.6798	0.84485	0.89669	0.89155	0.78148	0.96246	1.2384	0.94116	0.85075	0.9978	0.88029	0.7243	1.1296	1.0544	1.1414	1.2479	1.0398	1.1206	1.2482	1.1106	0.83685
148.05	0.8816	0.92064	0.835	0.59023	0.93863	1.1345	0.83714	0.96165	0.435	1.086	1.0606	0.31573	1.0862	1.2167	0.90864	0.92972	0.95808	0.98945	0.97018	0.83658	0.97469	1.2744	0.31532	0.91323	0.90853	0.92866	0.93911	1.169	1.1476	1.1975	1.2852	1.1068	0.92939	1.1747	1.108	0.9849
148.21	0.85592	0.98218	0.68535	1.1614	0.87234	1.0254	0.86892	0.891	0.42404	0.84957	0.96324	0.21231	1.0069	1.014	0.87012	0.17024	0.95084	0.9143	0.9048	0.82785	0.95206	1.072	0.33147	0.83662	0.97129	0.92459	0.82397	1.1639	1.0945	1.349	1.1957	1.0564	1.1457	1.1245	1.0713	0.89487
148.4	0.88416	0.92817	0.88479	1.6893	0.93753	1.0586	0.9025	0.97703	0.43495	0.9987	0.95969	0.4754	1.033	1.0435	0.74917	1.3061	0.89672	0.96395	0.97715	0.94313	0.8976	0.75966	0.23338	0.82795	0.95118	0.89142	0.76697	1.1322	1.088	1.2768	1.1487	1.0127	1.0673	1.0935	1.029	0.32377
148.78	0.82105	0.91038	0.84315	1.6216	0.8818	1.0159	0.80391	0.87857	0.48533	0.97485	0.88009	0.62959	0.93427	1.0237	0.83164	0.98535	0.92973	0.92805	0.93991	0.80537	0.97424	1.149	0.73914	0.91936	0.9338	0.85344	0.86189	1.1133	1.1317	1.2792	1.1731	1.0912	1.0825	1.1349	1.0955	0.90445
149.21	1.2506	1.0991	0.77079	1.8225	0.9179	1.0807	1.2757	1.0002	0.62104	0.79776	0.85012	1.2437	0.91788	1.1273	0.82864	2.0577	0.93799	1.0493	1.1235	1.5474	0.91132	0.49692	0.84139	0.77724	0.99489	0.89369	0.7208	1.4593	1.261	1.8462	1.1453	1.4869	1.4348	0.58965	1.5561	1.6736
149.46	0.95614	0.92198	1.1267	0.60513	1.171	0.94005	0.81692	1.0084	0.46897	1.0086	0.98626	0.17554	0.94778	0.96035	0.9658	1.0345	0.97718	1.0341	0.96466	0.88206	1.1186	0.94338	0.2578	0.9872	0.94539	0.85888	0.9255	1.21	1.1813	1.451	1.1736	1.1466	1.0854	1.3309	1.2514	0.85214
149.72	0.92482	0.80461	1.0182	1.5729	1.0979	1.2111	0.7569	1.0904	0.4772	0.93199	0.92674	0.81076	0.94914	1.1359	0.89658	0.92099	0.9652	1.0796	0.89594	0.81414	1.0461	1.1865	0.695	1.017	0.93755	0.75173	1.1208	1.1531	1.1797	1.14	1.1043	1.1325	1.02	1.2265	1.069	0.6597
149.97	0.85247	0.87854	0.88733	1.1452	0.99913	0.99827	0.80798	0.99322	0.46159	0.85486	0.84629	0.21934	0.88825	0.93226	0.96376	0.48289	0.91555	0.94495	0.90748	0.80637	0.92584	1.1237	0.33009	0.81665	1.0359	0.95763	0.87303	1.1157	1.1572	1.2529	1.3123	1.0795	1.1958	1.2276	1.0944	0.6266
150.13	0.89701	0.99699	0.93561	0.9768	1.1091	1.0545	0.94419	1.0098	0.46868	0.94486	1.0086	0.94588	0.98954	1.0012	1.1492	1.2219	0.96357	1.0137	1.0753	0.81117	1.0167	0.87728	0.42919	1.0153	1.0016	0.90335	0.92909	1.1135	1.0197	1.2385	1.149	1.0039	1.0607	1.1831	1.0049	0.79353
150.43	0.96163	0.90578	1.1792	2.2731	1.1911	1.1088	0.8081	0.97104	0.47288	0.94461	0.95218	0.89207	0.81704	1.0141	1.0464	1.6922	0.864	1.0183	0.98553	0.90923	1.003	0.77851	0.52762	0.93937	0.93906	0.79024	0.78264	1.1322	0.93309	1.2424	1.1197	1.0051	1.0302	1.3384	1.0905	0.78607
150.74	0.96657	0.96435	1.3598	0.89315	1.315	0.84141	0.93439	0.94199	0.45407	1.0151	1.0187	1.8334	0.9272	0.78263	1.0251	0.89992	0.95433	0.93754	0.89658	0.90027	1.1332	0.79533	0.31657	1.0175	1.0509	0.83618	0.96311	1.1559	1.2337	1.316	1.1244	1.1712	1.2349	1.3295	1.2655	1.0852
151.02	0.89578	1.2558	0.99112	1.2324	1.1201	1.1579	1.1974	0.96593	0.43347	0.90366	0.97616	0.74775	0.91372	0.91622	0.92379	1.4621	0.87423	0.87459	0.91656	0.98744	0.9346	1.1707	0.75212	0.87178	1.009	0.90338	0.83033	1.1366	1.1126	1.2787	1.1203	0.99684	1.0927	1.2842	0.99455	0.86397
151.41	0.9283	0.91604	0.82623	0.78903	1.0031	1.0296	0.83912	0.9983	0.43347	0.80749	0.92413	0.20204	0.92335	0.92661	0.86633	0.42517	0.9249	0.91562	0.90474	0.85199	0.92964	1.5393	0.31532	0.83334	1.0325	0.88855	0.80036	1.1166	1.1207	1.2706	1.128	1.0545	1.1375	1.166	1.0395	0.85382
151.74	1.106	1.3027	0.96469	0.88613	1.0109	0.90028	0.93248	1.1892	0.54299	1.0946	0.97194	0.5377	0.92258	1.0715	1.125	0.98501	1.0544	1.3226	1.0751	1.2266	1.4294	0.91462	0.25244	1.3207	1.0825	0.88756	1.1741	1.3872	1.3669	1.3633	1.5957	1.3831	1.4334	1.5566	1.4701	1.0007
151.99	0.90875	1.0534	0.93401	0.74304	0.27639	1.0279	0.9801	1.1012	0.50615	0.94875	0.28133	1.3953	0.94564	0.95218	1.1219	0.66333	0.9634	1.0806	1.039	1.0042	1.0134	1.389	0.4402	0.8734	0.97244	0.85806	0.84814	1.1221	1.0765	1.2617	1.1609	1.0344	1.0679	1.147	1.0669	0.78737
152.15	0.89567	1.0329	0.99229	1.7457	1.0713	1.1944	0.92818	1.0749	0.56178	1.0576	1.0526	0.81429	1.0678	1.1891	1.0621	1.8975	0.99906	1.1626	1.1718	0.85882	1.0568	1.2735	1.0944	1.0129	1.0396	0.90451	0.91019	1.2129	1.1537	1.3382	1.3475	1.1484	1.2649	1.1988	1.1857	0.93817
152.41	0.90195	1.0221	0.90003	0.15519	0.95536	0.035134	0.9341	0.95595	0.42178	0.91938	0.88016	0.18263	0.91056	0.019254	0.88882	1.5176	0.88486	0.9316	0.89813	0.92342	0.9912	1.0072	0.507	0.93055	1.0344	0.90458	0.78891	1.1558	1.1417	1.3392	1.3066	1.1019	1.123	1.2859	1.1292	0.80807
152.74	0.90829	1.0008	0.89691	0.72246	0.99888	1.0078	0.98409	1.0644	0.4505	0.98003	0.92578	0.48763	0.99952	1.0409	1.0001	0.62563	1.0071	1.0876	0.88925	0.93846	1.1508	0.54505	0.22818	1.0312	1.0416	0.91355	0.94503	1.1702	1.2357	1.3138	1.3485	1.1656	1.2137	1.254	1.198	0.85506
152.96	0.96351	0.96527	1.0301	1.4595	1.0823	1.0369	0.92775	1.0554	0.63776	1.1089	1.0145	7.5878	1.0057	1.0754	1.0746	0.99836	0.98059	1.1003	1.004	0.92684	1.1182	0.87145	0.9415	0.99568	1.0452	0.91118	0.85651	1.2027	1.1678	1.3432	1.3705	1.1134	1.2236	1.343	1.1997	0.92462
153.23	0.8538	1.0588	0.78853	0.68596	0.014849	1.1168	0.97379	0.94401	0.40351	0.89658	0.05849	0.26965	1.0077	0.98313	0.90974	0.83164	0.9088	0.93221	0.97577	0.89614	0.86749	1.6361	0.38964	0.81102	0.94348	0.90571	0.79326	1.0689	1.1077	1.1605	1.1073	0.97224	1.0007	1.3045	0.93858	0.6978
153.47	0.88857	0.95519	0.97812	0.67359	1.0285	1.0909	0.80927	1.0618	0.49301	1.0548	1.0461	0.97455	0.96081	1.0267	1.0302	1.6698	0.93136	1.0467	0.99092	0.8243	0.97089	0.89129	0.45634	0.81004	0.93768	0.857	0.70465	1.1185	1.0341	1.2662	1.1243	0.99873	1.0535	1.2275	1.0365	0.69564
153.63	0.83602	0.85587	0.92399	1.2201	0.93705	1.0865	0.76629	1.1818	0.65148	1.1083	0.99636	0.73969	1.0039	1.0991	1.1543	0.47281	1.0197	1.2349	1.2474	0.76994	1.0077	0.67671	0.336	0.90036	1.0025	0.84266	0.79163	1.1833	1.1053	1.381	1.3327	1.0951	1.1859	1.2032	1.1047	0.91977
153.82	0.87939	0.78135	0.83561	1.6858	0.92672	1.026	0.77444	1.0258	0.51122	1.0674	1.032	0.23315	0.92818	1.0632	0.96759	1.367	0.9393	1.1293	0.99294	0.85932	1.0148	0.82135	0.35851	0.93144	0.97362	0.78666	0.84151	1.153	1.1539	1.311	1.2	1.1026	1.0906	1.34	1.0974	0.82262
154.09	0.97451	0.94722	0.89113	1.1972	0.94662	0.89425	0.95214	1.0186	2.6506	0.98097	0.88282	186.07	0.80834	0.71092	0.99202	2.2591	0.84702	1.0074	0.98568	1.0344	0.96563	0.60896	1.9989	0.7973	0.97996	0.76562	0.68263	1.0985	1.0173	1.3731	1.1472	1.022	1.0186	1.2842	1.0659	0.96511
154.31	0.89483	0.93196	0.98761	0.87903	1.0633	0.88803	0.8689	1.0126	0.49351	0.97005	0.97136	0.43339	0.93658	0.94305	0.99113	0.69381	0.91711	0.95734	0.9365	0.91326	0.99366	0.77146	0.34018	0.93092	1.0144	0.85472	0.83184	1.0686	1.0442	1.1721	1.1415	1.024	1.0521	1.2162	1.0259	0.77272
154.53	0.8711	1.0763	0.89664	1.6595	1.035	1.0757	1.1455	1.025	0.48955	0.93014	0.95225	0.19913	0.90497	0.94646	0.94972	1.1325	0.87444	0.9386	0.94298	1.0325	0.9694	1.1275	0.30327	0.82896	1.007	0.88357	0.79211	1.0092	1.0968	1.2832	1.0826	1.0221	1.106	1.1509	1.0319	0.82506
154.75	0.90943	0.93985	0.99111	1.6463	1.2872	0.97022	0.9007	1.0451	0.23011	1.0448	1.0951	2.1685	0.9604	1.0389	0.92447	1.401	0.94436	1.0358	0.37197	0.92593	1.1123	0.79218	0.68485	1.0302	1.024	1.0087	0.95117	1.0957	1.0604	1.2936	1.2347	1.1129	1.1647	1.2957	1.1659	0.97493
154.96	0.81161	0.97788	0.81227	0.89289	0.97403	1.1436	0.8808	0.94455	0.47531	0.82958	0.93522	0.26867	0.8992	0.9267	0.80629	0.6124	0.82342	0.82475	0.9491	0.80007	0.78284	1.0422	0.38118	0.71884	0.85003	0.84469	0.70779	0.97309	0.8439	1.2724	0.76462	0.86145	0.8034	1.0553	0.81167	0.57202
155.26	0.82764	0.93343	0.88023	0.76085	0.99955	1.132	0.84439	1.0878	0.45601	0.92698	1.0088	0.54723	1.0013	1.057	0.94127	0.61002	0.92741	1.0244	0.92193	0.78738	0.93393	1.0452	0.32879	0.8946	0.55224	0.96189	0.94264	1.0776	1.0862	1.1205	1.0716	0.97378	0.55078	1.1178	1.0049	0.79234
155.56	0.98641	1.0409	0.94417	1.3651	1.0919	1.1405	0.9786	0.98934	0.47065	1.0384	1.0577	0.21927	1.0155	1.0724	0.95851	1.2452	0.96279	1.0004	1.0116	0.94909	0.96579	0.78644	0.40985	0.90648	0.99867	0.92156	0.94855	1.1109	1.1646	1.1512	1.2871	1.115	1.1372	1.1943	1.1308	0.89704
155.83	0.93566	1.1296	0.7757	0.18475	0.92925	0.69224	1.1095	0.96431	0.46866	0.93986	0.9789	0.39899	1.0834	0.62611	0.89071	0.62631	0.96948	0.94638	0.94731	0.92332	0.89874	1.2894	0.38809	0.83684	0.98782	0.92628	0.94543	1.0791	1.0679	1.126	1.1928	1.0281	1.0781	1.0868	1.0053	0.87986
156.14	0.82734	0.88308	0.83489	1.0643	0.91668	1.0845	0.81937	0.98496	0.45635	0.91318	0.92987	0.87768	1.01	1.0129	0.9027	0.55371	0.97338	1.0217	0.95747	0.74979	0.95721	1.146	0.69145	0.9508	0.99606	0.87606	0.99293	1.0659	1.0864	1.2078	1.1573	1.0493	1.0995	1.1092	1.0701	0.70972
156.37	0.85846	0.96555	0.88955	1.5043	0.83228	1.0699	0.93138	0.94059	0.44485	0.96279	0.92983	0.25735	1.0057	1.0178	0.9305	1.6824	0.90726	0.95921	1.0267	0.94055	0.87846	1.0321	0.36522	0.78191	0.93706	0.91961	0.80203	1.0809	1.0427	1.3028	1.1764	0.9919	1.0061	1.1322	0.97294	0.72034
156.68	0.81126	0.98473	0.84784	1.1174	0.9468	1.1147	0.96126	0.94749	0.48273	1.0709	1.0797	0.24903	1.1239	1.1465	1.0361	27.217	0.96787	0.97313	0.99009	0.83201	0.92493	1.7408	0.39488	0.83598	0.97582	0.92623	0.86036	1.0227	1.1174	1.2727	1.1235	1.0474	1.0472	0.91644	1.0323	0.80687
156.87	0.80428	0.85485	0.86195	0.16875	0.87793	0.6803	0.86671	0.9931	0.46717	0.95148	0.96298	0.60921	1.0246	0.65878	0.89728	0.45067	0.86462	0.97644	0.98044	0.90774	0.90368	1.2768	0.37336	0.78633	1.0282	1.0166	0.84403	1.0986	1.0504	1.2115	1.1942	0.96755	1.0958	1.2479	1.0262	0.93552
157.08	0.75304	0.93681	0.78035	0.79373	0.89643	1.1195	0.84965	0.94723	0.44772	0.86975	0.99111	0.45411	1.0314	0.99944	0.92432	0.50132	0.89853	0.90676	0.9739	0.74752	0.80813	1.042	0.54291	0.74214	0.84778	0.88259	0.92369	1.0047	0.92097	1.3031	0.83778	0.90665	0.85019	1.1688	0.85858	0.66089
157.53	0.81941	1.0171	0.87837	0.92961	0.98321	1.0416	0.91501	0.85229	0.37261	0.84663	0.94954	0.28474	0.90771	0.84956	0.86042	0.46195	0.83047	0.76352	0.84322	0.8633	0.81748	1.313	0.40385	0.67205	0.92808	0.98319	0.75001	0.96522	0.96574	1.1792	0.94855	0.90235	0.93213	1.1086	0.90312	0.84428
157.74	0.79644	0.93286	0.94367	46.369	1.0697	1.0695	0.87466	1.0185	0.48032	0.91166	0.96266	0.24748	0.90022	0.9586	1.0009	1.5158	0.87632	0.96848	0.93981	0.81249	0.89567	0.83887	0.82581	0.8957	0.99879	0.89236	0.85605	1.0803	0.0010865	1.2464	1.0755	0.98683	1.0905	1.1964	1.0159	0.83834
158.09	0.89244	0.93309	0.9507	1.3819	1.0604	0.99768	0.93491	0.95656	0.41333	0.89313	0.90159	0.16396	0.78924	0.86503	0.96019	1.2136	0.84852	0.95505	0.89031	0.95647	0.99	0.6487	1.3483	0.88666	0.99464	0.81903	0.8385	1.0647	1.0371	1.2464	1.0789	0.9969	0.99408	1.3235	1.0279	0.80509
158.31	0.83666	1.0006	0.7658	1.4029	0.93028	1.0574	0.88887	0.89194	0.43168	0.80387	0.89413	0.22804	0.92955	0.95379	0.88121	1.2627	0.85353	0.88276	0.95477	0.8676	0.90139	0.95087	0.33488	0.80917	0.97381	0.89989	0.82472	1.0638	1.06	1.2299	1.086	1.0115	0.99558	0.96964	0.99325	0.77757
158.55	0.85858	1.0307	0.73834	1.3143	0.98368	0.99324	0.91286	0.91427	0.4058	0.87885	0.9915	0.36351	0.91871	0.89522	0.9472	1.6094	0.8433	0.87874	0.84334	0.88642	0.85959	1.614	0.40409	0.81192	1.0156	0.91246	0.79104	1.0369	1.0782	1.2339	0.9275	0.96003	1.0259	1.0235	0.97749	0.499
158.72	0.881	1.1434	0.71437	0.8138	0.98795	1.0099	1.1204	0.96204	0.41499	0.82644	0.937	0.28176	0.83953	0.91671	0.91263	0.76534	0.86584	0.92769	0.89268	1.1523	0.95021	1.1314	0.30096	0.85122	0.97427	0.884	0.74682	1.1171	1.0465	1.2557	1.0819	1.0395	1.0502	1.282	1.0811	0.80282
158.92	1.077	1.1781	1.0052	0.43671	0.53212	0.963	1.1558	1.0402	0.44068	0.92769	0.38872	0.41158	0.84536	0.90991	0.96151	0.37296	0.90194	1.0199	0.91827	1.1476	1.0962	0.75011	0.2261	0.88193	1.0464	0.85202	0.83712	1.1552	1.177	1.322	1.2471	1.0902	1.1292	1.5084	1.1355	0.90105
159.08	1.0274	0.99464	0.97491	0.8429	1.0938	1.0622	1.0079	1.1038	0.43725	0.8082	0.81052	0.55558	0.75576	1.0109	0.93894	1.2878	0.85482	1.0444	0.87858	1.0727	0.3656	0.74686	0.21654	0.29814	1.0213	0.86421	0.26803	1.1397	1.1536	1.3506	1.23	1.0513	1.0903	1.3718	1.1916	0.73151
159.28	0.95944	0.92059	1.0503	0.74116	1.1293	0.47778	0.9166	0.95101	0.46952	0.85554	0.89632	1.0257	0.80284	0.38573	0.87416	0.99007	0.89653	0.90094	0.8319	0.92049	1.0526	0.87404	0.20364	0.9058	1.0845	0.82574	0.86091	1.21	1.0673	1.1913	1.3431	1.1191	1.2415	1.3289	1.2138	1.14
159.51	1.0467	1.0186	1.2152	0.69009	1.2392	0.99421	0.95192	1.2133	0.54936	0.86657	0.88553	0.20381	0.76914	0.94128	1.0431	0.59269	0.87268	1.1628	1.0608	1.0334	1.0902	1.18	0.29247	0.87598	0.89936	1.0386	0.88789	1.2016	1.0616	1.208	1.3843	1.0789	1.0495	1.3508	1.2113	0.88449
159.94	1.0537	1.0187	1.1145	0.81452	1.2294	0.95616	0.86291	1.1396	0.47812	0.81273	0.91651	0.21621	0.78741	0.91615	1.084	0.79539	0.94042	1.193	0.9966	0.946	1.1504	0.72366	0.68804	1.0392	1.0617	0.87303	1.011	1.3016	1.1794	1.2671	1.3556	1.2393	1.2783	1.3251	1.3616	0.95357
160.24	0.95875	0.82371	0.75436	0.23597	0.9054	0.46005	0.7504	0.80985	0.39938	0.86811	0.8393	0.21634	0.91134	0.43163	0.86965	0.80179	0.94714	0.85706	0.80859	0.82608	0.97771	1.263	0.25341	0.82113	0.97612	0.93353	0.81911	1.2643	1.2787	1.1702	1.305	1.1895	1.2292	1.3051	1.2399	1.0935
160.52	0.85412	0.97813	0.65527	0.25228	0.8143	0.7704	0.87964	0.92086	0.38756	0.83436	0.86544	0.30562	0.89585	0.78165	0.84836	0.93086	0.87833	0.92469	0.80252	0.8852	0.91715	0.99385	0.27948	0.85038	0.92555	0.96616	0.82621	1.1498	1.158	1.1743	1.228	1.0611	1.0858	1.1685	1.0813	0.86859
160.85	0.9079	0.9895	0.88697	1.0473	0.96851	0.94425	0.89072	1.0115	0.4768	0.95741	0.93876	0.45402	0.83602	0.94911	0.99879	0.13695	0.90467	1.0978	1.0095	0.91932	1.0704	0.97162	0.6167	0.95742	1.0474	0.89254	0.78292	1.1294	1.1253	1.3312	1.3116	1.0821	1.1672	1.2512	1.1654	0.60181
161.02	0.91122	0.91269	2.6729	0.51734	0.35623	0.87837	0.84474	0.90613	0.42434	0.88388	0.25406	0.14649	0.8717	0.92555	0.97844	0.64639	0.85661	0.90325	0.84043	0.9278	1.0274	0.57413	0.20927	0.82766	1.1514	0.96406	0.71776	1.288	1.2283	1.3195	1.296	1.1421	1.2548	1.4728	1.222	1.0715
161.19	1.0477	1.0345	1.134	0.88557	1.0602	1.0207	0.9737	1.063	0.44076	0.88119	0.7771	0.57632	0.76305	0.91573	1.0232	1.199	0.82275	1.002	0.90198	1.1525	1.2041	0.84053	0.255	1.2151	1.0263	0.84288	1.0101	1.1917	1.2324	1.1588	1.3586	1.1525	1.2268	1.4188	1.2515	0.23735
161.39	1.0416	1.1881	1.5211	1.994	1.4146	1.0297	1.0593	1.0967	0.50777	0.94287	0.95903	0.13976	0.80832	0.89591	1.0972	1.9013	0.88562	1.0815	0.99948	1.2123	1.1502	0.40656	0.48513	1.0043	1.0523	0.73892	0.72695	1.2473	1.1214	1.3804	1.2845	1.1265	1.1779	1.3947	1.2387	1.0487
161.58	1.1122	1.0382	1.5124	1.3889	1.4999	0.65285	0.9611	1.0937	0.51118	0.90561	0.95042	0.92252	0.81383	0.65682	1.0234	1.1188	0.97019	1.1063	0.94378	1.0256	1.3183	0.65184	0.55851	1.166	1.0762	0.86675	0.99316	1.3539	1.1757	1.1581	1.5402	1.2182	1.2891	1.5854	1.4689	1.1373
161.91	0.8641	0.95156	0.89223	1.4616	1.0277	0.99919	0.9427	0.9764	0.42455	0.88492	0.97161	0.18396	0.89594	0.95359	1.0171	0.95627	0.90074	1.024	0.95488	0.8854	0.96043	0.83496	0.2891	0.94397	1.0245	0.86005	0.85772	1.1839	0.00093403	1.2798	1.1726	1.0794	1.118	1.29	1.152	0.80983
162.15	0.90403	0.91517	1.0655	1.257	1.1408	0.86889	0.87802	0.99931	0.44202	0.88349	0.85964	0.52694	0.77594	0.79947	0.91792	1.2013	0.90884	0.96813	0.86002	0.90897	1.1013	0.95068	0.24502	0.93999	1.0168	0.82273	0.81055	1.2059	1.2182	1.1121	1.2797	1.1035	1.21	1.3871	1.1776	0.81549
162.32	0.95649	1.0252	1.0309	0.16612	1.1338	1.0238	0.92822	1.0574	0.44429	0.89722	0.91123	0.75334	0.87128	0.95035	0.84058	1.4554	0.9255	1.0306	0.87452	0.95262	1.0755	1.2933	0.28299	0.92532	1.0647	0.96962	0.85665	1.077	1.1307	1.2595	1.1208	1.0908	1.1299	1.2509	1.1055	0.90004
162.5	0.87984	0.92168	0.87692	0.96806	1.0437	1.1684	0.82615	1.1953	0.47043	0.86215	0.91022	0.30487	0.86829	1.1328	0.91124	1.1272	0.90487	1.0744	0.898	0.80621	1.0282	1.3255	0.39186	0.96144	1.0164	0.96476	0.99694	1.1344	1.1947	1.0994	1.266	1.1103	1.1745	1.2955	1.1557	0.95541
162.7	0.77992	0.89762	0.85698	1.69	0.97946	1.0929	0.87787	0.96908	0.45199	0.9151	0.95425	0.22826	0.92244	0.92077	0.88772	1.2786	0.85312	0.86955	0.91322	0.82473	0.86909	1.2146	0.99632	0.84942	1.0014	0.89658	0.83358	1.0224	1.0693	1.249	1.0099	0.92948	1.0024	1.185	0.89233	0.89313
162.94	0.82687	0.92357	0.70102	0.16401	0.89569	0.68225	0.82238	0.9343	0.45405	0.88543	0.89318	0.32868	0.92495	0.59109	0.80739	0.1915	0.83797	0.85462	0.82731	0.8184	0.81134	2.17	0.37165	0.72372	0.97107	0.88609	0.81879	0.98386	1.0285	1.3293	0.94875	0.96769	0.98602	1.0783	0.94215	0.54324
163.27	0.91489	0.8332	0.74218	1.2048	0.95456	1.0428	0.77462	0.92384	0.4396	0.92447	0.89735	0.18806	0.87722	0.85162	0.80191	0.84129	0.8782	0.80696	0.79432	0.81976	0.8395	0.98216	0.23804	0.67737	0.9927	0.90472	0.6856	1.0432	1.0236	1.202	1.039	1.019	1.083	1.1412	0.97144	0.75404
163.61	0.89481	1.3028	0.96571	0.81432	1.1062	1.0431	0.87252	1.0718	0.46122	0.90145	0.94758	0.32243	0.83653	0.89954	0.95859	0.71425	0.84841	0.96052	0.91333	0.89579	1.0376	1.1745	0.29843	1.0326	0.97113	0.81521	0.92814	0.99645	1.013	1.1291	1.0784	0.95029	1.0058	1.3077	0.9917	0.89183
163.9	0.85045	0.96219	0.89207	0.66756	1.0333	1.0723	0.88343	0.9381	0.47394	0.97529	0.96712	0.26104	0.89033	0.92814	0.8931	0.60318	0.84712	0.90763	0.91994	0.88359	0.91848	1.0087	0.33509	0.83906	1.0107	0.82798	0.8037	1.0449	0.94604	1.222	1.0103	0.96187	1.0663	1.2676	0.97324	0.77791
164.06	3.3589	0.93926	0.79554	0.50052	0.98285	0.42099	0.8458	0.95307	0.40111	0.84691	0.90927	0.39196	0.82697	0.36479	0.88326	1.0324	0.83037	0.88252	0.84247	0.89498	0.92279	0.9392	1.5588	0.93522	1.0069	0.97316	0.84036	1.0443	1.0481	1.2806	1.0874	0.93607	1.0249	1.2581	1.0031	0.82304
164.29	0.88024	0.82942	0.8369	0.87565	0.98342	0.75102	0.79324	0.99673	0.43765	0.8345	0.87587	0.60188	0.81825	0.60455	0.88264	1.077	0.85532	0.89949	0.81223	0.88168	0.95974	0.67125	0.85939	0.91696	0.15602	0.92789	0.85456	1.0568	1.142	1.0743	1.0258	0.97701	0.093963	1.2463	0.9926	0.85016
164.62	0.81027	0.86198	0.70874	0.82859	0.85451	0.94353	0.78788	0.995	0.42523	0.8099	0.84709	0.22139	0.92771	0.84935	0.79414	0.90011	0.89925	0.91207	0.83404	0.80909	0.89218	1.3924	0.8495	0.83089	1.0168	0.91662	0.89334	0.99497	1.0241	1.2357	1.1346	0.95792	1.0606	1.0388	1.0302	0.91073
164.93	0.86717	1.0105	0.78112	0.87092	0.93041	1.0119	1.1047	1.0439	0.47659	0.87674	0.88184	0.19869	0.97956	1.0315	0.89992	0.38517	0.96075	1.0408	0.9428	0.97854	1.02	0.92258	0.31128	0.90574	0.97906	0.83981	0.89208	1.0388	1.1107	1.3898	1.1456	0.98982	1.0451	1.1723	1.0296	0.28513
165.19	0.86355	0.98803	0.8164	0.84241	0.94573	1.0052	0.94928	1.0634	0.47108	0.85865	0.87025	0.22408	0.8861	0.89984	0.89885	0.90103	0.86949	0.96802	0.89593	0.95301	0.95687	0.87347	0.29105	0.88693	0.97492	0.91186	0.90815	1.0029	0.96819	1.1823	1.0823	0.94982	1.016	1.1736	1.0694	0.70883
165.46	0.97728	1.0371	0.8696	1.4997	0.97581	1.0435	0.96033	0.97467	0.45621	1.0065	1.0307	0.70399	1.086	1.042	0.93789	0.97984	1.0089	0.99303	1.0237	0.93063	1.0155	0.94859	0.31986	0.90325	0.98238	0.90212	0.95142	1.129	1.1644	1.229	1.2581	1.0466	1.1374	1.1038	1.1095	0.81689
165.77	0.85742	0.91806	0.8439	0.70039	1.0093	0.84845	0.90433	0.94994	0.44948	0.82984	0.89093	0.20824	0.92203	0.81574	0.8505	0.52672	0.94204	0.85831	0.90404	0.93606	0.8961	0.88732	0.32228	0.76952	0.9677	0.86093	0.82553	1.0797	1.0199	1.1356	1.086	0.95601	1.0448	1.1154	1.0036	0.9785
166.05	0.82983	0.90087	0.8053	0.51746	0.004533	0.98711	0.89117	0.98684	0.44598	0.82878	0.0017045	0.76421	0.9136	0.89687	0.92465	0.541	0.88655	0.89726	0.90513	0.82261	0.8684	1.1113	0.31012	0.87821	0.93067	0.92591	0.91966	1.0849	1.0743	1.2739	1.115	0.98511	1.0901	1.1739	0.99476	0.97166
166.3	0.87838	1.0665	0.69397	1.2957	0.88162	0.99594	1.0126	0.89139	0.43373	0.81763	0.90345	0.2605	0.96645	0.69577	0.87984	0.5299	0.89726	0.85402	0.93183	0.87091	0.78501	1.08	0.39324	0.7312	0.91398	0.92415	0.74759	0.9661	1.0469	1.1834	0.8577	0.93851	0.96737	0.97181	0.92442	0.7292
166.5	1.0464	1.3028	0.92751	0.89784	1.0486	0.98483	1.4442	1.1083	0.52995	0.88886	0.89423	0.62869	0.86683	0.90411	1.0615	1.113	0.92268	1.0525	0.96874	1.269	1.0871	0.78544	0.22259	0.98875	0.9246	0.76702	0.89907	1.1872	1.2234	1.3304	1.2377	1.2017	1.0878	1.2996	1.143	0.91729
166.77	1.0034	0.88254	0.96976	1.0107	0.96979	0.97215	0.93013	1.2006	0.61297	0.91182	0.81125	0.39099	0.83643	0.94392	1.0031	0.90667	0.91722	1.1614	1.0839	0.98298	1.1508	0.67693	0.25649	0.92792	1.0132	0.81902	0.83789	1.1427	1.1129	1.3695	1.306	1.1465	1.1617	1.3141	1.2405	0.99088
166.98	1.0305	0.89093	1.0666	0.84438	0.92281	0.98628	1.0557	1.1598	0.51045	0.98127	0.71591	0.28279	0.90702	1.0265	1.0023	0.74983	0.89923	1.1718	0.94814	1.1298	1.2791	0.4656	0.40858	1.1309	1.1016	0.88238	1.02	1.2614	1.1889	1.2119	1.4167	1.1945	1.31	1.6363	1.3064	0.78751
167.49	0.79078	1.0032	0.76458	1.6454	0.84606	1.0447	1.0153	0.94859	0.46738	0.834	0.84725	0.27227	0.88204	0.86329	0.88223	1.4312	0.80953	0.82889	0.90118	0.90292	0.7195	1.0619	0.92149	0.66727	0.91846	0.91172	0.67799	0.96749	0.98379	1.2348	0.91291	0.91193	0.90136	1.0373	0.89182	0.77878
167.92	0.78495	1.03	0.70763	1.2782	0.80975	1.0199	0.78613	0.87421	0.44088	0.85057	0.88856	0.9752	1.0157	0.9499	0.84764	2.3916	0.90476	0.84053	0.90044	0.75346	0.81457	0.87927	0.35367	0.78286	0.95265	0.93511	0.82154	0.97214	1.046	1.2814	0.93538	0.90144	0.97983	0.98381	0.87125	0.74094
168.08	0.75657	0.94199	0.73527	0.37048	0.86139	1.1715	0.87423	0.83641	0.39425	0.83967	0.88051	0.31857	1.0863	1.1013	0.71666	1.1825	0.83791	0.78188	0.8607	0.77059	0.77861	1.1087	0.27601	0.8073	0.87608	0.95702	0.95701	1.0117	0.9995	1.2807	0.96077	0.94761	0.89807	1.1691	0.91367	0.51507
168.26	0.77109	0.95286	0.72139	4.1872	0.77638	0.23034	0.8406	0.98186	0.41758	0.81743	0.811	0.57365	0.99848	0.15713	0.87301	1.4539	0.894	0.92702	0.98734	0.70313	0.79159	1.682	0.79471	0.79636	0.92622	0.96566	0.92053	0.99771	1.0189	1.2347	1.0204	0.90275	0.91396	1.0474	0.88687	0.70608
168.51	0.91246	0.99398	0.7618	1.4578	0.91435	1.0911	0.89952	0.89433	0.39652	0.90469	0.96811	0.20068	1.0261	0.96375	0.81007	0.43106	0.89671	0.85886	0.89173	0.87154	0.87244	1.4654	0.79854	0.81147	0.8641	0.92992	0.74373	1.0875	1.0289	1.1913	1.0682	1.0155	0.94516	1.1109	0.9836	0.3607
168.99	0.951	0.95303	0.81085	1.1947	0.99489	1.0879	0.88046	1.068	0.47281	0.88408	0.96215	0.52343	1.0097	1.0474	0.93332	1.0763	0.96982	1.0244	0.91906	0.90858	1.0185	0.58448	0.2265	0.88305	1.0426	0.93759	0.7544	1.2032	1.219	1.2937	1.2703	1.092	1.2505	1.3531	1.155	0.62857
169.3	0.9859	0.91866	0.95912	0.1227	1.0828	0.62479	0.85223	0.95228	0.43354	0.94665	0.94591	0.24114	0.9543	0.6187	0.95158	0.50362	1.0279	1.0289	0.78867	0.87756	1.1268	0.89834	0.27699	0.98743	1.075	0.89555	0.9512	1.1927	1.224	1.4248	1.1005	1.2165	1.301	1.2479	1.2804	1.0322
169.51	1.0339	0.99962	0.68757	0.19995	0.90557	0.78639	0.90642	0.96673	0.73568	0.89314	0.94217	0.3849	1.0628	0.86679	0.98172	1.0137	1.0403	1.0471	1.071	0.95067	1.133	0.96306	0.35229	0.9996	0.99637	1.1641	1.0516	1.2636	1.1674	1.3913	1.1098	1.1252	1.1046	1.361	1.2359	1.0489
169.71	0.90813	0.93247	0.89716	0.81873	1.0791	1.0138	0.90814	0.99784	0.55373	1.0002	1.0469	0.33437	1.0223	1.1806	0.94005	0.55254	1.0275	1.0236	1.0568	0.8956	1.0017	1.2418	0.34304	0.92821	1.0861	0.95305	0.95452	1.2402	1.1575	1.3372	1.2013	1.0839	1.2712	1.1866	1.132	0.91585
170.08	0.91611	0.85784	0.94074	0.16413	1.0083	0.88587	0.80793	0.9562	0.31397	0.84923	0.8244	0.1943	0.84797	0.87483	0.87549	0.59077	0.87088	0.91451	0.81241	0.84418	0.96884	1.4448	0.29322	0.95552	1.0077	0.9012	0.97264	1.1549	1.0928	1.1477	1.2028	1.1013	1.1002	1.2585	1.1229	0.90815
170.27	0.93012	0.94025	0.78099	1.5396	0.90581	0.90426	0.93237	1.0062	0.43532	0.80076	0.83755	0.71167	0.92552	0.94709	0.93083	1.6424	0.90792	1.0151	0.96636	0.97695	1.0029	1.0818	0.48916	0.91512	0.85316	0.74746	0.81747	1.1928	1.094	1.354	1.1257	1.0728	0.90547	1.2368	1.0573	0.91904
170.46	0.90474	0.8667	0.87293	0.76145	1.0075	1.021	0.84463	0.94745	0.46338	0.87794	0.94254	0.25263	0.92053	0.9382	0.95431	0.63797	0.92954	0.91977	0.92233	0.85965	1.0023	0.96494	0.49689	0.87162	1.0393	0.91126	0.96164	1.1434	1.1216	1.1829	1.1917	1.0987	1.1901	1.2042	1.1582	0.8981
170.76	0.83633	0.92592	0.69974	0.85985	0.79215	0.95528	0.7648	0.93258	0.32014	0.89377	0.83767	0.27267	0.89389	0.93738	0.88951	0.40437	0.93854	0.92222	0.61312	0.83654	0.95888	0.76749	0.29713	0.87204	1.0345	0.95283	0.83878	1.08	1.1635	1.2366	1.0228	1.0504	1.0889	1.2949	1.0562	0.78199
171.06	0.8583	0.91411	0.94934	1.8088	0.98493	1.0491	0.89396	1.0251	0.55504	0.93526	0.88633	0.31169	0.92663	1.0212	0.85755	1.6279	0.89848	0.96798	0.94752	0.94644	1.0381	0.71821	0.27517	0.85862	1.0107	0.88323	0.90307	1.033	1.0214	1.2934	1.1577	1.0151	1.0696	1.0381	1.0918	0.95296
171.46	0.78734	0.80405	0.6665	0.45611	0.79597	0.93863	0.79156	0.95499	0.42947	0.79369	0.84199	0.30566	0.88356	0.83178	0.8603	0.45896	0.88341	0.89912	0.90215	0.84591	0.85322	0.78731	0.29693	0.8165	0.83306	1.0206	0.7517	1.1229	0.067867	1.2799	1.1858	0.97926	0.92951	1.2373	0.97062	0.78544
171.68	0.7921	0.79696	0.80426	1.2519	0.89172	1.0113	0.78508	0.98312	0.47475	0.87395	0.87187	0.66859	0.91153	0.96059	0.86308	1.3688	0.87867	0.93292	0.92443	0.86449	0.93128	0.92959	0.32375	0.80805	0.9746	0.89669	0.75228	1.0297	0.98796	1.3053	1.1221	0.99802	1.0441	1.1089	0.98694	0.95549
171.94	0.90543	0.84121	0.84867	1.5946	0.92058	0.98884	0.86261	0.96197	0.47845	1.032	0.92044	0.63971	0.93614	1.0237	0.98952	1.422	0.91491	0.9475	0.89075	0.90766	1.1073	0.82366	0.31975	0.95093	1.0293	0.89961	0.87443	1.1596	1.1207	1.3029	1.3394	1.1077	1.1746	1.319	1.145	1.1703
172.3	0.79518	0.97948	0.82887	0.52783	0.89308	1.0478	0.85476	0.94725	0.41067	0.92718	0.86503	0.26057	1.012	0.95244	0.89258	0.57692	0.91039	0.92278	0.90503	0.86521	0.91819	1.4004	4.1496	0.75823	0.99496	0.89558	0.6718	1.0568	1.1046	1.2624	1.128	0.99915	1.0857	1.1302	1.015	0.6112
172.56	0.90342	0.96878	0.89427	1.3114	0.99282	1.0784	0.98433	1.0587	0.48208	0.88605	0.94812	0.58646	0.93586	1.0325	1.0001	1.198	0.92553	1.0208	1.0073	1.0055	0.9898	1.0862	0.36763	0.88118	0.90643	0.83027	0.84226	1.1777	1.085	1.3106	1.017	1.0679	1.0862	1.2007	1.1462	0.87308
172.77	0.9314	1.1406	0.85745	1.3331	1.0023	1.0039	1.3344	1.0999	0.47186	0.99859	1.0277	0.46706	1.0358	0.9946	1.0774	0.94664	0.95926	1.0852	1.0096	1.1182	0.93049	0.77906	0.26316	0.93681	0.96343	0.82548	0.83496	1.1769	1.2052	1.3001	1.2279	1.1406	1.112	1.1473	1.0981	0.92019
173	0.97284	0.89516	0.74934	0.38105	0.9354	1.0497	0.85377	1.0506	0.34872	0.89505	0.9122	0.34262	0.93832	0.96871	0.93612	0.44905	0.91623	0.97364	0.65828	0.88213	1.0025	0.82654	0.2507	0.91953	0.96478	0.95346	0.8724	1.1656	1.1555	1.3447	1.3099	1.0629	1.1791	1.145	1.1144	0.83229
173.16	0.79614	0.892	0.73523	0.60438	0.92994	1.0064	0.8061	0.95808	0.43655	0.84959	0.94679	0.37186	0.9695	1.011	0.89812	0.34467	0.95158	0.96691	0.90063	0.7827	0.98477	0.81196	0.32733	0.90754	0.64964	0.88833	0.91892	1.1779	1.1642	1.1324	1.2034	1.091	0.77028	1.2715	1.126	0.73001
173.56	0.90539	0.78648	0.78866	1.8254	0.86693	0.87724	0.83628	1.1244	0.53357	1.0146	0.90659	0.75013	0.94307	1.0413	1.0423	2.0286	0.92999	1.2177	1.0977	0.8995	1.2593	0.66119	0.74079	1.0779	0.98426	0.79237	0.8988	1.2567	1.0814	1.5188	1.4307	1.1935	1.2039	1.38	1.3218	0.98624
173.76	1.7893	0.84701	0.80011	0.59703	0.91904	0.96166	0.80551	1.0295	0.40582	0.87675	0.88756	0.5019	0.82005	0.90025	1.0163	0.68126	0.86356	0.99177	0.85692	0.88533	1.0653	1.0177	0.42896	0.90421	1.1124	0.87903	0.79875	1.0788	1.1334	1.1826	1.3224	1.0539	1.2465	1.3608	1.1479	0.80293
173.96	0.90418	0.88143	1.0085	0.91163	1.0008	0.96063	0.81182	0.99207	0.50487	0.89752	0.81732	0.25441	0.82684	0.949	0.86364	1.8574	0.88739	0.95147	0.92214	0.90382	1.1225	0.66408	0.31964	1.0344	0.99761	0.87065	0.90835	1.1621	1.0314	1.3357	1.2364	1.1246	1.1601	1.319	1.2022	0.75917
174.24	0.81228	0.8724	0.78572	0.9615	0.92061	0.80779	0.79965	0.98779	0.43666	0.79331	0.8538	0.41423	0.85323	0.62827	0.89063	0.9066	0.85825	0.89601	0.88846	0.77154	0.85655	1.0108	0.47511	0.87486	0.94202	0.87188	0.8512	1.0879	1.1269	1.3002	1.0489	0.99768	1.0197	1.1812	0.89186	0.93151
174.51	0.88006	0.97909	0.83922	1.0133	0.95675	0.81572	0.90833	0.96145	0.41652	0.80773	0.89126	0.42609	0.88251	0.77836	0.9986	0.71709	0.92233	0.94728	0.90746	0.95936	0.94752	0.988	0.28726	0.81391	1.0819	0.94389	0.84602	1.0447	1.1176	1.0703	1.0827	0.98457	1.0514	1.1378	1.0126	0.4263
174.84	0.86934	0.88463	0.77084	0.40744	0.1117	0.90075	0.83559	0.90699	0.45472	0.96128	0.15018	0.31397	0.94563	0.93901	0.98754	0.26924	0.89784	0.89626	0.86942	0.87546	0.941	0.67742	0.23229	1.0438	0.97351	0.96996	1.0144	1.1238	1.1041	1.2401	1.0931	1.0489	1.08	1.1431	1.0209	0.72035
175.1	0.88234	1.0395	0.72641	0.42737	0.94825	0.85544	0.89125	0.88588	0.4666	0.82127	0.89379	0.21174	0.89144	0.81704	0.82912	0.40251	0.88895	0.8483	0.81386	0.9012	0.88573	1.1407	0.32868	0.83414	1.0256	0.99796	0.82305	1.0931	1.0985	1.2476	1.037	1.0181	1.0727	1.1936	0.98084	0.74884
175.42	0.97287	1.0717	0.61965	2.8323	1.0727	0.992	1.0381	0.94554	0.24985	0.62168	1.0618	2.4122	0.86534	1.0598	1.0307	2.1442	0.90577	1.02	0.43364	1.0374	1.1487	1.0582	2.2022	1.2264	0.95223	0.80049	1.0051	1.1033	0.98875	1.1055	1.1491	1.0135	1.0383	1.1306	1.0781	0.84852
175.62	1.0449	0.90895	0.98733	0.82528	1.1721	0.72021	0.95853	0.91078	0.43859	0.94602	0.91994	0.36865	0.86627	0.83143	0.96833	1.089	0.96456	1.0481	0.86918	1.0261	1.2826	0.77441	0.31129	1.2135	1.0865	0.85648	1.0578	1.3256	1.2726	1.1834	1.3667	1.2397	1.3236	1.5626	1.4029	1.3214
176.02	0.93421	0.95244	0.79585	0.83368	1.0123	0.77736	0.86076	0.92783	0.47949	0.7745	0.88675	1.1561	0.87676	0.98254	0.88582	0.14768	0.91982	0.98094	0.99567	0.93046	1.0842	0.96622	0.33099	1.002	1.04	0.90004	0.9728	1.2042	1.1893	1.3313	1.3418	1.1594	1.276	1.2047	1.2702	1.0111
176.17	0.94595	1.031	0.77572	1.3869	0.94206	0.95127	1.0862	0.92976	0.39509	0.83265	0.88767	0.17739	0.90336	0.90619	0.96743	1.4354	0.92769	0.93913	0.94422	0.98829	1.0502	0.73073	0.26759	0.96889	1.0031	0.86966	0.91438	1.1328	1.1284	1.3005	1.1729	1.0573	1.1089	0.95323	1.1188	1.014
176.48	0.98981	1.1641	1.0353	524.53	1.1799	0.94701	1.068	1.0695	0.45224	0.85667	0.93449	0.38816	0.81197	0.89716	1.0452	1.095	0.92368	1.1053	0.94625	1.0527	1.1355	1.2623	0.43459	1.0227	1.1448	0.84634	0.85757	1.2161	1.1758	1.3265	1.3335	1.1291	1.2425	1.3414	1.2633	1.2069
176.83	1.183	1.088	1.295	0.7822	1.2256	0.63386	1.0876	1.0052	0.40619	0.85761	0.82063	0.54522	0.80821	0.81326	1.0294	0.96549	1.0208	1.1978	0.82394	1.0733	1.3585	0.66678	0.27145	1.1373	1.1552	0.84893	1.0596	1.4838	1.3138	1.2902	1.715	1.4131	1.5623	1.4317	1.6439	1.3851
177.05	1.0539	0.88804	1.4174	0.57179	1.3576	0.78077	0.86508	1.2013	0.49767	0.93987	0.92918	0.17626	0.87507	0.92992	1.0316	1.5695	1.0391	1.3717	0.99206	0.99213	1.4817	0.42488	0.68936	1.2936	1.127	0.88789	1.2414	1.3769	1.3489	1.404	1.6692	1.3799	1.4221	1.4987	1.6091	1.1191
177.23	0.99408	0.97767	1.1528	1.9208	1.1369	0.95723	0.94324	1.0546	0.46135	0.96624	0.9476	0.32772	0.90129	1.0023	1.0441	1.0789	0.97712	1.0761	0.96867	0.99888	1.1695	0.82046	0.48795	1.0008	1.0924	0.85685	0.95333	1.3172	1.3046	1.2282	1.4255	1.2218	1.3317	1.3316	1.3718	0.9825
177.59	1.1442	0.94811	1.1451	0.52166	0.94641	0.72123	0.88196	0.82588	0.44293	0.96552	0.81642	0.70753	0.91233	0.84924	0.98395	0.56165	0.86774	0.95699	0.95665	1.0084	1.1578	0.85767	0.21456	0.99533	0.97558	0.8684	0.97516	1.3156	1.4404	1.4059	1.6914	1.2834	1.2758	1.3702	1.4636	1.3601
177.9	1.0088	1.0169	0.83276	0.13702	0.94409	0.38246	0.91631	0.99678	0.41735	0.82598	0.82834	0.15832	0.80952	0.30442	0.92991	1.3935	0.8518	0.95712	0.88335	1.0106	0.93388	0.66409	0.62319	0.79887	1.0106	0.84455	0.69062	1.1607	1.183	1.3349	1.1972	1.139	1.1652	1.3333	1.1552	0.87405
178.07	0.96643	0.9266	0.96992	0.7134	0.73499	0.91049	0.8598	1.1355	0.49677	0.89593	0.61917	1.5985	0.82277	0.91413	1.0821	1.0536	0.93202	1.1549	0.91015	0.93334	1.1483	0.82577	0.28947	1.073	1.1379	0.93564	0.99463	1.2262	1.2206	1.2076	1.4057	1.2081	1.3964	1.3102	1.3148	1.0203
178.25	0.95759	0.97227	1.0042	1.7209	1.1482	0.97674	0.90507	1.0087	0.42577	0.89251	0.94164	0.57184	0.79865	0.9222	1.0098	1.2784	0.9361	1.0416	0.8819	0.93881	1.1557	0.78779	0.3696	1.0954	1.0685	0.87146	0.98365	1.1959	1.2395	1.2041	1.2677	1.1375	1.1823	1.2767	1.1829	0.73452
178.45	1.0152	1.0983	1.2345	1.4245	1.1823	0.77214	1.0301	1.1328	0.4278	0.84769	0.8646	0.63553	0.7171	0.79105	1.1231	1.458	0.96182	1.1757	0.91519	1.0334	1.1594	0.94511	0.28705	1.0196	1.089	0.82537	0.92202	1.1655	1.2063	1.1331	1.2501	1.1425	1.1846	1.3607	1.1858	0.57789
178.62	1.0723	0.98798	1.2721	1.1399	1.1803	0.96856	0.93904	1.0647	0.45671	0.84053	0.86968	0.6406	0.76618	0.91262	0.95565	0.95682	0.88548	1.0515	0.83806	0.98354	1.1919	1.0358	0.36292	1.1648	1.1142	0.89766	1.1266	1.156	1.1169	1.067	1.2222	1.0757	1.1787	1.478	1.2215	1.0116
178.95	0.94967	0.79736	1.0603	0.74011	0.90754	0.84907	0.74725	0.93667	0.38515	0.8444	0.63705	0.46879	0.78982	0.88472	0.89656	0.66352	0.91001	1.0492	0.79249	0.80368	1.2419	0.7942	0.22399	1.0783	1.1478	0.90806	0.98829	1.2911	1.2717	1.263	1.509	1.2663	1.3935	1.4647	1.4647	0.84308
179.27	1.0214	0.8235	1.1718	1.7644	1.1509	1.0138	0.78027	1.1012	0.47204	0.90465	0.88552	0.49845	0.76625	0.95256	0.96929	1.2312	0.88653	1.1143	0.82015	0.88874	1.1235	1.0388	0.27678	1.0574	1.0613	0.78981	0.99153	1.179	1.1704	1.2233	1.3485	1.1477	1.2561	1.2311	1.3072	1.0273
179.44	0.86505	0.84388	0.77311	1.2979	0.84006	0.95011	0.82437	0.96594	0.42925	0.82325	0.85452	0.41815	0.83914	0.87541	0.93549	0.93429	0.90307	0.95742	0.87758	0.8789	1.0421	0.92085	0.35804	0.95382	1.0177	0.8544	0.91008	1.094	1.1476	1.1173	1.1498	1.0333	1.116	1.3233	1.0819	0.91422
179.8	1.0134	0.92959	0.8234	0.98344	0.93707	0.83028	0.90244	0.94315	0.32634	0.93921	0.90912	0.27584	0.87998	0.72789	0.79995	0.5417	0.8931	0.92986	0.6723	0.87927	0.92232	1.0396	0.25161	0.82916	1.0214	0.97904	0.82779	1.0168	1.0117	1.2746	1.187	0.94363	1.0355	1.1777	0.96898	0.38945
180.06	0.92904	0.85667	0.72658	0.86541	0.88743	1.1074	0.95934	1.0504	0.5579	0.9477	0.8932	0.15746	0.99938	1.035	0.92866	0.51005	0.95044	1.0117	0.98635	1.0057	1.0318	0.87978	0.20493	0.96651	0.96183	0.9089	0.98689	1.1725	1.0635	1.2898	1.2247	1.1229	1.0933	1.2586	1.157	0.7312
180.25	0.84567	0.71958	0.81092	1.3071	0.94322	0.97544	0.79	0.95749	0.46836	0.89919	0.88963	0.49952	0.917	0.93451	0.88761	0.62315	0.87533	0.9209	0.84467	0.84773	1.0214	0.89032	0.29695	0.88919	0.99747	0.8799	0.89089	1.0667	1.0623	1.2967	1.1441	1.0049	1.074	1.2518	1.0749	0.78685
180.48	0.95118	0.85965	0.88009	1.2161	0.99912	1.0824	0.81141	0.99897	0.47453	0.97376	0.95733	1.1888	0.93806	0.97622	0.90239	1.1415	0.91558	1.0017	0.93188	0.829	0.97129	1.1924	0.9831	0.93872	0.98334	0.92349	0.80014	1.0367	1.1696	1.2386	1.0584	1.0223	1.1299	1.1915	1.0821	0.87855
180.69	0.82112	0.93151	0.81535	1.9103	0.93093	1.0558	0.83282	0.99442	0.46212	0.92672	0.90947	0.65351	0.93942	1.0037	0.87911	1.2176	0.86269	0.93274	0.8935	0.87842	0.94442	1.0274	0.33894	0.86615	0.91827	0.86721	0.77217	1.0613	1.0425	1.3023	1.0909	0.98881	1.0467	1.1279	1.0083	0.75148
180.86	0.82588	1.3892	0.74693	1.2383	0.97535	1.0135	0.85665	1.0531	0.49603	0.87568	0.96484	5.9637	0.96679	0.94283	0.83254	1.8843	0.87636	0.95966	0.94964	0.83214	0.87929	1.1568	0.43828	0.80047	0.95101	0.89051	0.77657	1.063	1.063	1.2616	1.071	1.0182	1.0376	1.1243	1.0006	0.84275
181.15	0.617	0.96101	0.67554	0.71498	0.83167	1.0633	0.87649	0.89358	0.38325	0.84925	0.91458	0.4752	0.98014	0.9753	0.82719	0.87094	0.88136	0.87078	0.89677	0.78884	0.78078	1.2808	0.39376	0.72384	0.0021885	0.85368	0.76994	1.0147	0.88585	1.0774	1.0412	0.86238	0.0025748	1.0678	0.84502	0.633
181.52	0.73966	0.9256	0.61865	0.36042	0.82066	1.0002	0.91364	0.76991	0.39773	0.7387	0.88718	0.5771	0.96411	0.95602	0.84887	211.16	0.85179	0.78231	0.83325	0.81505	0.85621	1.1968	0.29645	0.79432	0.93166	0.80656	0.78062	0.96562	0.96643	1.233	0.89543	0.87458	0.92153	1.1241	0.91765	0.49119
181.68	0.86193	3.9313	0.9981	0.96408	1.0469	1.0437	0.88916	0.93154	0.47313	0.99538	0.96028	0.61203	0.97333	0.96403	0.90963	1.3346	0.86941	0.89425	0.89688	0.8617	0.97513	1.0836	0.61393	0.85608	0.9088	0.84381	0.76265	1.0092	0.9509	1.2151	1.0196	0.93111	0.9581	1.213	0.94647	0.97294
182.07	0.76752	1.004	0.73174	1.0917	0.87325	0.9893	0.93506	1.0397	0.43092	0.77156	0.82145	0.22143	0.91062	0.86576	0.80964	1.2103	0.84085	0.94089	0.95137	0.82962	0.79169	1.5187	0.47649	0.69501	0.90989	0.88474	0.74178	0.92027	0.97307	1.3406	0.99522	0.87759	0.89301	1.0681	0.86436	0.74738
182.3	0.9102	0.91324	0.72549	1.1422	0.91515	1.0417	0.83877	0.96317	0.45017	0.77965	0.91412	0.42152	0.98527	0.95981	0.86555	1.2905	0.93757	0.94342	0.97029	0.77739	0.97635	0.95107	0.44546	0.93614	0.90844	0.89056	0.96567	0.99285	1.0981	1.1857	1.0435	0.99904	0.99779	0.98706	0.9165	0.92014
182.7	0.8897	0.95752	0.72799	1.1529	0.93613	1.1575	0.88746	1.0204	0.44594	0.82785	0.90047	0.50422	0.95031	0.94186	0.90629	1.3598	0.88311	0.92155	0.88098	0.79191	0.82039	1.8785	0.49586	0.84159	0.97611	0.91273	0.8793	0.9331	1.0188	1.1685	0.99097	0.8651	0.99162	1.126	0.85601	0.78264
182.88	0.88075	0.83694	0.8109	0.82879	0.95199	0.80674	0.83856	0.93607	0.48079	0.96437	0.97665	0.61042	0.95072	0.79762	1.008	31.665	0.99156	0.93571	0.90615	0.89211	1.0306	0.80959	0.2734	0.90386	1.0774	0.88417	0.88302	1.0691	1.214	1.1305	1.1569	1.0566	1.2444	1.1336	1.1158	0.75706
183.18	0.90941	0.8473	0.97922	1.0641	1.138	1.1024	0.82975	1.0347	0.51461	0.94152	0.99793	0.30781	1.0405	1.0619	1.0033	0.94799	1.015	1.0235	0.98097	0.87069	0.99404	0.82291	0.35041	0.90157	1.0686	0.90797	0.95804	1.0884	1.1179	1.2586	1.2067	1.03	1.1664	1.262	1.0544	0.7424
183.72	0.89347	0.888	0.9	2.3131	0.97799	1.0867	0.87126	1.0163	0.5077	0.97485	0.92901	0.88465	1.069	1.161	1.0368	1.8335	1.0411	1.114	1.0378	0.88188	1.1145	1.3593	0.36222	1.023	1.075	0.9429	0.92517	1.1425	1.1665	1.1958	1.3101	1.0841	1.2648	1.1555	1.1077	1.0111
183.96	0.91457	0.91123	1.0112	1.9889	1.0435	0.80681	0.95478	1.0587	0.49546	0.90249	0.90092	0.49026	0.92673	0.7564	0.88303	1.8505	0.8658	0.94919	0.91353	1.015	1.013	1.049	0.42347	0.8944	0.92032	0.82787	0.86418	1.1147	1.1244	1.3	1.1613	1.1014	1.1336	1.2428	1.0698	1.0623
184.21	0.82369	0.93161	0.90711	1.5123	1.1015	1.0141	0.93098	0.99969	0.61625	0.88316	0.91154	0.27713	0.90134	0.92642	0.91939	0.81206	0.8742	0.96297	1.168	0.83097	0.95046	0.95526	0.34383	0.89133	0.98268	0.90494	0.83191	0.99989	1.0358	1.1884	1.2386	1.0157	1.0204	1.0812	1.1148	0.89621
184.49	0.87941	0.94549	0.93114	1.6377	1.0804	0.99945	0.93359	1.0316	0.47806	0.89267	0.91447	0.74823	0.90339	0.88891	0.93793	1.0669	0.88445	0.9547	0.89246	0.90153	0.95418	0.89628	0.55618	0.8397	0.98168	0.83412	0.73367	1.1117	1.1088	1.3741	1.232	1.0155	1.1068	1.2908	1.0811	0.89159
184.69	0.87604	0.96756	0.94588	0.16499	1.0245	0.16528	0.87929	1.0174	0.42412	0.83688	0.84983	0.21937	0.87152	0.18096	0.90703	1.6716	0.89391	0.993	0.88381	0.92375	1.0077	0.6016	0.86355	0.94186	1.0832	0.94048	0.82492	1.1282	1.1559	1.2939	1.2592	1.0982	1.2308	1.248	1.2283	0.9486
185.1	0.86208	0.91258	0.95374	1.2238	0.99886	1.0011	0.8906	1.0648	0.46872	0.85576	0.83712	0.23703	0.8763	0.90922	0.96127	0.95382	0.88311	1.0313	0.90118	0.90843	0.98472	0.85884	0.35605	0.8307	1.0112	0.90511	0.79704	1.0707	1.0448	1.0863	1.1935	0.99148	1.0546	1.2637	1.0504	0.94881
185.46	0.86347	0.93738	0.92616	1.9317	0.98409	1.0879	0.9334	1.0145	0.45438	0.95723	0.92046	0.38377	0.9809	1.029	0.97594	1.7065	0.90623	0.97095	0.92476	0.85235	1.0561	0.80014	0.38016	0.97134	1.0102	0.86417	0.96449	1.0537	1.0487	1.2874	1.1946	1.0295	1.0916	1.1174	1.1106	0.91176
185.77	0.83182	0.9969	0.85751	0.89464	0.94427	1.0971	0.88098	1.0241	0.45695	1.0194	0.98783	0.69962	0.96568	1.294	0.95333	0.42632	0.93281	1.014	1.014	0.84218	0.97052	0.85574	0.42185	0.94983	0.94761	0.91	0.93529	1.0734	1.0094	1.2696	1.219	0.98079	1.038	1.1255	1.0839	0.825
185.97	0.79514	0.91323	0.85976	0.60086	0.78	1.0082	0.89564	1.0535	0.53276	1.0593	0.90899	0.25852	0.99556	1.0822	0.91754	0.51533	0.94572	1.1131	1.0906	0.8011	1.0297	1.1064	0.32289	0.83561	0.0020056	0.89781	0.77078	1.1768	0.12309	1.4147	1.3904	1.1084	0.0024638	1.2981	1.1822	0.87298
186.28	0.8979	0.95965	1.1834	0.98408	2.154	1.4349	0.86669	0.90934	0.40485	1.4635	2.0562	0.3879	1.0528	1.4334	0.82339	1.1097	0.89773	0.88477	0.79179	0.8394	0.95898	1.4625	1.4636	0.83904	1.0337	0.91947	0.79066	1.0992	1.1259	1.24	1.0505	1.0932	1.1978	1.2568	1.0059	0.82695
186.55	0.84058	0.97953	0.78183	0.53105	0.6581	1.01	0.87807	0.9598	0.44526	0.92588	0.78843	0.25416	1.0303	0.95771	0.9544	0.69181	0.97882	0.94572	0.94267	0.78008	0.9016	0.9773	0.37236	0.90408	0.96917	0.9347	0.9899	1.0511	0.99922	1.1697	1.0683	0.96886	1.0332	1.0258	0.95608	0.78464
186.93	4.9437	0.8564	0.82902	1.1301	0.927	0.98403	0.75939	1.0241	0.46842	0.81959	0.86112	0.4071	0.87768	0.8581	0.9895	0.67264	0.89639	0.9308	0.87447	0.7725	0.95596	0.81975	0.72885	0.89915	1.0068	0.81817	0.87608	1.0829	1.1111	1.2672	1.1402	1.0204	1.0594	1.2221	1.0533	0.84173
187.22	0.90762	0.83651	1.0078	2.0328	1.012	1.0831	0.75391	0.98797	0.51003	0.94953	0.92333	0.29765	0.9184	1.0148	0.88659	1.9495	0.9175	0.96354	0.98937	0.7974	1.0206	1.3516	0.37645	0.92326	0.96336	0.8532	0.85413	1.0345	1.0989	1.2982	1.1211	1.0426	1.014	0.99683	1.0651	0.95148
187.59	1.0346	1.1136	1.0361	7.45	1.0937	1.0294	1.0492	0.99067	0.48282	0.9346	0.896	0.6396	0.88762	0.86049	0.91956	1.312	0.8693	0.9184	0.90124	1.1591	1.0319	0.83087	147.37	0.81795	0.97297	0.88871	0.78122	1.1375	1.1627	1.2237	1.2336	1.0516	1.1176	1.311	1.1658	0.90408
187.84	0.8989	1.0568	0.94057	0.88248	1.008	1.1765	1.0126	0.96292	0.24659	0.97879	0.99388	0.82495	0.98918	1.0796	0.9743	0.72736	0.9184	0.96993	0.57477	0.94495	0.93301	1.2289	0.2641	0.85442	0.97196	0.84131	0.72951	1.0498	1.0437	1.2501	1.1173	0.99526	1.0028	1.0507	1.0098	0.59356
188.07	0.99321	1.0237	1.046	0.58813	1.1083	0.98518	0.96093	1.0733	0.45451	0.91208	0.97889	0.23016	0.87395	0.90089	0.93109	0.81854	0.9238	0.98379	0.91097	0.90217	1.0081	1.2267	0.31944	0.91812	1.1213	0.92817	0.91514	1.1406	1.1444	1.2025	1.2996	1.0629	1.2975	1.2898	1.1227	0.80836
188.38	0.87958	0.91162	0.89166	0.98684	0.98377	1.0855	0.88625	1.0251	0.44096	0.93597	1.0155	0.5278	1.0162	1.0471	0.94904	0.67731	0.99517	1.0283	0.93026	0.91413	1.0063	0.84344	0.30539	0.99243	1.0388	0.92534	1.0091	1.1554	1.1922	1.259	1.2286	1.1452	1.2263	1.1905	1.1474	0.87823
188.59	0.91988	0.9507	0.99209	1.6247	1.0763	1.0713	0.8822	0.92465	0.43617	0.87947	0.96931	0.30949	0.92223	0.9571	0.92189	0.74758	0.92227	0.88138	0.89155	0.89177	0.99944	1.4079	0.6617	0.93341	0.97634	0.88994	0.90198	1.1001	1.1165	1.1578	1.1079	1.0512	1.0719	1.1845	1.0685	0.8063
188.82	1.0065	0.98154	0.84592	1.1286	1.0208	0.91926	0.95205	0.96209	0.432	0.777	0.81032	0.50202	0.85127	0.77764	0.86445	0.98467	0.89944	0.85146	0.8032	0.96647	0.95151	0.57256	0.20851	0.78723	0.95143	0.81838	0.68999	1.0915	1.0962	1.1676	1.2022	1.0242	1.0363	1.3537	1.0525	0.83574
189.09	0.96441	0.97731	0.89485	1.7533	1.1056	1.0155	0.93524	1.0857	0.47234	0.80861	0.89382	0.83	0.86569	0.93334	0.9539	1.2073	0.90978	1.013	0.87631	0.99271	1.1255	0.75941	0.35765	0.90397	0.98586	0.84306	0.78658	1.162	1.1006	1.2855	1.2567	1.1255	1.1523	1.2958	1.2035	0.78344
189.36	0.94659	0.93189	1.0616	0.75162	1.1605	0.95746	0.89396	1.0393	0.50024	1.0331	0.93415	0.18344	0.93674	0.89622	0.91876	0.95659	0.89688	0.9548	0.89864	0.91469	1.0764	0.863	0.23643	0.97799	0.98308	0.8234	0.89083	1.1381	0.97764	1.401	1.17	1.0982	1.145	1.3388	1.1522	0.8573
189.71	0.92558	1.0094	0.9885	1.0682	0.98298	0.98422	0.98423	1.0643	0.48026	0.93133	0.866	0.21304	0.90946	0.86809	0.94987	1.0769	0.91876	1.0378	0.91627	0.90559	1.0862	1.0535	1.4444	0.98378	1.0141	0.82005	0.89408	1.0861	1.0955	1.4212	1.1432	1.0567	1.1427	1.246	1.0999	0.88898
189.91	0.90882	1.0676	0.96805	2.0149	0.95047	1.125	0.9972	1.0555	0.5126	0.97132	0.88915	0.31461	0.91509	0.9664	0.93419	2.1828	0.85835	0.94096	0.92743	0.94387	1.0004	0.96363	0.62875	0.96157	0.99011	0.85682	0.79821	1.0656	1.065	1.1702	1.1776	0.99809	1.0776	1.2475	1.0161	0.78617
190.07	0.83822	0.97033	0.9095	1.0194	0.96762	0.98386	0.97842	0.99439	0.56405	0.80422	0.83123	0.30041	0.83684	0.85611	0.87432	0.82991	0.7937	0.89244	1.1162	0.94847	0.883	0.86341	0.31054	0.72928	0.92851	0.84885	0.62559	1.0708	1.0715	1.3419	1.0199	0.94794	0.94031	1.1128	0.94407	0.82466
190.46	0.97984	0.91369	1.293	0.90075	1.1016	1.0734	0.9336	1.1501	0.58339	1.1581	0.92242	0.55201	0.94385	1.0964	0.99974	0.7474	0.95092	1.1399	1.0368	0.9815	1.3367	0.38803	0.27065	1.1539	0.94993	0.75745	0.89553	1.2216	1.034	1.4318	1.3419	1.2041	1.1497	1.3728	1.3108	0.82352
190.71	0.92877	0.84985	0.85228	1.6871	0.93028	1.0215	0.85518	1.1724	0.48271	0.84199	0.81551	0.67287	0.89314	0.9162	0.93219	1.9588	0.89908	1.0823	0.93659	0.92625	1.0109	0.75418	0.27822	0.93669	1.0409	0.80118	0.86031	1.0953	0.89102	1.2344	1.1538	0.95115	1.0844	1.3319	1.0263	0.892
190.89	0.89524	0.94523	0.7891	0.55753	0.89101	1.0401	0.89771	1.0988	0.48412	0.96848	0.90177	0.22997	0.93054	0.98828	0.97495	0.73825	0.92977	1.0458	0.95237	0.94429	1.0082	0.91444	0.33104	0.86507	0.96648	1.1166	0.74691	1.1572	1.1092	1.2205	1.3812	1.098	1.1322	1.2605	1.1641	0.97633
191.13	0.86532	0.87646	0.84838	1.2396	0.93874	1.067	0.89222	1.0464	0.44687	0.89314	0.93522	0.53638	0.91962	0.96507	0.97635	3.4836	0.88136	0.99037	0.89739	0.93115	0.98585	1.0878	0.3856	0.87111	0.96196	0.89241	0.8605	1.0716	1.0737	1.1232	1.1114	1.0392	1.0475	1.2554	1.0232	0.84129
191.35	0.92975	1.1271	0.78087	1.0252	0.87769	1.0099	1.2783	0.93068	0.44241	0.83846	0.84504	0.43946	0.93613	0.86728	0.90605	0.8352	0.90744	0.88541	0.86781	1.1349	0.89248	0.84641	0.28875	0.77174	0.97456	0.87745	0.75762	1.0683	1.1197	1.0814	1.2653	1.0304	1.0211	1.1889	1.0366	0.49246
191.51	0.86608	0.9616	0.71986	0.3744	0.89248	0.59443	0.91235	1.034	0.48533	0.79668	0.89883	0.56288	0.96742	0.61233	0.90894	1.5982	0.94841	1.0114	0.9957	0.89196	0.97712	1.1502	0.49186	0.89184	0.98614	0.88095	0.944	1.0914	1.1189	1.3631	1.1524	1.0194	1.0844	1.2638	1.0305	0.80678
191.74	0.88622	0.79012	0.94096	1.1991	0.91547	0.96451	0.70005	0.93342	0.47243	0.97429	0.87813	0.60112	0.95624	1.0034	0.84396	1.1954	0.92612	0.93147	0.87744	0.77643	1.0308	0.87836	0.28708	0.98627	1.0238	0.9103	1.0405	1.1216	1.1181	1.2496	1.2532	1.0667	1.1848	1.4133	1.1711	0.76362
191.9	0.81581	1.3034	0.75602	1.0215	0.91634	0.97161	0.80406	0.96766	0.43789	0.86342	0.90442	0.2989	0.94925	0.87927	0.81741	0.84086	0.91008	0.90194	0.92041	0.77131	0.86522	1.0488	0.39123	0.84997	0.99039	0.90938	0.83759	0.96287	0.98805	1.2319	1.0209	0.89765	0.97289	0.95645	0.96892	0.73672
192.14	0.87717	0.8727	0.86032	1.2028	0.99242	1.0363	0.80208	0.96201	0.46276	0.88189	0.93367	0.70749	0.93748	0.92441	0.85964	1.0412	0.88387	0.88692	0.85054	0.77804	0.96319	1.3574	1.2749	0.88763	1.0892	0.90646	0.898	1.0225	1.0879	1.1315	1.0791	0.98308	0.97018	1.2001	0.99919	0.89403
192.32	0.88906	0.92058	0.73676	0.75766	0.91702	1.0303	0.81104	0.91063	0.47956	0.81452	0.94109	0.29881	0.96171	0.88254	0.8214	0.3362	0.90299	0.83877	0.88884	0.77286	0.89543	1.8296	0.4028	0.92186	1.0305	0.97847	0.99624	1.0732	1.0615	1.2402	1.1145	1.0196	1.1244	1.2205	1.0151	0.60117
192.6	0.84895	0.94114	0.75645	10.391	0.86407	0.040654	0.87997	1.1118	0.47638	0.76299	0.82907	0.51733	0.88348	0.027114	0.87051	0.63778	0.86906	0.99668	0.93344	0.82306	0.88334	1.411	0.71003	0.82687	1.0209	0.94368	0.84435	1.0404	0.96402	1.1782	1.101	0.93007	0.97778	1.2336	0.97528	0.79782
192.95	0.9105	0.83425	0.96132	1.836	0.92956	1.019	0.75269	1.0002	0.56571	0.87523	0.82119	0.71492	0.95158	1.0315	0.84463	1.4931	0.97928	1.0239	0.96263	0.85522	1.0323	0.75777	0.21547	1.048	1.0802	0.88768	1.1097	1.1971	1.1412	1.2144	1.3678	1.1557	1.1957	1.3516	1.2648	1.188
193.18	0.96711	0.93156	0.94628	1.381	1.045	1.0774	0.93264	1.0258	0.47206	0.95248	0.99161	0.19009	1.0578	1.007	0.88573	0.97494	0.96333	0.95655	0.91447	0.92052	0.95864	1.3321	0.28512	0.89557	1.0368	0.9399	0.9319	1.1673	0.0014598	1.2049	1.2336	1.1134	1.1633	1.3317	1.1887	0.92363
193.38	1.0766	1.1446	1.0226	1.2812	0.042169	0.9602	1.2224	1.0629	0.51688	0.96733	0.031653	0.78281	1.0349	1.0623	0.9963	1.6656	1.1027	1.1732	0.98083	1.0752	1.2535	0.68571	0.45174	1.173	1.1472	0.91698	1.1479	1.3184	1.3015	1.3499	1.5866	1.3074	1.4653	1.3271	1.5296	1.4295
193.64	0.93048	1.3045	0.9999	1.2022	1.1636	1.0101	0.82802	1.0271	0.45631	0.83848	0.92264	0.25471	0.92185	0.93488	0.86042	0.55987	0.96332	0.96166	0.85343	0.84949	1.046	1.4824	0.34058	0.96023	0.99573	0.867	0.88376	1.1469	1.0793	1.287	1.1134	1.1144	1.1257	1.1559	1.1734	1.0862
193.81	0.93994	0.8082	0.94275	0.95835	1.025	1.0138	0.78702	1.0139	0.43654	0.93696	0.9028	0.43628	0.8678	0.89107	0.84467	0.74651	0.8542	0.85516	0.78186	0.85045	0.98993	1.2518	0.23714	0.88918	0.97496	0.80817	0.81718	1.0877	1.0299	1.1811	0.97514	1.0233	0.98817	1.2824	0.95249	0.96132
194.04	0.95597	0.841	0.92955	1.7522	1.1086	1.0431	0.86231	1.0468	0.51087	0.94912	1.018	0.59152	0.90241	0.98211	1.0222	1.7136	0.94288	1.0515	0.92347	0.96749	1.1284	0.70837	0.24515	0.99436	1.0572	0.8727	0.81113	1.1482	0.91768	1.2661	1.2267	1.0029	1.1853	1.2345	1.1115	0.8274
194.35	0.94703	0.87842	0.98883	1.1874	1.1142	1.2418	0.97809	1.0616	0.46438	0.95927	0.96605	0.47421	0.96988	1.2698	0.95728	0.63231	0.95668	1.0364	0.91987	0.93228	1.0404	0.74652	0.26218	0.9501	1.0153	0.88187	0.94312	1.1151	1.1018	1.1634	1.199	1.0445	1.172	1.1487	1.077	0.96429
194.71	0.87584	1.0822	0.83475	0.73899	0.98552	0.88147	1.0328	0.98956	0.45269	0.92789	0.95624	0.41712	0.93639	0.73459	0.89344	1.1597	0.90186	0.88166	0.91301	0.9759	0.92164	1.1647	0.3022	0.82886	0.94033	0.86919	0.78418	1.016	1.008	1.1823	1.0694	0.98154	1.0056	1.1746	0.989	0.83229
194.95	0.89587	0.97394	1.0098	1.0313	1.0161	1.099	0.89252	1.0108	0.52482	1.0417	0.99069	0.26975	0.99105	1.023	0.94511	0.14562	0.95515	0.97997	1.0091	0.80102	1.033	0.97238	0.3266	0.89171	1.0338	0.9296	0.86713	1.0963	1.1153	1.3412	1.1255	1.0946	1.1176	1.2056	1.1042	0.90912
195.36	0.80267	0.84508	0.75077	0.7558	0.85341	1.0653	0.78562	1.001	0.50115	0.87414	0.88751	0.25815	1.0225	0.92562	0.86692	0.52375	0.94803	0.89567	0.96573	0.69385	0.83182	1.2523	0.38693	0.79609	0.97997	0.99777	0.86664	1.0258	1.0177	1.2031	1.0473	0.94045	1.0291	1.1505	0.92035	0.64291
195.68	0.93611	0.90695	1.0098	1.826	1.041	1.1504	0.83021	1.0677	0.49622	0.85063	0.87047	0.58622	0.90822	1.0409	0.88158	1.6707	0.84342	1.0063	0.93649	0.87877	0.94412	1.1311	0.60402	0.85906	0.95246	0.91862	0.8645	1.043	1.0358	1.2315	1.1591	1.0082	1.0658	1.1824	0.97509	0.82897
195.95	0.90427	1.0902	0.89003	1.7146	1.0896	1.168	1.0464	1.0692	0.48261	0.83146	0.92997	0.24932	0.95589	0.95713	0.89925	10.907	0.89132	0.85686	0.92786	1.0433	0.88858	1.331	0.3288	0.84507	0.91615	0.84344	0.8124	1.0709	0.97224	1.1718	1.0427	0.94666	0.94579	1.1358	0.96832	0.84975
196.27	0.92548	0.95699	0.92105	2.5839	0.95125	1.123	0.87754	0.92721	0.45426	0.87181	0.85055	0.51496	0.9732	0.99305	0.86427	1.2857	0.87059	0.87125	0.86688	0.95471	0.90867	0.88196	0.23632	0.87136	0.92882	0.85339	0.84705	1.1324	0.57808	1.2956	1.0387	1.0688	1.0372	1.1324	1.088	0.83686
196.56	0.93133	1.1238	0.89531	0.94121	1.027	0.96427	1.0291	0.87284	0.59134	0.90835	1.0906	0.31406	1.0506	1.028	0.90645	0.59032	0.97573	0.91761	0.90631	0.88698	0.87665	1.2128	0.35908	0.86738	0.99657	1.0639	0.81583	1.1081	1.1143	1.2369	1.0232	1.0129	1.1309	1.0591	1.0223	0.81317
197.03	1.0792	1.0242	0.87479	1.0924	0.96277	1.0815	0.9817	0.9771	0.65933	1.0278	1.1196	0.56085	1.1829	1.1668	0.96878	1.0066	1.0388	1.0449	0.96373	1.0027	0.93694	0.69356	0.57462	0.90417	1.0128	1.2716	0.88147	1.2116	0.00091898	1.4036	1.1665	1.1829	1.267	1.6058	1.2212	0.76309
197.27	1.1796	1.1413	0.85283	0.40168	1.0443	1.2833	1.1689	1.0296	1.1714	1.3133	1.6855	0.31493	1.4675	1.7739	1.1673	0.2823	1.2612	1.4091	1.5525	1.3619	1.0181	0.20457	0.098317	1.7125	1.1423	0.91889	1.3255	2.0078	1.7531	1.5434	1.8156	1.809	2.1673	1.1293	2.2383	1.5204
197.55	0.91022	0.96096	0.92774	1.3176	1.0443	1.2276	0.96387	1.0323	0.59495	1.0072	1.091	0.23956	1.0004	1.1211	1.0026	1.1956	0.94333	0.991	0.89774	0.91482	0.87718	0.8273	0.47897	0.80883	0.98637	1.0255	0.80375	1.0619	1.0315	1.1137	1.0892	0.99044	1.0519	1.2644	1.0068	0.60901
197.82	0.93026	0.88965	0.73351	1.2333	0.91178	0.98447	0.89639	1.109	0.52418	0.80761	0.85774	0.30885	0.89745	0.97491	0.94098	1.1895	0.9264	1.038	0.9512	0.92216	0.96472	0.80959	0.26953	0.90749	1.0397	0.88228	0.84076	1.0958	1.1225	1.2938	1.1777	1.06	1.1368	1.2053	1.0734	0.85839
198.04	0.93375	0.98134	0.99937	1.7472	1.1273	1.2039	1.0216	1.1697	0.47563	1.0234	0.99853	0.72131	0.97557	0.99523	0.98369	1.4094	0.97183	1.0678	0.92667	1.0029	1.0495	1.0549	0.32052	0.85252	1.1091	0.9493	1.0451	1.1298	1.1439	1.239	1.2422	1.0416	1.1207	1.1499	1.0272	0.24165
198.32	0.95886	0.92884	1.0458	0.79596	1.1827	1.6205	0.96296	1.2587	0.54455	0.94608	0.97596	0.37515	0.95823	1.0021	1.065	0.62444	0.98671	1.1206	1.0443	0.95772	1.0974	1.2296	0.28447	0.99257	1.0446	0.86045	0.98949	1.1515	1.124	1.2924	1.1932	1.0869	1.1363	1.3393	1.1436	0.60872
198.54	0.90387	0.99051	0.94599	1.0781	1.0302	1.1944	1.0128	0.95192	0.41868	0.97899	1.0105	0.23661	1.037	1.1189	0.87039	1.2424	0.97006	0.95302	0.9205	0.92563	1.0049	1.5101	0.4534	0.87355	0.96033	0.99779	0.88811	1.122	1.1427	1.1535	1.2234	1.0844	1.1227	1.188	1.1227	0.91035
198.85	0.88092	0.87206	0.82488	1.0086	0.96272	1.0056	0.76924	1.0229	0.45578	0.797	0.86264	0.21715	0.84046	0.83594	0.90924	1.0206	0.8144	0.85868	0.90316	0.87747	0.85878	1.2981	0.31904	0.80439	1.0324	1.0259	0.67557	1.0215	0.53535	1.2633	1.1129	0.98024	1.0783	1.1467	0.98188	0.82522
199.06	0.93998	0.95644	1.1276	1.3603	1.1276	1.0723	0.94081	1.1866	0.51749	1.064	0.99222	2.9138	0.85608	0.9935	1.071	1.444	0.94151	1.1273	0.98595	1.084	1.1694	1.064	0.29774	0.98964	1.0598	0.87114	0.77339	1.1418	1.1449	1.2924	1.2886	1.1133	1.2447	1.2391	1.2076	1.0083
199.39	0.96688	0.94341	0.97494	0.48001	1.0779	0.97161	0.94961	1.0684	0.33986	0.93907	0.89825	0.49488	0.88166	0.83331	0.89654	0.68098	0.86219	0.97672	0.65062	1.0553	1.0452	0.89848	0.24618	0.92868	1.0421	0.77223	0.84456	1.1014	1.1631	1.341	1.1262	1.0557	1.1463	1.2646	1.1438	0.84959
199.87	0.98889	0.97445	1.0906	0.7195	0.88809	1.0209	0.95608	1.0627	0.48442	0.90787	0.78138	0.25574	0.86366	0.97013	0.95744	0.69446	0.90215	1.0576	0.94839	1.0419	1.1201	0.55142	0.2156	0.88917	1.0696	0.85647	0.77745	1.1931	1.1188	1.347	1.337	1.0961	1.2072	1.2766	1.2357	0.96672
200.13	1.0041	0.94006	0.90035	0.69435	1.2868	0.94595	0.93821	0.99714	0.45744	0.90608	1.1567	0.16853	0.86175	0.94632	0.90226	0.30829	0.88558	0.98706	0.85627	1.0023	1.1806	0.89917	0.25549	1.1512	1.0101	0.84778	0.98367	1.1339	1.1005	1.2598	1.189	1.0633	1.1467	1.3791	1.1645	1.1349
200.3	0.94002	0.85117	0.91031	0.53593	0.0040742	1.0372	0.86317	1.027	0.50687	0.91019	0.014758	0.22037	0.88193	0.9772	0.96232	0.81558	0.92049	0.95333	0.92331	0.90458	1.0656	1.0461	0.30361	1.0069	0.9381	0.84745	0.86049	1.1476	1.1223	1.2464	1.2191	1.0413	1.0809	1.4984	1.1121	0.95903
200.67	0.97967	0.96148	1.1939	0.67933	1.0138	1.034	0.92688	1.0924	0.48754	0.95166	0.74917	0.18233	0.86803	0.93227	0.99682	0.75493	0.96083	1.0681	0.93034	0.96559	1.0684	1.3102	0.24839	0.97728	1.0496	0.86143	0.965	1.1908	1.1782	1.2845	1.3464	1.0799	1.19	1.2796	1.2219	0.88267
200.86	0.99879	0.95371	1.1309	1.7206	1.1024	0.92857	0.94129	1.2093	0.50886	0.87567	0.77218	0.91221	0.79854	0.93378	0.94613	2.1371	0.96479	1.2299	0.93561	1.0153	1.1299	0.92975	0.42411	1.0292	0.99944	0.80264	1.0199	1.1316	1.0614	1.3591	1.304	1.0353	1.0846	1.4129	1.1689	0.96139
201.02	0.91372	0.93795	1.0667	0.93949	1.2361	0.60796	0.88295	0.96361	0.42809	0.84166	0.85718	0.42822	0.7781	0.57531	0.87041	0.7588	0.87044	0.86738	0.78125	0.97755	0.96485	1.514	0.27777	0.8657	0.99932	0.82713	0.76361	1.0648	1.0928	1.2228	0.98177	0.96093	1.0772	1.3338	1.0309	0.98809
201.2	0.92408	0.9441	0.85488	0.56961	1.0335	1.0669	0.82201	1.0187	0.46042	0.84208	0.894	0.28983	0.91322	0.9122	0.90512	0.18963	0.91113	0.96596	0.93493	0.92547	0.89217	2.0421	0.27876	0.82811	0.89946	0.84637	0.85966	1.0742	1.0645	1.2482	1.0334	1.0094	0.95822	1.1526	0.97982	0.78494
201.42	0.82188	0.90741	0.78325	1.081	0.88277	1.0306	0.88196	0.99701	0.44634	0.83228	0.84236	0.45528	1.0098	0.89878	0.87346	0.68208	0.89083	0.96535	1.0032	0.79123	0.83429	5.575	0.5354	0.79754	0.91643	0.91118	0.72914	1.0073	0.98904	1.2376	1.0451	0.9272	0.95032	1.1297	0.9113	2.054
201.7	0.86541	0.91947	0.87137	0.89668	1.0974	1.0872	0.89604	0.95654	0.42018	0.89589	1.0404	0.19757	1.0097	0.95498	0.86942	0.30625	0.86268	0.8384	0.856	0.88337	0.92405	0.79107	0.26735	0.82212	0.8451	0.82638	0.78597	1.1385	1.0189	1.1788	1.0458	1.0407	0.96675	1.1734	0.98034	0.87724
201.96	0.88483	1.0384	0.96013	1.9278	0.88643	1.1776	0.92429	1.0164	0.33786	0.93786	0.80411	2.2355	0.93387	1.0066	0.92947	1.7971	0.89771	0.91557	0.54065	0.97231	0.92926	0.80018	2.0009	0.86805	0.83389	0.84076	0.85331	1.027	0.92214	1.1508	0.96121	0.93817	0.88693	1.1429	0.96156	0.8592
202.45	0.91454	1.1337	0.78247	0.25092	0.91691	0.99072	1.1318	0.95003	0.54055	0.92647	0.9179	0.25383	1.0302	0.89922	0.87589	0.31617	1.0155	0.93154	1.0793	0.92839	0.89752	2.0075	0.32442	0.83382	0.96671	0.94988	0.88056	1.045	1.0395	1.2692	1.1739	1.0083	1.0268	1.0065	0.94094	0.74621
202.62	0.89002	0.8948	0.76572	0.75867	0.92343	0.97658	0.85924	1.0314	0.45145	0.91341	0.95064	0.22929	0.90846	0.91074	0.86856	0.40794	0.98732	0.99448	0.94529	0.87708	0.95215	1.4037	0.32642	0.9173	1.0454	0.91473	1.0162	1.0351	1.0753	1.1787	1.2363	0.99252	1.1012	1.1388	1.0755	0.88335
202.84	0.93832	0.87039	0.84558	1.7219	0.95386	0.99842	0.89648	1.0148	0.52225	0.86527	0.88594	0.18399	0.90232	0.95581	0.85776	1.3326	0.93494	0.93391	0.95544	0.87023	0.99981	1.1258	0.28335	0.89853	1.0248	0.82348	0.83684	1.0901	1.0332	1.2504	1.0654	0.99502	1.0408	1.1539	1.0322	0.82837
203.22	0.78639	0.87281	0.81007	0.72414	0.94132	1.086	0.80295	1.0674	0.46141	0.85845	0.91706	0.53415	0.9757	1.0318	0.91742	0.64852	0.97269	1.0077	0.91789	0.75701	0.98217	1.0303	0.35788	0.92416	0.017365	0.96133	0.92431	1.0637	1.0973	1.1343	1.1822	0.98418	0.021415	1.2468	0.99315	0.91645
203.63	0.81092	0.89486	0.79698	1.0331	0.94316	1.0524	0.80878	1.0325	0.49732	0.89013	0.98978	0.25776	1.0253	0.96192	0.89898	0.96409	0.97585	0.9427	0.88972	0.81597	0.99842	1.2455	0.36118	0.89721	1.0834	1.0495	1.0037	1.0714	1.0085	1.3005	1.2341	1.0035	1.1965	1.1405	1.194	0.87099
203.85	0.89635	0.93986	0.99167	0.8488	1.0563	0.89026	0.93904	1.0072	0.47757	1.094	1.0115	0.39788	1.0564	0.95892	1.0199	0.99293	1.1075	1.0433	0.92143	0.92803	1.144	0.75174	1.1975	1.0654	1.0758	0.82963	1.0738	1.2111	1.2894	1.377	1.3498	1.1703	1.2786	1.2462	1.2186	1.1753
204.27	0.80275	0.97129	0.81424	1.3678	0.84725	0.92286	0.87167	0.82418	0.43461	0.91293	0.92614	0.54942	0.99011	0.87575	0.90296	1.1414	0.93503	0.79442	0.86598	0.78555	0.84712	1.0931	0.87397	0.79782	0.94507	0.90611	0.86338	1.0494	1.0154	1.2757	1.1115	0.96956	0.99357	1.199	0.94695	0.85679
204.44	0.85817	1.024	0.81965	0.96975	0.9515	0.95596	0.92892	0.94081	0.43594	0.91039	1.0036	0.64391	1.0133	0.91754	0.97052	1.1273	0.98645	0.95967	0.92585	0.91502	0.96141	1.4343	0.35371	0.89394	0.97027	0.89521	0.88845	1.1118	1.0708	1.1479	1.0992	1.0209	1.0579	1.1785	1.0379	0.90506
204.78	0.94175	1.1811	1.0038	0.55965	1.0868	0.99546	1.2438	1.0111	0.49036	1.0136	0.9633	0.29293	0.96721	1.0331	0.95223	0.84368	0.93606	1.0399	0.96376	1.2682	0.99838	0.81036	0.25891	0.94727	1.0667	0.94747	0.87929	1.0221	1.0174	1.2288	1.0927	0.94401	0.97668	1.1174	0.99914	0.9278
205.16	0.92726	1.0785	0.83339	0.15236	0.96705	0.86705	1.0647	1.0011	0.59594	0.99111	1.0743	1.6706	1.1098	0.93506	0.98068	0.50418	1.0395	1.0549	0.92606	0.92534	0.94655	1.3885	0.31785	2.4762	0.99718	1.0896	3.7898	1.1492	1.2351	1.24	1.2151	1.0835	1.1862	1.1854	1.0508	0.74713
211.1	0.95357	0.84101	0.75259	0.35713	0.93137	1.0493	0.84645	0.97627	0.58456	1.0327	0.99339	0.19728	1.1235	1.2984	0.96033	0.36925	1.0728	1.0544	0.99574	0.87263	1.1029	0.97607	0.24371	0.98417	1.0505	0.98798	1.045	1.2307	1.2203	1.4645	1.2954	1.2884	1.371	1.2746	1.343	0.94096
211.26	0.90098	0.94026	0.78041	0.96085	1.0227	0.93952	0.89586	0.9876	0.50734	0.94616	1.0858	0.3328	1.0899	0.96871	0.95888	1.6529	1.0473	1.0235	1.0076	0.90519	1.0101	1.2111	0.44974	0.97368	0.98686	0.87203	0.94288	1.1662	1.1852	1.3546	1.1381	1.1351	1.1945	1.1467	1.1469	0.86274
211.46	0.80515	0.92912	0.84273	0.56329	1.026	1.0065	0.87167	0.97971	0.42824	0.83597	0.93639	0.22211	0.90298	0.9313	0.80697	0.48884	0.85895	0.90019	0.88076	0.88849	0.9071	1.2339	0.30694	0.81353	0.93835	0.84759	0.69965	1.063	1.0462	1.1383	1.1184	0.96669	0.96983	1.0629	0.9672	0.65054
211.79	0.95441	0.87596	1.0989	1.9027	1.1221	1.022	0.86931	1.0738	0.50626	0.94723	0.87916	0.60475	0.90901	1.0832	0.91446	1.739	0.93173	1.1566	0.96747	1.0119	1.1018	0.81628	0.20945	1.0115	0.95749	0.7566	0.90653	1.0484	1.0669	1.3478	1.2119	1.0594	1.0434	1.1087	1.1248	0.5114
211.96	0.83454	1.0036	1.0331	0.69484	1.1326	0.69344	1.0153	0.9224	0.418	0.95748	0.96187	0.26574	0.99899	0.67038	0.88987	0.85635	0.93619	0.92428	0.88757	0.89693	0.95433	1.1549	1.6335	0.95486	0.97568	0.85658	1.0564	0.99587	0.97681	1.3059	0.99428	0.93585	0.95292	1.2364	0.96227	0.85448
212.12	0.77946	0.98646	0.84585	1.7599	0.91081	1.0164	0.85767	1.0144	0.48512	0.91638	0.93585	1.0732	1.1267	1.0922	0.91871	1.9666	0.94686	0.99846	1.0546	0.7759	0.80761	1.5648	0.52332	0.79039	0.91209	0.91984	0.89827	0.91931	0.93642	1.2841	0.97686	0.88344	0.87281	1.0177	0.84671	0.81956
212.37	0.76581	1.305	0.73363	0.41496	0.85874	1.08	0.83876	0.8894	0.43149	0.99128	0.97799	0.35878	1.1695	1.1027	0.84528	0.73176	0.9365	0.87605	0.87443	0.79617	0.85389	1.3062	0.48239	0.79604	0.8683	0.90849	0.85511	0.99472	0.97945	1.2386	0.99462	0.96521	0.95694	1.0477	0.937	0.33988
212.59	0.7681	0.91012	0.78454	0.63232	0.77595	1.0099	0.84343	0.95982	0.49881	1.0476	0.96692	0.35953	1.1526	1.1446	0.93774	0.36222	1.0186	1.1004	1.1336	0.78485	1.0054	1.5023	0.43103	0.88904	0.53339	1.0314	0.96241	1.0998	0.12759	1.3943	1.2712	1.1105	0.67809	1.1115	1.0846	0.8466
212.88	0.85524	1.0139	0.80438	0.55704	0.87864	1.0631	0.86326	0.91651	0.41836	0.8876	0.97905	0.50579	1.0547	1.0429	1.0517	1.1309	0.93935	0.96283	1.0703	0.80765	0.89565	0.95724	0.53633	0.85481	0.99163	0.91477	0.83334	1.018	1.0469	1.2686	1.1743	0.90706	1.0096	1.0268	0.96534	0.68522
213.04	1.6271	0.95388	0.97887	1.4737	1.021	1.04	0.83667	1.0488	0.44371	0.87755	0.9252	0.35128	0.8908	0.9348	0.94876	0.95778	0.85265	0.93243	0.9637	0.90331	0.98136	0.76608	0.31616	0.85907	0.929	0.8407	0.90223	0.98166	1.0664	1.2274	1.137	0.96322	1.0152	1.1964	0.99177	0.82323
213.33	0.83824	0.96992	0.90894	0.84361	1.0532	0.98478	0.81282	0.95145	0.34854	0.87096	0.89174	0.73039	0.90354	0.90213	0.88142	0.54149	0.82889	0.99146	0.68961	0.88087	0.90541	0.91294	0.40084	0.86091	0.91648	0.87857	0.86763	0.93315	0.94754	1.1738	1.0299	0.86661	0.91843	1.1283	0.83845	0.84381
213.53	0.84064	0.99343	0.88506	0.75465	1.0566	1.1322	0.841	1.0078	0.47926	0.85274	0.9317	0.28349	0.93154	0.96322	0.83019	0.76062	0.89085	0.91022	0.91301	0.80374	0.90111	0.72055	0.32081	0.84875	0.92838	0.80995	0.83239	0.92245	0.99272	1.1656	1.0085	0.94058	1.0332	1.0615	0.97445	0.90411
213.73	0.82712	1.0168	0.86357	0.86419	0.93183	0.92257	0.83677	0.86	0.42547	0.89985	0.95435	0.36065	1.0048	0.94157	0.93412	0.65905	0.95381	0.87808	0.90385	0.7753	0.9906	1.2929	0.50127	0.99882	0.94087	0.90564	0.96845	0.99938	1.1211	1.1074	1.0586	0.97645	1.0485	1.0624	1.0131	0.80056
213.88	0.81695	1.0323	0.85217	0.85823	0.94497	0.95068	0.88952	0.97733	0.43834	0.86003	0.92438	0.4433	1.002	0.96188	0.94557	1.0441	0.91188	0.95348	0.97892	0.83758	0.8478	1.1645	0.43198	0.80916	0.9338	0.88222	0.72527	0.96419	0.91825	1.1573	0.96178	0.8911	1.0017	0.9854	0.91118	0.68279
214.13	0.97312	0.92081	0.94829	0.86284	1.0313	0.6785	0.87406	0.98497	0.43468	0.97848	0.89369	0.4266	0.88811	0.74947	0.95433	0.80314	0.93747	1.077	0.86474	0.97231	1.1649	1.0431	0.29673	1.0099	1.0088	0.80217	0.97744	1.1985	1.1512	1.288	1.2846	1.1716	1.2179	1.3971	1.2709	1.1867
214.34	0.84623	0.8956	0.9906	1.0778	1.0314	0.9387	0.81658	0.89842	0.43265	0.96615	1.0128	0.26678	1.0874	1.0565	0.90561	1.0296	1.0104	0.97827	0.93513	0.74577	1.0157	1.9104	0.43591	1.0335	0.9126	0.78038	1.1737	1.0289	1.1559	1.3034	1.0464	1.0743	1.0529	1.1926	1.1255	0.92396
214.65	0.82576	1.0337	0.85906	1.2377	0.92163	1.0396	0.89383	0.95623	0.47627	0.84857	0.90414	0.55868	0.94832	0.9513	0.93685	1.6444	0.87777	0.89772	1.0057	0.79771	0.84861	0.87358	0.39007	0.83839	0.91442	0.87325	0.83446	0.94904	0.96803	1.2246	1.043	0.89614	0.93067	1.0665	0.88246	0.86374
215.08	0.91568	0.91146	1.0451	1.5412	1.1013	1.0086	0.80744	1.1178	0.47357	0.84944	0.83423	0.15893	0.81797	0.89955	0.86744	1.1897	0.82608	0.97369	0.87003	0.81804	0.96897	0.87869	0.24225	0.86649	0.9156	0.82389	0.74827	1.0219	1.1354	1.1879	1.1382	0.99849	1.0148	1.2618	1.0408	0.90627
215.25	0.89619	1.303	0.78242	0.5999	0.95353	1.0096	0.91024	0.9689	0.42695	0.80031	0.86967	0.2163	0.95622	0.8989	0.83497	0.34747	0.85386	0.83718	0.87499	0.83796	0.83837	0.66411	0.2785	0.89408	0.92238	0.78884	0.88626	0.97197	0.93319	1.1171	0.98162	0.90156	0.86303	1.0499	0.8993	0.83446
215.58	0.92678	0.87104	1.2297	1.6591	1.0682	1.0114	0.83632	0.91203	0.46725	1.0504	0.98401	0.85264	0.95845	1.0298	1.0158	1.9562	0.94998	0.93365	0.90863	0.91331	1.0603	1.0785	0.33911	0.94803	0.95406	0.82562	0.91192	1.017	1.0437	1.2066	1.0943	0.99242	1.0701	1.1928	1.0965	0.60462
215.92	0.92692	1.1192	0.89608	0.48101	0.004601	0.95311	1.032	0.99041	0.46667	0.96512	0.02453	0.23453	1.0188	0.9971	1.0155	0.40059	1.0059	1.0176	0.95185	0.94251	0.96813	1.0714	0.31972	4.8364	1.0128	0.82618	4.9876	1.0716	1.0649	1.1057	1.1382	1.0537	1.1137	1.1644	1.0806	0.96746
216.25	0.9662	0.95958	1.0787	1.2406	1.1475	1.0112	0.89848	1.0777	0.502	0.9978	0.97576	0.7465	1.0156	1.0929	1.0261	1.5251	0.96956	1.0939	0.99182	0.94631	1.1011	0.69149	0.42886	0.92892	1.0064	0.85979	0.98885	1.1753	1.1241	1.2396	1.0089	1.1391	1.1786	1.2245	1.1955	0.83984
216.56	0.89348	0.97557	0.91987	0.7447	1.0084	0.87491	0.8725	0.96138	0.45695	0.96031	0.96355	0.27001	0.96231	0.89423	0.9144	1.0813	0.89531	0.86622	0.97697	0.85296	0.8879	0.81255	0.38173	0.88595	0.8584	0.85486	0.80646	0.97577	0.97273	1.3253	0.84942	0.96712	0.9426	1.0534	0.93464	0.84336
216.77	0.89215	0.97539	0.8169	5.7443	0.94385	0.55554	0.89754	0.86804	0.44058	0.91833	0.92759	0.63922	1.002	0.55187	0.96864	0.16237	0.96479	0.81834	0.88145	0.85226	0.96717	0.85001	0.29722	0.86543	0.87836	0.82325	0.76516	1.0564	1.1217	1.1271	1.143	0.98537	0.99292	1.1726	0.99577	1.0665
216.96	0.92316	1.0162	0.90461	1.0995	1.0234	1.0251	0.94757	1.0272	0.47165	0.95571	0.99459	0.65836	0.92441	1.0174	0.95067	0.99368	0.94174	0.99904	0.96295	0.85946	1.0276	1.1508	0.31365	0.9276	0.97139	0.82364	0.87907	1.1226	1.0769	1.172	1.1744	1.024	1.107	1.2505	1.1068	0.95871
217.19	0.84392	0.99619	0.86411	0.65122	0.86956	1.1129	0.95467	1.0071	0.48018	0.95347	0.89085	0.48266	0.93584	1.172	0.88707	0.60477	0.88555	0.98003	0.9142	0.87753	0.92717	0.81608	0.38713	0.86414	0.89783	0.86005	0.9179	1.034	1.0532	1.1295	1.1046	0.99884	0.93256	1.1537	0.99748	0.81509
217.35	0.84888	0.97579	0.75268	3.3062	0.84786	0.97286	0.82941	0.96533	0.43527	0.86679	0.88802	0.38931	0.9934	0.8941	0.85506	0.19607	0.86266	0.90539	0.89755	0.80099	0.89639	1.374	0.37894	0.81883	0.91132	0.79883	0.82238	1.0083	1.083	1.2057	1.0226	0.95497	1.0172	1.1914	0.91684	0.84159
217.71	0.8303	0.90123	0.71592	1.3967	0.85445	1.0711	0.80843	0.98008	0.44954	0.8567	0.96801	0.5954	0.97371	1.0223	0.88994	1.1881	0.8572	0.89594	0.90777	0.80157	0.85054	0.92577	0.29042	0.77722	0.8854	0.88278	0.7089	0.99795	1.0806	1.2039	1.011	0.94371	0.95522	1.1374	0.96002	0.77154
217.91	0.9739	0.90523	0.69031	0.33504	0.86322	0.96222	0.78116	0.92427	0.55218	0.87282	0.90543	0.69306	0.89591	0.88543	0.88855	0.8285	0.92083	0.91962	0.92959	0.81533	0.95194	0.92581	0.70561	0.87398	0.96818	0.90483	0.95831	1.1196	0.99611	1.0905	1.0808	1.0671	1.1078	1.249	1.1227	0.95019
218.13	0.88597	0.86362	0.70632	1.2658	0.82688	1.0849	0.78639	1.0241	0.45639	0.80946	0.86872	0.24333	0.90238	0.94202	0.7452	0.80357	0.89861	0.9008	0.86001	0.78964	0.85907	1.08	0.34395	0.83427	1.0105	0.88663	1.0006	0.96714	1.0152	1.1444	1.0851	0.93104	1.0515	0.87602	0.98923	0.056902
218.35	0.93153	0.93803	0.88478	0.69743	0.94728	0.9481	0.82542	0.97686	0.42699	0.77697	0.81855	0.21083	0.83806	0.84968	0.78785	1.8917	0.84093	0.84718	0.81104	0.88225	0.91764	0.57177	0.31597	0.84443	0.89271	0.85218	0.77093	1.0651	0.98272	1.1244	0.94866	0.95088	0.96592	1.2628	0.96367	0.87326
218.68	0.95214	0.99265	0.99389	1.3329	1.0892	0.93048	0.82908	1.088	0.44313	0.79606	0.85259	0.70864	0.86008	0.84187	0.93211	1.2083	0.91889	1.0321	0.88253	0.83554	1.0111	0.57909	0.26342	0.85347	0.91511	0.71936	0.77495	1.0201	1.0166	1.2699	1.0427	0.96076	0.97055	1.1572	0.9964	0.92822
218.85	1.1009	1.0385	1.2984	2.026	1.2847	1.0718	0.89363	1.1567	0.48444	0.8637	0.84138	0.3253	0.76294	1.0161	0.97634	1.5256	0.88011	1.2166	0.91607	1.0014	1.1812	0.53531	0.9361	1.0552	1.0344	0.76509	0.89306	1.1685	1.1218	1.3183	1.2588	1.0759	1.1443	1.4645	1.2072	1.0009
219.06	0.85295	0.8499	1.0967	0.90289	1.1287	1.0309	0.78674	1.1829	0.57678	0.84048	0.76976	0.21325	0.71761	0.91228	1.0144	0.72271	0.83292	1.1017	0.99906	0.83505	1.1513	0.69957	0.29241	0.98606	0.0015197	0.83768	0.88139	1.0521	0.99032	1.2653	1.3293	0.98438	0.001789	1.3527	1.1312	0.85777
219.28	0.94979	0.88324	1.1955	0.14292	1.1748	0.89677	0.80323	1.0727	0.4958	1.0231	0.95533	0.27664	0.88288	0.90253	0.95678	1.2547	0.89565	1.0464	0.90165	0.86692	1.151	0.52559	1.2536	1.0954	1.0878	0.79114	0.86171	1.1652	1.1471	1.3497	1.3192	1.1283	1.2163	1.3401	1.2044	1.0473
219.46	1.0612	1.3031	1.0361	1.0751	1.1263	0.95667	0.8213	1.1793	0.53652	0.99981	0.88945	1.0416	0.86598	1.0358	0.96192	1.301	0.94683	1.1859	0.96591	1.0355	1.286	0.44812	0.2408	1.1722	1.0989	0.761	1.0205	1.2828	1.1729	1.3276	1.5225	1.1879	1.3421	1.4489	1.3949	1.1186
219.62	0.91467	0.98497	0.97844	1.6795	0.99308	1.1189	0.8896	1.0347	0.46058	1.0058	0.9812	0.28847	0.98299	1.0905	0.97918	1.5875	0.95033	1.003	0.9992	0.88239	1.0143	1.049	0.39809	0.90377	0.95142	0.87696	0.88348	1.0923	1.0705	1.3035	1.1236	0.98322	1.0472	1.1478	1.0322	0.85538
219.93	0.9181	0.96814	1.0129	0.66588	1.1091	1.1769	0.86579	0.98534	0.43106	1.0004	1.0629	0.18902	0.9526	1.1278	0.88392	0.70833	0.85961	0.92329	0.89811	0.90239	1.0146	0.61103	0.29868	0.86738	0.98508	0.89974	0.88313	0.98901	0.55204	1.2874	1.1228	0.92956	1.0438	1.157	0.95105	0.72679
220.15	0.88259	0.96569	0.72988	0.82429	0.81177	1.0314	0.85814	0.93796	0.41756	0.88337	0.83112	0.22203	1.0168	0.9362	0.88571	0.58562	0.88058	0.87366	0.89756	0.83642	0.94666	0.75747	0.33043	0.86756	0.91493	0.91009	0.88934	1.0484	1.093	1.3515	1.0166	0.9989	1.0091	1.0929	0.9812	0.72915
220.31	0.86583	0.98295	0.79096	0.72384	0.95024	1.2243	0.85376	0.94623	0.40811	0.84763	1.011	0.27682	1.005	1.0769	0.86461	0.84023	0.91204	0.8739	0.91018	0.83491	0.85245	0.71211	0.40414	0.8253	0.98313	0.97607	0.87188	0.97046	0.93321	1.0939	1.0474	0.87473	0.88739	1.0798	0.8825	0.57843
220.62	0.87265	0.96484	0.86551	1.8671	0.92598	0.97958	0.87842	1.0674	0.47037	0.82713	0.87249	0.9705	0.9512	0.99319	1.0077	2.2126	0.89833	1.0446	0.97405	0.82047	1.0177	0.82117	0.34605	0.92433	1.043	0.89738	0.94019	1.0672	1.0825	1.2498	1.2171	1.0006	1.1247	1.2287	1.0329	0.85914
220.78	0.93604	1.0292	1.0091	0.73112	0.090497	1.0006	0.9699	0.9822	0.46386	0.903	0.107	0.21802	0.99524	0.90397	0.96432	0.55177	0.9096	0.90271	0.92533	1.0242	0.85941	0.7679	0.24513	0.68703	1.0057	0.95487	0.65593	1.0714	1.0603	1.1647	1.1285	0.96167	1.0356	1.2863	0.99109	0.76215
221.09	0.8053	1.0512	0.91006	0.55257	0.90916	1.0222	0.982	0.96528	0.22842	0.90684	0.92926	0.44549	0.98247	0.898	0.84254	0.42855	0.87592	0.83372	0.43922	0.84582	0.85304	1.1006	0.32302	0.81529	0.96908	0.90578	0.85596	0.99935	1.0508	1.1796	1.0131	0.92557	0.92597	1.0519	0.94549	0.78781
221.45	0.89711	0.98748	1.0323	0.71235	1.1709	1.1094	0.88285	1.0927	0.54877	0.8805	0.95212	0.32686	0.90762	0.99112	0.98789	0.67471	0.9092	1.0009	0.89936	0.8492	1.0094	1.5406	0.41388	0.95699	1.0822	0.92449	0.97257	1.0416	1.0927	1.0425	1.1004	0.99872	1.1523	1.1642	1.0735	0.82137
221.78	0.92348	0.9476	0.9501	0.45229	0.90738	1.0799	0.8682	0.91803	0.41241	0.90696	0.83981	0.30379	0.97823	0.97441	0.77602	0.42266	0.86863	0.85118	0.70445	0.91547	1.0358	1.2424	0.2407	0.96282	0.94735	1.0859	0.86661	1.0577	1.1161	1.1067	1.1815	1.0323	1.0961	1.2515	1.0999	0.94875
221.95	0.88945	0.94307	0.98211	0.22596	1.0773	1.1418	0.85112	0.98783	0.55161	0.98414	0.97298	2.0614	0.89818	1.0126	0.91343	1.5244	0.89351	0.93458	0.93773	0.9006	1.034	0.64751	0.44402	0.73551	1.0771	0.99284	0.69679	1.013	1.0412	1.215	1.2103	1.0541	1.1465	1.1967	1.1095	0.88706
222.12	0.94988	1.0838	0.95549	1.0562	1.0315	0.97874	0.92551	1.0374	0.48123	0.81001	0.88736	0.47651	0.90818	0.95554	0.85294	0.51778	0.824	0.88851	0.90607	0.90377	0.88731	1.0198	0.34725	0.79832	0.99601	0.89492	0.79059	1.07	1.0076	1.2731	1.0902	0.97869	1.0849	1.1878	0.9814	0.8323
222.43	0.97044	0.90707	0.96563	2.0187	1.0131	1.125	0.85596	0.97485	0.45882	0.95701	0.95683	0.89416	0.96872	1.0181	0.83433	0.94386	0.84425	0.89951	0.89065	0.8346	0.95331	1.0201	0.29766	0.77168	0.97613	0.91491	0.74002	1.0959	1.078	1.2096	1.1461	1.0197	1.08	1.1438	1.0507	0.89705
222.87	0.96897	0.88804	1.0737	1.9895	0.97914	1.0698	0.82422	1.0924	0.53238	1.0316	0.89255	0.31416	0.94069	1.078	1.0228	2.0686	0.93338	1.057	1.0271	0.92438	1.0908	0.95613	0.27473	0.98818	0.97466	0.78604	0.82503	1.0911	1.0872	1.437	1.247	1.0527	1.0853	1.2276	1.0808	0.98276
223.1	0.90701	0.90864	0.81585	0.8442	1.1827	1.059	0.84897	1.041	0.48493	0.78291	1.0721	0.27325	0.90317	0.87133	0.76089	0.75051	0.85266	0.91982	0.90731	0.83747	0.92574	0.72322	0.36369	0.87885	0.88383	0.85913	0.81041	0.97755	0.92786	1.0777	0.90962	0.93684	0.87639	1.2097	0.90287	0.78832
223.34	0.92856	0.89503	1.048	1.3482	1.0726	1.1402	0.83397	1.0402	0.49549	0.96377	0.94155	0.77973	0.90284	1.059	0.82222	0.91187	0.89206	1.0442	0.95437	0.87473	1.1257	0.69609	0.36111	0.99082	1.0787	0.84458	0.90574	1.0185	0.99575	1.1992	1.177	0.97743	1.0685	1.2508	1.0794	0.89145
223.54	0.86278	1.0425	0.82558	0.65511	0.94078	1.1122	0.95062	1.0198	0.49197	0.86772	0.8987	0.21235	0.93739	0.94395	0.87013	0.59479	0.92695	0.93008	0.97237	0.91824	0.91144	0.97195	0.30908	0.78493	0.87851	0.85172	0.78222	1.0331	0.90941	1.2161	0.94829	0.95601	0.93323	1.0931	0.9664	0.73502
223.78	0.90447	0.88184	0.94255	1.3639	0.96127	0.84488	0.8294	0.98995	0.50254	1.0147	0.89882	0.86812	0.98384	0.87276	1.0015	1.7075	1.0023	1.0104	1.0015	0.88885	1.0506	0.91954	0.30452	0.93118	0.98081	0.81618	0.88853	1.1206	1.0602	1.3167	1.1593	1.0207	1.0699	1.2898	1.0738	0.80998
223.96	0.90572	0.94073	1.0169	1.5388	1.0663	1.2437	0.81665	0.98691	0.48096	1.0625	1.0758	0.25171	1.1797	1.1839	0.85435	0.85594	0.96585	0.95992	0.9642	0.79647	0.89575	0.7871	0.36941	0.87637	0.99182	0.90977	0.92059	1.0839	1.0623	1.2028	1.0609	0.98357	1.0476	1.1261	0.97586	0.91211
224.27	0.876	0.95768	0.80996	1.6249	0.91845	1.0459	0.93456	1.1939	0.52372	0.85086	0.90582	0.56984	1.0378	0.99569	0.91768	1.9831	0.92997	1.0566	1.0105	0.92086	0.88335	1.2891	0.75717	0.82308	1.0276	1.0034	0.85502	1.0521	1.0995	1.2301	1.178	0.97887	1.0657	1.134	1.0248	0.82768
224.55	0.84971	0.99027	0.84852	0.25611	0.92755	1.1279	0.89815	0.93232	0.4689	0.87976	0.94935	0.32662	1.11	0.91305	0.80374	0.17348	0.93331	0.83018	0.95989	0.80387	0.81669	1.2549	0.39867	0.75058	0.93992	0.85482	0.93686	1.0069	0.91972	1.258	0.95842	0.92835	0.9832	1.0433	0.8764	0.82298
224.79	0.79639	0.95892	0.74277	0.94581	0.86405	1.0291	0.87485	0.99253	0.46032	0.80091	0.87582	0.26373	1.1127	0.87761	0.84993	0.42098	0.90792	0.88304	0.95327	0.74767	0.78732	1.1676	0.3786	0.74174	0.88485	0.93828	0.83679	0.9483	0.89903	1.0505	0.93238	0.84345	0.89507	1.0546	0.82646	0.86456
225.26	0.82262	1.0296	0.86467	1.4422	1.0242	1.1139	0.90259	0.97503	0.45995	0.80501	0.94489	0.69414	1.0033	0.85412	0.96436	1.4979	0.83135	0.80427	0.92324	0.77738	0.76097	1.1741	0.75106	0.73026	0.91718	0.97103	0.85712	0.89537	0.88987	1.0138	0.94135	0.8381	0.87071	1.06	0.81335	0.82858
225.42	0.85736	1.0652	0.8881	1.1036	1.0096	1.1292	0.93258	0.92594	0.46368	0.84523	0.93279	0.94229	1.0434	0.89049	0.91737	1.4138	0.8576	0.80193	0.92644	1.0875	0.80839	1.5142	0.44144	0.73691	0.9088	0.94848	0.81385	0.92959	0.90163	1.1197	0.91271	0.86483	0.87549	1.0697	0.81456	0.76498
225.6	0.86542	0.94264	0.86443	0.60817	1.0255	1.061	0.82965	0.94742	0.3996	0.82229	0.91546	0.18967	0.86514	0.811	0.8641	0.43864	0.80904	0.7687	0.8649	0.81036	0.81278	0.78585	0.43106	0.80707	0.87769	0.78634	0.70027	0.88589	0.92168	1.2442	0.92522	0.84174	0.87608	0.98737	0.81267	0.66953
225.83	0.90071	0.93464	0.91105	0.50832	0.87748	1.0666	0.84308	1.0629	0.48294	0.82599	0.77783	0.18342	0.87642	0.89466	0.86933	0.33502	0.86141	0.90898	0.93056	0.85751	0.90604	0.81756	0.24909	0.77568	0.91532	0.81156	0.73367	1.0091	1.0294	1.2884	1.1981	0.95466	0.98712	1.1229	0.94598	0.82965
226.02	0.85551	1.0362	0.95516	0.28419	1.0696	0.44032	0.94907	1.0371	0.44367	0.82471	0.85852	0.15971	0.84002	0.38238	0.80681	1.6222	0.8347	0.86547	0.8667	0.92118	0.8179	0.82505	0.76612	0.73453	0.94755	0.80169	0.6684	0.91596	0.89111	1.4031	0.90369	0.85332	0.90962	1.1836	0.83583	0.67963
226.22	0.95459	1.1725	1.025	1.2525	1.1595	1.1728	1.1768	1.1854	0.48527	0.85501	0.86857	0.73692	0.81617	0.93525	0.8433	1.0034	0.81457	0.93448	0.83759	1.1588	0.96661	0.72919	0.26602	0.76608	0.80576	0.75439	0.61904	1.0169	0.92906	1.3162	0.94546	0.98201	0.89066	1.1763	1.0029	0.79949
226.79	0.94572	1.2236	1.2398	1.5977	1.1957	1.2111	1.2195	1.2491	0.50523	1.0804	1.0541	0.62766	1.1358	1.1322	1.0484	0.5739	0.97227	1.1015	1.0616	1.0349	0.9911	0.92062	0.33321	0.86872	0.94076	0.8419	0.87284	0.98599	0.99546	1.1547	1.0998	0.93949	0.93388	1.0623	0.95317	0.87056
227.09	1.0426	1.2449	1.124	0.53488	1.1028	0.91383	1.3661	1.0302	0.42704	0.95838	0.93889	2.9295	0.96029	0.86604	0.93936	0.24568	0.90246	1.0595	0.83468	1.2785	1.0095	1.26	0.38962	0.86143	1.071	0.93738	0.93258	1.1389	0.056161	1.4271	1.1371	1.0882	1.2545	1.2067	1.1151	0.93016
227.25	0.99449	0.99849	1.2272	2.0419	1.1415	1.1366	0.99802	0.98676	0.43523	0.92923	0.93494	0.59228	0.98233	1.1328	0.92843	1.5423	0.9188	1.0056	0.91876	0.9699	1.0471	0.91983	0.3274	0.96715	0.88131	0.77563	0.88547	1.1406	1.0997	1.3198	1.1391	1.0796	1.0292	1.1924	1.0688	0.89789
227.52	0.95233	1.0994	1.2183	0.64937	1.3265	0.93056	1.0338	1.1076	0.49852	0.98449	1.0943	0.33176	0.94661	0.77198	0.91717	0.38696	0.87558	0.93441	0.9698	0.97489	0.91001	0.83562	0.34325	0.88248	0.91852	0.84418	0.8268	0.95182	0.94221	1.2101	0.91115	0.88864	0.97866	1.1091	0.90799	0.71988
227.84	0.98325	1.0462	1.1569	1.4615	0.3812	1.1024	0.99481	1.1457	0.56301	1.0242	0.32121	1.5963	0.86796	1.0294	0.96912	1.3887	0.92409	1.0752	0.99249	1.0411	1.1089	0.94182	0.52307	1.0937	1.0356	0.8931	0.94128	1.0733	1.0828	1.1547	1.258	1.0473	1.1537	1.3113	1.1361	0.91402
228.26	0.96623	1.9353	1.0648	2.082	1.0196	1.1796	2.3098	1.1374	0.51148	1.0221	0.96852	0.81438	0.9506	1.0947	0.95282	1.7914	0.90016	1.0522	1.0172	1.5523	1.0154	1.1634	0.37782	0.90209	0.94992	0.83165	0.88504	0.97589	1.0335	1.3034	1.119	0.98142	1.0165	1.0084	0.98865	0.57031
228.67	0.91499	0.89953	0.85043	0.73293	1.0635	1.0695	0.92843	1.1315	0.51233	0.90222	0.97066	0.1727	0.94353	0.93854	0.88537	0.32593	0.93226	1.024	0.95254	0.8757	1.0117	0.72602	0.27049	0.92803	1.002	0.85189	0.87542	1.0531	1.0356	1.2109	1.2145	0.99868	1.0009	1.2054	0.99766	0.83725
228.92	0.84063	0.93992	0.88671	0.17259	0.95421	0.42522	0.87663	1.1784	0.52292	0.79514	0.84778	0.19868	0.89147	0.29449	0.99834	1.0317	0.98747	0.97163	0.99642	0.86389	0.83417	1.2015	0.32047	0.75439	0.91734	0.78948	0.69195	0.98516	0.971	1.2158	0.96076	0.9339	0.90107	1.006	0.86556	0.84894
229.1	0.87518	0.97258	0.97771	1.1452	0.99269	1.1299	0.87041	0.9923	0.48652	0.87089	0.88806	0.53373	0.97213	0.97936	0.81824	0.32102	0.84736	0.85188	0.91561	0.82484	0.89692	0.57433	1.3744	0.84757	0.84636	0.8355	0.81852	0.99586	1.0264	1.4401	1.1096	0.97399	0.89009	1.053	0.95317	0.71079
229.38	0.81702	1.0101	0.79021	0.96811	0.97644	1.1405	0.87207	0.94223	0.42746	0.80997	0.92494	0.67895	0.99707	0.94223	0.80515	0.39791	0.83465	0.86674	0.9793	0.76521	0.81139	1.3268	0.42799	0.77904	0.88101	0.96617	0.83719	0.83175	0.91448	1.2673	0.94156	0.87043	0.89779	0.90072	0.81216	0.66943
229.65	0.8597	0.93358	0.76939	0.12189	0.90845	0.66885	0.84217	0.935	0.40411	0.86874	0.97305	0.31581	1.0731	0.56606	0.87357	0.57274	0.88673	0.8278	0.8824	0.76315	0.78833	1.1024	0.26538	0.76886	0.9168	0.92469	0.78701	0.97005	0.84726	1.2223	0.96859	0.84618	0.91783	1.0557	0.86718	0.72918
229.94	1.0266	0.95558	1.0508	0.77949	1.0868	1.0993	0.89082	0.97062	0.48005	0.9689	0.9564	0.32911	1.0165	1.0712	0.90175	0.49693	1.0052	1.0296	0.92519	0.89269	1.0632	0.45621	0.29585	0.85304	0.86869	0.8412	0.90657	1.1482	1.0779	1.2438	1.0891	1.1386	1.0522	1.2428	1.2201	0.38095
230.35	0.94142	0.95675	0.91606	1.1893	1.087	1.077	0.91819	1.088	0.43798	0.92637	0.98688	0.38094	0.9917	0.87243	0.90674	1.0404	0.89928	0.93566	0.86717	0.98327	0.90732	0.72	0.30329	0.81447	0.96566	0.89256	0.84871	0.94979	1.0062	1.0981	1.012	0.92508	0.98554	1.2073	0.93757	0.81073
230.73	0.78794	0.91232	0.89787	1.0293	0.94312	1.0131	0.90172	0.97768	0.43774	0.87277	0.90854	0.16147	0.92434	0.85738	0.84514	0.66329	0.83919	0.84136	0.92335	0.87748	0.87957	1.0161	0.23325	0.80113	0.86933	0.89374	0.77921	0.98724	0.95208	1.1581	1.0382	0.90848	0.86877	1.261	0.86651	0.71294
230.95	0.8655	0.98349	0.91014	1.4667	1.0349	1.1091	0.94103	0.94697	0.42741	0.9051	1.0125	0.37167	0.92936	1.0109	0.86904	1.2758	0.87167	0.87341	0.95679	0.85991	0.84796	1.2573	0.41456	0.83948	0.9691	0.93267	0.87643	0.96218	0.9654	1.0501	0.98856	0.86085	0.95631	1.0871	0.84623	0.69735
231.17	0.52572	0.9237	0.86578	0.77834	0.97098	1.2201	0.8325	0.96794	0.45208	0.93303	0.96016	0.48301	1.0622	1.1365	0.83854	0.3429	0.95083	0.88303	0.90131	0.80112	0.89945	1.0753	0.34344	0.86294	0.93599	0.9146	0.93506	1.0325	1.1026	1.0876	1.0967	0.98331	1.0543	1.1015	1.0019	0.77201
231.45	0.90387	1.2627	0.82326	2.0149	0.99778	1.0391	1.2695	1.0528	0.51773	0.96198	1.0022	1.0765	1.1053	0.93774	1.08	2.4002	0.97378	0.94162	0.95001	0.96733	0.87286	0.75564	0.97192	0.83279	0.93406	0.95228	0.82742	1.0323	1.0117	1.1617	1.0143	0.98892	0.99096	0.90579	0.96241	0.88124
232.71	0.88485	0.99684	0.83738	1.1735	0.97987	1.0332	0.84552	1.0323	0.44473	0.7821	0.91394	0.76492	0.96631	0.93702	0.902	0.78965	0.90332	0.93891	0.90748	0.8328	0.94548	1.0249	0.56851	0.80467	0.94113	0.95835	0.876	1.0254	1.0619	1.2645	1.0835	0.98959	0.98769	1.126	0.99975	0.83782
232.86	0.85533	0.92683	0.82532	0.88666	0.94598	1.1787	0.77882	1.0213	0.5096	0.86307	0.89259	0.27101	0.90468	0.95795	0.80221	0.50407	0.84827	0.87202	0.90128	0.80636	0.89498	0.85563	0.37675	0.8498	0.88813	0.8562	0.82726	1.0423	0.87896	1.2718	1.0342	0.98785	0.94252	1.0802	0.99861	0.76026
233.3	0.88517	0.91108	0.89641	1.962	0.99204	1.1912	0.83499	1.1011	0.51087	0.84143	0.82386	0.60265	0.87036	1.017	0.85174	1.2929	0.84113	1.0033	0.92735	0.80607	0.9708	0.82305	0.50739	0.87305	0.85528	0.7688	0.80269	1.0534	1.0391	1.2325	1.0076	0.98382	0.92023	1.208	0.98918	0.60535
233.62	0.95633	1.0674	1.0303	0.93551	1.0684	1.1542	1.0193	1.0242	0.48117	0.97499	0.9455	0.56441	0.9262	1.056	0.92371	0.8757	0.91214	0.981	0.93956	0.96691	1.0679	0.95622	0.53558	0.98231	0.73767	0.8833	0.94908	1.0887	1.1186	1.2667	1.1751	1.1114	0.99789	1.0921	1.1394	0.64831
233.95	0.86877	1.0726	0.90645	1.3856	0.99337	0.97683	1.0231	0.89774	0.41801	0.84605	0.90863	0.7508	0.91961	0.82628	0.92	1.0461	0.89079	0.84235	0.86027	0.94128	0.82017	1.0812	0.47592	0.81485	0.97711	0.90118	0.85897	1.0226	1.0102	1.115	1.0176	0.93864	1.0081	1.0603	0.92477	0.84951
234.21	0.95678	1.0426	0.88772	0.82643	1.0739	1.1729	1.0415	1.0261	0.41123	0.8326	0.9904	0.18563	0.92292	0.96532	0.85994	0.47622	0.84787	0.8613	0.88699	0.96849	0.78957	1.2645	0.26551	0.73766	0.98127	0.88471	0.68414	1.0072	1.0366	1.2253	1.0303	0.91432	0.97621	1.1502	0.89002	0.64843
234.43	0.81226	0.94124	0.75502	1.399	0.84067	1.0468	0.82078	0.91448	0.46537	0.88413	0.88731	0.25256	0.93972	0.91113	0.83624	1.5523	0.86913	0.84368	0.92411	0.81198	0.86617	1.1568	0.35269	0.8192	0.95225	0.90186	0.8395	1.0254	1.0295	1.2486	1.0958	0.92849	0.96736	1.0943	0.95542	0.79553
234.63	0.84116	0.79954	0.73881	0.37802	0.8557	0.99842	0.7447	0.97832	0.52546	0.84466	0.84373	0.2459	0.94383	0.91613	0.83096	0.38177	0.92367	0.88371	0.91724	0.73109	0.90274	0.90104	0.28503	0.84644	0.93266	0.84199	0.88823	1.0235	0.95861	1.3573	1.0656	1.0225	1.0543	1.0515	0.95994	0.60073
234.83	0.87666	0.89356	0.83385	0.27768	1.0029	0.46394	0.82352	0.88618	0.40618	0.86017	0.96377	0.36971	0.95545	0.39796	0.91748	0.66864	0.93991	0.78595	0.78509	0.79811	0.90917	1.1623	0.26072	0.81349	1.009	0.88543	0.74175	1.0928	1.1619	1.1124	1.0371	1.0298	1.114	1.2099	1.0433	1.017
235.08	0.92323	1.1925	0.89383	0.52653	0.94579	1.1094	1.1824	0.98127	0.43978	0.8656	0.83587	0.43685	0.88882	0.99008	0.84569	1.1193	0.86722	0.91564	0.87328	1.0348	0.97292	2.2187	0.36037	0.89498	0.94685	0.9544	0.86717	1.0904	1.0127	1.3286	1.062	1.0025	1.0017	1.3048	1.1169	0.91339
235.55	1.0849	1.075	0.92956	0.58398	1.0206	0.97029	1.1465	0.96153	0.43157	0.87092	0.85998	0.43907	0.87373	0.93332	0.84234	0.91413	0.86354	0.91797	0.84065	1.1234	1.0339	1.4927	0.31289	0.90181	0.97783	0.90942	0.87067	1.1291	1.0739	1.1815	1.2079	1.0355	1.0766	1.2673	1.1425	0.94094
235.98	0.91322	0.98684	1.0818	1.7727	1.1847	1.1303	0.856	0.99551	0.4631	0.90837	0.97325	0.42754	0.91154	0.95328	0.9136	1.4008	0.84534	0.85633	0.85464	0.8318	0.90694	1.1113	0.3417	0.85651	1.0005	0.89166	0.80405	1.0455	0.86945	1.1624	1.0751	0.92691	1.0676	1.1215	1.0177	0.69618
236.14	0.96893	0.96192	1.0424	1.13	1.0222	0.99732	0.99765	1.0011	0.46561	0.89155	0.88198	0.43395	0.88504	0.86216	0.88433	1.7223	0.85074	0.93195	0.93727	1.0265	0.98275	0.70689	0.36119	0.90687	0.94329	0.80041	0.74328	1.1271	1.0852	1.2084	1.2811	1.0782	1.0411	1.047	1.1084	0.95563
236.33	1.0355	0.99976	1.1569	1.5054	1.2759	1.0985	0.9015	1.2404	0.41032	0.9108	0.89808	0.99579	0.83896	0.94117	1.0037	0.85734	0.88346	1.1275	0.7708	0.99163	1.136	0.8874	0.42481	1.0545	1.0393	0.82538	0.87653	1.0987	1.0484	1.1999	1.2771	1.0474	1.0654	1.4259	1.1175	0.92904
236.84	0.97301	0.92949	1.2906	0.67438	1.1437	1.0793	0.90455	1.1205	0.44181	0.99924	0.88571	0.98009	0.84785	0.95691	0.95547	0.75692	0.85732	1.0313	0.84762	1.0038	1.1142	0.76277	0.29417	0.94837	1.0045	0.74957	0.7989	1.1555	1.1	1.4506	1.2035	1.0785	1.1866	1.3346	1.182	0.7974
237.19	0.91524	0.94474	1.0435	1.2437	1.1261	0.99514	0.94048	1.1286	0.4632	0.86625	0.91319	0.1802	0.85554	0.81928	0.92187	1.0594	0.87089	0.96795	0.84409	0.96122	0.99873	0.77587	0.52531	0.89825	1.0011	0.82913	0.88874	1.0651	1.1065	1.2228	1.129	1.0175	1.0816	1.3341	1.087	0.97574
237.37	1.013	0.9865	0.91568	1.2307	1.0311	1.0228	0.97743	1.0356	0.4492	0.86274	0.865	0.43733	0.84661	0.92358	0.93088	1.2967	0.906	0.97974	0.86635	1.0394	1.1035	0.4198	0.28792	0.93862	1.0311	0.83328	0.75395	1.2717	1.2429	1.1605	1.3229	1.178	1.2735	1.3848	1.3078	1.2062
237.58	0.91587	1.1482	0.77462	0.46139	0.93756	1.0674	1.1364	0.92652	0.45417	0.82329	0.97634	0.18901	0.96458	0.95773	0.84774	0.23588	0.91951	0.90171	0.91856	0.9649	0.91891	0.71743	0.24307	0.88548	0.9504	0.77598	0.84683	1.0932	1.0685	1.2253	1.0956	1.0265	1.0492	1.1851	1.0105	0.87253
237.74	0.99076	1.0312	0.69165	1.5741	0.81281	1.0992	1.0458	1.0477	0.46424	0.77671	0.851	0.56335	0.91827	0.98699	0.92603	0.92384	0.93762	1.036	0.97598	1.0197	0.93728	0.96672	0.28585	0.91579	0.97679	0.89853	0.84624	1.1119	1.1717	1.3246	1.2474	1.0841	1.1501	1.1964	1.0806	0.5114
238.02	0.88807	0.9332	0.85638	1.0399	0.64827	0.97734	0.8855	1.0281	0.51303	0.90638	0.67664	0.58951	0.8893	0.89303	0.94199	1.2894	0.87814	0.93301	1.041	0.8671	1.0576	0.71197	0.27128	0.93078	0.86669	0.78909	0.73725	1.1056	1.0043	1.4319	0.99606	1.0151	0.93565	1.2593	0.99639	0.83106
238.36	0.95481	0.94927	0.9178	1.1148	1.0121	0.98751	0.8648	1.0276	0.44938	0.85249	0.85707	0.42249	0.82072	0.87567	0.93335	1.2157	0.89292	1.0121	0.87584	0.94487	1.0369	0.96208	0.2416	1.0081	1.032	0.83479	0.87413	1.1388	1.1529	1.1522	1.2268	1.0724	1.1232	1.2316	1.0813	0.5706
238.54	0.96115	1.0019	0.82294	0.60688	0.69513	0.99556	0.94707	1.0384	0.48595	0.86963	0.53413	1.1419	0.84883	0.90938	1.0174	0.85018	0.93827	1.0533	0.91936	0.98131	1.1416	0.69587	0.2791	0.99335	1.0105	0.87167	0.84075	1.1719	1.1894	1.2297	1.3639	1.1041	1.2174	1.2998	1.2616	0.99297
238.75	0.98415	0.89978	0.91051	1.0329	0.87179	0.9493	0.93009	1.0492	0.50679	0.86681	0.72324	0.52003	0.817	0.88629	0.98815	1.213	0.91219	1.0769	0.83784	1.0036	1.0436	0.69635	0.52338	0.91394	1.0349	0.86338	0.76023	1.1511	1.1278	1.2832	1.2116	1.1129	1.1596	1.4875	1.1744	0.93621
238.97	1.1462	1.0162	0.87138	0.7533	0.97049	0.71413	0.97488	1.002	0.54233	0.88677	0.91865	0.52845	0.85099	0.68657	0.96709	0.66673	0.90629	0.99852	0.98944	1.054	1.0573	0.99723	0.2683	0.94561	1.0382	0.93137	0.82413	1.175	1.2117	1.3607	1.2895	1.1796	1.2993	1.2797	1.1713	0.92019
239.29	0.95246	1.0199	0.79498	0.66657	0.48323	0.96795	1.0219	0.96131	0.42816	0.78917	0.42401	0.21593	0.84713	0.82872	0.9203	0.62282	0.87942	0.94362	0.93161	0.97319	0.99822	1.1065	0.31349	0.91839	0.99379	0.85793	0.79836	1.1006	1.0902	1.2059	1.1072	1.0019	1.0592	1.388	1.0155	0.91336
239.58	1.0338	1.055	0.93056	0.98416	1.0492	0.9935	1.0808	1.0752	0.54809	0.91281	0.95334	0.55071	0.93318	1.0153	1.0452	0.74064	0.95943	1.182	0.99741	1.0906	1.0234	0.60517	0.21707	0.95117	1.0048	0.83861	0.92467	1.2747	1.1484	1.4283	1.2503	1.1893	1.1453	1.1872	1.2199	1.0412
239.74	1.0152	1.0725	0.90623	7.4038	1	1.0523	1.0568	1.0764	0.46888	0.84041	0.90642	0.2476	0.87616	0.91615	0.95033	0.57236	0.91563	1.0525	0.9217	1.016	1.011	1.1264	0.35277	1.0199	1.0823	0.9218	0.89874	1.1615	1.1167	1.2258	1.1754	1.034	1.0793	1.2239	1.1124	0.85284
239.91	0.84783	0.96606	0.87314	1.4292	0.99299	0.95037	0.90803	0.9038	0.45798	0.93631	0.9373	3.8525	0.97082	0.92367	0.85512	1.4965	0.9241	0.93535	0.872	0.89496	0.8825	1.4241	0.9132	1.0968	1.0515	1.0222	1.1146	1.1219	1.1144	1.2408	1.1879	1.053	1.0846	1.1566	1.0752	0.85042
240.12	0.9371	0.90162	0.98044	0.83101	0.97014	1.1202	0.85561	0.94097	0.47351	1.0281	0.96661	0.36361	1.0453	1.1289	0.91204	0.62101	0.92925	0.99665	0.9599	0.87049	0.97907	1.1908	0.24877	0.89008	1.0325	0.8959	0.94521	1.1477	1.1459	1.43	1.3387	1.1683	1.2115	1.2533	1.2493	0.854
240.34	0.86523	0.99053	0.86424	1.4869	0.93545	1.1166	0.88028	0.87307	0.37312	0.83698	0.92858	0.2067	0.91034	0.98515	0.78495	1.2879	0.85106	0.82977	0.81929	0.86397	0.8938	1.446	0.47323	0.82944	0.96904	0.90947	0.8214	1.0448	1.0697	1.148	1.0672	1.0025	1.0216	1.1485	0.95497	0.13112
240.68	0.88405	0.93579	0.84877	0.91466	0.94349	0.91214	0.89596	0.97825	0.49814	0.86013	0.88457	0.86711	0.93724	0.8042	0.87929	1.141	0.90599	0.92582	0.92535	0.85835	0.90343	1.1216	0.2935	0.79207	0.98698	0.95817	0.82895	1.1148	1.0894	1.1867	1.1704	1.0392	1.0554	1.263	1.0497	0.86095
240.91	0.87659	0.96281	0.080972	0.45624	0.10221	0.15586	0.80585	0.9806	0.50007	0.098209	0.10321	0.35156	0.2444	0.11796	0.95658	0.30442	0.94248	1.0077	1.0726	0.78132	0.88142	1.6755	0.44314	0.92775	1.0083	0.94302	1.0195	1.0334	1.034	1.342	0.97627	0.9919	1.0627	1.1524	0.9769	0.94636
241.43	0.96291	0.89392	1.0693	1.623	1.1237	1.0452	0.87824	1.1454	0.45552	0.81612	0.82061	0.66888	0.78648	0.8795	1.0418	1.6596	0.92444	1.0908	0.87785	0.95488	1.1026	1.146	0.47315	0.98818	1.0765	0.87495	0.89579	1.1358	1.1736	1.0568	1.2832	1.0964	1.1457	1.3863	1.1714	1.0226
241.74	0.99928	0.98125	1.0377	1.1845	1.1361	0.99009	0.9342	1.0406	0.4591	0.84571	0.88179	0.21967	0.83512	0.96908	0.88538	0.8206	0.89673	0.97711	0.89285	0.94322	1.0592	0.85778	0.36485	0.9866	0.97864	0.8454	0.9694	1.1754	1.1032	1.1686	1.21	1.0477	1.0339	1.2634	1.1274	0.87311
241.93	1.0373	1.0859	1.4154	2.2258	1.6716	1.1455	1.0278	0.94472	0.65293	1.0529	1.2503	1.14	0.88851	1.1176	1.0946	2.2063	0.93197	0.97648	1.258	1.1219	1.1881	0.72319	1.6083	1.1183	0.0015346	0.83104	1.0294	1.1418	0.98785	1.0599	1.1494	1.0464	0.0019059	1.2582	1.2238	1.0634
242.17	0.90553	0.94565	1.0912	1.2917	1.0453	0.74167	0.89647	1.1213	0.4513	0.96631	0.89415	0.30002	0.8985	0.72724	0.96399	0.70226	0.91418	1.1077	0.96932	0.88917	1.0704	0.83862	0.58423	0.9748	1.0382	0.85829	1.0013	1.1403	1.1123	1.2657	1.2588	1.0828	1.1725	1.2099	1.1335	0.90624
242.42	0.92153	0.93772	0.91027	1.2557	0.97805	0.95027	0.90539	1.0057	0.42002	0.92687	0.90622	0.54336	0.92658	0.91414	0.9626	1.2252	0.92549	0.98337	0.91099	0.90775	1.0358	0.64954	0.29853	0.91044	1.0014	0.88854	0.85702	1.1575	1.1626	1.1253	1.2522	1.1058	1.1581	1.2521	1.1744	1.0032
242.67	0.87756	0.90767	0.68893	0.48643	0.91513	1.044	0.905	0.94393	0.4467	0.80152	0.91505	0.2194	0.89818	0.89029	0.85184	0.15811	0.83909	0.84665	0.91093	0.89059	0.87444	0.54777	0.32929	0.79045	0.9334	0.90363	0.75577	1.075	0.94277	1.2009	0.96363	0.93427	0.9291	1.2187	0.94464	0.6934
242.93	0.7721	0.78893	0.64664	1.4956	0.79786	1.024	0.72858	0.89163	0.4349	0.89959	0.9752	0.23008	1.0017	0.99105	0.86258	0.97967	0.9198	0.90522	0.89659	0.71223	0.84627	1.2033	0.48876	0.83646	1.0745	0.94124	0.84286	1.0507	0.0027219	1.2183	1.1644	1.0324	1.1372	0.91458	1.0786	0.80361
243.17	0.84061	0.9029	0.59234	0.92794	0.80991	1.0557	0.82044	0.93652	0.43657	0.79903	0.87481	0.24777	0.92628	0.95513	0.77363	1.2257	0.9282	0.92001	0.85304	0.77126	0.95482	0.83786	0.56093	0.8837	1.0911	0.92568	0.94427	1.128	1.1105	1.2914	1.2148	1.0773	1.1911	1.2327	1.1141	0.78658
243.44	0.89616	0.77931	0.66236	0.63909	0.87191	1.063	0.79631	1.0316	0.57348	0.94032	0.86897	0.26768	0.87201	1.0476	0.90345	0.66496	0.97649	1.0691	0.94871	0.9297	1.1543	0.67387	0.24661	1.0369	0.97332	0.91743	1.0856	1.1455	1.2988	1.2568	1.41	1.2649	1.1059	1.3105	1.2496	0.061924
243.73	0.9185	0.84529	0.66273	1.5006	0.83301	1.0283	0.81504	1.0689	0.47206	0.73371	0.76484	0.37437	0.82986	0.9373	0.86678	0.89115	0.90764	1.0306	0.86809	0.92841	1.0243	0.67935	0.22755	0.98319	1.0102	0.8755	0.96154	1.1667	1.1383	1.1707	1.2021	1.0994	1.1289	1.2292	1.1099	0.50654
243.98	0.88779	0.91659	0.85932	0.10593	1.092	0.77821	0.87397	1.0659	0.45951	0.88357	0.91008	0.3522	0.827	0.66057	0.94628	1.106	0.91013	0.9694	0.90345	0.96777	1.0165	0.67035	0.39285	0.8864	0.92529	0.87304	0.76883	1.1232	1.1305	1.2793	1.0424	1.0498	1.0143	1.1924	1.0402	0.85021
244.14	0.89024	0.87621	0.7799	0.43796	1.0084	0.83564	0.8599	0.98391	0.43713	0.77858	0.89305	0.20735	0.80735	0.74291	0.90437	0.70587	0.87762	0.92101	0.84929	0.95423	1.0232	0.92041	0.2911	0.91584	0.94935	0.88999	0.88016	1.0832	0.98913	1.334	1.0249	1.0326	1.0459	1.1821	1.0934	0.77821
244.33	0.94646	0.87109	0.78798	1.6585	0.96187	1.0533	0.88013	1.1243	0.45485	0.83878	0.82917	0.55018	0.84711	1.0461	1.0139	1.6672	0.93579	1.1664	0.92548	1.026	1.2431	0.69987	0.35969	1.1176	1.0902	0.81038	0.92735	1.2314	1.2546	1.2581	1.4319	1.1644	1.2996	1.3329	1.2558	1.0053
244.58	1.0145	0.84168	1.2732	0.90963	1.0799	1.0201	0.8884	1.0508	0.45575	1.175	0.9202	1.1455	0.93484	1.1672	1.2764	1.2902	0.9999	1.2014	1.069	1.0195	1.266	0.57689	0.61254	0.89297	1.1225	0.92991	0.66448	1.213	1.1764	1.4745	1.3263	1.1763	1.2748	1.3477	1.3075	0.023084
244.86	1.0893	0.90006	1.3724	1.2167	1.2328	0.86537	0.9618	1.0446	0.47365	0.89734	0.88803	0.50566	0.81488	1.0442	1.0858	1.0779	1.0279	1.1514	0.95588	1.099	1.3529	1.0283	0.34757	1.1393	1.1251	0.79127	1.0547	1.2478	1.1817	1.2602	1.4376	1.2508	1.2826	1.2949	1.3373	1.0997
245.12	0.87063	0.87871	0.7935	1.3714	0.93244	0.96699	0.84673	0.98017	0.46285	0.83469	0.85397	0.42286	0.90266	0.91771	0.84887	1.0267	0.92724	0.98976	0.90862	0.901	1.0157	0.80241	0.29604	0.93655	1.0218	0.88099	0.90027	1.2222	1.0771	1.0755	1.2227	1.033	1.1352	1.213	1.0799	0.81462
245.38	0.93202	0.95922	0.75023	1.0328	0.91895	0.72304	0.97648	1.0522	0.47305	0.91576	0.96385	0.31614	0.99798	0.72481	0.95499	1.6511	1.0121	1.1829	1.0247	0.98637	1.108	0.70308	0.24733	0.99324	1.0226	0.91287	0.94206	1.2209	1.2577	1.3093	1.4032	1.2115	1.2745	1.0412	1.2415	0.87763
245.61	0.91825	0.84088	0.91645	0.40484	1.0306	1.0496	0.82312	0.93581	0.53758	0.98517	0.9289	0.1679	0.97702	1.0552	0.91505	0.46586	0.95748	0.96582	0.96456	0.93112	1.0662	0.70568	0.21474	0.96784	0.99815	0.88651	0.98311	1.3019	1.177	1.3265	1.2485	1.1695	1.2574	1.2181	1.2341	0.67676
245.77	0.85378	0.88047	0.77916	0.18948	0.96489	0.049202	0.85387	0.95769	0.44983	0.91277	0.91276	0.22011	0.96262	0.032835	0.87573	1.3054	0.92184	0.94786	0.89481	0.82294	0.90934	0.77561	0.46946	0.87521	0.95664	0.9206	0.86979	1.2227	1.1603	1.3725	1.1232	1.1405	1.1082	1.3235	1.105	0.87621
246.14	0.8755	0.9958	0.78782	0.38912	0.94798	1.2177	0.97432	0.88078	0.6693	0.99644	1.1146	0.3689	1.1572	1.2344	0.88352	0.46622	1.0184	0.92553	0.9807	0.89925	0.83771	1.0177	0.3038	0.8549	1.0311	1.1476	0.86257	1.293	1.2409	1.1505	1.101	1.2025	1.2622	1.2058	1.0979	0.73434
247.05	0.88428	0.85154	0.98484	0.91846	1.2939	1.1817	0.84942	1.0243	0.49556	1.3082	1.3289	0.53579	1.2689	1.2245	1.0014	0.18768	1.0401	1.0627	0.95696	0.86963	1.1076	0.79854	0.23469	0.99708	1.0245	0.83201	0.92871	1.1842	1.1408	1.1982	1.3102	1.0683	1.1172	1.336	1.0902	0.91383
247.35	0.85421	0.75162	0.74499	1.6736	0.88633	0.96996	0.74197	0.97612	0.47856	0.98829	0.96385	0.46232	0.98804	1.0437	1.0078	1.2893	0.97653	1.0316	0.95167	0.83275	1.0571	0.92671	0.27747	0.95966	0.95332	0.83987	0.92377	1.1554	1.1538	1.276	1.1714	1.1026	1.1023	1.2214	1.1121	0.94862
247.59	0.95625	0.88701	0.75002	1.4906	0.91676	1.0488	0.80886	0.97678	0.61136	0.95623	0.95867	0.2994	0.97643	1.1185	0.85243	0.92087	0.95371	0.99072	1.0416	0.81952	1.0651	0.89639	0.22615	0.96968	1.0204	0.88212	0.92844	1.1418	1.2874	1.3981	1.2742	1.193	1.3371	0.88429	1.2314	0.93844
247.75	0.81837	0.88922	0.70322	2.7625	0.95521	0.51777	0.84135	0.93706	0.41191	0.87448	1.0098	0.71013	0.95142	0.4062	0.90657	0.63787	0.94064	0.84492	0.86083	0.78812	0.90412	1.031	0.40984	0.95716	0.94541	0.91472	0.97959	1.0672	1.0918	1.2405	0.88205	0.95861	0.96833	1.1063	0.9587	0.84721
248.04	0.95069	0.98036	0.72761	0.88362	0.90523	1.0918	0.93123	1.0718	0.25661	0.78887	0.88401	0.48841	0.89582	1.0467	0.90175	0.73361	0.97677	1.1023	0.47241	0.97454	1.0435	0.77289	0.24066	1.0983	0.83117	0.75834	1.0504	1.2285	1.1775	1.1896	1.194	1.1509	1.0213	1.2941	1.0784	0.36639
248.3	0.91765	0.99933	0.90333	1.2542	0.97298	1.0111	0.94129	0.94923	0.4439	0.89034	0.91188	0.20507	0.86677	0.95494	0.90151	1.1776	0.87855	0.96687	0.84827	0.93946	1.0689	0.80543	0.26214	0.99546	0.97876	0.86454	0.87816	1.1738	1.042	1.137	1.1052	1.0976	1.0858	1.2433	1.1328	0.86258
248.66	1.1126	0.9809	0.99011	214.17	1.0493	1.5352	1.1416	1.0254	0.5753	0.96689	0.9056	0.19425	0.89644	1.0157	1.0202	0.55584	0.95208	1.0894	1.0835	1.1568	1.0943	0.405	0.2605	0.94287	1.0137	0.9835	0.74702	1.2832	1.1314	1.3378	1.4077	1.1414	1.2687	1.2211	1.2238	1.1618
248.95	0.99132	0.81827	0.97723	0.63824	1.1433	0.77215	0.79568	1.0286	0.5197	0.8795	0.91158	0.42707	0.85429	0.96757	0.95554	1.7274	0.9566	1.0846	0.86007	0.89018	1.129	0.43841	0.21265	1.0551	1.104	0.8853	0.95944	1.1525	1.0852	1.2677	1.2713	1.0892	1.2335	1.3471	1.1914	0.84716
249.16	0.98852	0.95284	1.0285	1.6636	1.1345	1.1118	0.88573	1.0077	0.30823	0.87651	0.9343	0.83063	0.91778	1.1521	0.79592	1.2496	1.0304	1.1535	0.58534	0.98949	1.2638	0.73742	1.2836	1.1597	1.0607	0.96849	1.0269	1.1657	1.2148	1.272	1.3409	1.156	1.2206	1.289	1.2292	0.77932
249.56	1.0334	0.80955	0.77362	0.70842	1.0229	0.62105	0.90752	1.1657	0.61393	0.88001	0.87103	0.48659	0.91107	0.59811	1.1258	0.71302	1.0739	1.2781	1.0313	1.029	1.2214	0.64946	0.32953	1.0792	1.18	0.88162	0.98316	1.3274	1.2543	1.1766	1.4652	1.1972	1.3224	1.4827	1.3487	0.84302
249.73	0.91487	0.71837	0.65029	0.85686	0.89862	0.78436	0.73718	0.94798	0.48255	0.89769	0.85814	0.46025	0.9092	0.83162	0.88259	0.94664	0.99349	1.0435	0.86563	0.8848	1.1188	0.676	0.27545	0.95561	1.0496	0.82965	0.90896	1.3007	1.1865	1.136	1.2919	1.1913	1.2847	1.4071	1.3316	1.1319
249.94	0.88112	0.74025	0.70278	1.1588	0.88465	0.64741	0.72334	1.0979	0.5128	0.83391	0.81815	0.50648	0.85845	0.58994	0.8523	1.6439	0.88744	1.0472	0.91885	0.86322	0.9186	1.1922	0.51923	0.90467	1.0478	0.84719	0.89714	1.1652	1.0851	1.2273	1.2028	1.019	1.1086	1.238	1.1041	0.83609
250.18	0.87757	0.94276	0.75637	1.4261	0.88343	0.96167	0.8925	0.9711	0.44054	1.0084	0.95478	0.88427	0.98109	1.0886	0.9247	1.7049	0.93221	1.0273	0.98895	0.89508	1.0434	0.83185	1.0654	0.97389	1.0812	0.90524	0.88192	1.189	1.1677	1.3	1.3238	1.1247	1.2002	1.1789	1.1736	0.84354
250.57	0.85664	0.89622	1.0718	0.82571	1.1287	0.96397	0.83834	0.9553	0.45695	0.9287	0.93082	0.60822	0.83537	0.91481	0.96697	0.5326	0.86039	0.96835	0.89078	0.85429	1.0931	0.89152	0.35218	0.9353	1.0606	0.80973	1.0156	1.116	1.0427	1.2794	1.2097	1.0556	1.1527	1.3237	1.1889	0.31214
250.89	0.96891	0.82776	0.78693	1.8951	0.99152	1.0261	0.86819	1.0959	0.45092	0.82341	0.85038	1.0057	0.85132	1.055	1.0389	1.1354	0.93592	1.2	0.97454	0.94673	1.1304	0.95048	0.23907	1.1036	1.0555	0.84532	0.94091	1.2071	1.264	1.229	1.4356	1.1621	1.2994	1.2975	1.2652	0.93334
251.21	0.85073	0.98743	0.74285	1.0151	0.91178	0.94034	0.87779	0.85722	0.37072	0.86974	0.91537	0.33315	0.9718	0.93606	0.99298	0.56901	0.91223	0.93684	0.88987	0.85952	1.0035	0.89374	0.53416	0.93704	0.94632	0.91469	0.89621	1.1038	1.0538	1.0998	1.0542	1.0085	1.0638	1.1228	1.0662	0.99555
251.4	0.83001	0.91941	0.74991	2.0541	0.95097	1.0502	0.90235	0.94771	0.38529	0.87509	0.93842	1.2767	0.88281	0.95989	0.9214	155.3	0.85158	0.9398	0.90326	0.85557	0.89821	1.2695	0.54666	0.83813	0.95634	0.86899	0.80196	1.0595	0.99002	1.256	1.0081	0.95192	1.0064	1.1636	0.93982	0.79979
251.64	0.78365	0.92688	0.84479	0.87656	0.98983	1.1156	0.8681	0.94169	0.3421	0.90797	0.92256	0.37409	0.87676	0.98124	0.84745	1.3078	0.84733	0.88783	0.80481	0.84151	0.95428	0.95432	0.56321	0.90958	0.96189	0.80829	0.84938	0.9507	1.0324	1.2307	1.0574	0.90889	0.94547	1.1377	0.93361	0.32906
252.02	0.87203	0.8125	0.76758	1.6638	0.87154	1.0219	0.76201	1.0358	0.48738	0.8809	0.90923	0.39725	0.92481	1.0248	0.95941	1.1448	0.93093	1.0475	0.94337	0.8134	1.089	1.0096	0.81926	0.90235	0.98147	0.83658	0.85771	1.1139	1.1568	1.316	1.1673	1.1225	1.1054	1.2781	1.1423	0.86618
252.32	0.91794	0.84364	0.60844	1.2743	0.79943	0.97858	0.8564	0.97235	0.48611	0.96974	0.98381	0.36385	0.98067	0.98798	0.99144	0.914	1.0017	1.0023	0.93878	0.94138	1.1161	0.89131	0.24687	1.0603	0.98338	0.88296	0.98889	1.1921	1.2204	1.1313	1.2179	1.1401	1.1868	1.2343	1.1264	1.0181
252.57	0.83391	0.89086	0.63895	0.40352	0.97078	0.917	0.84965	0.91366	0.41162	0.83144	1.0701	0.27219	0.93904	0.88138	0.8763	0.45108	0.93879	0.90664	0.88338	0.8739	0.9106	1.2435	0.37159	0.90054	1.0278	0.93584	0.9762	1.0652	1.0572	1.1608	0.90764	0.99039	1.1109	1.0666	1.0482	0.8485
252.73	0.791	0.80756	0.68282	1.1263	0.86779	0.82369	0.88033	0.97113	0.46874	0.83856	0.8642	0.59269	0.872	0.7546	0.98242	1.0279	0.9277	0.97517	0.93279	0.97089	0.9697	0.78338	1.9424	0.77002	1.0853	0.91112	0.70767	1.1107	1.1561	1.1164	1.2855	1.0636	1.1862	1.2451	1.0645	0.79159
252.91	1.0405	0.85277	0.90924	1.1298	1.0611	0.73409	0.87839	1.0138	0.49795	0.92684	0.91042	0.13491	0.83465	0.70677	1.0293	1.3066	1.0001	1.0946	0.95379	1.0174	1.2289	0.73198	1.5327	1.0308	1.1312	0.84575	0.92626	1.2293	1.1874	1.3444	1.3845	1.2302	1.3694	1.4123	1.4248	1.1409
253.15	1.0064	0.99292	1.0838	1.4537	1.0989	0.95729	0.97422	0.98904	0.47279	1.0049	0.95617	0.468	0.93207	1.0302	1.0735	1.2086	1.005	1.183	1.0457	1.0809	1.2336	0.61849	0.91045	1.0631	1.1343	0.7955	0.89272	1.2824	1.2374	1.2883	1.4796	1.2388	1.4301	1.3472	1.4196	0.99638
253.54	0.93191	1.1525	1.0048	0.83111	1.1077	1.0374	1.1414	1.0408	0.4744	0.92265	0.97287	0.23834	0.85276	1.0362	0.96567	0.27575	0.93837	1.0761	1.0062	1.1106	1.1561	0.79803	0.33241	1.0758	1.0082	0.7862	0.9298	1.2458	1.1384	1.3029	1.1944	1.1796	1.2082	1.293	1.2957	1.0072
254.02	0.95012	0.88857	0.86244	1.1344	0.94848	0.95943	0.8394	0.98707	0.44442	0.90836	0.90483	2.0534	0.90429	1.0202	1.0198	118.1	0.90791	1.0648	0.92554	0.84683	1.1241	0.83632	0.58453	1.0459	1.0325	0.82746	0.87227	1.1516	1.0398	1.4146	1.2809	1.0704	1.1842	1.1784	1.2015	0.97437
254.23	0.87007	0.93987	1.009	0.89662	1.008	0.95232	0.89476	1.0396	0.44281	0.94737	0.87768	0.56935	0.85858	0.99342	1.0605	1.4345	0.9301	1.1443	0.94604	0.97481	1.1258	0.5836	0.29212	1.0335	1.0084	0.93105	0.96518	1.1403	0.0032702	1.2891	1.2124	1.0644	1.1322	1.304	1.1443	0.90311
254.47	0.95414	1.0789	1.0359	0.75363	1.0273	0.83276	1.0004	0.90381	0.42281	0.86835	0.86373	0.57442	0.82277	0.81214	1.0547	1.0382	0.9493	0.95126	0.90161	1.0733	1.1588	0.62345	0.25017	1.0417	0.29801	0.90355	0.86952	1.2071	0.42696	1.0811	1.4063	1.1053	0.34658	1.3863	1.1753	0.86238
254.76	0.89515	0.8298	0.6911	0.16024	0.93304	0.41514	0.85742	0.8851	0.52019	0.8231	0.8779	0.23114	0.93228	0.32686	0.86079	0.33746	0.96195	0.81589	0.74608	0.7857	0.91783	0.9335	0.33649	0.8582	1.118	0.98541	0.94662	1.1262	1.2319	1.0585	1.132	1.117	1.2596	1.2251	1.1787	1.0552
254.92	0.8756	0.85547	0.62376	0.62013	0.87995	0.95469	0.84194	0.96258	0.52809	0.81421	0.90062	0.24722	0.94031	0.895	0.87034	0.18916	0.94796	0.87608	0.89743	0.77766	0.83032	1.5848	0.3716	0.84878	1.0348	0.95615	0.89883	1.0901	1.0077	1.2648	1.2053	1.0275	1.1359	1.0844	0.99934	0.69933
255.31	0.83725	0.9192	0.97708	1.9195	1.0887	1.1186	0.90201	1.01	0.48989	0.99353	1.068	0.20536	1.0034	1.1286	0.98687	1.4188	0.90709	1.0347	0.89917	0.905	0.99751	1.1784	0.304	0.94639	0.96357	0.96913	0.87121	1.085	1.1469	1.3981	1.1893	1.0772	1.118	1.0346	1.1289	0.94004
255.56	0.92733	1.0166	0.8329	2.1358	0.99138	1.178	0.97744	1.0766	0.5237	0.94545	0.95952	0.26976	0.96792	1.1426	1.0025	1.5699	0.92744	1.1229	1.0185	0.94598	1.079	1.4539	0.51337	0.90345	0.95283	0.86479	0.87583	1.1545	1.1897	1.2131	1.2675	1.138	1.1449	1.3389	1.1746	0.5765
255.89	0.76493	0.93482	0.68337	0.18424	0.86014	0.85347	0.8666	0.83093	0.42153	0.83055	0.9002	0.27455	1.0235	0.82122	0.83304	0.5483	0.89005	0.78129	0.84787	0.7992	0.78895	1.2642	0.38304	0.81895	0.92026	0.95863	0.85633	0.97316	1.0973	1.1675	1.0568	0.93988	1.0308	1.1243	0.94011	0.8101
256.21	0.85112	1.0048	0.78033	1.6138	0.94466	1.1124	0.92612	0.93951	0.49761	0.98928	1.0317	0.77811	1.074	1.0498	0.91457	1.4682	0.99322	0.93767	0.98505	0.85858	0.86391	1.1253	0.75468	0.9652	0.95413	0.9512	1.1091	1.0426	1.0462	1.1886	1.1258	0.9696	1.0249	1.1634	0.94386	1.1891
257.18	0.81142	0.90353	0.97315	1.1807	1.1055	1.0827	0.88626	0.94235	0.43033	0.96563	1.023	0.40668	1.0589	0.99671	0.9486	1.5177	0.93078	0.95072	0.9332	0.84624	0.86841	0.90555	0.43333	0.78122	1.0242	0.95231	0.90894	1.0566	1.0212	1.1418	1.0663	0.95565	1.0188	1.3198	1.012	0.90084
257.61	0.87899	0.94983	0.78598	0.37879	0.88241	1.1015	0.8644	1.0838	0.46238	0.97019	0.94001	2.6883	1.0216	1.0098	0.9378	0.17348	0.93074	1.02	0.98051	0.89981	0.92906	1.0656	0.38371	0.85571	0.89724	1.0732	0.83651	0.97032	0.15037	1.263	1.1692	0.99451	0.94586	1.0561	0.99147	0.90668
257.81	0.85564	1.0828	0.83414	3.8654	0.82587	0.99017	1.0548	0.98025	0.32034	0.84696	0.76845	0.86352	0.87753	0.88501	0.85115	0.26959	0.82388	0.86292	0.65727	1.033	0.92987	0.83134	0.25769	0.91112	0.94898	0.82353	0.82292	1.0456	0.99784	1.1956	1.19	1.0226	1.102	1.1595	1.0802	0.85714
258.3	0.86601	0.9039	0.85403	0.28844	0.98953	0.64124	0.85556	0.98251	0.43219	0.81411	0.91941	0.29607	0.85829	0.50579	0.88898	0.74237	0.89127	0.89366	0.87806	0.85983	0.86942	0.93141	0.34554	0.83665	0.95625	0.8799	0.76725	1.0064	0.96131	1.1844	0.9939	0.93098	0.97325	1.1994	0.96002	0.77927
258.48	0.89802	1.3023	0.99506	0.85426	1.0814	1.066	0.85471	1.0202	0.44785	0.95506	1.0191	0.80296	0.91049	0.9689	1.0144	0.88381	0.91388	0.99258	0.92991	0.86569	1.0627	0.74475	0.24567	0.90622	0.9696	0.82518	0.86083	1.1248	1.0954	1.1461	1.1982	0.9943	1.0847	1.203	1.055	0.90513
258.94	0.82231	0.90972	1.0724	2.0071	0.98513	0.98601	0.99319	1.0103	0.54377	1.1736	0.92461	0.7146	0.97693	1.0882	0.94702	1.4623	0.97772	1.0655	0.95302	0.99336	1.234	0.839	0.64859	1.0302	0.96933	0.80745	0.91292	1.2344	1.1479	1.235	1.426	1.1859	1.2478	1.2796	1.3244	1.2998
259.42	0.8719	0.96204	0.76349	0.64652	0.84606	1.0176	0.95152	0.94501	0.41671	0.87634	0.9447	0.26208	0.9593	0.9614	0.65635	0.35053	0.87838	0.90829	0.9123	0.9273	0.85268	1.1188	0.42345	0.75111	0.96287	0.85196	0.72964	1.0452	1.0805	1.2298	1.0722	0.99855	1.0657	1.0571	1.005	0.8278
259.58	0.78191	0.91355	0.78368	0.24531	0.92595	0.54291	0.83412	0.97601	0.47174	0.90746	0.9877	0.76457	1.0421	0.479	0.92606	1.1931	0.97106	0.99706	1.0313	0.78908	0.89742	2.0372	0.45402	0.87176	0.9672	0.92369	0.94315	1.0503	1.0641	1.1207	1.1125	0.98706	1.0293	1.1397	0.96466	0.64677
259.74	0.73648	0.82315	0.7772	1.5319	0.89489	1.0685	0.76773	0.91715	0.42787	0.85504	0.95093	0.28325	1.015	0.96156	0.83637	0.37975	0.88944	0.83615	0.86375	0.7216	0.83296	1.0065	0.4232	0.80175	0.92119	0.88604	0.80633	1.0038	1.0021	1.2061	0.9318	0.97594	0.96185	1.0417	0.87514	0.88222
259.95	0.73628	0.95041	0.84653	1.4594	0.98233	1.0055	0.85512	0.99657	0.45289	0.87882	0.98923	0.54268	0.97525	0.87261	0.88415	1.381	0.87777	0.86443	0.92988	0.79099	0.79513	1.335	0.42701	0.78909	0.94302	0.92662	0.75249	0.9882	0.98769	1.1561	0.9427	0.90212	0.99394	1.0796	0.91204	0.78197
260.12	0.73461	0.92385	0.79193	0.79032	0.84711	0.9885	0.85921	0.90871	0.21407	0.80991	0.83531	1.0459	0.86021	0.79642	0.82353	0.57289	0.76413	0.77017	0.42951	0.79501	0.74043	0.8705	0.24514	0.6524	0.85881	0.82247	0.60565	0.93498	0.93233	1.392	0.95132	0.81502	0.84742	1.1319	0.76063	0.67761
260.34	0.88574	0.9009	0.90748	1.1289	1.1218	0.9083	0.88794	1.0355	0.45452	0.90229	0.97129	0.196	0.83547	0.85318	0.90007	1.1762	0.8345	0.96116	0.84172	0.94815	0.94332	0.88417	0.27658	0.78155	0.97987	0.85135	0.76633	1.0257	1.0324	1.2507	0.93776	0.97727	0.99573	1.2484	1.0097	0.68643
260.5	0.76761	0.84045	0.8905	2.4048	1.0123	1.0447	0.81111	0.93028	0.47645	0.86826	0.89848	0.40356	0.88975	0.91647	0.81595	0.94764	0.83746	0.82002	0.87604	0.82089	0.86604	1.0435	0.28625	0.81892	0.95665	0.88793	0.75442	0.98736	1.0157	1.079	0.95795	0.92739	0.92335	1.2369	0.88449	0.78877
260.97	0.80433	0.87106	1.0628	0.70213	0.99123	0.77124	0.87298	1.0075	0.47343	0.91106	0.85019	0.24021	0.8995	0.592	0.85687	1.5146	0.82385	0.86727	0.88742	0.80415	0.84479	0.69365	0.94079	0.74855	1.0317	0.90399	0.741	0.99002	1.0149	1.1388	1.0477	0.93534	0.97908	1.1929	0.94666	0.88781
261.22	0.76044	0.89784	0.94561	0.42147	1.0168	1.1398	0.76297	1.023	0.46937	0.89627	0.92921	0.49426	0.95431	1.0672	0.89308	0.70335	0.86416	0.93605	0.92859	0.75443	0.79366	1.6721	0.39026	0.76791	0.90332	0.90617	0.74047	0.9952	0.99903	1.1274	1.0402	0.91378	0.89747	1.0639	0.89112	0.82878
261.42	0.77257	0.96059	0.92597	0.57652	0.61103	1.013	0.97816	0.92321	0.41357	0.98461	0.61464	0.18025	0.97827	0.95296	0.95729	0.56682	0.88961	0.9215	0.9307	0.90078	0.904	1.2247	0.27824	0.68037	0.91091	0.83293	0.63364	1.0599	1.0434	1.2273	1.1418	0.97415	1.0051	1.0876	0.99329	0.78861
261.69	0.84309	0.93174	0.82637	4.0142	0.87279	0.90149	0.88111	1.0283	0.42468	0.88491	0.8434	0.71344	0.98913	0.88413	0.92893	1.8496	0.8935	0.96544	0.92994	0.8987	0.88679	0.98147	0.43807	0.82297	0.89389	0.77531	0.75744	1.068	1.0261	1.3075	0.95026	0.99397	0.91384	1.16	0.96953	0.80551
261.96	0.7948	0.79606	0.83968	0.78181	0.93742	1.0154	0.8025	0.93668	0.42672	0.85551	0.89043	0.23918	0.90239	0.90056	0.83607	0.83881	0.85695	0.89961	0.80298	0.78656	0.89896	1.1315	0.29373	0.79339	0.92053	0.79843	0.75862	1.0245	1.0271	1.2104	1.0282	0.9505	0.93287	1.1077	0.97437	0.88126
262.23	0.8386	0.95745	0.86422	1.4321	1.0176	0.97272	0.93296	0.98617	0.4798	0.94639	1.0094	0.5378	1.076	0.91806	1.0243	1.6149	0.96285	0.97219	1.0341	0.83883	0.95299	1.4972	1.0007	0.90471	1.0437	0.93299	0.85828	1.0959	1.0882	1.2045	1.1687	1.0069	1.123	1.1995	1.0956	0.91796
262.67	0.8635	0.84876	0.83686	0.47429	0.86642	1.0422	0.8027	0.9693	0.4677	1.0214	1.0159	0.15257	1.0388	1.0848	0.91817	0.35669	0.95416	1.0207	0.97424	0.85992	0.97817	0.97387	0.23651	0.93667	1.0139	0.93721	0.99274	1.1681	1.1953	1.3691	1.2252	1.1213	1.1605	1.2326	1.0927	0.78155
262.95	0.79515	0.8933	0.79869	0.61534	0.0053717	0.95807	0.8203	0.9579	0.47009	0.90037	0.0019825	0.35335	0.99276	0.92674	0.87166	0.81936	0.89364	0.94572	0.96057	0.87382	0.89461	0.94591	0.339	2.3329	0.87425	0.87259	2.3126	1.0859	1.082	1.2159	1.0231	0.97742	1.0072	1.2077	0.9636	0.81068
263.13	0.78548	0.8284	0.81254	0.96867	0.90985	0.99963	0.79632	0.96894	0.45799	0.94745	0.88887	0.48717	1.0018	0.99804	0.91444	0.93543	0.89209	0.88015	0.90096	0.84308	0.84163	0.85934	0.32458	0.80073	0.91526	0.8684	0.84633	1.0998	1.0333	1.12	1.0934	0.96607	1.01	1.1325	0.94121	0.79511
263.57	0.78743	0.9279	0.69722	3.8676	0.84656	0.363	0.8757	1.0482	0.4695	0.83952	0.89998	0.64371	1.0021	0.33049	0.89691	1.9908	0.88435	1.0052	1.0509	0.86243	0.85661	1.4449	0.67618	0.76285	0.986	1.0079	0.72066	1.0365	1.0497	1.2795	1.1565	0.97195	1.0131	1.1052	1.0076	0.74116
263.76	0.82558	0.88687	0.84154	0.69306	0.9521	0.91321	0.85941	0.89774	0.45896	1.062	1.0038	0.18998	1.0305	0.97176	0.88784	0.59907	0.92029	0.96511	0.95732	0.90944	1.0186	0.79685	0.24253	0.91418	1.0018	0.84248	0.88335	1.2181	1.1229	1.3922	1.2264	1.1703	1.2012	1.3153	1.2311	0.55379
263.94	0.84138	0.9232	0.80757	0.76117	0.89297	1.002	0.88365	1.0056	0.4489	0.91779	0.95615	0.1883	1.007	0.96095	0.94842	0.63985	0.96082	0.99668	0.96468	0.8602	0.96839	1.1316	0.27583	0.72204	1.0086	0.91496	0.68202	1.1171	1.1961	1.2071	1.1263	1.0521	1.1386	1.2099	1.0711	0.79799
264.19	0.91766	1.0282	0.89721	1.5305	0.96137	1.0234	1.2177	0.98164	0.47655	0.96738	0.95329	0.39162	0.94316	1.0202	0.98115	1.4594	0.92169	0.98861	0.96372	1.1374	1.0911	0.84428	0.22745	0.94576	1.0612	0.84924	0.84988	1.2775	1.2297	1.2381	1.302	1.1329	1.2296	1.5165	1.2103	0.96999
264.37	0.87222	0.86069	0.78495	1.168	0.93644	1.0126	0.80571	0.98129	0.47988	0.78202	0.90859	0.54722	0.86001	0.95358	0.8986	1.0829	0.85121	0.95362	0.95775	0.85391	1.0228	0.72821	0.56959	0.85905	1.0136	0.89733	0.78531	1.1651	1.1355	1.2885	1.1806	1.0858	1.1471	1.3394	1.1811	0.89417
264.67	0.83963	0.76201	0.70729	0.34063	0.89757	0.57959	0.80425	0.94755	0.46004	0.89203	0.91601	2.1742	0.9138	0.51798	0.90147	0.90723	0.91824	0.87628	0.8278	0.86221	0.94667	0.69822	0.24457	0.87236	1.0136	0.92304	0.82009	1.147	1.2098	1.1543	1.0999	1.0729	1.1856	1.2159	1.1044	0.81042
264.91	0.76293	0.86533	0.59572	0.30294	0.88514	1.0303	0.81414	0.8819	0.43509	0.73969	0.88968	0.41627	0.93113	0.87024	0.83505	0.30374	0.93144	0.84916	0.99002	0.7473	0.73615	1.6243	0.71502	0.6895	1.0253	1.0013	0.77077	1.0133	1.0522	1.2248	1.0216	0.90821	1.0361	1.0773	0.90824	0.99261
265.09	0.81902	0.82082	0.84515	1.5924	1.0054	1.0546	0.81827	0.95894	0.4479	0.93954	0.90098	0.15272	0.91958	0.98459	0.91669	1.3456	0.89223	0.91708	0.89549	0.89657	0.93105	1.1308	0.418	0.82671	1.0242	0.88952	0.815	1.0905	1.107	1.345	1.1437	1.0594	1.116	1.1975	1.1164	0.81798
265.33	0.86699	0.90845	1.2222	1.6703	1.0124	0.98779	0.88032	0.97313	0.46786	1.272	1.0064	1.7514	0.92091	1.0204	1.3285	1.1622	0.96617	1.0998	0.97147	0.94635	1.0681	0.70964	1.6708	0.59302	1.0141	0.88452	0.51403	1.1183	1.0989	1.2481	1.1737	1.0635	1.1161	1.2225	1.1567	0.85939
265.63	0.81614	0.93345	0.77317	1.6641	0.93698	1.0595	0.88672	0.98251	0.44474	0.89913	0.96444	0.44307	0.86104	0.93159	0.91494	0.70856	0.83299	0.89287	0.91662	0.91365	0.86776	1.1885	0.32812	0.79989	0.98749	0.84269	0.70222	1.0236	1.0334	1.2401	1.0472	0.95044	1.0204	0.92774	0.9962	0.7816
265.93	0.91504	0.98461	0.71233	0.61292	0.85888	0.99486	1.0972	0.9733	0.53478	0.95003	0.93609	0.35472	0.95437	1.281	0.95173	0.59595	0.92629	1.1379	1.0802	1.0392	1.1062	0.85395	0.36154	0.9904	1.0526	0.91302	0.84858	1.3434	1.2781	1.5215	1.4467	1.2587	1.2903	1.4008	1.2784	0.83551
266.13	0.8625	0.93279	0.63682	1.352	0.74437	0.68231	0.94861	1.0667	0.4536	0.98937	0.94396	0.23711	0.93262	0.83781	0.97264	0.74235	0.90382	1.2218	1.0433	1.0402	1.1155	1.1805	0.48894	0.89704	1.0257	0.83734	0.72461	1.3271	1.2132	1.3986	1.5309	1.2608	1.2955	1.308	1.3271	0.8824
266.38	0.85579	0.79249	0.63344	0.7577	1.0007	0.78835	0.81552	0.92389	0.416	0.88561	1.0803	0.1732	0.91411	0.93212	0.97505	0.51198	0.93008	1.1019	0.92571	0.97317	1.1539	0.92352	0.24748	0.94175	0.94882	0.78242	0.83071	1.3545	1.2	1.3272	1.3102	1.2766	1.2298	1.3726	1.4027	0.98571
266.82	0.96577	0.89223	0.90982	1.8159	1.0023	0.9727	0.8452	0.93941	0.25833	0.84526	0.85753	2.1239	0.87746	1.074	0.8073	0.4681	1.0118	1.1172	0.52419	0.92709	1.2324	0.89565	0.21874	1.1435	1.1233	0.89243	1.0815	1.4284	1.2723	1.1967	1.4731	1.3176	1.4135	1.5244	1.3451	1.067
267.01	0.97744	0.95059	1.0997	0.62947	1.1621	0.96998	0.90173	1.151	0.52108	0.90292	0.91926	0.24084	0.82472	0.99861	1.0654	0.53423	0.9158	1.2362	1.0505	0.94897	1.1357	0.99708	0.34541	1.024	0.26622	1.1002	0.91283	1.1818	1.099	1.2803	1.3333	1.1133	0.25117	1.3896	1.2162	0.87508
267.19	1.0059	1.0956	1.3464	1.3192	1.3816	0.96404	0.91281	1.0656	0.41695	0.80655	0.88732	0.61807	0.75123	0.93696	0.9903	0.99599	0.89976	1.1022	0.88997	1.0262	1.1993	0.73159	0.91811	1.0092	1.0532	0.78854	0.87726	1.1223	1.0986	1.3063	1.2369	1.0591	1.1052	1.3921	1.1698	0.50841
267.49	0.88306	0.95642	0.82454	1.0372	1.0409	0.96248	0.87051	1.0067	0.41371	0.86645	0.96584	0.32538	0.95738	1.0085	1.0364	1.0757	0.93491	1.1028	0.94942	0.80087	0.99386	1.1448	0.47866	0.91874	1.0732	0.96785	1.0151	1.1401	1.1821	1.2474	1.1548	1.0294	1.1723	1.3098	1.1358	0.97526
267.92	0.92508	0.9131	0.80768	1.9181	0.94151	1.0264	1.0124	1.115	0.59195	1.1373	1.0166	0.82831	1.0013	1.2595	1.1646	1.8802	1.0935	1.4013	1.164	1.064	1.2928	0.69063	0.26498	1.1579	1.0543	0.84478	0.97428	1.3916	1.2909	1.3947	1.5405	1.2778	1.2819	1.3671	1.3386	0.77188
268.14	0.929	0.87994	0.65938	1.337	0.81616	0.99215	0.97086	1.0083	0.41292	0.99756	0.91656	0.53355	0.89894	1.1349	1.1761	1.4029	1.0415	1.212	0.94582	1.0245	1.2384	0.57459	0.43422	1.1165	1.1124	0.84797	0.9106	1.3766	1.4031	1.2858	1.5958	1.3147	1.4408	1.4603	1.4556	1.0696
268.33	0.95072	0.80633	0.60625	0.84934	0.80502	0.76581	0.89728	1.029	0.46765	0.94807	0.90179	0.57122	0.84847	0.99037	1.0189	0.63345	0.97683	1.1953	0.95134	1.0343	1.2631	0.50606	0.17813	1.0261	1.1189	0.8292	0.76308	1.362	1.3442	1.4592	1.5959	1.3335	1.4132	1.4762	1.4281	0.83159
268.55	0.97306	1.0782	0.74964	2.2075	0.83837	0.94481	1.2444	1.1081	0.54997	1.1055	1.0163	0.909	0.87082	1.2705	1.2102	1.2148	1.0257	1.4971	1.1624	1.3289	1.5047	1.1722	0.43497	1.3668	1.213	0.88402	0.99591	1.529	1.4892	1.4299	1.8255	1.494	1.6436	1.6778	1.6533	1.418
268.91	0.92063	0.78189	0.83977	1.2122	0.7542	0.82433	0.8356	1.0069	0.44327	0.96223	0.6959	0.55991	0.80978	0.9743	1.0865	0.72442	0.98484	1.2595	0.97599	0.99324	1.3169	0.87154	0.45819	1.0961	1.0974	0.82014	0.92636	1.4366	1.2441	1.2442	1.5472	1.3169	1.3653	1.6892	1.3909	0.97366
269.15	0.86106	0.85336	0.96395	1.046	1.0069	0.79847	0.83882	0.93465	0.41057	0.8391	0.86556	0.28596	0.80143	0.7818	0.97328	3.7225	0.90844	0.93682	0.81526	0.87713	1.0421	0.79515	0.29061	0.94542	1.0912	0.90706	0.9396	1.1611	1.1995	1.0417	1.1961	1.0931	1.2142	1.2909	1.1911	0.80643
269.4	0.93286	0.81277	1.1962	1.7255	1.1243	0.87224	0.72777	1.0891	0.47464	0.85943	0.84367	0.73868	0.79664	0.96074	0.97673	0.87089	0.93152	1.1513	0.96331	0.87747	1.3191	0.81294	0.73321	1.2135	1.0708	0.83014	1.0634	1.317	1.2411	1.2418	1.4201	1.2244	1.3244	1.5884	1.4619	1.2163
269.61	0.98456	0.87701	1.1756	2.6417	1.2385	0.93381	0.8197	1.0452	0.89617	0.98014	1.0475	2.9268	0.86416	1.07	1.2157	2.2542	1.0246	1.2019	1.7589	0.94105	1.2241	0.78164	0.84232	1.0141	0.2672	0.84023	0.89311	1.2391	1.0885	0.95166	1.422	1.1773	0.3041	1.2012	1.2964	1.0339
270.18	0.8682	0.96979	1.0136	1.2424	1.0553	0.83528	0.99858	0.9956	0.43726	0.9599	0.95984	0.49329	0.81631	0.82906	1.0125	1.0206	0.90276	1.0494	0.89018	1.0229	1.116	0.7294	1.0961	1.0418	1.0738	0.84109	0.88239	1.2482	1.2021	1.2112	1.4404	1.1891	1.3212	1.3498	1.3104	0.90964
270.42	1.0124	1.1479	0.90737	1.9814	0.96878	1.065	1.1568	0.9404	0.40553	0.94683	0.89608	0.40128	0.91542	1.1107	0.85867	0.1563	0.93508	1.0202	0.89163	1.1965	1.1408	0.77081	1.1535	0.97071	1.0355	0.8543	0.89482	1.3215	1.2499	1.4062	1.4457	1.2802	1.3116	1.4376	1.3326	0.55068
270.57	0.90383	1.014	0.70314	1.3481	0.8047	1.036	1.0632	0.99466	0.45403	0.8575	0.87588	0.36886	0.96159	1.0303	0.91966	1.3898	0.93205	1.0423	1.0573	1.1145	0.8907	0.91888	0.28313	1.002	1.0296	0.90072	1.0587	1.1494	1.1758	1.4093	1.2325	1.0502	1.1929	1.1972	1.0206	0.90774
270.9	0.83872	0.83044	0.81751	1.7126	0.98859	1.1818	0.87093	0.80871	0.56204	0.97684	0.94395	0.41778	1.0685	1.2571	0.93396	2.5311	1.0055	0.87156	1.1885	0.85127	0.84883	0.84432	1.737	0.87612	1.0172	0.96387	0.86474	1.1553	0.99029	1.3892	1.2383	1.0725	1.1213	1.1774	1.0929	1.1441
271.17	0.80866	0.76249	0.89622	0.82273	0.99162	0.86846	0.81977	1.0825	0.45844	0.98059	0.87461	0.46481	0.86395	1.02	1.0165	0.80752	0.91543	1.1893	0.91403	0.90584	1.1595	0.80799	0.41181	1.0218	0.0035359	0.93941	0.88682	1.181	0.38884	1.1691	1.4391	1.1282	0.011093	1.4533	1.1759	0.98084
271.39	0.8487	0.77696	0.87422	1.0205	0.96279	0.99778	0.76888	1.0609	0.54081	1.0225	0.87791	0.25204	0.90443	1.0691	1.0054	0.99483	0.96408	1.2066	1.0352	0.88555	1.2628	0.79785	0.34143	1.1277	0.91373	0.80597	1.1092	1.2472	1.0073	1.3497	1.2979	1.2002	1.0807	0.7931	1.334	1.0804
271.74	0.80832	0.88963	0.80822	1.0961	1.0345	1.0798	0.89399	1.0599	0.5212	1.0227	1.0688	0.59146	0.88791	1.0482	0.97989	0.23609	0.90258	1.0254	1.0462	0.89638	0.99843	1.1144	0.43515	0.9154	0.92846	0.87936	0.81725	1.2097	1.1006	1.3509	1.084	1.1085	1.1032	1.2877	1.1304	0.90319
271.91	0.76922	0.8746	0.86674	1.7283	0.97242	1.005	0.90433	0.91463	0.46233	1.0439	1.0176	0.76501	0.88003	1.051	0.9702	1.7287	0.86248	0.93865	0.96241	0.89934	1.0227	1.341	0.41776	1.036	0.98527	0.90364	0.90866	1.0695	1.0678	1.2028	1.0804	1.0026	1.0942	1.3274	1.0273	0.78554
272.15	0.78513	0.94661	0.73283	1.0012	0.94972	0.88576	0.89434	0.9351	0.46829	0.96393	1.0259	0.51977	0.95819	0.84455	0.9697	0.80833	0.90436	0.93035	0.94427	0.875	0.91608	1.079	0.43653	0.92334	0.96649	0.91123	0.9	1.08	1.0858	1.2876	0.94979	1.0449	1.0804	1.0652	1.0518	0.81534
272.44	0.78817	0.9833	0.66069	0.8261	0.78409	0.8276	0.91213	0.95945	0.41722	0.892	0.9265	0.40107	1.011	0.66696	0.92643	0.63008	0.88415	0.93089	0.88219	0.85233	0.83953	0.665	0.29226	0.77371	0.96415	0.96438	0.77169	1.0565	1.1314	1.2819	1.0796	0.9861	1.0477	1.1439	0.91164	0.7538
272.71	0.81915	1.0366	0.68098	141.85	0.82544	1.1001	0.9847	1.0082	0.48038	0.97355	0.94117	0.41449	0.97446	1.0358	0.90076	1.1282	0.88287	0.99153	0.98591	0.92156	0.90264	1.0457	0.46737	0.71639	0.89879	0.95111	0.81472	1.0782	0.97686	1.2444	1.1153	1.0478	1.0354	1.2518	1.054	0.61306
272.95	0.85825	0.88247	0.5851	0.96839	0.82153	1.0009	0.8556	0.85598	0.41357	0.82714	0.9567	0.6795	0.99081	0.88465	0.80601	1.0516	0.91626	0.84955	0.87428	0.78741	0.82863	0.99573	0.338	0.78293	0.96059	0.95835	0.86224	1.0246	1.0798	1.2452	1.0807	0.96838	0.98299	1.134	0.91919	0.63235
273.23	0.80336	0.91648	0.54317	0.5318	0.91278	1.0196	0.80413	0.94594	0.38348	0.79688	1.0201	0.51886	0.99148	1.0604	0.94656	0.27204	0.96847	1.0365	0.82857	0.79162	0.97061	1.1562	0.40768	0.87216	0.0025197	0.97651	0.9222	1.1263	1.1246	1.2715	1.2312	1.0833	0.0030468	1.1408	1.0692	0.80127
273.52	0.8291	0.91642	0.7639	0.82758	0.89334	0.80858	0.80631	1.0026	0.31736	0.89196	0.89976	0.39182	0.90737	0.78127	0.90645	0.4052	0.95893	0.96385	0.67156	0.80668	1.3383	1.6544	0.33171	2.3953	1.0271	0.86935	2.23	1.1033	1.0867	1.3369	1.149	1.0283	1.1258	1.1103	1.025	0.71282
273.86	0.80982	0.9324	0.95319	1.2779	1.0522	0.97202	0.89573	1.0012	0.46306	0.86011	0.84682	0.16121	0.81173	0.8915	0.86122	1.0376	0.85119	0.90153	0.88562	0.96011	0.97985	0.52401	0.23688	0.81664	1.0414	0.92649	0.74164	1.1013	1.0132	1.3598	1.1816	1.0191	1.0663	1.2013	1.0329	0.91737
274.04	0.84057	1.0386	0.84155	1.5635	0.95525	1.0904	1.0345	0.98109	0.42085	0.7765	0.87447	0.35622	0.88256	0.98059	0.88783	0.53538	0.84381	0.92724	0.9299	0.99208	0.94449	0.74291	0.53302	0.82686	0.8438	0.76967	0.75519	1.0695	1.0288	1.0649	0.95952	0.96026	0.86509	1.2255	0.94384	0.71887
274.27	0.99785	0.99217	1.1158	0.6527	1.1401	1.0236	0.92985	0.97038	0.38762	0.87169	0.92219	0.32219	0.84845	0.95553	1.0376	0.70954	0.86006	0.984	0.87132	0.95609	1.0511	0.56986	0.25364	0.86206	1.0578	0.93544	0.87704	1.129	1.0449	1.1718	1.2417	1.06	1.1432	1.3609	1.1475	0.78675
274.53	0.91929	0.94966	1.1398	0.33608	1.1673	0.54903	0.95607	0.96207	0.4252	0.84636	0.87552	0.37078	0.79907	0.48852	0.9561	1.0877	0.86897	0.94967	0.85278	0.95541	1.0755	0.70701	0.45178	0.94472	1.1458	0.84292	0.81885	1.1391	1.1606	1.1192	1.227	1.0322	1.1859	1.4086	1.1056	0.94649
274.75	0.91739	0.80482	0.98265	0.69638	1.0659	0.85551	0.82594	1.0085	0.41631	0.90125	0.8516	0.50975	0.81143	0.73605	0.96956	1.1846	0.86003	0.99747	0.86464	0.86179	1.0625	0.72593	0.29361	0.9906	1.0683	0.84043	0.83804	1.1073	1.15	1.1459	1.2319	1.0783	1.1718	1.2067	1.1402	0.88341
275.06	1.0207	0.99393	0.88922	0.26872	1.0385	1.0204	1.0785	1.0524	0.48051	0.88869	0.91068	0.26035	0.84298	0.98696	0.99831	0.44558	0.93579	1.0339	0.95699	1.0469	1.1092	0.61479	0.21684	0.99743	1.0926	0.79977	0.93936	1.3266	1.213	1.1727	1.3043	1.1627	1.3078	1.3579	1.3074	1.008
275.41	1.0509	1.0661	1.383	1.2851	1.2482	1.0188	1.1111	1.0735	0.2125	0.98351	0.86806	1.0746	0.76522	0.86974	1.1741	1.1808	0.84458	1.0744	0.40691	1.2201	1.1237	0.58886	0.344	0.86538	1.1887	0.98135	0.663	1.2023	1.1206	1.2332	1.3389	1.135	1.3054	1.3426	1.2824	0.82337
275.59	1.0021	0.88823	1.2167	1.084	1.1124	0.88804	0.8768	1.1035	0.43969	0.77616	0.79331	0.64405	0.73389	0.86927	1.0155	1.39	0.92242	1.1521	0.88662	1	1.1759	0.64711	0.21535	1.121	0.8662	0.87869	0.94756	1.1952	0.22543	1.1318	1.5286	1.1925	1.0605	1.338	1.3257	0.92807
275.76	0.96346	0.87971	1.0178	1.5136	1.0453	0.95044	0.83154	1.0961	0.43772	0.79538	0.82034	0.45746	0.77143	0.84487	0.98404	1.0556	0.93815	1.0316	0.92538	0.92333	1.0783	0.40356	0.23696	0.99027	1.0537	0.85419	0.88568	1.2144	1.2274	1.2086	1.3259	1.1436	1.2229	1.2818	1.2012	2.1492
275.93	0.92986	1.0086	0.91826	0.90402	1.0557	0.73218	0.94985	0.94646	0.40166	0.79299	0.84214	0.32897	0.7954	0.67701	0.96082	1.468	0.86444	0.87973	0.87807	0.95596	0.97854	0.87069	0.26991	0.94734	1.0314	0.87669	0.85207	1.0915	1.1144	1.1288	1.1475	1.0142	1.0569	1.245	1.0357	0.86309
276.13	1.0931	1.0324	0.98584	1.1696	1.1333	0.85827	0.99834	1.1925	0.4853	0.86071	0.86047	0.51707	0.81286	0.87858	1.0019	1.7376	0.9649	1.2299	0.95745	1.0969	1.3614	0.78349	0.90673	1.2166	1.0885	0.81513	1.0624	1.2879	1.3004	1.3533	1.4844	1.2358	1.296	1.4336	1.3376	0.8998
276.32	0.97898	0.97084	0.88482	1.0509	0.99051	0.95639	0.96342	1.0218	0.42576	0.85363	0.87594	0.17118	0.88459	0.8894	0.88704	0.64002	0.91583	1.0076	0.92252	0.96084	1.0561	0.85388	0.35897	0.93745	0.98456	0.80377	0.89416	1.2419	1.2088	1.2516	1.2743	1.1312	1.1371	1.3269	1.1815	0.73776
276.48	0.91124	1.0524	0.99643	0.76292	0.26363	0.97277	0.98907	0.93697	0.4156	0.99566	0.27074	0.65548	0.97532	0.95714	0.95566	0.66772	0.9266	0.95448	0.94971	0.94288	0.98826	1.2997	0.30536	0.95887	1.0069	0.92228	0.94487	1.1225	1.188	1.2722	1.1657	1.0614	1.1087	1.1454	1.0973	0.86209
276.77	0.94107	1.0661	0.96077	0.65225	1.0649	0.99	0.97848	1.0031	0.42078	0.83951	0.91483	0.25771	0.84439	0.95004	0.99241	0.41159	0.88076	0.99724	0.8519	0.96341	1.0352	1.1012	0.40798	0.91965	0.0020327	0.89251	0.88105	1.1521	1.0776	1.226	1.1313	1.04	0.0023297	1.3363	1.1299	0.81691
277.02	0.93699	1.0476	0.9998	2.5583	1.0799	0.97318	0.94571	1.0771	0.4593	0.86169	0.90583	0.44932	0.84222	0.91778	1.0633	1.3286	0.89988	1.1067	1.0101	1.0068	1.0151	1.4788	0.38235	0.88292	1.0298	0.8908	0.85281	1.1329	1.0952	1.1355	1.1127	1.0802	1.1169	1.202	1.1179	0.80685
277.36	0.95991	0.85571	0.93214	0.45931	0.99497	0.58101	0.76719	1.0359	0.43908	0.91716	0.82973	0.42308	0.85729	0.59074	0.95493	1.382	0.92467	1.0506	0.89883	0.96349	1.1325	0.78628	0.26567	1.0144	1.0978	0.84018	0.94925	1.2229	1.287	1.3569	1.4217	1.1937	1.3014	1.3867	1.2927	0.97986
277.65	0.80681	0.89198	0.76152	0.7083	0.91673	0.68585	0.75301	0.98103	0.43334	0.92989	0.93289	0.74714	0.95013	0.55369	0.95173	1.7086	0.89332	0.93275	0.90898	0.79316	0.94765	1.1564	0.49245	0.94311	1.0416	0.90509	0.8559	0.97476	1.108	1.2355	1.0689	1.0268	1.0575	1.0065	0.93845	0.98562
277.9	0.82195	0.92142	0.68569	3.329	0.94774	1.056	0.82523	0.94224	0.42211	0.84591	0.96323	0.22816	0.95479	0.89196	0.84944	13.009	0.87536	0.84651	0.93604	0.7888	0.78591	1.5966	0.29881	0.74711	0.90502	0.96598	0.77198	0.97933	0.97199	1.1969	0.9674	0.9092	0.89614	1.1328	0.87807	0.66143
278.05	0.82058	1.058	0.82155	0.63125	0.87865	0.97472	1.0108	0.94158	0.4202	0.96807	0.88681	0.84682	1.0277	0.83819	0.84622	0.90589	0.85904	0.88742	0.91356	0.92065	0.87499	0.87951	0.72881	0.76597	0.96401	1.0338	0.82672	1.003	1.0045	1.3272	1.0392	0.90944	0.97177	1.1824	0.93765	0.82676
278.22	0.77968	1.0277	0.72622	0.51774	0.92693	1.0145	0.92903	0.85986	0.37779	0.7829	0.91118	0.22799	0.93414	0.87286	0.78177	0.16954	0.82157	0.76922	0.84704	0.82365	0.77612	1.3115	0.35259	0.71516	0.91484	0.91388	0.7601	0.9627	0.89453	1.281	0.92986	0.88484	0.86819	1.0307	0.82367	0.88251
278.47	0.83672	0.89132	0.91346	1.5693	0.98506	1.0855	0.83931	1.0768	0.50337	0.72663	0.80455	0.49845	0.77508	0.89918	0.87864	1.73	0.77846	0.93959	0.93545	0.84443	0.86373	1.19	0.42044	0.7316	0.98491	0.89144	0.7912	0.97222	1.0282	1.1015	1.1404	0.98662	0.99649	1.3579	0.97466	0.74254
278.74	0.77195	0.91373	0.81589	1.2387	0.93973	1.0591	0.77824	0.94496	0.49285	0.83994	0.90888	0.46884	0.99648	0.93307	0.88023	1.3557	0.90661	0.90478	1.0515	0.7523	0.87575	1.1192	0.45583	0.77653	0.99771	0.91136	0.82091	0.99124	1.0491	1.1897	1.0845	0.96926	1.0473	1.1231	0.9507	0.6489
278.9	0.75372	0.99264	0.9205	1.6485	0.99474	1.0132	0.87777	0.8905	0.44619	0.96775	0.94081	0.30127	1.0154	0.96663	0.93125	1.5597	0.91501	0.88807	0.98403	0.81652	0.84384	1.2043	0.49275	0.80427	0.96808	0.86476	0.7916	1.0014	1.0104	1.2259	1.0429	0.95818	0.96949	1.102	0.95773	0.85768
279.06	0.82531	0.90921	0.7934	2.7769	0.88472	1.0902	0.84892	0.95678	0.4586	0.92054	0.89409	0.25977	0.94105	0.98487	0.93691	0.99371	0.87477	0.92996	0.92734	0.80258	0.90319	1.0653	0.38196	0.81808	1.0016	0.90402	0.77651	1.0442	1.0363	1.2124	1.1814	0.99262	1.0678	1.2538	1.0252	0.8982
279.33	0.86283	0.96843	0.79749	0.81206	0.82501	1.0999	0.95213	0.98057	0.44589	0.92505	1.0273	0.25223	1.0506	1.0123	0.89363	0.74677	0.90313	0.93802	0.99463	0.8985	0.87874	1.0136	0.42575	0.80582	0.93816	0.8961	0.89004	1.0814	1.0657	1.1215	1.0637	0.96915	1.0339	1.1584	0.94466	0.71841
279.49	0.79526	1.6802	0.79102	0.83196	0.9603	1.0568	0.94314	0.94261	0.41681	0.85501	0.95938	0.7253	0.98603	0.89397	0.88905	0.99495	0.87003	0.89211	0.93971	0.86535	0.81066	1.0886	0.4779	0.79641	0.98651	0.97096	0.82943	0.9722	0.98511	1.1984	0.98687	0.91475	0.91453	1.0497	0.84624	0.66787
279.8	0.83184	0.9357	0.79946	1.4091	0.97081	0.97498	0.87964	0.88618	0.44505	0.8657	0.93095	1.9284	0.85738	0.85428	0.87188	1.3059	0.82996	0.80241	0.85529	0.87398	0.81655	0.84822	0.39248	0.72128	0.93599	0.89071	0.75965	1.0239	1.0115	1.1146	0.98054	0.91898	0.96367	1.1985	0.98751	0.84149
280.06	0.83983	0.8909	0.57545	1.3856	0.75641	1.0679	0.85458	0.90128	0.4644	0.87141	0.89725	0.29572	0.97387	0.91915	0.81318	1.2853	0.87413	0.84621	0.91321	0.82045	1.1683	0.7206	0.2567	1.2071	0.9434	0.93971	1.151	1.0165	1.0344	1.2572	1.0098	0.94661	0.97044	1.1463	0.8743	0.63085
280.22	0.87196	0.7785	0.66015	0.26758	0.86578	0.71514	0.7552	0.98852	0.46426	0.87615	0.93803	0.61216	0.99768	0.6922	0.88903	0.88059	0.98753	1.0121	0.89172	0.74487	1.0182	1.0262	0.2781	1.004	1.0144	0.93	1.0652	1.1763	1.2116	1.3158	1.1814	1.0949	1.184	1.3449	1.1143	0.88984
280.4	0.76462	1.302	0.699	0.83039	0.98591	1.0018	0.85482	1.0139	0.47601	0.88207	1.0219	0.45527	0.966	0.90941	0.95195	0.8473	0.92857	0.96773	0.99542	0.81227	0.83451	1.1919	0.37156	0.70197	0.953	0.94487	0.79379	1.0664	1.026	1.1958	1.0955	0.96213	1.0376	1.1429	0.98581	0.93511
280.55	0.81796	0.92875	0.74347	1.2149	0.90629	1.1036	0.85852	1.0031	0.47745	0.92706	0.98101	0.29629	1.0635	1.0565	0.90921	1.3224	0.93955	0.98777	0.99868	0.79023	0.94111	0.93735	0.34177	0.89612	1.0013	0.95696	0.92471	1.0347	1.0697	1.1286	1.1349	0.97786	1.0311	1.1801	0.96863	0.58034
280.71	0.84191	0.86273	0.74995	1.4754	0.90968	1.0332	0.81845	0.93942	0.47978	0.86445	0.91211	0.82594	0.91499	0.96971	0.87782	0.92825	0.92385	0.98956	0.93371	0.82324	0.89582	0.58737	0.29793	0.82222	0.97466	0.83767	0.86751	1.114	1.1776	1.1171	1.1016	1.0276	1.0486	1.1312	1.0467	0.77408
280.96	0.91551	0.82254	0.89236	0.91351	1.0761	1.035	0.79052	1.0813	0.48062	0.87373	0.93746	0.22419	0.82788	0.95493	0.88374	0.35842	0.94278	1.012	0.90281	0.91146	1.0704	1.3492	0.30883	0.91995	1.0479	0.84425	1.0148	1.1652	1.2039	1.1187	1.3005	1.1174	1.1557	1.3119	1.2322	0.62974
281.24	0.90905	0.90761	0.97158	1.4535	1.0692	0.91833	0.89294	1.0005	0.41532	0.89658	0.90065	0.64994	0.88761	0.90998	0.89086	1.9796	0.95374	1.0678	0.87179	0.97629	1.2848	0.744	0.78462	1.0536	1.0434	0.82556	0.90249	1.2901	1.2626	1.3946	1.4297	1.2136	1.2907	1.4227	1.3438	0.9075
281.49	1.0015	0.85446	0.86456	1.126	1.0115	0.98193	0.83209	1.0525	0.49091	0.89495	0.90422	0.23978	0.85727	1.0189	0.97417	1.1582	0.96706	1.0731	0.94893	0.90521	1.1879	0.72975	1.1214	1.0762	1.1213	0.85442	0.90469	1.2347	1.2641	1.3703	1.3961	1.2481	1.3625	1.2649	1.3685	1.0332
281.96	0.88926	1.0369	0.87376	0.93738	0.98895	1.1899	1.0079	1.0512	0.48327	0.91952	1.0034	0.53367	0.96536	1.0553	1.0264	0.97642	0.9497	1.0057	0.9449	0.98016	0.95144	0.49174	1.3398	0.91242	0.94598	0.91488	0.94976	1.069	1.0384	0.94837	0.94805	0.95197	0.87042	1.1844	0.92267	0.64062
282.11	0.91073	0.94612	0.7389	0.37155	0.88472	1.1865	0.96654	0.91672	0.39513	0.87115	0.90517	0.27141	0.95671	1.0089	0.86174	0.28178	0.91531	0.86137	0.76859	0.91738	0.9125	1.0397	0.29878	0.79805	8.3038	0.93806	0.84696	0.95332	1.1918	1.1292	1.0754	1.0506	3.6901	1.0095	1.0455	0.17762
282.34	0.89945	0.86484	0.73107	1.1415	0.92102	0.8843	0.85878	1.0104	0.49973	0.88658	0.92942	0.2101	0.97552	0.85283	0.92567	0.79876	0.98571	0.95952	0.87867	0.86982	0.94431	1.0381	0.31075	0.80397	1.0898	1.0724	0.87296	1.0951	1.0897	1.1437	1.0863	1.0478	1.1705	1.1595	1.1007	0.81917
282.62	0.83594	0.87909	0.73343	0.92199	0.88285	1.0374	0.80201	0.96464	0.45608	0.89025	0.92003	0.31826	1.0294	0.89027	0.93268	0.86365	0.95582	0.86632	0.92653	0.78355	0.85908	1.597	0.43286	0.76861	0.95552	0.92452	0.84466	1.0188	0.99783	1.1491	1.0167	0.97772	0.99035	1.0251	0.98647	0.9129
282.86	0.85418	0.97797	0.72387	0.64862	0.88095	1.0133	0.88724	0.96545	0.47643	0.91338	1.0121	0.26631	1.0687	1.0253	0.93408	0.62885	0.94255	0.96449	1.0352	0.79491	0.91308	1.6839	0.40157	0.81586	0.90718	0.88165	0.83088	1.0512	1.0116	1.2837	0.97124	1.0262	1.0024	0.96989	0.97975	0.75236
283.08	0.86943	0.93701	0.79082	0.87633	1.0195	0.92383	0.86393	0.79021	0.34159	0.93504	1.0057	1.1546	0.96008	0.85693	0.88934	0.57861	0.85518	0.77747	0.65563	0.92264	0.94046	1.4505	0.25871	0.8677	0.001606	0.83713	0.75405	0.97027	0.93563	1.0312	1.0833	0.94814	0.0019853	1.1548	0.95662	0.7828
283.34	0.86681	1.012	0.72297	1.1677	0.89196	1.0504	0.94919	0.98857	0.44212	0.82899	0.89584	0.30744	0.90017	0.8608	0.89325	0.61431	0.86402	0.90033	0.87449	0.91294	0.90027	2.6574	0.45415	0.72929	0.94769	0.93757	0.83258	0.98903	1.0244	1.0657	0.99224	0.91063	0.94927	1.2043	0.90054	0.61442
283.53	0.89768	0.98702	0.71493	0.72359	0.89087	1.0893	0.86795	1.0204	0.3746	0.83444	0.9012	0.49625	0.98732	0.9194	0.88303	0.18001	0.88669	0.93652	0.76009	0.83172	0.86901	1.9509	0.2891	0.83136	0.88096	0.90111	0.86228	0.98155	1.049	1.1713	0.9904	0.95547	0.91346	1.0099	0.86038	0.83375
283.71	0.9054	0.95041	0.94965	1.229	0.94817	1.0311	0.89901	0.95976	0.44773	0.90463	0.88178	0.36283	0.87288	0.89825	0.93396	1.2439	0.93143	0.87052	0.88719	0.96667	0.96085	1.2746	0.257	0.78423	0.89332	0.76675	0.77702	1.1008	1.0456	1.2505	1.0969	1.0705	1.0398	1.2014	1.112	1.0379
284.07	0.82152	0.88549	0.66588	1.7632	0.86565	1.1251	0.83048	0.99233	0.48329	0.8637	0.92278	0.70619	1.0947	1.1002	0.9111	1.0617	1.0001	0.99643	0.9743	0.75734	0.94437	1.1339	0.35398	0.91115	0.99101	0.94139	1.0756	1.0571	1.112	1.1665	1.1387	1.0023	1.1061	1.1758	0.99627	0.77412
284.31	0.83582	0.99989	0.6528	1.119	0.85224	1.0793	0.89795	0.82121	0.43165	0.87972	1.004	0.39347	1.1127	0.97518	0.82022	0.41981	0.96812	0.83356	1.034	0.80876	0.86418	2.1287	1.6675	0.86478	0.94087	0.98331	0.99198	1.0535	1.0413	1.22	1.0415	0.97519	0.99721	1.0673	0.9928	0.81999
284.59	0.86709	0.90177	0.64317	0.56825	0.8754	1.1056	0.83692	0.92626	0.44968	0.81985	1.0012	0.26276	1.021	0.93455	0.76616	0.68264	0.85193	0.79549	0.86253	0.82183	0.75496	0.87837	0.26725	0.74248	1.0104	1.0587	0.76534	1.0118	0.99138	1.1752	1.1213	0.92961	1.0897	1.0679	0.9107	0.69137
284.95	0.8551	1.0543	0.74337	0.83097	0.93951	1.1138	0.92138	0.96759	0.4232	0.87021	0.95295	0.22548	0.95987	1.1761	0.84644	0.78855	0.87642	0.85485	0.88202	0.86774	0.82597	1.1524	0.33171	0.82239	0.95444	0.95807	0.78843	1.0177	0.97165	1.2173	1.0868	0.9199	0.96239	1.0663	0.91692	0.68367
285.2	0.79485	0.98146	0.81687	0.79716	1.001	1.0382	0.90423	0.95074	0.44024	0.84006	0.92904	0.43347	1.0114	0.95798	0.89175	0.77434	0.92733	0.92102	0.93246	0.82001	0.8424	1.2056	0.39141	0.74727	0.92991	0.90675	0.75369	0.9833	0.97701	1.3476	1.0417	0.93611	0.93732	1.1431	0.89824	0.78755
285.51	0.84521	1.0959	0.82089	0.97865	0.95541	1.1549	0.97851	0.94311	0.43333	0.84802	0.8954	0.40699	0.92945	0.99763	0.84584	1.0401	0.84462	0.82995	0.86036	0.88168	0.81422	0.99255	0.38685	0.80945	0.87069	0.82958	0.76978	0.94387	0.93499	1.1523	0.93384	0.91164	0.91375	1.0522	0.86881	0.81707
285.68	1.0005	1.6426	1.0856	1.1424	1.2617	1.1776	1.6607	1.1205	0.45167	0.81236	0.88	0.57694	0.79248	1.0261	0.91958	0.75922	0.78561	0.96069	0.86159	1.6288	1.0195	0.66157	0.25168	0.90752	0.91415	0.77054	0.60053	1.0823	1.0784	1.1485	1.134	1.007	0.96694	1.2347	1.0383	0.95644
285.84	1.0306	1.1298	1.2829	0.15706	1.3241	0.74967	1.1542	1.0939	0.46154	0.91366	0.88747	0.15686	0.76172	0.64817	0.94149	1.4438	0.80319	0.98037	0.86874	1.2154	1.0543	0.75872	1.0452	0.97566	1.0189	0.77575	0.70806	1.1562	1.0924	1.3711	1.1969	1.0401	1.065	1.4559	1.1019	0.94847
286.09	0.9521	0.99516	1.1504	1.5291	1.1504	0.89028	0.93848	1.169	0.45097	0.89182	0.81768	0.5893	0.79165	0.91161	1.0232	1.5417	0.90621	1.158	0.93451	1.0174	1.088	0.54134	0.24993	0.9423	0.9941	0.78312	0.75518	1.1419	1.0751	1.2601	1.2376	1.0692	1.0578	1.2818	1.1537	0.95736
286.26	0.95153	0.82074	1.2854	0.94723	1.1984	0.84976	0.80494	1.1126	0.38131	0.89159	0.81541	0.31976	0.79054	0.80151	0.92023	0.66866	0.85057	1.0846	0.67839	0.87422	1.0839	0.77502	0.27997	0.87646	0.97625	0.79194	0.7304	1.0645	1.0971	1.3323	1.1279	1.0052	1.1054	1.2561	1.1008	0.7651
286.55	0.98789	0.84756	1.5034	1.7215	1.385	1.0954	0.81333	1.3738	0.56294	0.98522	0.86096	0.71108	0.75127	0.73679	1.0027	2.1448	0.86227	1.2709	0.98495	1.0306	1.2824	0.87754	0.33736	1.0914	1.022	0.76475	0.8488	1.1428	1.0843	1.2754	1.315	1.1472	1.2233	1.406	1.2795	1.2167
286.83	1.0478	1.0081	1.141	1.1821	1.1539	0.90857	0.95762	1.1673	0.48383	0.91339	0.87786	0.48247	0.86694	0.93231	1.002	1.1886	0.97122	1.2029	0.95996	1.1766	1.2642	0.71909	0.28893	1.1774	1.0328	0.76245	1.0626	1.1674	1.0222	1.3601	1.3092	1.1319	1.147	1.4219	1.2408	1.0631
287.17	0.80802	1.0589	0.77202	0.17268	0.87188	0.8273	0.96315	0.86058	0.40697	0.88518	0.92337	0.34007	0.95267	0.68583	0.9795	0.19491	0.85934	0.77224	0.86187	0.90103	0.88245	1.2081	0.34767	0.76951	0.91943	0.86961	0.72497	1.0323	1.1355	1.1591	1.1477	0.94499	1.0316	1.265	0.9657	0.81827
287.57	0.80329	0.91962	0.67367	0.51375	0.90736	1.0074	0.87139	1.0071	0.41011	0.83008	0.98649	0.2383	0.93122	0.85109	0.87236	0.52852	0.91684	0.87685	0.88647	0.84102	0.84174	0.95374	0.36129	0.86203	0.84784	0.93029	0.99138	0.95856	0.91594	1.0866	0.99581	0.85125	0.89436	1.0636	0.85718	0.6914
287.77	0.83049	0.9304	0.60374	0.83663	0.89936	1.1645	0.84408	1.0602	0.51653	0.87163	1.1279	0.40736	1.0689	0.98212	1.0205	0.46112	0.95157	1.0337	1.102	0.7776	0.85164	2.1872	0.5865	0.91484	1.0059	1.0202	1.114	1.0113	1.0395	1.1258	0.99796	0.94275	1.0348	1.1118	0.86402	0.64997
287.94	0.8426	0.96388	0.70066	2.8079	0.88101	1.0758	0.86828	0.91727	0.45993	0.85683	0.9181	0.3195	0.99059	0.93586	0.8813	0.28318	0.91738	0.89917	0.98699	0.80991	0.89077	1.5956	0.40634	0.81732	1.0309	1.0328	0.82436	1.0074	0.98964	1.3474	1.0685	0.98809	1.1103	1.1195	0.94923	0.58109
288.15	0.86376	0.91708	0.77737	1.3414	0.94574	1.0326	0.83085	0.91621	0.44091	1.0173	1.0256	0.59247	1.0216	0.97289	0.98332	1.2959	0.95161	0.94132	0.90952	0.82117	0.94059	1.2532	0.41814	0.85757	1.0061	0.9368	0.78148	1.0436	1.0495	1.2103	1.1134	0.98938	1.0532	1.1066	0.97849	1.069
288.39	0.91874	0.99009	0.73701	0.44881	0.92471	0.31682	0.92847	0.97685	0.44406	0.9215	1.0003	0.5028	0.91919	0.26497	0.7608	0.84801	0.90194	0.90649	0.92427	0.95043	0.9222	0.74071	0.30809	0.80085	0.89283	0.86405	0.74557	1.0899	0.95949	1.3607	1.0159	0.99071	0.95786	1.3034	0.96296	0.69235
288.89	0.86394	0.93338	0.67642	1.1547	0.90704	1.0988	0.92855	0.95884	0.48116	0.80292	0.94258	0.24648	0.9941	0.98848	0.78993	0.90131	0.91753	0.8863	0.93912	0.90498	0.83301	1.1358	0.37484	0.7585	1.0033	0.9256	0.8383	1.022	0.99973	1.2195	1.0868	0.96789	1.012	0.84022	0.95644	0.95764
289.34	0.88212	1.0317	0.84671	0.4855	1.0049	0.97054	0.90178	0.94041	0.39723	0.81234	0.90772	0.43619	0.88312	0.90934	0.85843	0.64897	0.85591	0.8845	0.8674	0.84921	0.90894	1.4673	0.40588	0.90638	0.95532	0.91186	0.87357	1.0439	1.0314	1.3251	1.0478	1.0183	0.96198	1.1814	0.98294	0.43526
289.72	1.0774	1.161	1.0624	0.72253	1.115	1.0656	1.1541	1.1771	0.48149	0.93091	0.87872	0.51666	0.88268	1.0024	0.95776	4.5107	0.92778	1.1238	0.93314	1.1486	1.1862	0.75249	0.31013	1.0058	0.54941	1.0244	0.84327	1.192	0.88748	1.1522	1.3243	1.1529	0.60764	1.3449	1.1951	1.1067
290	1.0009	1.0179	1.0066	0.48793	1.0799	1.0573	0.96788	1.0806	0.48079	0.97988	0.97495	0.54211	0.92984	1.081	0.95508	0.90589	0.9651	1.0512	0.95618	0.92362	1.0502	1.0113	0.3467	0.97878	1.013	0.79115	0.93239	1.1142	1.2277	1.2412	1.3104	1.127	1.1902	1.2241	1.1297	1.0656
290.24	0.89869	0.97379	1.0061	0.98782	1.0731	1.0049	0.85997	0.9808	0.46611	1.0074	0.98791	0.49797	0.94547	1.0065	0.92211	1.1335	0.90567	1.0191	0.95537	0.80288	1.0263	0.93632	0.41524	0.93544	0.97455	0.88408	0.85442	1.1706	1.1479	1.3792	1.2162	1.1028	1.1363	1.2244	1.168	0.86804
290.4	0.91295	1.0352	0.82734	0.67473	0.951	1.0566	0.96756	0.94419	0.43965	0.97418	1.0394	0.21227	1.1217	1.1301	0.90897	0.56476	0.94592	0.97466	0.97069	0.85605	1.0199	0.83372	0.29678	0.90713	0.87233	0.86483	0.8725	1.1874	1.0427	1.2539	1.0073	1.0963	1.0273	1.1417	1.1252	0.41476
290.57	1.0065	0.96357	1.2084	0.81696	1.1708	0.56364	0.85322	1.0998	0.50701	0.89413	0.89711	0.1589	0.88216	0.53323	0.95225	1.422	0.94246	1.0877	0.95404	0.89739	1.1062	1.0459	1.2702	1.0695	1.1304	0.83232	1.0129	1.1753	1.1742	1.2578	1.3171	1.1274	1.2595	1.2859	1.2586	0.91273
290.75	1.0863	1.1848	1.1804	0.53647	1.1987	1.0179	1.1044	1.0434	0.43757	0.82502	0.89193	0.23502	0.84615	0.96383	0.94898	0.68422	0.94214	1.0801	0.91015	1.0619	1.144	0.83407	0.73265	1.0443	1.0354	0.8986	0.94873	1.2102	1.2367	1.2028	1.3238	1.1149	1.2065	1.3661	1.2306	0.93742
290.95	1.0899	1.1309	1.5362	1.7008	1.3869	1.0591	1.0391	1.1105	0.50849	0.95212	0.91	0.66498	0.80163	0.99213	1.0595	2.0092	0.9181	1.0819	0.92297	1.1085	1.2603	1.0411	0.3776	1.2462	1.1254	0.87029	1.1422	1.1389	1.1408	1.2262	1.4148	1.1054	1.2752	1.4988	1.2405	0.97881
291.1	1.0299	1.0454	1.063	0.82632	1.1207	1.015	0.97654	1.1349	0.43957	0.86752	0.86753	0.56558	0.80033	0.90531	1.006	0.62089	0.91662	1.034	0.80837	1.0461	1.1604	0.70206	0.20051	0.98494	1.0732	0.79321	0.90336	1.1634	1.0751	1.3035	1.3619	1.0855	1.2114	1.3201	1.1873	0.9303
291.46	1.0047	1.0477	0.87867	0.97282	0.94847	0.90488	0.91754	0.96575	0.45243	0.90492	0.86041	0.24251	0.94175	0.94983	0.95147	0.86832	0.95958	0.93283	0.90637	0.91498	1.0686	0.70552	0.31204	1.0966	1.0103	0.92049	1.0695	1.1844	1.1757	1.1988	1.208	1.1117	1.2199	1.2305	1.1994	1.0241
291.79	0.95206	1.0513	0.92738	0.63197	1.0277	1.0574	0.91426	1.0025	0.46644	0.74824	0.78625	0.70368	0.74003	0.94373	0.83395	0.28949	0.85195	0.90906	0.93399	0.93766	1.0067	0.669	0.25221	0.88966	0.92118	0.81097	0.81042	1.0339	0.91986	1.1163	1.045	0.93591	1.0179	1.1919	0.96561	0.77
292.26	0.89935	0.98589	0.86616	0.47424	1.2909	0.95757	0.85961	0.93545	0.42765	0.78218	0.99716	0.16844	0.83744	0.80869	0.88607	0.13263	0.83255	0.81756	0.82707	0.89704	0.84625	0.79726	0.25501	1.0653	0.96054	0.88438	0.94386	0.99934	0.90465	1.2606	0.92046	0.9358	0.99529	1.0294	0.96653	0.86469
292.46	0.96696	0.99787	0.95991	1.1042	1.0873	0.92713	1.0428	0.96864	0.47404	0.96716	0.97802	0.43838	0.93801	0.88598	0.9417	0.45798	0.85253	0.86263	0.90097	1.0154	0.96329	0.60434	0.24639	0.86982	1.0037	0.85723	0.67065	1.1326	1.0915	1.3462	1.1585	1.0416	1.1671	1.2025	1.0958	0.67802
292.75	0.91219	0.97621	0.88311	1.8308	1.046	1.2574	0.87577	0.9951	0.48463	0.92501	0.98554	0.27387	1.0089	1.1504	0.87312	1.0201	0.85393	0.93129	0.97636	0.86016	0.90946	0.99478	0.94857	0.85125	0.9926	0.89634	0.78862	1.0587	1.056	1.2258	1.0887	0.98009	1.0617	1.1736	0.96957	0.78778
292.95	0.86697	0.98895	0.70961	0.72402	0.59694	1.0401	0.88587	0.97556	0.43083	0.95027	0.6078	0.1841	1.0504	1.0058	0.97074	0.52895	0.98231	0.99086	0.95401	0.87486	0.98057	0.84638	0.59391	0.91489	0.98183	0.94067	0.90044	1.0819	1.1113	1.1432	1.2135	1.0548	1.1152	1.0971	1.0138	0.8953
293.32	0.98332	1.0629	0.7519	1.1481	0.93654	1.0154	0.97768	0.95385	0.43477	0.82316	0.93813	0.33464	0.99867	0.92029	0.82802	1.1335	0.87976	0.89356	0.90281	0.90881	0.86275	1.0869	0.26815	0.87326	0.8491	0.90372	0.7143	1.0642	1.0288	1.2531	1.1109	0.93516	0.92588	1.0815	0.92634	0.81308
293.49	0.82593	0.94129	0.80935	0.86414	0.92882	0.91378	0.90155	0.91235	0.42215	0.94073	0.92667	0.67364	1.0176	0.8231	0.87918	0.69382	0.85941	0.86754	0.89884	0.86132	0.85318	1.0255	0.34678	0.78858	0.92615	0.8672	0.7694	0.97293	0.9146	1.1664	0.98537	0.92009	0.93041	1.1535	0.90219	0.76855
293.71	0.81648	0.9181	0.98443	1.7984	0.96019	1.0714	0.84612	0.99521	0.53815	1.0485	0.8984	0.54717	1.0431	1.075	0.89305	1.3279	0.88839	0.98102	1.0002	0.81306	0.98278	1.4884	0.40171	0.91152	0.93559	0.84956	0.8986	1.005	0.98895	1.2091	1.0175	0.96457	0.96859	1.1267	0.92993	0.97414
293.87	0.80847	0.96316	0.79345	1.2458	0.9521	1.1222	0.94256	1.0107	0.44939	0.87768	0.95171	0.28219	1.0451	0.98661	0.92627	1.0178	0.93382	0.97663	0.97611	0.85079	0.8825	1.6176	0.39974	0.84506	0.93349	0.93129	0.90277	0.94172	0.94599	1.2478	1.0268	0.89222	0.96846	1.0855	0.83949	0.76392
294.08	0.71985	0.9545	0.64988	0.96064	0.86151	0.85874	0.85186	0.75846	0.35644	0.82416	1.049	0.33598	1.1488	0.82783	0.86053	0.47065	0.8653	0.77512	0.9058	0.82244	0.71945	1.4035	0.40233	0.69384	0.81463	0.95279	0.73575	0.9224	0.9113	1.3705	0.76372	0.81458	0.83864	0.96851	0.7736	0.70323
294.25	0.76024	0.94218	0.74393	1.4637	0.89587	1.0167	0.80495	0.89583	0.43743	0.78394	0.85883	1.061	0.98241	0.91363	0.80712	0.77395	0.8295	0.8066	0.89512	0.7924	0.7807	1.5283	0.39551	0.82658	0.83802	0.83837	0.78349	0.90174	0.89014	1.2196	0.90207	0.8391	0.83183	0.95611	0.79382	0.70994
294.54	0.79593	0.84337	0.95667	0.79116	0.97882	1.1423	0.77156	1.0571	0.48576	0.95322	0.8875	0.6504	0.8991	1.0914	0.85581	0.81109	0.88046	0.96025	0.90237	0.72588	0.93328	1.0785	0.34582	0.8837	0.90713	0.8169	0.8153	1.0318	0.99095	1.2276	1.0816	0.99552	0.97313	1.1226	0.97981	0.83212
294.73	0.84891	0.91268	1.046	0.72972	0.57018	1.0365	0.89121	1.0524	0.52534	1.0343	0.46406	1.054	0.89874	0.94763	1.0417	1.1945	0.85183	0.99049	0.97338	0.83965	0.95206	1.1956	0.33555	0.7453	0.96235	0.78127	0.61058	1.0257	0.96952	1.3559	1.0954	0.94824	0.99711	1.1782	0.95631	0.93733
295.02	0.88274	0.93924	0.88976	1.43	1.0356	0.99249	0.87954	1.0258	0.44575	0.92994	0.92485	0.52632	0.91454	0.966	0.90475	1.0312	0.94648	1.0739	0.91338	0.93695	1.0751	1.2846	0.31267	0.94312	0.98576	0.74042	0.78226	1.1203	1.0231	1.1831	1.1429	1.0028	1.0763	1.2855	1.1059	0.81353
295.3	0.93387	0.94339	0.94662	1.1007	1.0292	1.0795	0.86916	1.1843	0.52587	0.92238	0.9078	0.63321	0.88336	0.97017	1.0387	0.98466	0.94597	1.1526	1.0007	0.9365	0.99685	1.08	0.39624	0.90414	1.0334	0.80764	0.78908	1.1186	1.0502	1.3194	1.2019	1.0137	1.112	1.2363	1.0863	0.37806
295.53	0.93017	0.91802	0.7659	1.1807	0.94408	0.86992	0.84922	1.0973	0.5174	0.96191	0.95189	0.52905	0.94952	0.82037	1.0778	1.5212	0.95708	1.0819	0.96292	0.85851	1.0729	0.56139	0.77791	0.96792	1.0224	0.96637	0.86708	1.1629	1.2151	1.3548	1.2442	1.113	1.1847	1.2891	1.1594	0.8914
295.8	0.7642	0.83314	0.63188	0.72229	0.8117	1.0307	0.73529	0.94226	0.45233	0.74619	0.79055	0.41653	0.86799	0.92775	0.76556	0.62617	0.81561	0.85833	0.83245	0.77973	0.88401	1.2813	0.48953	0.91165	0.8573	0.91667	0.87327	1.0381	0.0013917	2.0728	0.90495	1.0192	0.87093	1.0707	0.97582	0.95715
296.09	0.79327	0.88791	0.62249	0.8267	0.87633	1.1387	0.7772	0.95125	0.39673	0.67899	0.86882	0.2546	0.91717	0.93205	0.81191	89.14	0.8118	0.81944	0.77964	0.77183	0.80465	1.1006	0.59653	0.8068	0.93182	0.89353	0.71396	0.97854	0.97725	1.3149	1.0386	0.92329	0.97233	1.0005	0.89104	0.82423
296.31	0.86856	0.83441	0.95808	2.162	1.0611	1.1703	0.78746	1.0417	0.50413	1.0274	1.0056	0.72052	0.98076	1.0465	0.91564	1.5464	0.86483	0.94924	0.91549	0.79823	0.9779	1.0164	0.36785	0.90853	0.98083	0.84347	0.81988	1.0455	1.0302	1.2589	1.0962	0.97395	1.0255	1.179	0.98275	0.91889
296.68	0.86275	0.90308	0.90527	0.92695	0.96091	1.0076	0.80445	1.0477	0.48855	0.85536	0.81773	0.283	0.86449	0.9129	0.82809	0.83214	0.87514	0.97455	0.90678	0.87003	0.93426	0.9065	0.33182	0.78687	0.99082	0.84402	0.7779	1.082	1.058	1.1016	1.2118	1.0258	1.0742	1.2762	1.092	0.94093
296.95	0.87526	0.92626	0.90364	0.73111	1.0865	1.0045	0.81577	1.0233	0.4506	0.92301	0.97047	0.2573	0.91324	0.96504	0.9065	0.81899	0.82096	0.94596	0.86764	0.90015	0.99507	0.47331	0.57029	0.87396	0.97431	0.87829	0.70262	1.1651	1.0805	1.2827	1.1795	1.0953	1.1568	1.2516	1.1104	0.87765
297.27	0.89992	0.90091	0.95695	0.52176	0.97158	0.97792	0.84685	1.0541	0.50423	1.0314	0.95519	0.55072	0.94564	0.96658	0.56834	1.2258	1.0013	1.0766	0.96708	0.863	1.0448	0.85928	0.88047	1.0072	0.99426	0.93674	0.89708	1.1859	1.1667	1.256	1.2416	1.1505	1.121	1.2977	1.1637	0.93152
297.57	0.84242	1.3183	0.83973	1.1507	1.0085	1.0223	1.2293	1.0359	0.61453	0.92866	1.0004	0.55533	0.96387	0.91221	0.87452	0.80774	0.90251	0.9432	1.1647	0.98834	0.90617	1.4382	0.74663	0.93416	1.0391	0.89397	0.90254	1.019	1.0806	1.1548	1.0373	0.99169	1.0482	1.1204	0.97954	0.79562
297.77	0.85378	1.2194	0.83209	1.3537	0.91076	1.0541	1.0441	0.9424	0.45617	0.91186	0.92532	0.29347	0.95546	0.9622	0.93735	1.1246	0.87619	0.87438	0.90003	0.9423	0.85609	1.1015	0.58739	0.83964	0.97793	0.89063	0.78722	1.0026	1.0089	1.0836	1.0899	0.96497	0.97676	1.1078	0.94531	0.7977
297.93	0.86858	1.0428	0.8204	1.866	0.93436	1.2642	0.97366	1.1343	0.48459	0.96883	0.98502	1.0024	1.0098	1.185	1.0104	2.175	0.91308	1.0998	1.046	0.95446	1.0101	1.1097	0.48587	0.90352	0.98352	0.87838	0.76661	1.0491	1.0627	1.2395	1.1733	1.013	1.0353	1.1293	0.97523	0.88
298.13	0.90194	0.91054	0.99955	2.0024	1.1227	1.1852	0.86348	1.123	0.55376	1.1211	1.1101	0.8588	1.0002	1.2308	1.0903	1.9956	0.97358	1.168	1.0394	0.90873	1.2097	0.85965	0.34763	1.0733	0.95303	0.76155	0.93629	1.2061	1.0008	1.3292	1.0642	1.0433	1.0742	1.3552	1.1001	0.89069
298.33	0.95328	0.9034	0.91874	0.96486	1.077	1.0814	0.8498	1.131	0.51252	1.003	0.99579	0.3432	0.95354	1.112	1.0199	0.58014	0.97394	1.1997	0.98063	0.89196	1.2445	0.69771	0.43368	1.1017	0.95019	0.79501	0.99016	1.227	1.1352	1.3309	1.1836	1.2003	1.1556	1.2417	1.2954	0.80266
298.5	0.99819	0.92083	1.0617	1.3751	1.135	0.91661	0.85203	1.1437	0.4876	0.94008	0.90302	0.86114	0.85631	0.93694	1.0096	0.8357	0.94013	1.0927	0.87423	0.95644	1.1629	0.32245	0.21509	1.0395	1.072	0.77381	0.83736	1.28	1.2078	1.2693	1.4893	1.1812	1.2073	1.3507	1.256	0.99296
298.69	0.95493	0.95454	1.0448	1.3507	1.1504	0.92828	0.89589	1.0044	0.46812	0.89836	0.91382	0.14943	0.81073	0.89208	1.0601	1.3908	0.98045	1.1222	0.92999	1.0711	1.2279	0.93785	2.7661	1.1391	1.1854	0.90301	0.99643	1.2094	1.2814	1.3793	1.3246	1.1812	1.3121	1.2801	1.3038	0.99589
298.95	1.0404	0.95729	0.93675	0.76746	0.30751	0.96553	0.85267	1.0876	0.4537	0.896	0.30948	0.20275	0.86402	0.90384	0.94966	0.44698	0.92997	1.0246	0.82913	1.0276	1.1418	0.87952	0.25966	1.0213	1.157	0.95388	0.88194	1.0729	1.162	1.1893	1.0951	1.0443	1.1622	1.2997	1.0987	0.86532
299.28	0.80112	0.92118	0.80304	1.3485	0.95698	0.93978	0.82921	0.91284	0.42901	0.78742	0.89355	0.27753	0.85635	0.8057	0.8937	0.81454	0.91167	0.85041	0.8425	0.82297	0.87949	1.0461	0.38121	0.8405	1.0017	0.88226	0.853	1.0743	1.0468	1.2018	1.1131	0.95271	1.0821	1.134	0.97365	0.93734
299.43	0.8894	0.98024	0.81039	0.79448	0.9356	1.0378	0.81956	0.95141	0.39349	0.85879	0.89625	0.22352	0.91149	0.91438	0.86139	1.027	0.84892	0.93177	0.86535	0.85819	0.87342	1.0513	0.34138	0.84206	0.88026	0.86166	0.6992	1.0582	1.0574	1.1824	1.0191	0.99968	0.98123	0.97977	0.98586	0.86282
299.77	0.99192	0.98764	1.1755	0.584	0.13433	1.0143	0.95569	1.1466	0.50253	0.98076	0.11051	0.17052	0.88032	0.93379	0.98572	0.72094	0.90681	1.0209	0.95919	1.0499	0.91615	0.81001	0.2444	0.88067	1.076	0.92736	0.74572	1.1886	1.1548	1.3145	1.2839	1.0372	1.1756	1.3059	1.0992	0.84334
300.13	0.90247	0.98042	0.74795	3.7274	0.97751	1.1591	0.94127	1.1225	0.56461	0.85636	0.9759	0.25691	0.97719	1.0091	0.98693	1.1995	0.9877	1.0514	1.017	0.96698	0.94085	0.97523	0.28121	0.91696	0.99683	0.95478	0.81016	1.1308	1.1321	1.1849	1.1319	1.0425	1.1073	1.1985	1.0397	0.77596
300.3	1.4939	1.0446	0.756	1.3705	1.0333	1.1998	1.1007	0.94146	0.56412	0.88321	1.0807	0.39972	1.0036	1.0939	0.95267	0.84359	0.95894	0.8512	0.8563	1.103	0.90895	0.81047	0.8397	0.85937	0.010604	1.2386	0.80981	1.0489	0.95425	1.3141	0.99358	1.0319	0.0075998	1.1109	1.0386	0.84796
300.82	0.91183	1.1598	0.73559	1.0846	0.9342	0.91025	1.1109	0.8808	0.5455	0.77683	1.0105	0.28556	1.0665	0.95155	0.85579	1.1209	0.94555	0.85714	0.90314	0.99674	0.92247	0.91983	0.25817	0.89675	0.99579	0.93817	0.8256	1.1466	1.1655	1.2946	1.187	1.0625	1.1899	1.0876	1.0859	0.90507
301.12	0.93311	1.043	0.86162	0.39421	0.96754	1.1305	1.0768	1.0018	0.48143	0.99688	0.98379	0.21659	1.017	1.0743	0.86894	0.61034	0.87508	0.94819	0.90565	1.1286	0.95368	0.96512	0.28432	0.8272	0.88901	0.86947	0.78146	1.0726	0.99166	1.3873	1.0884	1.048	0.97909	1.1134	1.064	0.96024
301.33	0.94538	0.95624	0.80003	1.068	0.88571	0.8247	0.90303	1.0069	0.47186	0.88317	0.88843	0.56548	0.94712	0.8007	0.90441	1.5857	0.90059	0.97441	0.99757	0.88891	0.9278	1.119	0.60305	0.85645	0.87784	0.87147	0.82425	1.0762	1.0753	1.3806	1.1534	1.0432	0.96442	1.1742	1.0334	0.74992
301.58	0.84819	1.0027	0.76245	0.2078	0.82623	0.42618	0.89344	0.88483	0.40577	0.87446	0.91484	0.24391	1.0097	0.39303	0.91699	0.96704	0.92225	0.87012	0.94705	0.86561	0.92279	0.91477	0.36884	0.91972	0.94199	0.91001	0.87894	1.0147	1.0233	1.2927	1.0628	0.99575	0.98396	0.85425	0.91113	0.81157
301.95	0.89864	0.92672	0.88035	1.7042	0.9376	1.0497	0.92332	0.9578	0.44356	0.89694	0.87341	0.389	0.92557	0.95766	0.92852	1.5677	0.84552	0.89588	0.93031	0.94594	0.9327	0.65797	0.59994	0.83047	1.0162	0.90444	0.73151	1.1226	1.0928	1.2766	1.1642	1.0698	1.1095	1.22	1.0646	0.79229
302.18	0.94794	0.94189	1.1618	1.3139	1.0679	0.91824	0.84117	0.90143	0.46596	1.0306	0.99878	0.57242	0.95067	0.9659	0.97354	1.1576	0.97646	0.9183	0.90542	0.87041	1.0612	0.54074	0.24937	0.95234	1.0448	0.84138	0.88449	1.2417	1.2362	1.3304	1.3078	1.196	1.2501	1.3611	1.2411	0.43867
302.7	0.96485	0.88382	0.89693	1.4542	0.98486	1.0042	0.76058	0.99562	0.43715	0.82122	0.85742	0.36421	0.89039	0.92376	0.9025	1.2885	0.89285	0.96284	0.86447	0.8898	0.98527	0.62268	0.2438	0.93661	1.0279	0.8467	0.87118	1.0943	1.1335	1.2612	1.192	1.1099	1.1686	1.0155	1.1466	0.90549
303.1	0.87234	0.85008	1.1449	0.51196	0.13421	0.93446	0.72136	0.89963	0.43863	0.95704	0.16459	0.43623	0.87003	0.97933	0.96424	0.71038	0.86195	0.95383	0.91789	0.83486	1.0306	1.0056	0.35973	0.96721	1.0004	0.9822	1.0211	1.117	1.1237	1.3245	1.2277	1.0657	1.0866	1.3383	1.0936	0.8953
303.44	0.93797	0.95806	0.91065	0.88258	0.93914	1.0784	0.90357	1.0449	0.47287	0.89636	0.96279	0.43937	1.0733	1.0036	0.88154	0.59926	0.95489	0.94858	0.9443	0.83172	0.95518	0.79942	0.32203	0.88823	0.9786	0.99371	1.0245	1.1088	1.1487	1.2079	1.1287	1.0596	1.0557	1.1755	1.0561	0.75831
303.86	0.82688	0.84961	0.78069	1.3478	0.88484	0.99717	0.75557	0.86268	0.42312	0.87793	0.93646	1.1063	0.97461	0.89545	0.90823	1.3792	0.89648	0.85076	0.84392	0.74925	0.89873	1.2418	0.38791	0.8218	0.98596	0.97833	0.89816	1.0552	0.97885	1.145	1.0989	0.95289	1.0071	1.1455	0.94228	0.82263
304.09	0.91609	0.92791	0.76517	0.90635	0.95491	1.0425	0.83597	0.93835	0.43943	0.9197	0.9698	0.24576	1.0057	0.93413	0.87153	1.0045	0.95313	0.89677	0.88383	0.8635	0.9424	0.65773	0.28833	0.8845	1.0598	0.92552	0.87789	1.1041	1.1077	1.1345	1.0819	1.0372	1.175	1.2106	1.0544	1.0139
304.44	0.85449	0.91163	0.69526	0.65931	0.93941	1.0612	0.79701	0.94199	0.48645	0.886	1.0052	0.40829	0.97432	1.0203	0.98652	0.51495	0.91563	0.93563	0.97575	0.81141	0.95868	0.8163	0.22591	0.88331	0.97163	0.88235	0.87894	1.0796	1.0997	1.2247	1.1109	1.0242	1.077	1.1316	1.0446	0.74621
304.71	0.91095	0.7913	0.75434	0.6568	0.99145	0.9668	0.73788	1.0117	0.50241	0.9043	1.0092	0.51934	0.96361	0.95942	0.93806	0.68721	0.96706	0.94463	0.94078	0.74903	1.0385	0.83783	0.24528	0.98296	1.0181	0.87487	1.0539	1.0703	1.0786	1.2223	1.1318	1.0574	1.0996	1.1434	1.0181	0.70595
305.02	0.81858	1.0074	0.78504	0.63187	0.93776	1.2302	0.83922	0.9785	0.41874	0.834	0.91454	0.24638	0.90015	0.99917	0.87887	2.4936	0.85381	0.86086	0.88607	0.80215	0.88582	0.9731	0.31518	0.79151	0.95638	0.84762	0.7327	0.93488	0.92123	1.3289	0.94477	0.90339	0.99176	1.0545	0.90466	0.70063
305.28	0.88879	0.92564	0.87489	1.3092	0.99931	1.11	0.7935	0.95049	0.4838	0.82044	0.88857	0.39618	0.88204	0.89487	0.84525	1.311	0.84866	0.79164	0.83017	0.80282	0.91371	0.71004	0.32319	0.85086	0.99124	0.92011	0.89256	0.93491	0.9532	1.2772	0.98842	0.91492	0.97853	1.0869	0.88711	0.83821
305.67	0.86231	0.91313	0.82638	1.2777	0.96565	0.93413	0.85941	0.93957	0.4392	0.83945	0.91962	0.38063	0.95749	0.78544	0.88154	0.71021	0.92081	0.84863	0.8662	0.80716	0.8121	1.2223	98.114	0.78098	0.97777	0.93185	0.78334	1.0206	1.151	1.1512	1.1133	0.99803	1.0662	1.0152	0.93692	0.80228
305.87	0.93046	1.1396	0.97108	0.79539	1.0332	1.0121	1.2178	0.99435	0.43411	0.84027	0.86853	0.20311	0.89498	0.89828	0.91735	0.75824	0.8627	0.92534	0.86456	1.0064	0.99724	0.90884	0.26684	0.98489	0.98813	0.95737	0.88337	1.0376	1.022	1.2531	1.0754	1.0084	1.0983	1.1379	0.99342	0.86937
306.14	1.7088	0.94312	1.0379	1.0009	1.1187	0.76251	0.86414	0.95234	0.44501	0.83981	0.9319	0.30931	0.8455	0.64887	0.96937	0.98681	0.85663	0.96571	0.92702	0.8989	1.0676	0.71271	0.25484	0.97969	0.9824	0.9125	0.87396	1.066	1.0425	1.324	1.1861	1.0333	1.0875	1.0891	1.1254	0.70407
306.32	0.92813	1.0417	0.82971	1.2016	1.1157	0.90299	0.89249	0.95858	0.27637	0.69712	0.89454	2.669	0.86243	0.77845	0.94499	1.1615	0.94503	0.90688	0.49618	0.89739	0.94218	0.7574	0.53303	0.90024	1.0205	1.0593	0.83949	1.0465	0.93721	1.1452	1.1115	0.9133	1.0388	1.1673	1.0304	0.73541
306.56	0.97742	0.95318	0.91763	0.67226	1.0257	1.0551	0.80607	0.92069	0.43255	0.77738	0.81534	0.50652	0.87631	0.94175	0.85459	0.95494	0.86108	0.87937	0.84619	0.83241	0.938	0.96473	0.27718	0.8934	0.96481	0.86914	0.83862	1.0747	1.0639	1.205	1.0859	1.0426	1.0771	1.2295	1.0872	0.85925
306.79	0.86286	0.91445	0.94647	1.2862	1.0167	0.92802	0.78835	0.92668	0.47906	0.96305	0.96848	0.21319	0.97354	0.82296	0.87928	1.3766	0.90123	0.87114	0.88781	0.75329	0.9154	1.5254	1.3939	0.47698	1.0077	0.93164	0.67878	1.002	1.1106	1.171	1.0933	1.0074	1.1143	1.108	1.0003	0.87669
307.08	0.85472	0.88944	0.88821	0.63765	0.993	0.86837	0.79233	0.96495	0.46281	0.90564	0.90391	0.36177	0.92576	0.8287	0.89628	0.51569	0.90487	0.95379	0.89816	0.83896	1.0272	0.81742	0.28777	0.92192	0.90292	0.86776	0.84071	1.1216	1.0675	1.3998	1.1854	1.1073	1.0572	1.2247	1.1351	0.96881
307.31	0.76738	1.0106	0.68971	0.52288	0.84923	0.96625	0.87055	0.80962	0.28706	0.93731	1.0253	0.69892	1.1664	0.89489	0.84144	0.2313	0.94175	0.81873	0.80039	0.7176	0.8326	1.0641	0.51922	0.81626	0.9819	0.96488	0.99176	0.99481	1.045	1.3259	0.78995	0.91592	1.0199	0.97119	0.91468	0.81978
307.53	0.83381	0.95183	0.57808	0.16691	0.8333	1.0523	0.83404	0.93162	0.38867	0.82693	0.98522	0.99314	1.1276	1.0502	0.94309	16.448	1.0196	0.97302	0.84197	0.74202	1.0021	0.87863	0.78709	0.96692	1.0239	0.96422	1.0683	1.1394	1.1467	1.3409	1.172	1.0804	1.2202	1.0816	1.0471	0.73067
307.72	0.95593	0.79923	0.70065	0.13763	0.83412	0.063595	0.75573	1.1067	0.54884	0.79007	0.80585	0.47746	0.8947	0.045172	0.7846	0.56552	0.98016	1.0956	0.91704	0.86558	1.1045	0.64934	0.78988	0.95918	1.0598	0.86972	1.0337	1.1999	1.1657	1.2898	1.3683	1.1568	1.189	1.3681	1.2154	0.84088
307.94	0.91801	0.95655	0.69979	1.8301	0.85578	0.92114	0.81689	0.9437	0.27885	0.79171	0.80243	0.86824	0.89052	0.86452	0.93812	0.30406	0.95303	0.91946	0.54132	0.86695	1.042	0.61011	0.81781	0.93328	1.0134	0.95449	0.86633	1.1614	1.2143	1.2167	1.1803	1.1596	1.0875	1.2105	1.0621	0.78361
308.27	0.90519	0.96504	0.90465	1.5956	0.99712	1.0532	0.85998	1.0229	0.49625	0.96113	0.91381	0.3687	1.01	0.99529	0.81994	1.2398	0.94715	0.99944	0.91561	0.85124	1.0146	0.91271	0.29707	0.97466	1.0471	0.96701	1.0359	1.1632	1.2047	1.2524	1.2445	1.1317	1.2133	1.2841	1.1884	1.0439
308.44	0.90864	1.0095	0.77547	0.79495	0.98638	1.0495	0.92543	1.0444	0.49523	0.81161	0.91403	0.2909	0.87829	0.93418	0.89408	0.7235	0.91033	0.95934	0.96426	0.86124	0.92979	1.1223	0.4362	0.83693	1.0037	0.91561	0.85475	1.1012	0.97952	1.3105	1.0255	1.0226	1.099	1.155	1.0376	0.76886
308.75	0.88458	0.93824	0.70201	1.1118	0.89041	0.94931	0.89205	0.92531	0.4303	0.82558	0.89659	0.38509	0.89571	0.92025	0.83733	0.79969	0.82689	0.81342	0.82699	0.88259	0.84235	1.663	1.1395	0.81116	1.0384	0.96141	0.81307	1.0298	1.1466	1.1589	1.1251	0.96872	1.0876	1.312	0.97633	0.7337
309.16	0.91966	0.94034	0.88196	0.90464	1.0296	0.88473	0.86136	0.9938	0.41665	0.77983	0.82861	0.30333	0.81397	0.73307	0.80227	0.99264	0.86	0.88429	0.81769	0.8634	0.92659	1.4491	0.29267	0.90218	1.0171	0.91353	0.82789	1.1062	1.1371	1.1107	1.0908	1.0554	1.108	1.2163	1.0559	0.93441
309.42	1.0414	1.1954	1.4034	0.83102	1.2799	1.3303	1.2701	1.1331	0.50691	0.92599	0.8398	0.40335	0.80483	1.0055	1.0285	0.43901	0.91415	1.1146	0.96949	1.2241	1.2183	0.67375	0.20327	1.0219	1.0996	0.82963	0.8572	1.1599	1.1751	1.4114	1.3555	1.2314	1.2895	1.4376	1.2986	0.75885
309.74	0.89746	0.98715	1.079	0.99118	1.167	0.94892	0.80267	0.97304	0.44425	0.84535	0.86806	0.32995	0.85536	0.84809	0.94478	0.78007	0.9087	0.95928	0.88384	0.8055	1.052	1.6532	0.469	1.0124	1.0933	0.92856	1.0029	1.1185	1.1279	1.1547	1.1838	1.0766	1.193	1.2753	1.1295	0.91057
309.97	0.99211	0.8982	1.0803	1.6192	1.1421	0.82314	0.83215	1.0249	0.46435	0.8229	0.83899	0.59024	0.80717	0.79922	0.97878	0.81967	0.87364	0.98854	0.83788	0.93307	1.1408	0.84959	0.24509	0.9966	1.0164	0.84667	0.90961	1.1778	1.1039	1.3193	1.1693	1.1351	1.21	1.3626	1.255	1.1835
310.18	0.9548	0.95914	1.0342	2.6171	1.1221	1.0323	0.84277	1.0831	0.52322	0.96381	0.90606	0.61886	0.95663	0.9889	0.98361	0.93972	0.98575	1.101	1.009	0.94216	1.2023	0.86014	0.26334	1.0199	0.96093	0.78965	0.95071	1.3452	1.1411	1.4091	1.3681	1.1889	1.2562	1.4142	1.3042	0.77272
310.53	0.84734	0.95353	0.73122	1.44	0.87322	1.0471	0.80113	0.95996	0.50475	0.82474	0.88965	0.472	0.96926	0.93662	0.86937	1.1921	0.92646	0.88552	0.97329	0.77593	0.87087	1.134	0.37405	0.82202	0.98934	0.9319	0.73259	1.0118	1.0366	1.1417	1.0221	0.99803	1.0084	0.91117	0.94999	0.87174
310.84	0.83219	0.94237	0.81263	1.7843	1.0115	0.98715	0.89067	0.94526	0.42476	0.81355	0.89336	1.2856	0.77768	0.79915	0.89593	1.413	0.78839	0.83725	0.83858	0.88705	0.90853	0.87467	0.37148	0.96049	1.0706	0.88686	0.81597	1.0354	1.0292	1.289	1.1372	0.93764	0.94099	1.2879	0.90496	0.84827
311.09	1.0017	0.90025	0.98665	0.90675	0.8581	1.0087	0.86674	1.1177	0.5244	1.0353	0.77121	0.4475	0.95014	1.0603	1.0323	0.90792	1.027	1.2089	1.061	0.98347	1.2749	0.50443	0.21799	1.0615	1.0874	0.81488	0.9069	1.1915	1.1256	1.3624	1.4108	1.1535	1.2327	1.3055	1.2198	1.1027
311.44	0.87663	0.97522	1.108	1.0073	1.0851	0.76041	0.86786	0.97357	0.46366	0.96363	0.94298	0.28504	0.91814	0.73125	0.99875	1.0299	0.92688	1.0623	0.97415	0.87218	1.0754	1.0369	1.3552	0.92868	1.1215	0.86332	0.94672	1.0862	1.0927	1.3188	1.2361	1.0883	1.2026	1.2137	1.1881	0.97829
311.61	0.96751	1.0324	0.97606	1.5303	0.99832	0.93946	0.89254	1.0477	0.50186	0.95435	0.94093	0.45121	0.913	1.0025	1.0053	0.61875	0.9783	1.1306	1.0398	0.96123	1.1862	0.82125	0.55161	0.88942	1.0049	0.88459	0.86979	1.1967	1.1348	1.2981	1.3271	1.1516	1.1456	1.3571	1.242	0.96395
311.88	0.92771	1.0105	1.0226	0.8485	1.0873	1.017	0.94849	1.1326	0.49428	0.9561	0.9723	0.41749	0.8757	0.93147	1.1077	1.1538	0.94371	1.2125	1.0818	0.95565	1.0911	0.90842	0.39835	1.0028	0.97638	0.83005	0.85202	1.1405	1.0721	1.2051	1.2092	1.0321	1.0317	1.2115	1.1171	0.98017
312.27	1.0957	0.98804	1.4831	0.76341	1.3899	0.82716	0.99303	1.1677	0.57786	0.89802	0.84033	0.64618	0.74267	0.87221	1.0507	1.0498	0.88869	1.2256	1.0198	1.1694	1.3289	0.60634	0.36015	1.1624	1.1065	0.82532	1.029	1.2876	0.0010563	2.0829	1.6029	1.2934	1.3779	1.5951	1.5197	1.6421
312.49	0.93338	0.93023	1.1386	1.9718	1.1087	0.89988	0.90213	0.96037	0.51125	0.79569	0.80216	1.8592	0.82156	0.77638	0.82267	0.79513	0.84156	0.89671	0.92272	0.91162	0.8854	0.946	1.2084	0.84763	0.94407	0.80721	0.83119	1.0842	0.96222	1.1895	1.0861	1.0319	0.98816	1.2452	1.0532	1.2177
312.9	0.88663	0.95885	0.82237	1.3573	0.9848	0.99007	0.88578	0.98236	0.47855	1.1353	1.1063	0.8161	1.0834	1.0509	0.92582	1.1057	0.96389	1.0614	1.0403	0.80243	1.0711	0.94617	0.40073	0.82533	1.1837	0.90352	0.7435	1.2493	1.2509	1.3235	1.4096	1.2262	1.3615	1.2574	1.2628	0.89284
313.12	0.84768	0.93063	0.75097	1.4601	0.89927	0.94924	0.87398	1.033	0.47691	0.85868	0.88875	0.3256	0.9191	0.8941	0.93903	1.5537	0.89208	0.96502	0.9934	0.8999	0.94503	0.94908	0.28755	0.8102	0.77532	0.85796	0.73072	1.0916	1.0845	1.3089	1.1428	1.0292	1.0296	1.1995	1.0033	0.80662
313.42	0.92906	1.075	0.95455	0.43749	0.9862	0.9026	0.99487	1.1053	0.47627	0.98567	0.94047	0.33986	0.89658	0.89968	0.96472	4.6768	0.91583	1.1288	0.99854	0.9988	1.1853	0.64525	0.26559	0.9695	0.27621	0.88956	0.79175	1.1694	1.0648	1.1908	1.3037	1.1083	0.28928	1.2152	1.1201	0.99262
313.64	1.0099	0.95677	1.0252	1.3022	1.0312	0.68941	0.88381	1.0324	0.23705	0.98866	0.94328	2.0275	0.8512	0.67828	0.97398	0.78677	0.89627	0.97539	0.47465	0.95253	1.0485	0.47893	0.31233	0.89628	0.93781	0.80669	0.76703	1.1254	1.093	1.3572	1.3303	1.1043	1.0485	1.2663	1.1313	0.45803
314.12	0.87366	1.0233	0.6031	2.638	0.77925	0.92402	0.89451	1.1262	0.65728	0.79116	0.92665	0.36611	0.92797	0.88035	1.0338	0.23519	0.94866	1.0978	1.1959	0.92179	1.0606	0.90365	0.35875	1.0615	1.0781	0.96588	0.97681	1.226	1.2206	1.1528	1.2361	1.2089	1.2435	1.1789	1.1161	0.76042
314.43	0.97123	0.86969	0.90265	0.41539	0.96018	0.56706	0.87681	0.94605	0.46541	0.95972	0.91614	0.54056	0.93105	0.5468	0.93478	1.0612	0.93056	0.97072	0.86522	0.91518	1.0971	0.57694	0.24142	0.97987	1.1327	0.89498	0.92387	1.2183	1.1333	1.2511	1.2336	1.1888	1.2857	1.3556	1.1913	0.92328
314.63	0.96769	0.93723	1.0698	0.97638	1.0327	0.8611	0.88934	1.0216	0.36406	0.95422	0.87723	0.68543	0.90533	0.8226	0.96337	0.43061	0.92406	1.0766	0.63588	0.94645	1.0936	0.94885	0.2769	0.84803	1.0439	0.81959	0.82741	1.093	1.278	1.302	1.1973	1.1785	1.2679	1.294	1.2019	0.9389
314.79	0.96707	0.91334	0.97459	0.79963	1.0778	1.0773	0.85871	1.0671	0.49003	0.90768	0.94605	0.22552	0.98298	1.0571	0.90074	0.59059	0.985	1.0861	1.001	0.88808	1.0787	0.54769	0.32448	1.0049	1.043	0.88961	1.0673	1.1849	1.0016	1.3035	1.1949	1.1347	1.1659	1.2378	1.1353	0.87317
315.05	0.98546	1.0444	1.0826	0.66845	1.0943	1.1136	1.0809	1.0705	0.49522	1.0811	0.96631	0.25598	1.0473	1.2339	1.0182	0.83771	0.98156	1.1497	1.0613	1.0735	1.1952	0.87807	0.32864	1.0276	1.0186	0.87368	1.0049	1.1719	1.0859	1.4935	1.331	1.3029	1.2975	1.275	1.3034	1.0208
315.33	0.93103	1.0413	1.0333	1.447	1.0697	0.92575	0.94112	0.98734	0.4537	1.0914	1.0576	0.82881	1.0884	0.9977	0.99552	1.349	1.0306	1.0181	0.94252	0.88843	1.0761	0.92227	0.38333	1.0083	1.0368	0.89203	0.96023	1.1642	1.1592	1.1886	1.35	1.1435	1.2365	1.2076	1.1789	0.65299
315.6	0.95713	0.9605	0.98108	1.1564	0.95505	0.91404	0.89812	0.89423	0.46349	1.0717	0.93241	0.61636	1.0419	1.0158	1.0477	1.2926	0.99415	1.0362	0.91861	0.95868	1.1492	1.0784	0.31888	1.035	1.0478	0.8806	0.97407	1.1985	1.133	1.1973	1.4106	1.2112	1.2548	1.193	1.2267	1.1312
315.89	0.95282	0.99673	0.91102	2.2674	0.89634	1.0315	1.0016	1.1303	0.55886	1.1277	1.0122	0.23859	0.99522	1.1745	1.0561	1.7842	0.9773	1.2349	1.0766	0.98305	1.1756	0.77036	0.36311	1.0078	1.0437	0.81221	0.83836	1.245	1.3314	1.2284	1.4422	1.2308	1.2789	1.3198	1.2783	1.0903
316.11	0.93797	0.94083	0.90921	0.79115	0.84873	1.0366	0.921	1.0383	0.52868	1.1351	0.9083	0.25968	0.99458	1.1038	0.99195	0.73558	1.0188	1.2339	1.129	0.97284	1.106	0.97194	0.36456	0.93538	0.98256	0.95298	0.82722	1.2341	1.04	1.3917	1.501	1.2665	1.2683	1.2626	1.3328	1.1048
316.33	0.86804	0.91129	0.71459	2.0753	0.81709	0.96102	0.86004	1.1496	0.55977	0.8553	0.84232	1.1132	0.95668	0.98267	1.011	2.4677	0.8372	1.1335	1.1042	0.86256	1.0271	0.87638	0.75176	0.91557	0.81271	0.72638	0.82067	1.1435	1.0725	1.3582	1.0552	1.0635	0.91669	1.2356	1.0071	0.75183
316.73	0.88748	0.95707	0.74315	0.62383	0.842	0.82391	0.87027	1.0278	0.45912	0.87949	0.8581	0.73229	0.84569	0.72822	0.84587	0.29105	0.81916	0.88638	0.88291	0.9568	0.91734	1.0229	0.54887	0.81663	0.9912	0.84089	0.69293	1.0452	1.0412	1.3634	1.0976	1.0163	1.0955	1.1602	0.96895	0.74878
318.07	0.85686	0.97066	0.83293	0.50618	0.97268	0.95977	0.87344	0.92699	0.45936	0.85367	0.93662	0.2502	0.93202	0.82095	0.88824	0.57096	0.88059	0.83778	0.9044	0.8457	0.85777	0.78865	0.31819	0.8213	0.93796	0.95024	0.75887	0.98675	0.99914	1.3985	0.91911	0.92339	1.0145	1.0371	0.88376	0.81857
318.28	0.88472	0.86508	0.81835	0.99282	0.97975	1.0016	0.77637	0.97235	0.47879	0.85615	0.90699	0.16709	0.95311	0.98096	0.90486	0.60166	0.94241	1.001	0.90097	0.78095	0.97625	0.70567	0.3136	0.8681	1.147	0.97904	0.8719	1.0813	1.0758	1.254	1.4025	1.0558	1.2186	1.3445	1.2713	0.41723
318.5	0.88943	0.85395	0.89015	0.81926	0.96084	1.0463	0.77849	0.95821	0.47312	0.89071	0.90167	0.78388	0.9282	0.94071	0.87197	0.92545	0.92993	0.93867	0.88246	0.79304	0.97149	1.2879	0.67676	0.86198	0.82698	0.78966	0.8897	1.1314	0.9784	1.1928	1.0375	1.0186	0.87921	1.2618	1.0139	0.29499
318.66	0.87582	0.89086	0.72508	0.76223	0.86103	0.84481	0.78863	1.0252	0.46186	0.81275	0.83808	0.41113	0.9244	0.82388	0.84144	1.3973	0.91102	0.99199	0.87996	0.82649	0.89857	1.3758	0.35324	0.83733	0.84967	0.77116	0.8024	1.1362	1.1153	1.3556	1.0734	1.0604	0.92605	1.2249	1.0295	0.77438
318.86	0.9063	0.89232	0.77281	0.66768	0.92002	0.84878	0.78478	0.89142	0.46617	0.84666	0.88663	0.45749	0.93047	0.76183	0.84617	1.0813	0.87567	0.80123	0.83155	0.78964	0.92573	1.0656	0.30701	0.85449	0.92306	0.89878	0.88442	1.0018	1.0678	1.2891	1.0793	1.0776	1.0662	1.1688	1.0664	0.86875
319.12	0.88072	0.91828	0.72567	0.44574	0.88792	0.74022	0.85386	1.0191	0.46568	0.82396	0.88712	0.66777	0.9464	0.71022	0.98239	1.2551	0.89096	0.94163	0.92401	0.85896	0.91402	1.0692	0.31094	0.8462	0.96086	0.89404	0.79352	1.0422	0.96118	1.2541	1.0202	1.0108	1.0183	1.1504	0.99485	0.89832
319.39	0.87965	0.96886	0.88941	1.0546	0.99534	0.97584	0.88318	1.0161	0.4463	0.89569	0.96371	0.57113	0.90298	0.84432	0.91561	1.0384	0.85693	0.94735	0.94227	0.86005	0.90852	0.89764	0.31563	0.8657	0.93537	0.93774	0.80354	0.98425	0.99301	1.1894	1.0872	0.95107	0.92168	1.0729	0.90268	0.74955
319.96	0.8544	0.88258	0.83355	1.2889	0.90814	0.98239	0.83359	1.0174	0.46106	0.93918	0.90536	0.20505	0.90382	0.97204	0.89613	0.30512	0.88613	0.98563	0.94183	0.87655	0.975	1.1104	0.24497	0.87749	0.98474	0.80221	0.68013	1.0899	1.1919	1.3758	1.2272	1.0785	1.0755	1.2707	1.0515	0.77645
320.17	0.94491	0.90827	0.99444	1.2534	1.0039	0.9311	0.84928	0.91556	0.44864	0.92424	0.84333	0.45689	0.79248	0.82071	0.92707	1.1049	0.82715	0.82366	0.79447	0.98135	0.96733	0.8404	0.23972	0.94779	1.0071	0.83267	0.80551	1.1023	1.1093	1.284	1.2054	1.0401	1.1206	1.3672	1.0321	0.84253
320.39	0.89737	0.87544	0.8265	0.29678	0.79135	0.91479	0.8288	0.99178	0.47072	0.76934	0.72186	0.2205	0.84455	0.82951	0.87483	0.32822	0.86179	0.88601	0.90406	0.877	0.92652	0.9377	0.25505	0.92914	0.96006	0.8489	0.957	1.0992	1.1293	1.1991	1.0791	0.98284	1.0393	1.1607	1.0216	0.84209
320.78	1.0075	1.0035	1.1133	0.95931	1.1409	0.8852	0.90904	0.97272	0.44049	0.9217	0.86128	0.36933	0.9013	0.81982	0.93513	0.32275	0.89277	0.90982	0.87379	0.97678	0.95959	1.3027	0.26322	0.82956	1.025	0.92917	0.73438	1.1156	1.0623	1.2783	1.1625	1.0467	1.0828	1.2084	1.0175	0.90186
320.94	1.087	1.0823	1.4116	1.1411	1.2574	1.2328	1.1182	1.1366	0.43479	1.0863	0.94172	0.95547	0.93256	1.1002	0.97255	0.67598	0.89552	1.07	0.84787	1.1002	1.1063	1.0467	0.31791	0.96457	1.0929	0.95854	0.88305	1.2543	1.1683	1.4705	1.2415	1.0989	1.1582	1.3044	1.0799	0.41475
321.11	1.2025	1.082	1.2016	1.9038	1.3567	1.076	1.067	1.0778	0.51671	1.0407	0.98747	0.59249	0.87242	1.0329	0.99808	1.7245	0.9117	0.95804	0.96584	1.2151	1.1329	0.8027	0.30639	0.99666	1.0047	0.91197	0.91128	1.3141	1.1748	1.4115	1.1452	1.144	1.1377	1.4836	1.1134	1.0336
321.33	1.6646	1.8317	1.7088	1.4461	2.144	1.6035	1.6532	1.7646	0.85319	1.8247	2.0833	0.4751	1.8362	1.7647	1.9022	1.7594	1.71	1.7929	1.8795	1.7114	1.8904	0.92948	0.48641	1.8785	2.0017	1.8144	1.6772	2.5936	2.2681	2.922	1.919	2.0884	2.1443	2.7541	1.9865	1.5275
321.71	1.7745	1.7778	1.6687	2.3361	1.7954	1.8678	1.7439	1.6045	0.95311	1.9816	1.8264	1.0072	1.8388	1.9897	1.7118	2.5805	1.7879	1.7453	1.9491	1.9227	2.0094	0.96251	0.3389	1.6101	2.0218	1.8434	1.4544	2.5835	2.4237	2.9213	2.683	2.222	2.3443	3.1158	2.211	1.7212
322.12	1.6042	1.5734	1.4729	2.2872	1.6103	1.6483	1.4285	1.6346	0.99868	1.8319	1.7456	1.1052	1.7875	1.8415	1.7584	2.5248	1.8108	1.7715	1.9334	1.6247	1.8744	1.8182	0.3151	2.0048	1.9123	1.6819	1.7757	2.5307	2.4198	2.9819	2.5771	2.2422	2.4082	2.9	2.1521	1.5513
322.57	1.7168	1.7959	1.673	2.1268	2.0608	1.8593	1.7774	1.7727	0.84598	1.8278	2.0221	1.0381	1.7691	1.8594	1.7604	1.9358	1.6968	1.6222	1.693	1.9424	1.7409	1.4758	0.34962	1.7078	1.8942	1.7817	1.5713	2.4576	2.1573	2.7484	2.0527	1.9725	2.0677	3.1911	1.8659	1.6115
322.94	1.8649	1.7225	1.9896	0.15124	2.1657	1.5087	1.6808	1.9345	0.84272	1.845	1.8069	0.67913	1.6212	1.4407	1.943	1.7032	1.7242	1.7574	1.689	1.8542	1.8328	0.94344	0.96067	1.9003	1.9531	1.6966	1.5248	2.3576	2.3719	2.6171	2.3176	2.097	2.366	2.8749	1.9706	1.7095
323.1	1.9267	1.3031	2.4146	1.5457	2.4037	1.7699	1.6905	1.9834	0.92672	1.7551	1.6576	0.7097	1.5131	1.5902	1.8031	1.6599	1.6943	1.7353	1.7548	1.945	2.0257	0.9471	0.32478	1.7895	2.0436	1.6275	1.4341	2.3947	2.3403	2.6477	2.3138	2.1433	2.2166	2.9699	1.9757	1.7202
323.3	1.8977	1.8021	2.1089	4.573	1.927	1.7695	1.7097	2.0314	0.65714	1.7882	1.4235	0.91639	1.5709	1.7337	1.7826	0.80865	1.7803	1.8891	1.1413	1.9636	2.2076	1.1139	0.23037	1.9717	1.993	1.6368	1.6007	2.5159	2.1144	2.6443	2.6014	2.2483	2.442	3.2733	2.383	1.8209
323.55	1.8309	1.69	1.8587	2.0227	2.1859	1.8855	1.6828	2.0484	0.96936	1.8318	1.8412	0.77084	1.7396	1.9338	2.0823	1.5948	1.8087	2.0352	1.9026	1.8904	2.0267	0.96895	1.0632	1.756	2.1217	1.6424	1.4529	2.5263	2.3179	2.8294	2.5523	2.1861	2.5144	3.3857	2.2207	1.6431
323.83	1.6698	1.764	1.9899	1.2925	2.1566	1.7727	1.5918	1.7557	0.98123	1.8696	1.8563	0.28136	1.8303	1.8581	1.7025	1.3035	1.7871	1.9158	1.7596	1.7653	1.9379	1.0841	0.39303	1.6985	2.1656	1.8329	1.6242	2.3512	2.2831	2.4697	2.5912	2.1284	2.4535	2.6188	2.1868	1.5631
323.99	1.515	1.5927	1.5632	0.75483	1.7702	1.7112	1.5296	1.8893	0.93275	1.8646	1.8002	1.0088	1.8482	1.8355	1.7758	1.8143	1.684	1.933	1.6905	1.4507	1.6567	1.1818	0.4794	1.4976	1.8101	1.7115	1.4088	2.2	2.0635	2.4415	2.1544	1.9337	2.0396	2.4375	1.9016	1.5291
324.23	1.2731	1.5306	1.4566	1.3397	1.6762	1.6469	1.4325	1.5145	0.95504	1.8014	1.7626	0.42007	1.686	1.7892	1.5925	1.2541	1.4889	1.6026	1.5719	1.3712	1.5174	1.6416	0.36144	1.6253	1.8212	1.7137	1.5253	1.8551	1.8995	1.7935	2.0386	1.5995	2.0422	2.3105	1.6131	1.391
324.77	1.2377	1.3515	0.92454	2.0075	1.2486	1.6284	1.2658	1.6338	0.91106	1.2675	1.3783	0.7096	1.3563	1.6008	1.5678	1.9161	1.3232	1.6147	1.4926	1.2901	1.3249	0.8679	0.28013	1.5489	1.7641	1.6183	1.4802	1.7333	1.5592	1.5277	2.0851	1.3276	2.1518	2.3117	1.5386	0.81427
325.14	1.4166	1.3898	0.83012	0.2167	1.6345	1.197	0.9877	1.9335	0.99726	1.6285	1.0546	0.77652	1.038	1.3282	1.1706	1.8499	1.5344	1.9578	1.6191	1.5635	1.6442	1.0632	0.41402	1.5409	1.8289	1.6278	1.418	2.2257	1.6106	1.9293	2.43	1.6941	2.4093	2.7014	2.0011	1.729
325.31	1.7209	1.6142	1.0324	2.094	2.0937	1.7155	1.0433	1.9659	1.0051	1.8631	1.0578	1.0131	0.93962	1.793	1.0677	2.1943	1.7042	1.9564	1.7439	1.9995	2.0389	0.7106	0.66023	1.8031	1.8978	1.6089	1.5315	2.353	0.0059341	3.2494	2.3718	2.0299	2.3731	3.0321	2.2329	1.9562
325.55	1.6016	1.6427	0.91376	2.0637	1.7543	1.7569	0.9738	1.7413	0.93267	1.7864	1.0419	0.54662	0.98307	1.7004	0.97922	1.0341	1.6279	1.7351	1.771	1.7682	1.6725	1.3086	0.27678	1.6231	1.741	1.706	1.4344	2.121	1.9456	2.2461	1.9217	1.8321	1.9763	2.5665	1.6706	1.1708
325.98	1.5713	1.7077	0.78506	11.742	1.7663	1.4877	0.84453	1.9247	0.92054	1.4932	0.86461	0.81342	0.92603	1.6322	1.0629	1.5032	1.7328	1.9298	1.7859	1.6543	1.7651	0.9484	0.39907	1.5628	1.7271	1.6923	1.4279	2.253	2.061	2.5386	2.2923	2.0471	2.0604	2.6866	1.9164	1.8236
326.28	1.731	1.7334	0.79157	1.3063	1.8459	0.80942	0.87508	2.2253	0.92672	1.4645	0.77507	1.0609	0.8228	0.7648	0.99221	2.3784	1.6571	1.9996	1.8617	2.0502	1.9038	0.84474	0.55638	1.6307	1.8056	1.7066	1.4287	2.2846	2.2109	2.963	2.3722	2.0382	2.0819	2.2124	1.9834	1.4254
326.66	1.7396	1.8979	0.96426	1.4829	2.0112	1.7097	0.93599	1.7179	0.88707	1.7777	0.96805	0.74411	1.0046	1.7781	1.0115	1.0621	1.8577	1.7377	2.0325	1.921	1.8771	0.65327	0.42367	1.6942	1.7871	1.7037	1.5367	2.2866	2.1961	2.7876	2.1645	2.0698	1.9751	2.6706	1.8475	1.6583
326.88	1.7107	1.6731	0.96134	3.361	1.9461	1.8915	0.83937	1.7809	0.86953	1.9216	0.96931	1.2562	1.0133	1.9441	0.98309	2.5746	1.7818	1.7934	1.9146	1.6655	1.812	0.91405	0.37376	1.7947	1.9005	1.7967	1.6504	2.314	2.2746	2.7857	2.3117	2.0194	2.1578	2.4728	1.8858	1.589
327.19	1.7973	1.8684	0.84836	3.191	2.0183	1.9976	0.90591	2.1468	0.93177	1.6707	0.94716	1.2273	0.94815	1.9214	1.0126	1.4978	1.7927	2.0403	1.9864	1.9241	1.937	1.0049	0.58381	2.0209	1.8107	1.7297	1.8478	2.328	2.2423	2.7149	2.1532	2.0655	2.0087	2.7562	1.909	0.87709
327.52	1.8583	1.5865	0.90917	1.3112	1.993	1.6102	0.83241	1.7797	0.85459	1.7447	0.86791	1.2297	0.91921	1.6608	1.0047	1.5666	1.7573	1.8451	1.7557	1.9846	2.1654	0.80713	0.29521	2.1315	2.2663	2.0968	2.1057	2.6726	2.4369	2.9387	2.8688	2.2651	2.6598	3.3238	2.5047	1.6978
327.9	1.6515	1.7032	0.70693	2.5658	1.7158	1.5785	0.83802	1.9935	0.8983	1.4952	0.83481	0.9534	0.91443	1.6119	0.98716	2.7441	1.6757	1.8629	1.8902	1.7078	1.827	1.1906	0.50495	1.5826	2.0527	1.8741	1.5345	2.2871	2.1554	2.7946	2.1568	1.8783	2.1389	2.9304	1.7279	1.3772
328.19	1.7998	1.8172	0.78436	2.2444	1.7824	1.4424	0.8756	1.7935	0.87757	1.6916	0.91471	1.019	1.0296	1.7525	1.017	3.5903	1.9194	1.9346	1.9771	1.7621	2.0832	1.3103	0.70442	1.8361	1.8443	1.8716	1.6487	2.7564	2.4536	3.093	2.5582	2.2843	2.2265	3.0221	2.2368	1.2425
328.58	1.6692	1.6319	1.0183	1.1555	1.2864	1.6172	0.79956	1.9151	0.90901	1.6911	0.50803	1.0901	0.85156	1.5019	1.0368	2.1097	1.6755	1.8485	1.8146	1.8165	1.8891	1.7002	0.58324	1.8839	2.0556	1.953	1.6758	2.2164	2.1096	2.6641	2.1135	1.8904	2.1202	3.1346	1.8291	1.4905
328.86	1.8606	1.7838	0.90941	1.7302	1.974	1.7035	0.95393	2.0164	1.0759	1.8939	1.0098	0.65397	0.9754	1.8556	1.1621	1.6345	1.8834	2.1483	2.1387	2.0248	2.4077	0.76581	0.38403	2.16	1.6566	1.6849	1.7419	2.53	1.9947	3.1076	2.283	2.3615	2.0833	2.7722	2.3107	1.6325
329.34	2.0084	1.946	1.0108	2.0395	1.8882	1.4405	0.99763	1.6317	0.84379	1.8795	0.92372	1.376	0.90955	1.6503	1.05	1.9533	1.9461	1.8178	1.5955	2.4075	2.3955	0.77312	0.24154	2.1643	1.9839	1.8027	1.8517	2.8269	2.6229	3.0258	2.5996	2.4489	2.573	3.3057	2.3448	0.21617
329.53	1.8499	1.7573	0.74902	2.9759	1.7491	1.6241	0.88149	1.8923	0.92129	1.5899	0.92512	0.74493	0.91098	1.7694	1.1281	2.3652	1.8152	2.1412	1.9658	2.0235	2.1483	0.93173	0.64317	1.8137	1.725	1.544	1.5878	2.6553	2.5223	2.5614	2.3218	2.368	2.1377	3.1624	2.1489	1.8551
329.79	1.7085	1.8121	0.82002	0.8152	1.8512	1.7575	0.87767	1.7921	0.6295	1.8652	0.99363	1.2458	1.0088	1.7315	1.0024	0.52432	1.75	1.8501	1.3611	1.752	1.8477	1.5642	0.46173	1.7302	1.7354	1.8654	1.6634	2.2738	2.3779	2.6307	2.1848	2.0591	1.7967	2.9243	1.8984	1.7658
329.95	1.8335	1.7197	0.8199	88.806	1.8184	1.6765	0.92659	1.8749	0.93715	1.7834	0.92821	0.34819	0.98958	1.7514	1.0033	2.1146	1.8295	1.9709	1.8168	1.8844	1.9269	1.0695	1.3534	1.8364	2.0405	1.8223	1.7356	2.704	0.0011097	2.7161	2.3103	2.1758	2.3158	3.0596	2.1535	1.4333
330.4	1.9531	1.9677	0.79488	1.7162	1.7906	1.4179	1.1509	1.9191	0.85435	1.8722	0.87817	0.67957	0.97159	1.5088	1.0677	1.8287	1.8739	1.9398	1.7592	2.1315	2.0319	0.6311	0.5396	1.7653	1.9678	1.8952	1.4661	2.6561	2.3053	2.8713	2.4448	2.2279	2.4441	3.1281	2.1407	1.6271
330.69	1.6103	1.8047	0.81613	1.1343	2.0486	1.6444	0.8165	1.8771	0.94061	1.6423	0.96951	0.65754	0.90829	1.6933	0.98138	1.7667	1.7038	1.8791	1.7144	1.6669	1.9516	1.034	0.43529	1.8102	1.9881	1.8212	1.6134	2.3768	2.1547	2.6666	1.9125	1.9605	2.1175	2.9779	1.9123	1.3294
331.05	1.7336	1.6425	0.72108	1.5461	1.7639	1.6492	0.81439	1.9774	1.0551	1.6701	0.86074	1.3782	0.9447	1.7066	1.1251	1.5622	1.7838	2.0505	1.1399	1.7313	2.1	0.64889	0.58838	2.0659	1.9112	1.8328	1.8326	2.371	2.1662	2.7164	2.2563	2.0664	2.1973	3.1862	1.9899	1.0879
331.28	1.8703	1.6248	0.76035	1.2434	1.8463	1.8162	0.82416	1.943	1.097	1.9106	1.023	0.3251	0.98823	1.8591	1.0447	1.1024	1.7602	2.0164	1.0704	1.7	2.1141	1.2162	0.42052	2.029	1.8865	1.812	1.9794	2.4887	2.1755	2.8874	2.2544	2.2416	2.2991	3.0689	2.1511	1.7089
331.52	1.6919	1.8593	0.66528	1.7857	1.7474	1.5226	0.88907	1.9123	0.95475	1.7064	0.95911	1.7166	1.001	1.4971	1.0314	2.4954	1.8341	1.8468	1.0655	1.7661	1.7023	0.75808	0.43151	1.4873	1.9165	1.9228	1.3846	2.3153	2.3483	2.7754	2.0165	2.0361	2.1315	2.7301	1.7883	1.4053
331.74	1.7895	2.0773	1.1756	1.2911	3.3285	2.2193	1.0344	1.6597	0.8065	2.3635	1.9556	1.0279	0.96657	2.4696	1.0193	1.0274	1.8542	1.7026	0.84309	1.923	1.7643	0.65117	0.98917	1.5372	2.0531	1.9776	1.4729	2.1151	2.0921	2.4301	1.9932	1.8866	2.2045	2.4777	1.8795	2.3314
331.97	1.8718	1.8136	0.7485	2.1767	1.7415	1.4743	0.91241	1.9942	0.96974	1.5141	0.81693	0.77006	0.88275	1.533	1.0345	2.3845	1.7951	1.9689	1.0151	1.9944	1.7999	0.95762	0.33799	1.4656	1.8562	1.8531	1.3674	2.4954	2.1455	2.5619	2.3899	2.0077	2.0552	3.284	1.9559	1.6786
332.25	1.8043	1.8405	0.67999	2.6276	1.7463	1.4801	0.91357	1.9416	1.0075	1.5176	0.85058	1.589	0.94126	1.6858	1.0096	2.5691	1.7774	1.9088	1.078	1.7974	1.9196	1.4173	0.53266	1.8613	1.7204	1.65	1.7272	2.46	2.22	2.8974	2.1068	2.0667	1.9291	2.7188	1.9169	1.6435
332.49	1.8247	1.7717	0.73916	2.085	1.8125	1.3435	0.82544	1.8784	0.93771	1.6155	0.92091	1.2475	0.93777	1.5799	1.0384	1.2896	1.8362	1.8765	0.97754	1.8184	1.94	1.2364	0.44365	1.7762	2.0372	1.9324	1.4528	2.4684	2.442	2.5194	2.3676	2.149	2.3764	2.9931	2.0305	1.7316
332.98	1.913	1.9011	0.99071	1.6049	2.3567	1.415	1.0003	1.687	1.1364	1.9367	0.99537	1.925	0.93704	1.5772	1.0833	1.0182	1.9256	1.9349	1.1031	2.3607	2.4339	0.71101	0.55201	2.1568	0.0037817	1.7034	1.6017	3.0029	2.3671	2.506	3.0485	2.5823	0.0051647	3.7798	2.6935	2.0455
333.33	1.7976	1.9751	0.79317	2.5187	2.0042	1.7411	0.92875	1.7943	0.94797	1.6512	0.92079	1.3107	0.89556	1.4885	0.99582	2.5807	1.7497	1.8266	1.0285	1.9044	1.888	1.0882	0.51857	1.805	1.7627	1.5736	1.5087	2.3971	1.9757	2.826	1.89	1.8356	1.9208	3.0687	1.7844	1.6193
333.91	1.8746	1.593	0.72725	2.2171	1.769	1.3609	0.7588	1.9799	0.99711	1.4315	0.78854	0.94729	0.85096	1.4885	0.99404	2.5226	1.7788	2.0288	1.0279	1.7295	1.9586	1.073	0.74459	1.9066	1.8882	1.7373	1.6357	2.5414	2.2445	2.9946	2.3895	2.0873	2.0762	2.9825	2.0669	1.6423
334.07	1.8462	1.6923	0.93117	1.6335	1.862	1.5213	0.80193	1.6602	0.99419	1.674	0.89886	0.76129	0.9456	1.6389	1.0217	1.5018	1.9282	1.8332	1.0251	1.7021	2.1405	0.82185	0.31138	1.8103	1.8797	1.7477	1.8144	2.5133	2.2318	2.6767	2.4886	2.2111	2.2684	3.1551	2.1877	1.5767
334.27	1.9233	1.9631	0.83119	2.7326	1.7489	1.6822	0.87402	1.7568	0.87376	1.8179	0.95545	0.90892	1.0883	1.8876	0.93482	2.0018	2.09	2.0451	1.0713	1.8272	2.1496	1.3554	0.8952	1.9973	1.9842	1.817	2.0119	2.5152	2.5096	2.5551	2.6982	2.1981	2.4987	2.5399	2.2512	1.9583
334.64	1.4976	1.7979	0.78717	1.8523	1.8526	1.6682	0.78775	1.6933	0.89711	1.616	1.0174	0.35454	0.98006	1.6928	0.83968	1.8777	1.6743	1.6434	1.0519	1.5463	1.574	2.0174	0.5062	1.4715	1.8485	1.9125	1.617	2.1486	1.9252	2.6914	1.8381	1.6926	1.8281	2.6946	1.5306	1.3102
334.86	1.6772	1.8563	0.78185	1.412	2.0159	1.6659	0.87932	1.6435	0.89313	1.9454	1.0194	1.76	1.0915	1.9085	1.0419	1.0815	1.8011	1.8611	1.0092	1.8611	1.8924	1.0579	0.4802	1.737	1.9449	1.819	1.7019	2.4552	2.2883	2.5899	2.0708	2.036	2.0822	3.0472	1.9614	2.0558
335.03	1.7944	1.8449	0.77344	0.40768	1.7752	1.5958	0.96407	1.6678	0.78607	1.9264	1.0119	1.2966	0.98716	1.6751	1.0774	1.4926	1.7007	1.7883	0.89879	1.936	1.9649	1.0933	0.85292	1.7145	1.7852	1.8038	1.6196	2.5035	2.2324	2.8	2.1848	2.1191	2.1694	2.919	2.0181	1.6971
335.29	1.7947	1.0962	0.72347	1.9313	1.8652	1.6063	0.9744	1.866	0.96025	1.8201	1.0516	1.5287	1.0729	1.7199	1.1517	2.6164	1.9201	1.9119	1.1056	1.8553	1.8315	1.1423	0.52738	1.6898	1.8715	1.8701	1.6623	2.3758	2.1617	2.6713	2.0325	1.9402	2.0532	3.0912	1.7955	1.6415
335.48	1.8153	1.9873	0.88597	1.7348	2.036	1.2585	0.95917	1.8622	0.99126	1.8128	0.98148	1.0494	0.91138	1.1647	0.97109	2.7043	1.6809	1.7874	0.99804	2.0672	1.944	1.1403	0.41176	1.7277	1.8819	1.8209	1.6339	2.4353	2.4488	2.8328	2.4905	2.2846	2.4312	2.7116	2.2094	2.0694
335.68	1.7402	1.7614	0.86222	1.3999	1.9148	1.7346	0.82066	1.7437	0.95184	1.6619	0.88653	0.82111	0.93975	1.7367	0.90625	1.5984	1.7534	1.7055	0.95308	1.652	1.8309	1.0786	0.27991	1.7084	1.9549	1.8187	1.5765	2.2841	2.2129	2.8805	2.3216	1.9897	2.1406	2.9183	1.8399	1.6412
335.86	1.7147	1.8485	0.77669	2.5508	1.8071	1.5475	0.87081	1.8581	0.93105	1.649	0.88922	0.77681	0.90399	1.4546	1.0365	1.0366	1.7737	1.7785	0.97686	1.8654	1.8022	1.168	1.0666	1.5693	1.8564	1.7175	1.3937	2.3625	2.1608	2.6215	2.0626	1.9255	2.0263	2.6194	1.8029	1.7223
336.16	1.6918	1.6031	0.79765	1.733	1.6597	1.5974	0.81823	1.7508	0.98931	1.6487	0.90344	0.44831	0.93626	1.6407	1.0068	1.0489	1.744	1.7773	0.9347	1.6357	1.8659	0.9569	0.27157	1.8039	2.0026	1.7906	1.6912	2.189	2.0603	2.3922	2.2656	1.8894	2.1927	2.693	1.9647	1.5848
336.55	1.5929	1.8794	0.71354	0.18764	1.663	1.2058	0.92932	1.6144	0.33412	1.5713	0.98733	0.38776	1.0043	1.2327	0.4728	1.8619	1.7161	1.625	0.32058	1.6522	1.6208	0.95264	1.3314	1.6959	1.7101	1.9749	1.529	2.1778	1.7788	2.4846	2.0883	1.7915	1.9386	2.8141	1.742	0.90869
336.76	1.6061	1.4853	0.6522	1.2975	1.738	1.7342	0.79143	1.4874	0.91682	1.6374	0.92796	0.49708	0.89069	1.5546	0.82236	0.80626	1.5924	1.6607	0.90083	1.6053	1.5766	1.1072	0.55701	1.548	1.8517	1.7624	1.2476	2.1367	2.1262	2.3564	1.9654	1.806	1.8652	2.7698	1.6304	1.05
336.94	1.6717	1.516	0.71028	1.6316	1.6982	1.8343	0.75412	1.7569	0.88375	1.5761	0.83314	0.40205	0.95936	1.7647	0.87897	0.22666	1.7545	1.6681	0.93071	1.5107	1.6266	0.69179	0.30429	1.5865	1.8919	1.939	1.5775	2.1569	2.0671	2.6935	2.0573	1.8044	2.0663	2.8047	1.7841	1.2488
337.21	1.7837	1.7854	1.0182	3.421	2.2917	1.8175	0.86321	2.0566	1.0102	1.6902	0.95706	1.8046	0.87923	1.6718	1.0477	2.7046	1.631	1.8972	1.0213	1.8924	1.9365	1.275	1.3056	1.7044	1.8401	1.7799	1.5922	2.1814	2.0998	2.9086	1.9312	1.9635	2.0159	3.0836	1.7921	2.1812
337.47	1.7032	1.7953	0.78649	2.5972	1.8058	1.8371	0.83846	1.6513	0.90726	1.6962	0.91252	0.61561	1.039	1.7968	0.93076	2.4648	1.7902	1.5949	0.9828	1.6462	1.7562	0.64928	0.33603	1.6665	1.9019	1.8523	1.6883	2.2581	2.0995	2.7922	2.1893	1.885	1.9856	2.7962	1.7424	1.5465
337.65	1.7284	1.7923	0.82667	1.8122	2.0031	1.7921	0.82535	1.8584	0.97538	1.8268	1.0107	0.72795	1.0633	1.8878	0.97985	2.3909	1.8186	1.8285	1.06	1.6461	1.7604	0.62488	0.41578	1.6526	1.7865	1.7962	1.4662	2.3107	2.2741	2.6492	2.1054	1.9902	2.0431	2.7976	1.8821	1.4773
337.96	1.8238	1.9779	0.88229	2.8643	1.9587	1.5733	0.94466	1.9537	1.0669	1.6729	0.83283	0.97558	0.87599	1.6451	1.1107	2.047	1.7796	2.0228	1.1783	1.92	1.9777	0.63761	0.41868	1.7297	1.8456	1.6297	1.3538	2.2724	2.1218	2.9834	2.2782	2.0079	2.1095	2.7774	1.8825	1.7805
338.19	1.8183	1.7526	0.80993	1.9597	1.9203	1.4947	0.85821	1.7548	0.97149	1.5768	0.83644	0.30711	0.86119	1.4728	0.93875	1.5782	1.6249	1.737	0.9366	2.0092	1.9177	0.7131	0.30713	1.758	1.8136	1.7439	1.5192	2.2523	2.0266	2.4756	1.9246	1.9489	1.9279	2.9165	1.7928	1.6942
338.51	1.7223	1.7512	0.92565	3.9479	2.2036	1.8131	0.85483	1.9851	0.95123	1.6075	0.93009	1.219	0.85098	1.7017	1.0647	3.7512	1.6488	1.9905	1.0764	1.8943	1.9386	0.92791	1.1151	1.8632	1.8984	1.7187	1.4784	2.2342	2.0594	2.8327	2.0698	1.8749	2.0432	3.0083	1.733	1.4653
338.77	1.8882	1.9713	0.86897	2.5898	2.0821	1.7211	0.94329	1.9148	0.94703	1.6039	0.8986	0.83537	0.88909	1.7126	1.0356	3.8047	1.7068	1.8048	0.98374	1.9581	1.9224	0.99147	0.35979	1.6328	1.9728	1.8327	1.3329	2.2825	2.1187	2.8319	2.2849	1.9428	2.2034	3.2592	1.8935	1.72
339.01	1.8475	1.8705	0.82501	0.43824	1.9865	0.51664	0.93939	2.0659	1.2079	1.7873	0.90167	1.4293	0.93112	0.51963	1.1151	2.4527	1.8287	2.0125	1.0456	1.8987	2.0586	1.2004	0.92473	1.8302	1.9889	1.7187	1.5805	2.2628	2.0196	2.9947	2.3093	2.0415	2.1438	2.996	1.9372	1.5656
339.17	1.9038	2.0155	0.83111	1.7677	1.9537	1.6322	0.98382	1.9345	0.54756	1.6392	0.88248	2.0541	0.92108	1.6019	1.0516	0.64943	1.7966	1.8458	0.5138	2.1398	1.9886	0.9709	0.85147	1.6433	1.7569	1.8431	1.4467	2.2694	1.8513	2.7713	2.4562	1.9312	1.9426	2.9343	1.9586	1.4141
339.5	1.8898	1.8281	0.95768	1.6464	2.0709	1.351	0.87261	1.7648	1.1097	1.8268	0.95351	0.62634	0.8796	1.4211	1.0491	2.3819	1.7727	1.8255	1.0514	2.0401	2.1935	0.85025	1.0823	1.749	1.9881	1.6763	1.3699	2.5489	2.3826	3.0848	2.5751	2.22	2.3987	3.196	2.3332	1.9367
339.85	1.876	1.7183	0.82873	2.1368	1.7806	1.6343	0.86375	1.9045	0.97798	1.6035	0.88793	0.94774	0.88895	1.6167	0.95483	1.3067	1.621	1.7856	0.9668	1.732	1.7773	1.2702	0.31972	1.66	1.7646	1.6943	1.4128	2.2533	1.9766	2.4183	2.0154	1.8507	1.9406	2.9285	1.7848	1.6249
340.18	1.9881	1.7459	0.76917	0.61049	1.8465	1.0142	0.93942	1.9123	1.119	1.8974	0.96251	0.1714	0.96622	1.0152	1.0863	2.6033	2.0345	2.0858	1.0508	1.9077	2.2967	1.048	0.66688	2.0844	2.057	1.7841	1.7904	2.8056	2.5793	3.1333	2.8146	2.5549	2.7203	3.2604	2.5445	1.9085
340.47	2.0644	1.7225	0.81256	4.7195	1.8795	1.4934	0.90396	1.8622	0.52526	1.7365	0.90257	0.21621	1.0271	1.7908	1.0346	0.83785	1.9439	2.1272	0.51165	2.0947	2.2992	0.98402	0.23487	1.8342	2.0581	1.7558	1.5003	2.918	2.8308	3.0783	2.7516	2.5714	2.729	3.1939	2.5567	1.965
340.63	1.8208	1.8886	0.84206	1.7439	1.8885	1.639	0.95264	1.8949	0.99918	1.6178	0.87565	0.20597	0.93638	1.5698	0.97285	1.7789	1.8285	1.8232	0.95619	1.9955	1.9501	1.3426	0.31711	1.793	1.9084	1.733	1.6876	2.373	2.3893	2.649	2.23	2.1823	2.1835	3.0687	2.0286	1.8562
340.9	1.7923	1.3025	0.94498	1.058	2.0928	1.64	1.2215	1.8021	1.0551	1.6962	0.94057	1.5922	0.92243	1.6119	1.1009	1.5033	1.6328	1.7758	1.0302	2.261	1.9809	1.5891	0.31408	1.7969	1.8932	1.7521	1.6249	2.2861	2.1167	2.6112	2.17	1.9573	1.9396	2.8387	1.8469	1.6995
341.14	1.6169	2.1273	0.85961	3.5181	1.822	1.719	1.004	1.7023	0.94712	1.7824	0.9557	1.1924	1.0028	1.8387	1.0094	2.3279	1.7623	1.7487	1.0434	1.7971	1.8547	1.3676	0.36788	1.6518	1.805	1.703	1.4424	2.1606	2.0802	2.7011	2.1647	1.9399	2.0106	2.0701	1.8365	1.6206
341.48	1.6296	1.7055	0.71602	1.0637	1.6143	1.6769	0.81564	1.7381	0.96747	1.6585	0.88031	0.72892	0.97081	1.7504	0.9235	1.2419	1.731	1.7555	0.997	1.6284	1.8105	1.789	0.41322	1.6069	1.0752	2.1957	1.5148	2.3196	1.4523	2.6155	2.1244	1.9896	1.1672	2.9401	1.8292	1.4755
341.81	1.5291	1.8217	0.74365	0.79116	1.8101	1.7836	0.81164	1.7146	1.0883	1.6486	0.89055	0.73158	0.97832	1.6385	0.85132	1.7685	1.656	1.6447	1.0837	1.5203	1.6761	1.2784	0.45916	1.6726	1.858	1.6902	1.746	2.1442	2.0684	2.9942	1.916	1.8461	1.9677	2.4499	1.7277	1.1631
342.14	1.4583	1.6309	0.79462	1.6611	1.8725	1.6179	0.80649	1.4882	1.0003	1.5034	0.83197	1.192	0.81369	1.6276	0.92363	2.3974	1.6546	1.4702	0.9605	1.785	1.8719	0.65309	0.34041	1.7621	0.48918	1.8599	1.6587	2.1445	2.2363	2.522	2.1725	1.9742	0.69047	2.5889	1.8278	1.3723
342.5	1.8727	1.8581	0.82665	2.045	1.93	1.5548	0.86078	1.8084	1.0254	1.694	0.90862	1.1644	0.92337	1.6879	1.0238	1.3407	1.7772	1.909	0.99398	2.0127	2.055	0.8418	0.31631	1.7773	1.9299	1.859	1.528	2.5073	2.2266	2.9197	2.578	2.2678	2.283	2.8243	2.2643	1.6697
342.79	1.6016	1.9556	0.75405	1.2533	1.9832	1.2972	0.93683	1.8579	1.0537	1.5804	0.97668	0.99551	0.91277	1.1996	1.0408	2.1585	1.6385	1.7544	1.0513	1.7974	1.7417	1.0081	0.5045	1.5274	1.827	1.8139	1.39	2.3272	2.0473	2.7433	1.9005	1.8846	2.068	2.4858	1.7098	1.428
342.98	1.8372	1.9464	0.70346	0.87391	1.5919	1.6221	0.93389	1.9307	1.1294	1.6354	0.90032	1.1227	1.0333	1.6879	1.0135	1.0366	1.8056	2.0445	1.1684	1.7358	1.7213	1.2851	0.31249	1.6718	1.8461	1.7859	1.5829	2.5064	2.3053	3.1794	2.254	2.1552	2.1665	2.7927	2.1047	1.6649
343.16	1.7711	1.789	0.77057	1.3068	1.8743	1.6778	0.80702	1.7673	0.94923	1.5731	0.88723	0.44525	0.87291	1.7306	0.91621	0.83643	1.777	1.7178	0.92782	1.7272	1.9551	0.91352	0.32883	1.7623	1.8985	1.6987	1.5376	2.3223	2.1678	2.6073	2.3255	2.0574	2.1212	2.9717	2.0512	1.5742
343.33	1.8039	1.7051	0.89052	2.567	2.0723	1.6668	0.79813	1.86	1.0246	1.723	0.92144	1.1298	0.85848	1.6615	0.99669	2.0558	1.7539	1.7274	0.93046	1.7119	2.1357	0.64991	0.31205	1.9446	1.9698	1.7577	1.5295	2.2953	2.1694	2.7338	2.2245	2.0251	2.2101	3.0456	2.0321	1.6624
343.73	1.8615	2.1026	0.95489	2.0298	1.963	1.7386	0.98096	1.9195	1.1563	1.8373	0.92002	1.0098	0.90139	1.7845	1.0736	1.5511	1.7697	1.9478	1.1561	2.0331	1.9915	1.0263	0.29197	1.775	1.345	1.8203	1.4923	2.3425	2.1718	3.0064	2.2065	2.0131	1.5796	2.8517	1.8275	1.6949
343.98	1.8079	2.0354	0.95502	1.9063	2.2047	1.5954	0.89802	1.8502	0.92304	1.6486	0.93762	1.0742	0.87958	1.699	1.1037	2.3762	1.794	1.9619	0.93885	1.9482	2.2391	0.95816	0.38542	1.9405	2.0426	1.7611	1.6238	2.4053	2.3681	2.683	2.3227	2.1656	2.4265	3.1267	2.2056	1.2983
344.5	2.074	1.9148	1.1808	1.3134	2.3398	1.6523	0.94502	1.9168	1.1373	1.6786	0.80832	0.46267	0.81919	1.656	1.0702	1.1631	1.7862	1.9532	1.0783	2.0823	2.2074	0.88938	0.27893	1.8631	1.9084	1.6568	1.643	2.6243	2.3827	2.8628	2.6508	2.255	2.3627	3.0551	2.3681	1.9545
344.7	2.0549	1.724	1.059	1.3083	1.982	1.295	0.8475	1.9193	1.0775	1.6299	0.7204	0.95682	0.77904	1.4433	1.0152	1.4539	1.7613	1.9862	1.0233	2.1219	2.3057	1.0365	0.3007	1.8522	1.873	1.5785	1.4783	2.4165	2.1182	2.7784	2.454	2.115	2.2847	3.1223	2.2289	2.0383
345.14	1.7244	1.9547	1.1812	2.288	2.5943	1.7941	0.86879	1.9653	1.0296	1.6383	0.87119	0.83032	0.7822	1.5715	0.99906	3.0291	1.6038	1.7211	1.0035	1.9138	1.9355	1.0289	0.80842	1.7385	1.7755	1.6316	1.3132	2.156	1.9104	2.3703	1.9875	1.7416	1.881	2.8595	1.6386	1.3846
345.51	1.6588	1.8992	0.83565	1.4415	2.1078	1.5863	0.86527	1.7157	0.90389	1.622	0.90782	0.50861	0.91977	1.6157	0.92721	1.6128	1.723	1.6219	0.91254	1.8019	1.8216	0.97219	0.36418	1.7207	1.717	1.7843	1.4229	2.3564	2.1519	2.5804	2.1638	1.9747	1.975	2.7386	1.8874	1.9724
345.69	1.9156	2.0155	0.92016	1.0811	2.2374	1.6138	0.91606	1.8801	0.83208	1.3609	0.85198	1.3811	0.80137	1.5709	0.9973	1.0051	1.6015	1.8555	0.84539	2.1385	1.9853	0.45482	0.19386	1.7877	1.8919	1.7289	1.3369	2.3349	2.0141	2.8015	2.4974	2.0946	2.2746	2.9468	2.0857	1.6319
345.9	1.9367	1.9649	1.1877	2.1576	2.2159	1.544	0.95412	2.1009	1.0311	1.5682	0.80797	0.79888	0.78327	1.5038	1.1248	1.8385	1.7611	2.0264	1.1013	2.1746	2.2842	0.57466	0.27703	1.9465	1.8352	1.653	1.4928	2.2011	2.016	2.7453	2.4089	2.0164	2.1422	3.1865	2.0303	2.0836
346.25	1.7464	1.9704	1.0395	1.883	2.1868	1.6464	0.93559	1.9063	0.97633	1.6631	0.90836	1.0178	0.90695	1.6813	1.0659	1.6786	1.8313	1.9806	1.0809	1.9984	2.0773	1.4561	0.44586	2.0383	1.9332	1.6706	1.7381	2.3989	2.0628	2.8058	2.1963	1.9168	2.1403	3.0122	1.9093	1.7853
346.46	1.95	2.1715	1.0466	1.8007	1.9114	1.6354	1.0493	1.9306	1.1156	1.9666	0.80036	1.4817	0.94014	1.7384	0.97751	2.8533	1.8344	1.9557	1.1195	2.154	2.0706	0.82602	0.40577	1.8617	1.7332	1.6506	1.657	2.2479	2.0742	3.0939	2.0911	2.0096	1.9754	3.1476	2.0119	1.5448
346.69	1.6475	1.9985	0.8482	0.83535	1.9692	1.7226	0.87598	1.9469	0.89691	1.7274	0.88817	0.55168	1.0218	1.6663	0.95956	0.52565	1.8602	1.6533	0.9506	1.6958	1.765	1.4052	0.37237	1.6087	1.5721	1.6727	1.5381	2.1537	1.9375	2.7309	1.9921	1.9332	1.8211	2.4788	1.7197	1.4732
346.91	1.7739	1.8519	0.9088	1.0837	2.095	1.717	0.95204	2.0271	1.0413	1.6325	0.90313	0.22686	0.88526	1.4971	0.93253	0.98512	1.5627	1.7396	0.87989	1.9853	1.6932	1.1018	0.49108	1.5242	1.824	1.8403	1.4362	2.2806	1.9402	2.6566	2.0617	1.8947	1.9025	2.7102	1.7917	1.7076
347.07	1.6605	1.6654	0.74494	1.0747	2.038	1.4287	0.84142	1.7994	1.0149	1.6765	1.0252	0.87783	0.92663	1.3545	1.0031	1.7904	1.7736	1.7502	1.0149	1.7621	1.7672	0.5924	0.37553	1.7028	1.722	1.6444	1.495	2.3804	2.1622	3.0819	1.9148	2.0565	2.1195	2.8116	1.8768	1.3096
347.27	1.7556	1.8324	0.99486	2.4642	1.9579	1.6943	0.84708	1.8237	1.1124	1.7857	0.87359	0.93688	0.91168	1.6689	1.0211	2.701	1.6917	1.791	1.0575	1.8569	2.0854	0.95929	0.39873	1.7132	1.9654	1.6878	1.5723	2.3703	2.0767	2.889	2.2315	2.0567	2.2496	3.0317	2.0256	1.7441
347.45	1.6776	1.8282	0.64604	1.2921	1.8776	1.8939	0.85282	1.8409	1.0915	1.3633	0.92152	1.6226	0.95867	1.7451	0.92963	468.73	1.6397	1.7039	1.0692	1.8133	1.8007	1.3582	0.36036	1.5759	1.8458	1.6691	1.4249	2.2408	1.7932	3.0618	2.1171	1.8583	2.0042	2.8066	1.6832	1.395
347.69	1.8667	1.6754	0.85235	2.5562	1.8981	1.5078	0.80671	1.9357	1.0523	1.7958	0.88714	1.5467	0.85803	1.6153	0.97947	2.2638	1.656	1.8794	0.99836	2.0441	2.1448	0.89742	0.45722	1.7101	1.7095	1.7258	1.3787	2.2569	1.938	2.9094	2.2619	1.9934	1.8145	3.0446	1.9264	1.5851
348.11	1.8199	2.1266	0.81083	11.705	1.9453	1.4752	1.1352	1.8426	0.94087	1.6677	0.89409	0.82486	0.92404	1.499	0.95392	1.3319	1.7794	1.7201	0.92726	2.1531	1.8831	1.2048	0.31534	1.6755	1.9089	1.7099	1.6647	2.2745	1.9928	2.5105	2.2742	2.0414	2.1255	2.7238	1.9532	1.6633
348.35	1.7883	1.8825	0.92333	3.2052	2.1671	1.7623	0.81347	1.934	0.94571	1.6271	0.8926	0.82901	0.84527	1.6399	0.94903	2.3091	1.7095	1.721	0.87779	1.8658	1.8299	0.95458	0.30658	1.4549	1.7788	1.7559	1.3002	2.1862	2.0411	2.6147	2.284	2.026	2.0157	2.5177	1.944	1.583
348.55	1.691	1.7788	1.0108	0.41327	2.2293	1.7407	0.81457	1.9774	1.0607	1.4927	0.81282	0.72561	0.76918	1.5488	0.89852	1.0648	1.5778	1.7423	0.95836	1.8102	1.8579	1.5349	0.36636	1.7065	1.8819	1.596	1.4836	2.169	2.1703	2.6472	2.0192	1.9536	2.0713	2.9061	1.7915	1.722
348.81	1.911	1.7479	1.0123	1.9521	2.1049	1.6044	0.93284	2.0186	1.1073	1.6083	0.73618	1.0016	0.84379	1.452	1.0568	1.8349	1.647	1.8623	1.0182	2.0364	1.8806	1.0816	0.34893	1.4642	1.6865	1.6087	1.1875	2.4499	2.1638	2.8371	2.0977	2.0525	1.9621	3.2427	1.9023	0.84519
349.03	1.8657	2.051	0.98577	2.4653	2.0285	1.6551	1.021	1.989	1.0373	1.6488	0.88051	1.4395	0.84465	1.6751	1.0511	2.2645	1.6279	1.9718	1.0077	2.2761	2.215	1.1334	0.36952	1.8227	2.0294	1.8956	1.4084	2.4865	2.3162	2.9049	2.4236	2.2392	2.4325	3.2101	2.2067	1.8262
349.24	1.8863	2.0673	0.89046	2.4437	1.9533	1.8323	1.0304	1.8269	0.91561	1.6794	0.90262	0.92801	0.96721	1.9394	0.9684	2.8286	1.8242	1.9109	0.98654	2.0192	2.2584	1.4374	0.53455	2.0334	2.027	1.8587	1.82	2.5442	2.348	2.6939	2.5938	2.2164	2.4176	2.9742	2.1701	1.5158
349.63	1.7692	1.7808	0.88705	0.24407	0.79869	0.24735	0.8378	2.0504	1.0287	1.597	0.27723	0.69668	0.94186	0.23289	1.0199	3.2221	1.8014	2.0238	1.1119	1.7169	1.9307	1.442	0.42461	1.8415	1.9251	1.9091	1.6701	2.3792	2.2667	2.7878	2.3525	2.0795	2.1641	2.6706	1.9497	1.6357
349.89	1.7354	1.7891	0.84147	0.22175	2.0705	1.759	0.855	1.9686	1.1324	1.5627	0.87183	1.7914	0.93296	1.6617	0.86364	0.30423	1.7761	1.8046	1.0773	1.7342	1.7175	1.6562	0.48543	1.6822	1.9043	1.8209	1.5117	2.15	2.1294	2.6273	2.0876	1.9758	1.8522	2.5805	1.7688	1.6856
350.07	1.5995	1.6704	0.85181	1.5007	1.8055	1.1099	0.82951	1.7459	0.95891	1.6378	0.98929	0.68674	0.94342	0.92702	1.0185	1.8168	1.6973	1.6896	1.0091	1.731	1.6506	1.2059	0.44221	1.5213	1.6951	1.7008	1.3825	2.1601	2.0578	2.7697	1.885	1.7378	1.7426	2.6155	1.525	1.3857
350.23	1.7007	1.6324	1.0039	1.7486	2.0296	1.312	0.80954	1.6691	0.9119	1.7354	0.91701	1.2292	0.86622	1.3709	1.0553	2.3454	1.6174	1.6577	0.98773	1.8633	1.79	0.95272	0.3343	1.5671	1.7909	1.5105	1.3985	2.2118	2.1377	3.0226	2.079	1.8847	1.912	2.9467	1.6699	1.5436
350.43	1.7721	1.9391	0.91627	1.3069	1.9981	1.6684	0.92309	1.8729	1.1163	1.7283	0.93403	1.1361	0.88248	1.6882	1.0206	1.3044	1.6735	1.8367	1.1335	2.0326	1.9354	0.99889	0.29775	1.7463	1.7992	1.7213	1.3914	2.4815	1.8419	2.9621	2.3784	1.995	2.0587	2.8562	1.9325	1.602
350.68	2.1838	1.7618	1.1917	1.2738	2.3046	1.2631	0.9311	1.8917	0.91584	1.6185	0.86567	2.2046	0.78885	1.3995	1.0772	1.3568	1.8163	1.9716	0.76372	2.3424	2.3526	0.89022	0.30453	1.8661	2.1377	1.5734	1.6474	2.4914	2.2372	2.901	2.5869	2.2509	2.3734	3.5472	2.2456	1.8996
350.88	2.0302	1.7241	0.88111	1.6311	2.0588	1.4199	0.90732	1.9328	1.0546	1.6093	0.84445	0.85765	0.84854	1.452	1.0193	1.9385	1.8405	2.0091	0.95633	2.1913	2.1986	0.83706	0.22848	1.8825	1.8752	1.7193	1.4068	2.4989	2.2183	2.7956	2.4065	2.1112	2.2297	3.2162	2.0842	1.9639
351.29	1.9444	1.846	0.84443	1.959	1.7849	1.6034	0.9462	1.9692	1.0876	1.5431	0.78777	1.1466	0.91771	1.5675	1.0648	1.4567	1.854	1.8513	1.0565	1.9148	2.0916	0.78405	0.32822	1.6885	1.8987	1.7916	1.35	2.4455	2.2834	3.0811	2.4391	2.0729	2.1571	2.7728	1.9611	1.7231
351.49	2.0255	1.7773	1.05	1.9493	2.0171	1.5071	0.95129	1.7944	1.1487	2.1131	0.95062	1.9572	0.98772	1.6772	1.2975	3.1707	1.9505	1.9754	1.082	2.2174	2.1646	2.1212	0.42632	1.2409	1.9735	1.8654	0.9797	2.3296	5.209	2.9546	2.3735	7.1539	2.2006	2.8635	2.0845	2.0333
351.69	2.3612	1.6331	0.97521	3.2063	2.0371	1.6039	0.86503	2.031	1.1728	1.7036	0.83249	1.3531	0.85621	1.5917	1.0049	2.7533	1.8053	1.95	1.0179	2.1088	2.2163	0.81721	0.33225	1.8382	1.9763	2.1411	1.4654	2.6285	0.001004	5.1262	2.5607	2.2443	2.4209	3.7075	2.2925	1.8775
352.08	2.0678	1.6091	0.83257	1.4531	0.0018398	1.528	0.881	1.9609	1.1045	1.8243	0.00075416	1.0048	1.0025	1.7172	1.1467	1.5669	1.979	2.1779	1.1457	2.3028	2.0692	0.86442	0.25811	1.841	2.1947	2.0224	1.4352	2.7657	2.3815	2.8938	2.5511	2.2255	2.3312	3.336	2.2124	2.1005
352.24	1.9333	1.4707	0.85796	2.0668	2.0514	1.7877	0.78311	1.7463	1.0567	1.8191	0.95354	1.2094	0.91793	2.036	0.99818	1.7594	1.8817	1.9523	1.0121	1.9436	2.2227	0.98689	1.0534	1.9401	2.0686	2.028	1.6703	2.8239	2.5587	2.6716	2.7455	2.4205	2.6706	3.4359	2.467	1.9267
352.4	1.7628	1.5191	0.82539	1.3699	1.8766	1.4229	0.80082	1.7	0.78004	1.6155	0.90052	1.7563	0.94525	1.6262	0.97332	1.8877	1.8035	1.8499	0.83299	1.7446	0.30302	1.2353	0.37294	0.21651	2.059	1.9551	0.19691	2.5604	2.5139	3.1054	2.4519	2.2128	2.5825	2.7653	2.1201	1.7304
352.57	1.6187	1.5885	0.93139	1.5259	2.1241	1.5215	0.7951	1.8334	0.99013	1.8732	0.96679	1.122	1.0136	1.7129	1.0828	2.1154	1.9148	1.8784	1.02	1.6784	1.8934	1.0216	0.4943	1.8541	2.0878	1.9488	1.7388	2.4672	2.2022	2.5996	2.3334	1.9931	2.2508	2.9963	2.0081	1.7004
352.78	1.9152	1.9833	0.8715	1.3711	2.2341	2.0361	0.96994	1.8734	0.96025	1.5628	0.9017	0.66434	0.90578	1.9759	0.99463	1.6151	1.759	1.8256	0.98364	1.8974	1.8632	1.0576	0.36083	1.8099	1.7443	1.8093	1.7239	2.1932	1.992	2.7438	1.904	1.9723	1.9478	3.0958	1.8908	1.711
353.07	1.8811	2.2772	0.98315	1.3709	2.4043	1.7679	1.0446	1.8065	0.99546	1.6975	0.97525	0.83714	0.89929	1.6665	0.93638	1.0349	1.5759	1.8495	0.97374	2.2565	1.9776	1.181	0.29216	1.8856	1.9802	1.8128	1.3881	2.4172	2.2754	2.7082	2.3073	2.1137	2.2751	3.259	1.9529	0.70059
353.35	2.0598	1.923	0.99995	1.4359	2.2488	1.7936	1.0263	1.1845	1.1698	1.9746	0.94325	2.4004	0.9553	1.9366	0.99526	0.70943	1.8267	2.0959	1.1001	2.2177	2.3561	0.77994	0.2653	2.147	2.0244	1.7916	1.7031	2.4204	2.1177	3.0465	2.4135	2.224	2.4843	3.0992	2.1657	1.949
353.66	1.6291	2.053	0.81663	1.5225	1.8834	1.5192	0.99685	1.1247	0.98066	1.8291	0.9715	1.033	1.1168	1.6903	1.1	1.1034	1.9321	2.0598	1.1634	1.847	1.7262	1.2562	0.69919	1.5675	1.5547	1.5161	1.527	2.3168	2.144	3.0523	1.8811	1.9921	1.7468	2.4605	1.7185	1.5967
353.87	1.6495	1.7997	0.76959	2.4362	1.8909	1.4555	0.8857	1.0442	0.96466	1.4872	0.85178	1.2298	0.86118	1.3491	1.0181	0.50397	1.6258	1.7034	0.98806	1.8209	1.7033	0.94633	0.46896	1.6658	1.8944	1.837	1.4025	2.0115	2.0353	2.9038	1.9527	1.7653	1.9924	2.1812	1.5753	1.5516
354.17	1.8587	1.8196	0.94932	1.4841	1.8193	1.5606	0.81318	1.0115	0.97934	1.5585	0.65065	0.80651	0.84214	1.5652	0.96034	0.96046	1.7312	1.7844	0.93296	1.7516	2.0689	1.2576	0.29798	1.8375	1.8542	1.6766	1.5731	2.1945	2.0831	2.8559	2.2398	1.9854	2.0724	2.9	2.0128	1.8234
354.38	1.9078	1.9636	1.0353	2.431	2.4576	1.5799	0.88555	1.0771	1.0641	1.6843	0.89693	0.84384	0.84297	1.6492	1.041	1.4396	1.7291	1.9183	0.95465	1.9655	2.3357	0.79937	0.58091	2.2681	1.8429	1.5589	1.6698	2.418	2.3266	2.7489	2.2826	2.2056	2.3229	2.8857	2.1416	1.9297
354.59	1.8498	1.8519	1.0616	2.85	2.5516	1.9721	0.86522	1.1423	1.0456	1.7222	0.96963	1.0736	0.87194	1.8178	0.98588	1.5573	1.6514	1.8366	0.95344	1.8839	1.925	1.4526	0.38448	1.7499	1.851	1.7233	1.4295	2.2356	0.0011734	2.7823	2.0891	2.0074	2.1299	2.8474	1.8298	1.6536
355.02	1.8388	1.7683	0.83576	0.61482	1.9692	0.73103	0.86067	0.98086	0.94437	1.4971	0.81985	0.7409	0.86607	1.1378	0.80355	1.0359	1.5731	1.5727	0.88061	1.8923	1.7204	1.2854	0.30942	1.535	1.77	1.8019	1.3486	2.2771	2.1417	2.4149	2.0776	2.032	2.0694	2.9921	1.8942	1.586
355.23	1.6794	1.8413	0.89364	1.7996	1.8152	1.0444	0.92268	0.92397	0.92784	1.6742	0.95358	0.95462	1.079	1.9611	0.94065	1.4463	1.7196	1.6905	1.011	1.8505	1.7708	0.86489	0.33336	1.6921	1.8095	1.8311	1.6012	2.1741	2.1108	2.6432	2.195	1.9592	2.0319	2.693	1.7673	2.7021
355.46	1.7791	1.7455	0.70907	0.32192	1.6527	0.32583	0.94294	0.96391	1.0437	1.7279	0.89529	0.26269	1.0391	0.64477	0.85017	1.3916	1.0694	1.7905	1.0075	1.8357	1.9739	0.65391	0.28664	1.7295	1.7555	1.8254	1.6415	2.2031	2.2315	3.2394	2.1998	2.2321	2.1036	2.1202	1.9532	1.6176
355.81	1.5794	1.8445	0.80879	0.91917	1.9124	1.0625	0.83704	0.9856	0.93256	1.7181	1.0137	1.0639	1.0187	1.814	0.82023	0.85928	0.94932	1.5756	0.96312	1.6265	1.4876	2.1014	0.55514	1.5108	1.8476	1.8822	1.4922	1.9353	2.0906	2.5611	1.9401	1.7677	1.9366	2.5611	1.5027	0.93991
356.18	1.9551	2.16	0.75225	1.3581	1.8505	0.94199	1.159	0.87865	1.0512	1.7313	0.92976	0.68302	0.95116	1.8127	0.90307	0.67589	1.8525	1.7637	1.0517	2.2181	2.0078	0.70574	0.2783	1.6795	1.9059	1.8666	1.5264	2.4104	2.3287	2.9191	2.4313	2.1316	2.2865	2.962	2.0919	1.7772
356.57	1.9563	1.7324	0.99606	1.2898	2.2159	1.0902	0.93442	1.0646	1.2197	2.0987	1.0376	1.1409	1.017	1.9594	1.1396	1.2243	2.1356	2.1761	1.1148	2.0038	2.4149	0.71996	0.34538	2.1019	1.8704	1.6818	1.7312	2.7412	1.8619	2.9191	2.4896	2.1189	2.3918	3.1047	2.2685	1.6441
356.9	1.9392	1.706	1.0727	2.2296	2.3261	1.5073	0.79651	1.1331	1.0486	1.6064	0.88975	1.4095	0.80784	1.3852	1.0374	1.6545	1.7414	1.9529	0.92801	1.8631	2.1394	0.82868	0.31738	1.8319	1.8391	1.7272	1.4742	2.2451	2.1462	2.6157	2.1119	2.0355	2.153	3.0888	1.9488	1.9335
357.18	1.8081	1.7773	0.7941	1.1632	1.924	1.1991	0.83787	0.89949	0.95563	1.5648	0.82177	0.9334	0.89672	1.6108	1.0093	0.67882	1.8289	1.7762	0.94686	1.8545	1.9972	0.62208	0.25766	1.6859	1.7542	1.7353	1.3689	2.3506	2.3819	2.7888	2.2849	2.1533	2.2652	2.7112	1.9867	1.7813
357.44	1.726	1.8049	0.9862	3.342	2.0655	1.7536	0.84864	0.99794	0.93984	1.7492	0.86598	0.81766	1.0002	1.7263	0.96027	0.68753	1.7249	1.7039	0.91163	1.7071	1.86	0.7341	0.76626	1.9201	2.0047	1.8974	1.8156	2.2576	2.152	2.7115	2.2345	1.953	2.2772	2.8299	1.8539	2.2349
357.74	1.7689	1.8436	0.84091	2.1137	1.9489	1.6615	0.85162	0.9783	1.0016	1.7638	0.93617	0.7886	0.96314	1.6971	0.94025	1.1699	1.8393	1.7873	0.96095	1.7235	1.8474	0.98184	0.38867	1.6892	1.8351	1.895	1.5208	2.3432	2.1152	2.8127	2.1872	2.0995	2.2027	2.6677	1.9984	2.0372
358.1	1.7389	1.6238	0.70404	1.495	1.8963	1.7606	0.79879	1.0141	1.0156	1.7472	1.0034	0.55731	1.0697	1.9287	0.99706	0.19419	1.9642	1.9388	0.98967	1.8168	1.9886	0.93927	0.3802	1.8473	1.8032	1.8523	1.9202	2.2881	2.0691	2.7072	2.0405	1.9726	1.9717	2.6902	1.8518	1.7109
358.41	1.6619	1.6712	0.7066	1.2898	1.8612	1.8431	0.80483	0.92238	0.95238	1.7228	1.0167	0.36438	1.06	1.9589	0.93744	0.47082	1.8854	1.7517	1.019	1.6807	1.7901	1.8567	0.37139	1.7135	1.715	1.9049	1.7266	2.2471	1.9969	2.5747	2.005	1.8196	1.8204	2.6601	1.7547	1.2889
358.63	1.8918	1.6908	0.80687	1.6059	1.9828	1.2441	0.84253	0.97967	1.0138	1.7457	0.91336	1.0983	0.93809	1.2399	0.96667	0.73303	1.8151	1.8154	0.93757	1.8543	1.9597	1.0566	0.37771	1.7226	1.9889	1.8612	1.7399	2.4436	1.8621	2.7612	2.2745	1.9627	2.3096	3.1838	2.0312	1.8189
358.81	1.89	1.3034	0.82761	1.2752	2.0098	1.5995	0.81561	1.0091	1.0195	1.7224	0.87223	0.74815	0.94913	1.7088	0.91567	4.3372	1.9445	1.9426	0.93568	1.8409	2.0938	1.0735	0.38752	2.1167	2.1836	1.8008	2.1036	2.4973	2.4549	2.8488	2.4606	2.2552	2.3787	3.0311	2.3056	2.1117
359.07	1.7715	1.459	0.75411	1.6531	1.9646	1.6293	0.76811	1.0326	1.0533	1.6473	0.89006	0.62412	0.97223	1.8773	0.97465	0.55118	1.9291	1.9987	0.9891	1.7968	2.1896	0.74696	0.31593	2.0101	1.9559	1.754	1.7982	2.5437	2.4618	3.056	2.5063	2.3741	2.4626	3.2769	2.2901	2.2478
359.29	1.8254	1.9739	0.74604	2.1845	1.7996	1.7496	0.90627	0.99335	0.92807	1.5257	0.8489	1.2036	0.85324	1.5721	0.93941	1.0789	1.6025	1.6063	0.93298	2.0604	1.7611	1.1935	0.71165	1.6714	1.9998	1.9351	1.549	2.1721	2.0722	2.8163	1.8748	1.8105	2.0841	2.6328	1.6841	1.5546
359.59	1.6464	1.6437	0.80006	0.89044	0.77514	1.7548	0.81371	1.056	1.0206	1.6424	0.37144	0.60967	0.9382	1.694	1.0651	0.47971	1.8104	1.7724	1.0179	1.6815	1.8189	1.5005	0.37077	1.7591	1.9862	1.874	1.7201	2.1991	2.143	2.6012	2.0764	1.9245	2.1377	2.9666	1.7239	1.5813
359.78	2.049	1.7384	0.84537	2.1587	2.0029	1.6484	0.90531	1.1069	1.0911	1.7893	0.94326	0.75145	0.93403	1.7453	1.0206	1.3288	1.8338	2.0013	0.98512	1.9463	2.1259	1.0921	0.42419	1.8072	1.9085	1.6988	1.6602	2.4858	2.3068	2.9501	2.2926	2.2225	2.211	3.0601	2.0991	2.1915
360.07	1.7797	1.652	0.82865	2.7706	2.0298	1.8526	0.79493	0.99726	0.93123	1.6362	0.91778	0.94152	0.90416	1.8757	0.86507	1.7045	1.6988	1.7469	0.9103	1.7043	1.9999	1.3959	1.0311	1.7473	1.8866	1.779	1.5326	2.2756	2.1866	2.6202	2.2998	2.0628	2.2106	2.9074	1.9458	1.1709
360.35	1.8425	1.7199	0.8869	1.3574	0.35135	1.538	0.89141	0.9865	1.1262	1.8679	0.18127	1.4064	0.9407	1.6251	1.114	1.534	1.7818	1.8954	1.034	2.0552	2.0904	0.88074	0.37052	1.8979	1.9747	1.8852	1.4733	2.5991	2.2599	2.9243	2.4845	2.331	2.4327	3.2269	2.2342	1.8481
360.71	1.8008	1.8855	0.74549	3.1309	1.9527	1.9678	0.90658	1.1258	0.98479	1.5371	0.89519	1.0637	0.88779	1.8412	0.91334	1.3887	1.6615	1.87	1.0116	1.953	1.8005	1.2085	0.31457	1.641	1.8304	1.7302	1.3401	2.1922	1.9655	2.7841	2.1495	1.861	1.9686	2.7791	1.7147	1.4277
361.12	1.9427	1.9448	0.99169	2.9354	2.2833	1.6349	0.90102	1.0295	1.0492	1.8889	0.95221	1.6387	0.88354	1.7696	1.2069	2.4454	1.787	2.025	1.0327	2.0786	2.3912	0.91066	0.42356	2.2603	1.9468	1.7005	1.9307	2.5778	2.3466	2.8139	2.6019	2.281	2.3486	3.3286	2.2829	1.7972
361.51	1.9452	1.8665	0.89192	2.7782	2.1008	1.6962	0.89884	1.2657	1.1591	1.809	0.95888	1.4362	0.90728	1.7971	1.257	1.5744	1.9696	2.3003	1.1895	2.0048	2.3089	0.99835	0.54129	1.9846	1.8925	1.6703	1.6592	2.6614	2.2839	2.8334	2.4648	2.2921	2.2601	3.167	2.2036	0.89604
361.7	1.7388	1.789	0.85585	3.2613	1.9502	1.5771	0.93307	1.1021	1.1925	1.7977	0.96346	1.0786	0.91238	1.7322	1.119	2.0561	1.805	2.2089	1.1582	2.0026	2.1188	1.3056	0.44083	1.8539	1.776	1.66	1.4957	2.2579	2.0391	2.7878	2.2743	2.0568	1.9947	2.7219	1.9576	1.3678
361.96	2.0977	2.3012	0.90179	1.4349	1.9619	1.2401	1.4239	1.0582	1.0612	1.9905	0.9979	1.2101	0.96249	1.6055	1.3223	0.90355	1.958	2.2635	1.1986	3.0112	2.5149	0.71675	0.39071	2.1467	1.8021	1.4726	1.7181	2.6018	2.4309	3.0614	2.5639	2.3108	2.2532	2.966	2.1982	1.8184
362.4	2.109	2.3212	1.0145	4.2672	2.169	1.7989	1.119	1.2163	1.0832	1.6608	0.90959	1.6683	0.86807	1.727	1.2478	2.8025	1.735	2.2805	1.2176	2.445	2.1628	0.65384	0.62798	1.6255	1.8573	1.7212	1.4031	2.3713	2.0311	2.765	2.5095	2.0265	2.073	3.1235	1.9579	1.4941
362.87	1.7485	2.1376	0.90308	1.1145	0.16336	1.5509	1.1552	0.96308	0.94342	1.6634	0.06442	0.78614	0.85401	1.4531	1.0495	1.0246	1.6415	1.7522	0.98556	2.3136	1.7502	0.81756	0.37908	1.5758	1.9058	2.0069	1.4153	2.3467	2.0841	2.7074	2.2354	2.0255	2.2067	3.129	1.9339	1.6834
363.21	0.79624	1.7876	0.85114	2.8579	2.0737	1.5811	1.0138	1.0247	1.1062	1.8173	0.93591	0.7553	0.90969	1.7144	1.0879	1.4048	1.7786	2.0003	1.0783	2.2586	2.2251	1.1634	0.25268	1.983	1.9554	1.7903	1.5942	2.5264	2.2991	2.7386	2.2882	2.1945	2.2501	3.1385	2.0501	1.7276
363.52	1.8505	1.6518	0.97249	2.328	2.0303	1.5412	0.85924	1.0625	1.0546	1.7474	0.90356	1.6333	0.89109	1.7183	1.1896	1.489	1.8502	2.2701	1.1323	2.0607	2.1735	0.95384	0.40382	1.8824	2.0357	1.8101	1.6382	2.594	2.425	2.8822	2.5899	2.4021	2.4203	3.1364	2.3907	1.6472
363.71	1.8803	1.7245	0.92114	2.3888	1.8748	1.3657	0.85819	1.0469	1.1322	1.8658	0.88342	1.5733	0.90593	1.6101	1.0975	1.1365	1.7868	2.1798	1.0873	2.0987	2.2439	0.72286	0.56315	1.8427	2.0017	1.8015	1.6033	2.7093	2.1326	2.8592	2.605	2.3326	2.5238	3.0895	2.4718	1.7867
363.93	1.6277	1.6911	0.67195	1.2579	1.6965	1.5813	0.86375	1.0413	1.0102	1.7307	0.9237	0.44206	0.97917	1.7541	1.1072	0.41428	1.929	2.0542	1.0882	1.8303	2.0109	0.88165	0.31438	1.8972	0.14021	2.0199	1.633	2.5047	0.36483	2.5281	2.4061	2.1794	0.19056	3.0576	1.976	1.4661
364.16	1.6967	1.6678	0.80268	3.4121	1.8272	1.6343	0.80631	1.0245	1.4784	1.8043	0.92605	0.79915	1.07	1.993	1.1474	2.9574	1.9941	2.2439	1.5026	1.7535	2.3861	1.0293	4.9933	2.1101	0.0027075	1.8412	1.9051	2.5224	1.5488	3.3796	2.3395	2.205	0.0035987	2.7846	2.2352	1.6861
364.4	1.6649	1.9864	0.77793	0.25474	1.9294	1.2246	0.95944	0.98838	0.91759	1.7228	0.95073	1.0721	0.96924	1.2468	0.91673	2.2039	1.7839	1.8375	0.97543	1.8403	2.087	1.6227	1.2335	1.8904	1.8937	1.8386	1.5806	2.4041	2.0909	3.0513	2.2967	2.0668	2.116	2.7978	1.9045	1.2626
364.79	1.5636	1.7575	0.80159	1.5798	1.6694	1.3211	0.83736	0.94019	0.93426	1.783	0.82278	1.0035	0.90933	1.2534	0.89418	1.5227	1.5663	1.6022	0.94689	1.8993	1.6555	0.77041	0.30069	1.5192	1.6755	1.7494	1.2198	2.2198	1.9397	2.9176	2.0033	1.9153	1.7765	2.4352	1.7443	1.5725
365.13	2.9511	2.0132	0.73361	0.24814	1.8056	1.6476	0.96242	0.94491	0.82268	1.8351	0.94454	1.7554	1.0484	1.6656	1.0032	1.2378	1.6695	1.7144	0.87892	1.8442	1.7893	0.99537	1.3879	1.6444	1.8481	1.8541	1.6444	2.3082	2.1891	3.0492	2.0048	2.006	2.0068	2.8397	1.7581	1.6422
365.54	1.7271	1.7555	0.99999	1.8856	1.8813	1.4601	0.90878	1.0163	0.94013	1.7494	0.82902	1.0463	0.92425	1.5672	1.0953	1.3291	1.8344	1.8877	1.0009	2.0309	1.9697	1.3601	0.37382	1.7138	2.0272	1.8341	1.564	2.6028	2.4265	2.7065	2.4912	2.2788	2.4461	3.7876	2.2461	1.8487
366	2.0145	1.6504	0.89666	1.6346	2.1428	1.4384	0.85309	1.1232	1.1512	1.6019	0.88854	0.6315	0.82512	1.6013	1.133	0.69501	1.8492	2.2477	1.0907	2.0418	2.2958	1.1349	0.42006	1.9854	0.18373	1.8306	1.7741	2.8837	2.3991	2.8797	2.7212	2.491	0.208	3.4994	2.5701	1.816
366.38	1.8484	1.7338	0.67572	0.65118	1.7668	1.5809	0.82484	0.87789	0.96094	1.7171	0.96407	0.25312	0.99387	1.7717	0.98296	0.25022	1.909	1.705	1.0456	1.8244	1.9572	1.4942	0.33715	1.834	2.0032	1.8224	1.8117	2.5462	2.2675	3.1363	2.4385	2.2191	2.3796	2.8655	2.1178	1.9352
366.74	1.8767	1.7479	0.67687	1.3237	1.6528	1.2595	0.81919	0.91405	0.93262	1.5819	0.75218	0.54702	0.96058	1.5693	0.93189	0.62839	1.8519	1.7543	0.98198	1.8561	1.8751	0.79317	0.4269	1.7249	1.9836	1.8596	1.6166	2.7314	2.2568	2.9155	2.4299	2.242	2.4212	3.1546	2.1625	1.6747
366.99	1.8133	1.8791	0.72466	1.1478	1.8236	1.8267	1.0176	1.0186	1.119	1.5547	0.91134	0.54968	0.97925	1.7006	0.81733	0.41467	1.8392	1.7438	1.1343	1.9779	1.7076	0.88485	0.37156	1.5822	1.9603	1.8026	1.7108	2.408	2.0955	2.8368	2.2841	2.0138	2.1606	2.8532	1.8564	2.0535
367.26	1.7096	1.8098	0.65773	2.3375	1.7834	1.7656	0.80191	0.92105	0.96157	1.7444	1.0058	0.64507	1.1053	1.8219	0.95288	0.22956	1.926	1.7662	1.0761	1.6771	1.6251	0.91473	0.38637	1.5987	1.8322	1.9838	1.7394	2.5336	2.2454	2.577	2.241	2.1187	2.1253	2.6833	1.9383	1.717
367.44	1.7299	1.9275	0.72863	0.94508	1.8667	2.308	0.92964	0.84548	0.86148	1.8102	1.0038	0.50401	1.063	2.3051	0.95946	0.15891	1.802	1.6431	1.0505	1.9238	1.7087	1.237	0.36193	1.5518	1.834	1.9162	1.5757	2.2325	2.0838	3.1037	1.9713	1.9583	2.0094	2.7178	1.8141	1.6033
367.68	1.8205	1.8393	0.73893	1.0664	1.9152	1.3077	0.87424	0.83718	0.89038	1.7941	0.99251	0.73759	1.0405	1.5981	0.9607	0.55892	1.8912	1.7321	1.005	1.8512	1.9247	1.1555	0.33449	1.8536	1.8754	1.8946	1.7351	2.5206	2.3834	3.2999	2.3833	2.1421	2.3084	3.1557	1.9654	1.71
367.97	1.7413	1.9254	0.834	1.5374	1.8992	1.6199	0.91862	0.9047	0.83473	1.6821	0.91152	1.2428	1.0233	1.6668	0.93576	1.2592	1.8378	1.6997	0.90323	1.8393	1.903	1.531	0.42538	1.9649	1.9703	2.0169	2.103	2.4615	2.2712	2.7411	2.3209	2.073	2.2481	2.6107	1.8359	1.9435
368.27	1.7863	1.8635	0.99746	1.6389	2.2326	1.5784	0.8542	1.0783	1.0178	1.7779	0.93714	1.3098	0.93105	1.6681	1.1631	0.83023	1.9892	2.2194	1.1091	1.9357	2.1931	1.0506	0.38562	1.9762	1.9638	1.8332	1.8683	2.6304	2.2557	2.7465	2.4727	2.2411	2.3751	3.0857	2.2699	1.9589
368.48	2.024	2.149	1.0593	3.1247	2.2348	1.5574	1.1084	1.0502	1.0238	1.7648	0.9361	0.77008	0.88703	1.6748	1.2382	1.7457	2.0562	2.2906	1.1368	2.2492	2.4042	1.1253	0.30815	2.1216	1.9391	1.6532	1.79	2.7304	2.387	2.9125	2.6619	2.2919	2.3337	3.1984	2.3132	2.3254
368.66	2.2449	2.1727	0.99205	0.94278	2.0403	1.4195	1.2017	1.07	1.0493	1.6405	0.73853	0.308	0.83712	1.5294	1.1132	0.22274	1.8021	2.0841	1.1147	2.5457	2.3881	0.90107	0.24512	2.1741	2.1534	1.8033	1.8205	2.5626	2.4879	3.0155	2.6018	2.3065	2.3884	3.2583	2.2999	1.9237
368.83	2.2571	2.3895	0.89621	1.6848	2.5065	1.8708	1.2735	1.2019	1.0062	1.5785	0.91092	0.32015	0.83513	1.8128	1.082	0.64076	1.788	2.1022	1.0266	2.2585	2.0824	1.5	0.33693	2.1333	2.0522	1.8676	1.829	2.4429	2.2347	2.9703	2.3702	2.1392	2.3623	3.251	2.0847	1.9386
369.1	1.9604	2.0676	0.75987	1.6752	2.1438	1.5106	1.0081	1.0115	0.98099	1.6856	1.0266	0.80238	0.95557	1.6863	1.1506	1.1996	1.9431	2.0539	1.077	2.2192	2.2915	0.57567	0.26984	2.0351	2.0928	2.1009	1.6545	2.3264	2.3179	2.9548	2.5266	2.196	2.3753	2.6101	2.2383	2.0793
369.37	1.9002	1.7379	0.69799	1.863	1.802	1.2711	0.88697	0.85254	0.85781	1.7751	0.9606	1.1814	0.9382	1.5291	1.1639	0.81939	2.0395	1.9279	0.95569	1.9479	2.4973	0.86207	0.30508	2.164	2.1195	1.8234	1.8827	2.7525	2.5271	2.7027	2.5874	2.4189	2.6506	3.3123	2.4611	2.2423
369.61	1.9989	1.4966	0.9095	1.2763	1.8263	1.3732	0.85074	1.0933	1.2653	1.6697	0.8185	0.81812	0.83234	1.5705	1.1543	0.84213	1.8005	2.221	1.1495	2.0482	2.2922	1.3701	0.28551	1.8432	0.001603	1.9668	1.4644	2.7472	2.0436	2.9012	2.6999	2.2275	0.0018813	3.4057	2.1994	1.7405
369.88	1.7898	1.6525	0.86517	0.56029	1.795	0.65399	0.9691	0.96026	0.94655	1.8306	1.0072	0.86255	0.9639	0.67555	1.0852	1.1682	1.847	1.8362	0.97617	1.8242	1.9415	1.8639	1.1065	1.8377	2.8917	1.7893	1.681	2.5326	2.4448	2.6414	2.5324	2.1974	2.7599	3.0985	2.1921	1.9554
370.14	1.6742	1.7172	0.67308	1.1011	1.8548	1.56	0.93407	0.93753	0.94606	1.5932	0.96122	0.21549	0.9609	1.6158	0.89862	0.15524	1.6848	1.7006	0.92689	1.6992	1.8931	2.2949	0.33757	1.6745	2.7502	1.8118	1.6012	2.3555	2.0147	2.4232	2.2878	2.1218	2.3217	2.6554	1.9599	1.3226
370.51	1.3624	1.6832	0.71286	1.3372	1.5811	1.434	0.97383	0.91663	0.87948	1.5865	0.99583	0.63149	1.0004	1.4526	0.98133	0.49916	1.6019	1.427	0.97006	1.4641	1.4629	1.2353	0.34105	1.0851	2.6269	1.8522	1.1471	2.1023	1.9509	1.9297	1.9479	1.7134	2.0758	2.5419	1.6321	1.3298
370.68	1.6122	1.8715	0.7363	1.3677	1.7878	1.6755	1.0607	0.86114	0.92142	1.6861	0.98582	0.88268	1.043	1.8284	0.95359	1.1174	1.8226	1.6623	1.0026	1.6798	1.7361	1.4186	1.2674	1.6579	0.082729	1.9394	1.7887	2.3225	2.1077	2.7825	2.1386	1.9652	0.044649	2.9527	1.9417	1.491
370.91	1.4489	1.6596	0.80107	1.7629	1.8829	1.5826	0.86928	0.87943	0.85571	1.6585	0.96242	0.52407	0.8725	1.5885	0.96086	1.3527	1.6803	1.6141	0.93754	1.6404	1.7427	1.7731	0.3549	1.6081	2.9735	1.9238	1.6457	2.344	2.3387	2.7139	2.1637	1.9868	2.2652	2.9377	1.9151	1.5019
371.2	1.6639	1.6455	1.2092	2.3699	2.4942	1.653	1.0662	0.9375	0.86134	2.23	1.155	1.4722	1.0657	1.9314	0.99994	0.68412	1.7007	1.9339	0.95638	2.5651	2.1131	1.0454	0.53132	1.7742	3.0806	1.7702	1.5451	2.6951	2.3316	2.746	2.6984	2.216	2.3118	3.5182	2.3446	0.078204
371.37	1.7364	1.6361	0.82955	1.3793	2.0412	1.5173	0.90665	1.0251	0.95858	1.7373	0.91207	0.92469	0.83971	1.6268	1.0494	0.9426	1.7399	2.0791	1.0112	2.1967	2.2472	0.5972	0.32009	1.962	2.9918	1.8274	1.6452	2.5911	2.4557	2.7865	2.7965	2.2414	2.2632	3.3677	2.3065	1.297
371.81	1.7653	1.654	0.60805	1.1291	1.7123	1.621	0.87313	1.0161	0.97163	1.6808	0.8689	3.1195	0.97969	1.786	0.95653	0.65717	1.838	1.9938	0.98062	1.8589	2.1264	0.95125	0.53855	1.7899	2.4679	1.7289	1.5373	2.6579	2.5391	3.2522	2.8128	2.3404	2.2445	3.0563	2.2564	1.7864
372.19	1.612	1.5966	0.68959	1.3058	1.9561	1.5218	0.82634	1.0773	1.1205	1.7476	0.98119	1.2276	0.89458	1.6562	1.1387	1.1071	1.7591	1.8956	1.1033	1.7518	1.9597	0.76753	0.33153	1.6803	2.7474	1.7733	1.2783	2.381	2.1971	2.8959	2.3565	2.1143	2.1589	2.9814	1.979	0.59957
372.45	1.6454	1.5252	0.8347	1.95	1.7897	1.6329	0.78538	1.0198	1.0473	1.7498	0.85385	1.3338	0.92728	1.7459	1.0516	1.4161	1.8216	2.0954	1.0573	1.7518	2.0278	0.81577	0.33265	1.8917	2.613	1.7682	1.7333	2.6337	2.1212	2.9965	2.4896	2.2439	2.2257	2.8963	2.3007	1.7909
372.75	1.6115	1.5667	0.71662	1.4875	1.7929	1.5772	0.81585	0.95679	0.97667	1.7174	0.8778	1.16	1.0194	1.8636	0.93209	1.2233	1.8797	1.9098	0.98617	1.7427	2.0121	0.9301	0.24204	1.9393	2.6057	1.9071	1.6392	2.5745	2.2399	3.2153	2.5476	2.2775	2.1645	3.1144	2.2284	1.2551
373.06	1.2879	1.7828	0.76548	1.0655	1.972	1.6651	0.85208	0.92891	0.90102	1.9048	1.0144	0.34856	0.98806	1.596	0.97838	0.47811	1.6861	1.6158	0.99671	1.6363	1.7011	1.4635	0.39538	1.6012	2.7397	1.8005	1.5471	2.2607	1.9917	2.9522	1.9645	1.9424	2.118	2.6452	1.772	1.3737
373.24	1.7102	1.8082	0.69151	1.0833	1.7922	1.5626	0.93101	1.0184	0.95769	1.6288	0.96485	0.9767	0.96096	1.6377	1.0256	0.3807	1.7372	1.8215	1.0086	1.9354	2.0058	1.0067	0.32115	1.8757	2.7215	1.7866	1.8003	2.5651	2.4551	3.2361	2.3669	2.2101	2.003	2.9983	2.1044	1.7197
373.45	1.8846	1.7836	0.73311	2.2179	2.0173	1.6586	0.95557	1.1631	1.1087	1.5265	0.88124	1.0473	0.84485	1.6537	1.1396	1.1803	1.7959	1.9885	1.0078	2.0498	1.9668	0.99379	0.3756	1.7794	3.1558	1.9055	1.7242	2.4797	2.4299	2.5275	2.1725	2.2004	2.4575	3.4163	2.1614	1.6443
373.71	1.8156	1.5857	0.76829	0.41429	2.0497	1.7173	0.85301	1.0564	0.93903	1.7489	1.0317	1.1284	0.99737	2.4148	1.1189	1.2836	1.9122	2.122	1.0232	2.0244	2.321	1.0581	0.31865	2.2364	3.1672	2.0049	1.9714	3.0278	2.5987	2.762	2.9129	2.4093	2.6261	3.3825	2.4214	1.7384
373.95	1.8108	1.7214	0.92777	1.5322	2.0641	1.6508	0.86735	1.041	0.95822	1.6269	0.89361	1.0653	0.84971	1.8582	1.0683	0.94617	1.7627	1.9441	1.0216	2.0431	2.2906	1.592	0.63593	1.8797	2.7102	1.8937	1.7069	2.5606	2.2469	2.7957	2.5969	2.3301	2.1949	3.1403	2.2817	2.2447
374.21	1.9603	1.7041	0.83571	2.2831	2.0556	1.7233	0.85726	1.0133	0.94484	1.6568	0.90699	0.81705	0.8629	1.7596	1.0749	1.2041	1.8687	1.9054	0.98943	2.0168	2.11	0.93965	0.32324	1.8739	0.0094903	1.8897	1.6032	2.7049	2.3494	3.0408	2.4534	2.3297	0.0070749	3.3219	2.1035	1.9105
374.41	1.7565	1.5642	0.97993	1.8265	2.0856	1.6424	0.78398	1.0001	0.99178	1.7265	0.86779	1.2861	0.82194	1.658	0.93819	0.837	1.6406	1.7869	0.98119	1.8644	1.9577	0.9475	2.7189	1.775	3.2221	1.6261	1.4325	2.5727	2.4259	3.1538	2.1666	2.1349	2.4546	3.5261	2.0525	1.4081
374.63	1.9127	1.6724	0.82715	0.17147	2.1642	0.14461	0.89044	1.2569	1.0848	1.6109	0.86474	0.42534	0.89446	0.17942	1.1752	1.9144	1.9756	2.3522	1.1305	2.0031	2.5282	1.2712	0.85073	2.4458	3.0726	1.8307	2.0021	2.805	2.484	3.0307	2.7175	2.4254	2.5528	3.286	2.411	1.8759
374.81	1.8794	2.0013	0.97126	1.8525	2.309	1.7827	1.1078	1.1133	1.0575	1.8955	0.94837	0.79792	0.93023	1.7802	1.1474	0.16414	1.833	2.0563	1.0773	2.4282	2.3256	1.0442	0.3538	2.1856	2.6149	1.7129	1.7247	2.7853	2.3806	2.9584	2.5448	2.4125	2.3399	3.0165	2.3405	1.7915
375.14	1.7351	2.0272	0.74019	1.7976	1.6911	1.5079	1.0614	1.0335	1.0127	1.5426	0.78383	1.0611	0.83757	1.4831	0.99503	0.78492	1.6133	1.8731	1.067	2.329	1.9378	1.1633	0.69225	1.5147	3.2144	2.1987	1.1367	2.3671	2.3501	2.8998	2.5694	2.0412	2.3708	2.7919	2.0158	1.4069
375.31	1.6674	1.7528	0.80108	2.4346	1.8967	1.4243	0.96028	1.0444	0.97196	1.8312	0.91472	1.0837	0.88625	1.6796	1.1472	1.5432	1.7302	1.9898	1.013	2.0792	2.16	0.99323	0.71975	1.9055	2.6814	1.6895	1.3356	2.8425	2.3803	3.0834	2.4035	2.3697	2.2463	3.4242	2.2266	1.7732
375.58	2.1053	1.7516	0.9336	1.4322	2.3225	1.6253	0.9875	1.1147	1.0817	1.8001	0.99609	0.78506	0.86636	1.7716	1.1936	0.83612	1.8178	2.3082	1.1161	2.3655	2.5116	1.3094	0.35178	2.0892	2.609	1.6867	1.5969	2.893	2.3613	3.0546	2.4831	2.5286	2.3761	3.1372	2.479	1.7143
375.92	1.7893	1.76	1.0567	1.6424	2.0808	1.4251	1.1457	1.1084	1.1141	1.8827	0.8826	1.7592	0.83478	1.6041	1.1957	0.8099	1.8967	2.333	1.0527	2.7138	2.4718	0.62568	0.30036	2.0406	3.0412	1.7229	1.8134	2.7495	2.3228	3.1404	2.3806	2.375	2.5064	3.3639	2.6094	1.4445
376.29	1.5713	1.8727	0.77246	2.2475	1.7646	1.6353	1.0573	0.93107	0.98405	1.817	0.96346	0.31307	1.0283	1.8793	1.1043	1.1343	1.8704	1.8679	1.0315	2.0118	2.0384	0.90197	0.46134	1.9892	2.9101	1.8061	1.9272	2.6966	2.3788	2.3943	2.5189	2.2666	2.4177	3.593	2.2002	1.6655
376.64	1.5338	1.617	0.84171	1.7158	1.7287	1.3072	0.96432	1.0145	1.1254	2.0284	1.0579	1.8381	1.0919	1.6893	1.1035	1.4594	1.8364	2.0575	1.0949	1.8594	2.0559	1.4848	1.0302	1.6989	2.6539	1.7519	1.6805	2.673	2.5646	2.3998	3.043	2.4573	2.3119	2.9631	2.4973	0.648
376.95	1.7175	2.6522	0.73184	2.2616	1.7756	1.5023	1.9497	1.0709	1.1648	1.6858	0.95465	1.1488	0.97584	1.747	1.1717	0.82663	1.8238	2.196	1.1223	2.9506	2.326	1.152	0.37942	1.9312	2.6931	1.7422	1.7376	2.7786	2.472	2.998	2.3671	2.4915	2.2672	3.0355	2.4099	2.0874
377.17	1.4407	1.8503	0.6535	1.4103	1.6503	1.8529	0.90164	0.98625	1.0607	1.7131	0.96822	0.33469	0.97726	1.7689	0.99242	0.44883	1.6873	1.7705	1.0828	1.7958	1.6814	0.84314	0.46316	1.7028	2.5141	1.8184	1.6016	2.4075	1.8156	2.8367	1.9932	1.9295	1.8813	2.604	1.7486	1.557
377.46	1.6749	1.4258	0.61555	1.684	1.777	1.5532	0.73772	1.0274	1.001	1.6479	0.94928	0.77788	0.90331	1.6799	1.0475	0.53005	1.885	2.0173	1.0272	1.8112	2.0543	0.73958	0.32116	1.7864	2.9404	1.8063	1.4932	2.7019	2.3764	2.8931	2.5154	2.2903	2.3109	3.2573	2.148	0.73098
377.84	1.7124	1.5909	0.68358	2.687	1.6115	1.6721	0.79718	0.86246	0.95961	1.7699	0.91478	1.1026	0.93398	1.7884	0.94993	1.3179	1.7725	1.6882	1.0243	1.8269	2.0215	0.70355	0.24282	2.1451	2.8593	1.9206	1.8441	2.7167	2.3301	2.8542	2.5329	2.1697	2.3224	3.0111	2.0628	3.651
378.06	1.7562	1.6608	0.73563	1.5396	1.776	1.3333	0.88886	0.92208	0.87972	1.6208	0.89238	0.54212	0.88638	1.4518	1.0161	0.3296	1.8457	1.9108	0.97828	2.2259	2.2186	0.57476	0.27624	1.9457	3.2024	1.9396	1.7264	2.7634	2.3541	2.8787	2.4831	2.2894	2.5555	3.2992	2.1703	1.8962
378.22	1.8023	1.5837	0.86171	2.1225	1.9618	1.3696	0.85507	0.89526	0.88713	1.6392	0.8278	0.60523	0.83646	1.6576	1.0576	0.6874	1.8187	1.8546	0.95293	2.1885	2.2907	0.8333	0.22417	2.0274	2.8675	1.659	1.5298	2.7434	2.3619	2.9643	2.4583	2.3232	2.3826	3.2203	2.2178	2.0389
378.46	1.8489	1.6362	1.019	1.3871	2.0879	1.4334	0.87411	1.1045	1.0485	1.6613	0.84428	0.68954	0.80071	1.6532	1.1575	0.74111	1.7914	2.3121	1.087	3.116	2.6371	0.90745	0.2708	2.1291	2.837	2.332	1.5197	2.8835	2.5267	2.9337	2.966	2.4996	2.4369	3.5407	2.663	1.9396
378.79	1.9162	1.4981	1.0472	1.4954	2.1911	1.4848	0.79058	1.057	1.0606	1.501	0.78332	0.68393	0.7707	1.5576	1.0507	0.6008	1.8378	2.1476	1.0442	3.3132	2.59	0.6424	0.39521	2.2415	2.8086	1.7643	1.9141	3.0859	2.1775	2.8982	2.6816	2.5635	2.3731	3.3833	2.7854	2.3423
379.13	1.7257	1.5198	0.69937	0.5703	1.6789	0.88987	0.78239	0.94149	0.95662	1.6769	0.86857	1.3666	0.91574	1.0802	1.0773	1.1594	1.8379	2.015	1.018	2.7801	2.1502	0.96891	0.68597	1.9107	3.0871	1.941	1.6137	2.9227	2.4978	3.0849	2.8021	2.5119	2.6556	3.2815	2.4656	1.5916
379.37	1.5694	1.5515	0.74694	2.074	1.7807	1.5682	0.75622	0.92415	0.84916	1.6165	0.91618	0.95611	0.93764	1.7046	1.0147	0.73753	1.7764	1.8257	1.0181	2.5574	2.0797	0.98543	0.34397	1.8691	3.1739	2.0508	1.9021	2.6868	2.6185	2.5212	2.5725	2.3291	2.5208	3.3808	2.2382	1.7391
379.89	1.7161	1.8191	0.84951	2.2324	1.9089	1.6394	0.98796	1.0481	0.99883	1.7551	0.90717	0.38231	0.90172	1.6944	1.0671	1.1755	1.7774	1.9196	1.0278	3.3467	1.8892	0.67345	0.29818	1.7437	2.5796	1.8288	1.3747	2.3337	2.1094	2.8544	2.0672	2.0685	2.2392	2.7528	1.9433	1.6856
380.05	2.025	1.757	0.9664	2.0714	2.1531	1.469	0.96342	0.94948	0.99869	1.8032	0.95644	0.67308	0.90768	1.7077	1.2184	0.13974	1.8433	1.9972	1.1112	3.5108	2.4061	0.702	0.23925	2.1151	2.9355	1.7206	1.6126	2.8864	2.544	3.2367	2.6879	2.5652	2.5802	3.2828	2.4979	1.9403
380.44	1.6907	1.741	0.92331	2.8684	2.0691	1.7478	0.87861	1.0033	0.88064	1.6167	0.87173	1.2083	0.86737	1.7493	1.0678	2.0841	1.7986	1.9126	1.0067	2.8919	2.0174	0.78648	0.2975	1.9186	2.9437	1.8767	1.592	2.6332	2.4046	2.6164	2.5246	2.1694	2.3684	3.2084	2.1051	1.8644
380.72	1.7987	1.9434	0.88927	2.2137	2.1712	1.6732	0.92006	0.94977	0.87878	1.5117	0.95094	0.79566	0.89239	1.6691	1.0048	1.1679	1.7335	1.8836	1.0558	3.3954	1.9871	0.99758	0.94823	1.8576	3.0279	1.8544	1.5325	2.4169	2.1476	2.8335	2.1897	1.9892	2.1239	3.0098	1.8814	1.5043
380.94	1.7999	1.7223	0.87195	1.1659	1.9784	1.4783	0.92285	1.0608	1.054	1.8482	0.94724	0.90744	0.91196	1.7994	1.1318	0.60702	1.7813	2.1297	1.1408	3.1951	2.2706	0.86696	0.4105	1.8221	2.8069	1.8009	1.6169	2.606	2.3494	2.7003	2.5983	2.265	2.37	2.8666	2.3044	1.6109
381.36	1.6945	1.5768	0.83699	2.0915	1.8311	1.3295	0.79066	1.0858	1.2582	1.8186	0.88139	1.5441	0.88202	1.5958	1.1838	0.82552	1.8381	2.1338	1.2273	2.9044	2.2218	0.73833	0.44054	1.9199	2.7063	1.7924	1.5154	2.6795	2.2701	3.0635	2.7797	2.3703	2.2734	3.2525	2.3755	1.5888
381.6	1.5522	1.6754	0.69596	1.8882	1.9184	1.5379	0.84506	0.8818	0.90431	1.8218	1.0372	0.87762	1.0254	1.6936	1.0641	1.267	1.8973	1.9496	1.0585	2.8021	2.0455	1.1894	0.42072	1.9397	2.8539	1.9142	1.7021	2.632	2.3443	2.8047	2.3541	2.2992	2.3629	3.0622	2.2367	1.6275
381.86	1.6754	1.4922	0.69627	2.2648	1.6225	1.2817	0.85137	1.1152	1.0937	1.8328	0.87466	1.069	0.91633	1.585	1.164	1.1359	1.9606	2.4116	1.1562	3.1845	2.4124	0.90713	0.32146	1.939	2.8296	1.7243	1.4946	2.9729	2.6188	3.3826	3.0588	2.6184	2.5398	3.3599	2.6486	3.2078
382.17	1.7585	1.9425	0.76485	2.742	1.7308	1.3245	1.424	1.0641	1.06	1.6694	0.83862	1.8409	0.84291	1.6529	1.1907	1.4986	1.8424	2.4012	1.1553	4.4358	2.5465	0.97149	0.5919	2.2011	2.9451	1.7553	1.6496	2.8622	2.5864	2.9568	2.8653	2.6518	2.5849	3.5678	2.5551	1.7758
382.36	3.2004	1.9647	0.81528	1.0149	1.8743	1.4751	1.1279	1.0157	0.98949	1.7869	0.93493	0.88668	0.97851	1.7392	1.1688	0.60879	2.0313	2.2497	1.0953	3.6774	2.1973	1.7234	0.38468	2.1145	3.6349	2.123	1.8981	2.7236	2.7125	3.2064	2.7458	2.4867	2.9622	3.6418	2.4318	1.8223
382.65	1.9174	1.6159	1.1994	1.4292	2.4701	1.3139	0.8106	1.0362	0.96385	1.6742	0.90659	1.1692	0.84239	1.5822	1.1425	1.8812	1.8214	2.1948	1.0426	2.9618	2.4086	0.72316	0.30015	2.0251	3.0946	1.7218	1.7063	2.9318	2.48	2.8755	3.0774	2.6172	2.8204	3.2907	2.7399	1.8205
383.1	2.03	1.8614	1.2913	2.3956	2.5543	1.2457	0.90646	1.0792	1.0592	1.646	0.85282	1.1397	0.79014	1.4291	1.0868	1.1325	1.7778	2.3677	1.0957	3.4132	2.475	0.77155	0.27991	2.1957	3.1339	1.8789	1.4721	2.9576	2.7568	2.828	3.1248	2.6315	2.7799	3.6778	2.7595	0.8596
383.27	2.0829	1.931	1.1484	3.3724	2.2099	1.5274	0.91021	1.1307	1.0538	1.6741	0.82453	0.7912	0.75887	1.645	1.1161	3.0617	1.6758	2.3759	1.1024	3.8049	2.395	0.9773	0.32219	2.0068	3.0023	1.825	1.6336	2.7212	2.5298	3.1536	2.9827	2.5204	2.629	3.0436	2.5983	1.671
383.56	1.76	1.8356	0.72815	0.17192	1.7876	1.1736	0.91573	0.90997	0.76069	1.7438	0.91255	1.3843	0.90126	1.3284	1.0217	0.4431	1.7946	1.8544	0.93441	2.9807	1.8978	1.1767	0.3347	1.6916	3.0843	1.9323	1.5636	2.6564	2.3256	3.1187	2.7882	2.3515	2.5302	2.9614	2.1188	1.4995
384	2.0677	1.7184	0.88096	1.6137	2.0884	1.5502	0.87482	1.0098	0.95255	1.6873	0.91176	0.95159	0.87316	1.7152	1.0946	1.1074	1.9225	2.2056	0.99258	3.0761	2.2757	1.6078	0.37	2.0842	3.3873	1.9685	2.0163	2.9889	2.7162	2.6246	2.9354	2.5342	3.0208	3.8315	2.6692	1.9632
384.32	1.9584	1.7699	0.88332	1.8809	2.3891	1.4353	0.93538	1.1274	1.2012	1.5916	0.95745	0.90282	0.81938	1.4727	1.0765	0.67941	1.7902	2.1656	1.1726	3.634	2.268	0.97272	0.80666	1.922	3.2902	2.2367	1.5563	2.4304	2.1753	2.9011	2.0929	2.0776	2.2882	3.0314	2.1547	1.785
384.58	1.6792	1.6732	1.0466	24.028	2.0121	1.3419	0.7869	1.1485	1.0848	1.6848	0.81259	0.6527	0.78574	1.3247	1.0584	4.9724	1.7685	2.1088	1.0706	2.9312	3.0523	1.176	0.40496	2.683	3.0426	1.914	2.3226	2.7253	2.4893	2.6495	2.5235	2.313	2.4286	3.366	2.2266	1.6592
384.73	1.7124	1.7796	0.77907	2.2908	2.018	1.6154	0.85117	1.0567	1.0986	1.8199	0.94762	1.9226	0.90364	1.8307	0.75669	1.8831	1.8297	2.0906	1.1382	3.043	2.1521	1.0439	0.51575	2.0056	2.8369	1.8585	1.6923	2.3606	2.3663	2.6398	2.4366	2.3609	2.2877	2.8352	2.1539	1.8599
384.95	1.7382	1.6194	0.80295	2.0607	1.7706	1.3226	0.85846	1.021	1.0551	1.8767	0.89623	1.8684	0.92896	1.6689	1.1984	1.7	1.8513	2.2112	1.1353	3.2203	2.2941	0.81909	0.54401	1.9557	2.4486	1.7337	1.6134	2.7822	2.5767	3.1073	2.4857	2.4703	2.0768	2.9079	2.419	1.8583
385.27	1.7368	1.648	0.79304	3.1786	1.9608	1.5836	0.87062	1.0779	1.0922	1.6825	0.94885	0.40132	0.8434	1.6593	1.1155	1.841	1.6792	2.0906	1.1488	3.1641	2.2721	1.2003	0.59479	1.9886	2.7952	1.7988	1.498	2.8648	2.4747	3.0482	2.6825	2.4273	2.4235	3.2937	2.373	1.6537
385.66	1.764	1.5134	0.77741	1.2939	1.7506	1.3918	0.77189	0.93749	0.9332	1.7279	0.95706	1.7914	0.94379	1.7127	1.0484	0.5895	1.8403	1.9616	1.0028	2.6824	2.0948	1.1431	0.32877	1.9414	3.0881	1.9768	1.8003	2.641	2.4731	3.0751	2.5842	2.2526	2.6067	3.063	2.2214	1.4696
385.86	1.5671	1.6094	0.77985	1.5603	1.8255	1.3944	0.83948	0.91259	0.87935	1.9437	1.0242	0.7144	1.0495	1.3735	1.0191	0.8064	1.8194	1.7783	0.98288	2.7978	1.8498	1.41	0.37723	1.8004	3.0147	1.8851	1.8075	2.4402	2.3899	2.6833	2.1616	2.2728	2.4437	2.4782	2.0645	1.691
386.07	1.6311	1.7646	0.79829	0.42764	1.6412	0.97888	0.86345	0.99596	0.89536	1.6829	0.80375	1.0305	1.0018	1.0221	0.94212	1.6549	1.7207	1.916	1.0217	2.932	1.9932	0.98084	0.65114	1.8382	3.045	1.8652	1.672	2.5933	2.3984	2.9094	2.4899	2.2244	2.3148	3.0602	2.1693	1.4968
386.25	1.6724	1.6645	0.81684	1.3645	1.8745	1.6028	0.83797	1	0.91593	1.7154	0.93638	1.3597	0.9737	1.9087	1.024	0.98862	1.9276	2.0134	1.0582	2.7674	2.1723	1.2166	0.37725	1.9931	2.9261	1.9411	1.8844	2.6963	2.3238	2.8003	2.5272	2.3341	2.3328	3.1062	2.3794	1.7945
386.53	1.665	1.7426	1.0322	2.6514	2.1071	1.5835	1.0094	1.0049	0.99245	1.8317	0.90713	1.332	0.8753	1.803	1.1564	0.72024	1.9016	2.1139	1.0722	3.2382	2.3941	0.78437	0.54093	2.1109	3.1163	1.847	1.7787	2.8992	2.6178	3.0655	2.7612	2.5457	2.7273	3.6717	2.464	0.81789
386.76	1.9151	1.6789	1.1143	1.5564	0.0017258	1.4069	0.8302	1.1317	1.0817	1.6902	0.00070636	0.89679	0.8733	1.5828	1.1779	0.61137	1.9392	2.3508	1.1534	3.1792	2.4167	0.91323	0.2787	2.1479	2.9477	1.7391	1.6591	2.7316	2.5826	2.9843	2.5071	2.3764	2.3893	3.2659	2.3495	1.9719
386.99	1.8344	1.7129	0.93476	1.1511	0.099484	1.6844	0.89511	1.0743	1.1025	1.7896	0.05	0.93063	1.0197	1.9013	1.224	0.65843	2.1231	2.2167	1.2801	3.1427	2.0838	1.1253	0.36675	2.0574	2.997	1.8667	1.9759	2.5881	2.555	2.9927	2.4962	2.3423	2.5248	3.2506	2.191	1.8669
387.37	1.6005	1.9898	0.8471	1.3113	2.1098	1.695	0.88448	1.0105	1.0447	1.8416	1.0794	0.46307	1.012	1.8831	1.0823	1.058	1.9786	1.9511	1.1145	3.0169	2.0993	1.2512	0.42075	1.923	2.9575	1.9668	1.8877	2.7378	2.6076	2.8003	2.6746	2.3983	2.5533	3.0507	2.3127	1.8471
387.55	1.6424	1.62	0.7482	2.1749	1.8304	1.5815	0.82144	0.99201	0.9865	1.8085	0.95935	0.88223	0.99407	1.4301	1.1272	1.4141	1.9828	2.078	1.1114	2.7154	2.1772	1.2333	0.87364	2.1341	3.1394	2.0296	1.9541	2.7296	2.6122	2.9739	2.4945	2.5258	2.6134	3.1283	2.3269	2.1475
387.81	1.4889	1.512	0.77405	2.4292	1.9487	1.7684	0.77926	0.95595	0.95082	1.6354	0.91724	0.65059	0.92086	1.8144	0.94703	1.6529	1.788	1.9235	1.0331	2.6814	1.8042	1.2139	0.85843	1.8629	3.0941	2.2267	1.6403	2.4751	2.4509	3.0094	2.3086	2.1637	2.3963	3.3726	1.9156	1.4052
388.03	1.6108	1.3617	0.84688	2.399	1.9148	1.5903	0.78633	0.94314	0.91141	1.5942	0.88903	0.7556	0.901	1.6682	0.971	0.95068	1.7485	1.7961	1.0448	2.6235	1.7405	1.152	0.30635	1.661	2.9701	1.9934	1.5417	2.5295	2.3651	2.9465	2.3398	2.2106	2.3832	3.2464	2.0487	1.3408
388.29	1.4262	1.806	0.84602	1.3117	2.1489	1.6479	0.9692	0.89119	0.90878	1.8258	1.0683	1.6467	1.0644	1.757	1.1141	1.1589	1.844	1.7861	2.0381	2.8746	1.7207	1.1899	0.40599	1.4981	2.5835	1.774	1.4588	2.3997	2.3394	3.0551	2.1068	2.1084	1.9939	2.5679	1.8034	1.2666
388.48	1.4926	1.7995	1.0006	1.9841	2.2138	1.8432	0.97379	0.93142	0.823	1.895	1.0298	0.47355	1.0599	1.874	0.95659	0.92718	1.7634	1.8663	1.8083	2.724	1.7874	2.9339	0.65162	1.749	3.3245	2.2302	1.8995	2.4456	2.4462	3.0029	2.3724	2.1253	2.4677	3.3641	1.9671	1.4845
388.67	1.7639	1.9551	1.0217	1.1718	2.4717	1.6127	0.90662	0.96291	0.84536	1.7764	0.98576	0.91887	0.95203	1.7304	0.99267	0.74744	1.8139	1.7585	1.8471	3.089	1.9882	0.9574	0.32071	1.8345	2.8253	1.9627	1.7791	2.4917	2.3985	3.1574	2.5234	2.3082	2.3727	2.8945	2.1729	1.6544
388.83	1.5695	1.7994	0.99033	1.5079	2.3095	1.6513	0.82202	0.97467	1.0245	1.714	0.91777	71.174	0.91654	1.8958	0.97928	1.4255	1.7952	1.8317	1.8125	2.9181	2.0199	1.1679	0.50774	1.9963	2.7469	1.8424	1.918	2.4535	2.3355	2.8081	2.1849	2.2301	2.2444	2.8673	2.0924	1.7425
389.03	1.6443	1.9178	0.88783	1.6416	2.0825	1.3771	0.92938	0.96627	0.77021	1.6767	0.85646	0.74163	0.94014	1.5113	1.0156	1.2125	1.8287	1.9151	1.853	3.0383	1.8199	0.88274	0.29137	1.6322	2.6408	1.706	1.5364	2.6399	2.2683	3.2369	2.1873	2.2051	2.0759	2.9477	2.0373	1.4673
389.29	1.6087	1.6213	1.0844	3.2731	2.1042	1.4838	0.78801	1.018	0.9004	1.9285	0.8955	1.4356	0.92516	1.6392	1.0978	1.9378	1.7053	2.0399	1.8797	2.7691	2.1091	1.5294	0.49551	1.9157	2.5501	1.7121	1.6495	2.5534	2.2349	2.9383	2.3807	2.1423	2.1175	3.0253	2.0058	1.6608
389.59	1.6456	1.7588	0.86286	1.6052	1.8681	1.4771	0.84512	0.93021	0.82318	1.7326	0.97914	0.44154	0.96215	1.7194	1.1543	1.0474	1.834	2.0085	2.0063	2.9287	2.0772	1.1722	0.36614	1.9338	2.8484	1.8706	1.6164	2.6875	2.2572	2.9134	2.3863	2.2468	2.3651	2.8538	2.1026	1.7361
389.82	1.7422	1.553	0.74503	0.96519	1.6552	1.4902	0.803	0.87104	0.96399	1.951	1.0257	0.52402	1.1142	1.9956	1.1659	0.39274	2.0604	2.1602	2.3452	2.7705	2.2651	1.161	0.30103	2.045	0.1625	2.6075	1.8795	3.1745	2.3887	3.1565	3.0216	2.4442	0.12627	3.3079	2.4181	1.8763
390.07	1.7471	1.6228	0.68709	2.0888	1.6943	1.4621	0.86337	0.89381	0.77034	1.8333	0.96695	0.95096	1.1237	2.1412	1.3525	1.5049	2.3836	2.4583	2.2289	2.9135	2.4667	1.1422	0.27846	2.2755	3.3127	1.8706	1.8557	3.4088	2.9715	3.1154	3.3138	2.7912	3.1943	3.547	2.7961	2.4913
390.29	1.7329	1.7555	0.80099	1.1531	1.9211	1.5324	0.9306	0.905	0.6137	2.3386	1.2917	2.1814	1.2667	2.2569	1.1755	1.0382	2.3378	2.4463	1.6042	3.4719	2.574	0.84589	0.65957	2.4807	3.4787	2.3855	2.0929	3.5298	3.1537	3.0086	3.2359	2.8696	3.3266	3.21	2.8993	2.1949
390.49	1.6395	1.8691	0.69588	0.70123	1.6348	0.90361	0.99461	0.81512	0.71082	2.1389	1.1922	0.71262	1.2105	1.5931	1.2624	0.77444	2.3326	2.1453	2.113	3.1461	2.2579	1.4698	0.43968	2.0514	3.1295	2.0134	1.6922	3.2822	2.8367	3.0281	2.95	2.5838	2.9817	3.0904	2.3993	2.2419
390.74	1.7856	1.9075	0.74652	1.9092	2.0004	1.5924	1.001	0.84631	0.77838	2.6938	1.6032	0.86112	1.6295	2.7188	1.5339	1.0883	2.5703	2.5744	2.5515	3.1876	2.7815	0.71144	0.61569	2.6843	2.9724	1.8356	2.1255	3.6186	3.0441	3.2726	2.9826	3.0689	3.1294	3.308	2.8612	1.7876
390.98	1.7664	1.8679	0.73352	2.1007	1.9308	1.1617	0.99061	0.87914	0.90707	2.4193	1.3977	1.6413	1.7779	2.068	1.6148	1.4998	2.6241	2.7924	2.9185	3.1875	2.7692	0.29385	0.24397	2.568	2.9148	1.6805	2.1864	3.6624	2.9913	3.1409	3.1259	3.167	3.1368	3.1613	3.2181	2.2818
392.71	1.9543	2.0552	0.8001	1.3714	0.76413	1.3426	1.1018	0.87948	0.86201	3.0183	0.80319	0.64636	2.2559	2.6756	1.8447	0.79287	3.0232	3.0805	3.1883	3.5788	2.9026	0.27625	0.30039	2.115	2.9015	1.696	1.6137	3.8512	3.3207	3.3871	3.3145	3.555	3.4094	3.5712	3.4477	2.8537
393.05	1.7885	1.7203	0.66208	2.526	1.9063	1.5559	0.92201	0.98545	0.8227	1.8041	1.1861	0.84066	1.2479	2.4126	1.3752	1.8488	2.3253	2.7247	2.3212	3.049	2.5629	0.9919	0.34362	2.5753	3.2949	1.8905	2.0243	3.5266	2.4449	3.2431	3.4412	2.7909	3.3449	3.4668	2.9508	0.84803
393.29	1.6376	1.8133	0.82453	1.1797	2.1781	1.5581	0.85233	0.81302	0.82911	1.8878	1.2183	0.76621	1.1168	1.9558	1.0972	0.58314	1.9678	1.8109	2.0381	2.5887	1.8853	1.2424	0.33097	1.7394	3.1124	2.0037	1.6425	3.0099	2.7184	3.0977	2.6662	2.4682	2.7717	2.9731	2.3702	2.1952
393.81	1.6683	1.7433	0.75565	2.6525	1.749	1.5808	0.8504	0.91744	0.85623	1.7349	0.93002	1.0089	1.0147	1.7638	0.94003	0.7444	1.7909	1.8226	1.8973	2.5689	1.8561	1.5825	0.35618	1.6962	2.7549	1.942	1.5073	2.7563	2.5583	3.0333	2.4032	2.3117	2.2956	3.1028	2.0912	1.9273
394.11	1.5762	1.5781	0.77878	2.1635	1.9149	1.5071	0.80134	1.0484	1.0859	1.7484	0.90964	1.3984	1.0314	1.7071	1.1181	1.148	1.9183	2.2447	2.22	2.5494	1.9717	0.86514	0.43842	1.7174	2.7954	1.8359	1.5843	2.7218	2.4043	3.0166	2.6795	2.3271	2.3632	2.8953	2.2227	1.7476
394.55	1.6211	1.8151	0.97261	2.1607	2.0813	1.6343	0.90382	0.99055	0.87595	1.7986	0.94042	0.75189	0.96844	1.6713	1.0561	0.95512	1.8419	1.9373	1.9201	2.8417	1.8872	1.4138	0.3864	1.7573	2.8015	1.8359	1.6083	2.4636	2.1156	2.9622	2.1996	2.1046	2.1234	3.0262	1.9018	1.8009
394.7	1.6175	1.8682	1.0022	2.2638	2.1801	1.6316	0.99936	0.96183	0.90668	1.8947	0.98115	0.65519	1.0598	1.8112	1.0477	1.1062	1.9486	2.04	2.113	3.3801	2.067	0.76977	0.72407	1.6628	2.6617	1.8243	1.5142	2.708	2.2443	3.3322	2.513	2.2881	2.2237	3.1215	2.1809	1.8602
394.89	1.7155	1.6589	1.1822	2.139	2.1957	1.6367	0.91247	1.0706	0.93706	1.7011	0.92065	1.222	0.9374	1.7192	1.2142	1.6841	1.8605	2.1742	1.9372	3.2779	1.8811	1.0228	0.43173	1.8183	2.7776	1.8034	1.4203	2.5581	2.1888	3.0571	2.1423	2.2397	1.9831	2.9472	2.2229	1.7801
395.18	1.7554	1.5262	1.0541	1.8919	2.4509	1.6216	0.8084	1.0534	0.88127	1.6004	0.91569	1.0602	0.81637	1.5648	1.1005	1.3879	1.7348	1.9783	1.7354	2.9831	2.2621	0.87523	0.39168	1.9113	2.874	1.8277	1.5084	2.5458	2.3732	2.9341	2.3632	2.3163	2.3276	3.1121	2.2164	1.992
395.49	1.8232	1.6607	0.85184	1.9239	2.0065	1.62	1.1308	0.98675	0.80576	1.5882	0.90182	0.60159	0.86817	1.7416	1.1355	0.58263	1.7735	1.9613	1.8376	3.3054	2.0078	1.1447	0.38075	1.72	3.0418	1.959	1.5416	2.6544	2.4956	2.9196	2.525	2.3922	2.4633	3.4414	2.2181	1.8095
395.97	1.6713	1.5576	0.88175	2.1201	1.8879	1.4644	0.77791	1.069	0.70401	1.6992	0.81964	1.7265	0.87765	1.6354	1.004	0.95658	1.6969	2.0225	1.4424	3.152	2.1945	0.60083	0.27765	1.8931	2.6673	1.91	1.3803	2.4525	2.4609	3.2311	2.7518	2.2982	2.17	3.289	2.2758	1.7412
396.16	1.5938	1.6057	0.79438	2.8926	1.7698	1.5489	0.82139	0.99836	0.86418	1.604	0.85652	0.86318	0.89384	1.6482	0.99548	1.0737	1.8456	1.9075	1.8712	2.8738	2.0198	0.6625	0.29676	1.7894	2.9957	1.7594	1.4025	2.6976	2.4929	2.8493	2.6611	2.352	2.4631	3.1902	2.2685	1.6485
396.33	1.6577	1.8245	0.78268	1.1227	1.9821	1.6023	0.8402	0.90943	0.83253	1.848	0.9806	0.50109	0.99284	1.8457	1.0062	0.51998	1.9331	2.004	1.9825	2.7214	2.1418	1.0842	0.34453	2.1253	3.2354	1.9613	1.8054	2.7976	2.6156	3.1156	2.8632	2.435	2.713	3.057	2.5026	1.4233
396.51	1.7402	1.556	0.91634	1.0496	0.0038545	1.4678	0.77375	0.99188	0.95779	1.6772	0.0032131	0.57784	0.94711	1.7119	1.0859	0.59985	1.9316	1.9874	1.9565	2.9048	2.0479	1.2984	0.33513	1.7578	3.0399	2.0177	1.6369	2.6969	2.5809	2.9196	2.5519	2.4755	2.5701	3.5931	2.3324	1.8603
396.68	1.753	1.5072	1.0067	0.12284	2.0903	1.2768	0.85555	1.1031	0.92447	1.7843	0.87306	1.6888	0.8638	1.4043	1.0517	0.89053	1.8476	2.1568	1.7416	3.3557	2.3382	0.69008	0.26829	2.073	3.2231	2.1746	1.6561	2.9726	2.7708	3.0306	2.8821	2.5105	2.9217	3.3074	2.5408	1.3204
396.92	1.6944	1.5439	0.80076	1.7524	1.9744	1.6394	0.78632	0.87882	0.79993	1.5518	0.92831	0.55564	0.941	1.653	0.95546	0.87814	1.7557	1.6622	1.7629	2.7208	2.0246	0.89168	65.167	1.7567	2.8773	1.9066	1.5247	2.5989	2.456	3.1065	2.3402	1.9624	2.4716	3.2779	2.1601	1.8768
397.1	1.6101	2.0457	0.72881	2.3057	1.7933	1.8832	1.2597	0.88019	0.73584	1.5114	0.87999	0.50872	0.9466	1.8106	0.806	1.1356	1.6511	1.5989	1.7145	3.5858	1.7224	1.5126	0.68959	1.5909	2.8388	1.9072	1.477	2.4615	2.2912	3.1064	2.2858	2.1391	2.2268	2.8638	1.877	0.88831
397.37	1.5455	1.828	0.85986	2.2706	2.0046	1.6907	0.96555	0.94351	0.79203	1.8247	1.0181	1.2795	1.0682	1.7609	0.96247	1.4533	1.7794	1.7592	1.8089	2.742	1.6846	1.0698	0.76152	1.5827	3.0419	2.0338	1.5432	2.5088	2.3894	2.6894	2.2475	2.1646	2.2691	2.7868	1.8782	1.709
397.75	1.5433	1.8106	0.84838	2.6286	2.1993	1.8923	0.83465	0.95954	0.15929	1.3949	0.95629	0.63005	0.94542	1.8927	1.0047	3.962	1.8153	1.8406	0.33362	2.5806	1.7913	1.2865	2.854	1.6387	2.6972	2.1759	1.4474	2.108	2.0048	2.6211	1.8262	1.854	1.8655	2.4314	1.9606	1.7948
397.91	1.6873	1.7235	0.85253	1.9157	2.1373	1.6124	0.86419	0.9444	0.77766	1.6707	0.91099	0.58434	0.91206	1.7104	0.98956	0.88813	1.8003	1.8968	1.7447	2.809	2.0668	0.90497	0.30584	1.9216	2.9553	1.8012	1.531	2.6333	2.3735	2.5931	2.3706	2.2129	2.3808	3.2536	2.1466	1.715
398.19	1.7161	1.802	1.0641	2.4814	2.1185	1.5176	0.82684	0.88292	0.84995	1.8034	0.90121	0.73502	0.89061	1.6582	0.9995	0.96269	1.7338	1.7479	1.8829	2.7519	2.0846	1.1332	0.28674	1.9311	2.881	1.7709	1.5878	2.5709	2.2662	2.8556	2.3825	2.0913	2.2262	3.2734	2.0463	1.1376
398.45	1.7863	1.8078	1.0618	2.6087	2.2646	1.6119	1.0231	1.0735	0.98825	1.6641	0.90358	1.1734	0.9159	1.7756	1.1051	1.6315	1.8165	2.0037	1.8374	3.2582	2.418	1.1336	0.76484	2.1835	2.9261	1.8652	1.7608	2.7065	2.3639	3.133	2.4574	2.3931	2.513	3.3307	2.3404	1.7696
398.75	1.7199	1.6601	0.80703	0.88698	1.8471	1.7912	0.9012	1.058	0.92555	1.8567	0.9895	0.39208	1.0024	1.9515	1.0814	4.9714	1.9138	2.0826	1.8658	2.9955	2.1314	1.0206	0.33117	1.9989	2.7538	2.3263	1.8842	2.7106	0.0083144	2.9385	2.7879	2.415	2.3705	3.0696	2.2982	1.7682
398.96	1.852	1.8411	0.95408	2.6831	2.0716	1.464	1.0563	1.0589	0.8617	1.832	0.99174	0.98742	1.004	1.7746	1.1722	1.226	1.9099	2.2585	2.0828	3.6849	2.4855	0.85855	1.1205	2.1923	2.8436	1.9009	1.6333	2.6403	2.2776	3.0754	2.6801	2.4395	2.2894	3.027	2.4235	2.0207
399.12	1.9103	1.7609	0.79731	2.1849	1.9804	1.3222	1.0708	1.0781	0.93629	1.8106	0.89724	1.0443	0.92321	1.7092	1.1864	1.3636	1.8955	2.0869	1.8835	3.7133	2.2361	0.55456	0.31099	1.8105	2.9436	1.8438	1.325	2.8453	2.6576	3.1136	2.8193	2.4795	2.6075	3.4634	2.4675	1.8029
399.33	1.664	1.613	0.81672	1.1377	2.1219	1.3132	0.85306	0.86993	0.78681	1.7688	1.0231	1.1134	0.92269	1.3109	1.0204	0.69903	1.73	1.6211	1.5846	2.7881	1.9184	1.2369	0.39225	1.6715	2.9913	1.9808	1.4992	2.5223	2.593	2.6891	2.2156	2.2075	2.5184	3.2669	2.168	1.9277
399.58	1.5436	1.782	0.67614	2.4521	1.6365	1.4488	0.88859	1.0001	0.84027	1.5705	0.90153	0.83756	0.98058	1.649	1.1114	1.2339	1.7853	1.9484	1.9929	2.669	1.6969	1.2325	0.39163	1.4271	2.7381	1.9364	1.2558	2.5413	1.9656	2.7922	2.3803	1.9519	2.2075	3.051	1.9869	1.4147
399.83	1.6644	1.4132	0.79924	2.7976	1.7814	1.592	0.82083	1.0215	0.94355	1.828	1.0601	0.45882	0.96365	1.834	1.1507	1.3293	1.7328	1.9559	1.8197	2.482	2.1252	0.75918	1.7435	1.7962	2.8627	1.7193	1.4522	2.5422	2.2745	3.3179	2.2873	2.226	2.3869	3.2191	2.1471	1.6784
400.09	1.61	1.4512	0.77274	1.5621	1.7178	1.5826	0.83145	1.1413	1.1731	1.8445	1.1032	0.65584	1.0185	1.8396	1.3107	0.42873	1.8681	2.1901	2.1989	2.4585	2.0296	0.64531	1.9236	1.9061	2.7535	1.7576	1.4649	2.3871	2.3089	3.0875	2.5373	2.2387	2.3876	2.7624	2.16	1.5166
400.29	1.6655	1.4566	0.8139	2.1316	1.8553	1.402	0.84821	1.1112	0.98076	1.7764	1.0034	1.5616	0.91542	1.6788	1.2718	2.0181	1.7421	2.2355	1.9223	2.8678	2.3773	0.67395	0.50642	2.0853	3.3515	2.0213	1.5933	2.6366	2.6458	3.1189	2.9162	2.5451	2.7688	3.3595	2.4056	1.8291
400.53	2.1509	1.8679	0.94726	0.13189	1.9953	1.3249	1.0888	1.0543	0.94284	1.591	0.91881	1.1613	0.84439	1.3207	1.0733	1.3428	1.6459	1.8926	1.836	3.3515	2.1418	0.7949	0.29291	2	2.9773	2.1338	1.4965	2.3976	2.5843	2.6264	2.5549	2.2415	2.6083	3.3097	2.2558	1.6677
400.91	3.788	2.0049	0.95257	1.499	2.1204	1.691	1.1258	1.05	0.83802	1.5684	0.91572	0.96554	0.86806	1.6229	1.031	3.9015	1.6899	1.8046	1.7777	3.412	1.8646	1.0154	0.91037	1.7961	2.9094	1.844	1.6781	2.3917	2.3596	2.6448	2.2962	2.0196	2.2499	3.303	1.9449	3.8672
401.17	2.4553	1.6644	0.99738	1.1432	2.0558	1.5633	0.92554	0.94843	0.92552	1.6841	0.90277	1.3067	0.94952	1.7361	1.0372	319.35	1.7829	1.9535	1.9849	3.4811	2.1639	0.86996	0.49709	1.7483	3.0127	1.8445	1.5888	2.7249	2.3241	3.0603	2.7516	2.4083	2.624	3.1834	2.3222	1.9091
401.46	1.4565	1.7349	0.91864	2.1385	1.9694	1.684	0.84309	1.1573	1.028	1.8508	0.92332	1.011	1.0423	1.7702	1.292	1.4804	2.8072	2.2568	2.414	2.4635	1.713	1.8741	1.4803	1.6475	2.7085	1.8512	1.5647	2.313	2.1828	2.7799	2.0991	1.9973	1.9129	2.672	1.846	1.5595
401.65	2.3354	1.6533	0.83623	1.9458	1.996	1.6925	0.82565	0.98195	0.92933	1.7222	0.95887	1.2208	1.0365	1.6982	1.0753	0.74605	1.8389	1.9366	1.9314	2.4796	1.8478	1.74	0.51957	1.767	3.2907	1.9742	1.7394	2.178	1.0515	2.9674	2.0249	2.0058	2.3904	2.9525	1.8436	1.6183
402.05	1.7452	1.3909	0.86259	2.3039	2.0114	1.4975	0.75978	1.0016	0.90545	1.8646	0.93676	1.2061	1.0299	1.7633	1.2327	0.83032	2.0995	2.0961	1.9091	2.59	2.3851	1.5769	0.37751	1.8582	2.9032	1.7018	1.5196	3.0343	2.7629	2.7094	2.9017	2.6744	2.6643	3.5684	2.602	2.1259
402.33	1.8292	1.3251	0.88703	1.8274	1.9807	1.4365	0.88199	1.2019	1.0337	2.0364	1.0006	1.49	0.94727	1.7539	1.2235	1.211	2.0763	2.6589	1.9421	3.3852	2.8866	2.1514	0.38882	2.5036	2.4177	1.6089	1.9195	3.1587	2.3537	3.3407	2.6804	2.843	2.2055	3.5396	2.6948	2.2608
402.56	1.7062	1.419	0.7072	0.97973	1.8227	1.3611	0.79587	1.1016	1.0479	1.8779	1.0043	2.0173	0.98101	1.7777	1.2095	1.6584	1.8329	2.446	2.1059	3.0748	2.5399	0.92144	0.58102	1.9465	2.7931	1.7609	1.5646	2.8933	2.4292	3.1781	2.6324	2.5549	2.2831	3.3257	2.5367	1.6623
402.82	1.5822	1.5636	0.56643	1.7008	1.6746	1.302	0.83026	0.93508	0.78823	1.5267	0.92246	0.54017	0.88915	1.4175	0.9561	0.6703	1.7426	1.7361	1.654	2.6063	1.8363	0.8631	0.30153	1.683	2.828	1.9107	1.509	2.5965	2.274	2.6813	2.2783	2.1716	2.2055	3.0519	1.9762	1.4787
403.04	1.7444	1.4622	0.68241	0.81786	1.6358	1.5134	0.74514	0.91018	1.1738	1.7056	0.89258	0.243	1.006	1.6991	0.93449	0.11884	1.8112	1.7691	2.1939	2.5883	1.8619	0.68246	0.23481	1.7381	3.0641	2.0127	1.6531	2.7633	2.4163	2.9978	2.4534	2.3368	2.6075	2.9868	2.2684	1.4706
403.29	1.5734	1.6395	0.80272	2.2367	1.8598	1.6182	0.82252	0.94469	0.907	1.6704	0.91577	1.0864	0.9985	1.7142	0.99368	0.80284	1.9372	1.8401	1.9129	2.7378	2.0193	1.2187	0.38487	1.703	2.8275	1.8823	1.6731	2.3928	2.1121	2.9759	2.2052	2.1619	2.1897	2.9514	1.992	1.7023
403.47	1.5524	1.6021	0.77944	2.7104	1.7223	1.2676	0.7725	1.0378	0.64829	1.5081	0.77265	0.776	0.8012	1.1404	0.85189	2.6713	1.6522	1.7094	1.1447	2.6307	1.6679	0.94944	0.31463	1.5052	3.1006	2.0316	1.509	2.494	2.1884	2.7995	2.1479	2.0277	2.4174	3.0564	1.9809	1.4399
403.97	1.6748	1.5734	0.84096	2.0893	1.8201	1.5905	0.72573	1.0369	0.95792	1.7093	0.84264	0.76446	0.89395	1.6553	1.007	1.3254	1.6929	1.9691	1.9131	3.0084	1.998	0.93337	0.52499	1.5107	2.9714	1.8703	1.1716	2.6195	2.3469	3.014	2.5425	2.259	2.2327	3.2466	2.1869	1.5333
404.27	1.7612	1.8052	0.80268	3.1697	1.7941	1.7094	0.93198	1.0241	0.79875	1.7906	0.9866	0.55489	0.9943	2.0284	1.0092	1.1943	1.8803	2.1942	1.8637	3.2003	2.2588	0.87841	0.32441	2.0744	3.1655	1.9311	1.6305	2.9982	2.6239	3.0283	2.8358	2.5282	2.6049	3.4295	2.5289	1.3795
404.49	1.9564	1.9382	0.92335	0.58165	2.1222	1.4861	0.93525	1.0018	0.98765	1.7149	0.92464	2.0469	0.9106	1.7463	0.96773	1.8889	1.7864	2.0786	1.9031	3.4945	2.3279	0.65115	0.49762	1.7128	3.303	2.074	1.372	2.6144	2.3302	3.0072	2.6927	2.4226	2.466	3.2468	2.5065	1.8925
404.65	1.8143	1.6741	0.87632	2.2943	2.0257	1.4204	0.93397	1.0322	0.96487	1.872	0.97056	0.2059	0.94758	1.6087	1.1756	1.9687	1.9409	2.224	1.9659	3.2121	2.393	1.2641	1.6935	1.8865	2.9976	1.8379	1.6897	2.9674	2.5863	3.2222	2.8696	2.6974	2.6193	3.2765	2.7271	2.0424
404.87	1.744	1.709	0.80775	1.4467	1.9539	1.6185	0.88829	0.95837	0.829	1.6272	0.90179	0.76503	0.84564	1.6422	1.0269	0.84521	1.7395	1.7927	1.6713	2.9133	2.1542	1.66	0.3648	1.9128	3.0393	1.8646	1.6018	2.6918	2.3915	2.8083	2.4243	2.1055	2.4583	3.4754	2.225	1.7516
405.11	1.8527	1.6808	1.0808	2.3149	2.3712	1.6369	0.92432	1.0442	0.94907	1.6098	0.88446	1.0993	0.89226	1.8298	1.0191	0.99093	1.8576	2.1426	1.8039	3.0264	2.4273	1.1953	0.33597	2.2494	3.1426	1.8067	1.9651	2.7665	2.6483	3.472	2.6962	2.4737	2.6097	3.7435	2.5604	2.0266
405.44	1.6976	1.8438	0.92338	1.5924	2.0905	1.7002	0.88638	0.99677	0.82853	1.5762	0.92923	0.73385	0.91675	1.6231	0.93184	0.38001	1.7298	1.794	1.7555	2.7166	1.7961	1.4696	0.37815	1.5985	3.0577	1.8895	1.4896	2.3699	2.2124	2.6826	2.1204	2.0072	2.2284	3.0022	1.946	1.6188
405.9	1.5924	1.5677	0.74942	2.4936	1.7453	1.7004	0.78798	0.95329	0.89777	1.7532	0.9305	0.52631	1.0036	1.7486	0.97125	1.2338	1.8839	1.8087	1.8913	2.4726	2.042	1.1089	0.49686	2.2773	2.7849	1.7903	2.356	2.5214	2.4377	2.8756	2.2615	2.2305	2.1975	2.8051	2.0492	1.7443
406.24	1.5235	1.6157	0.77283	1.8369	1.8482	1.8287	0.76581	0.9124	0.83857	1.6682	0.98392	0.35676	1.032	1.8996	0.93962	0.24221	1.9213	1.7847	1.9056	2.3294	1.7092	1.1225	0.43568	1.7994	3.0391	2.0915	1.8019	2.4812	2.3057	2.6328	2.3997	2.0883	2.4168	2.9332	1.9841	1.7445
406.42	1.6611	1.3902	1.0372	2.9098	2.1331	1.6871	0.67329	0.99267	0.86472	1.7046	0.90301	0.27908	0.96593	1.841	1.0035	0.8526	1.7886	1.851	1.6085	2.3256	2.0519	1.0499	0.40838	1.9828	3.1703	1.9924	1.9383	2.549	2.4037	2.5856	2.5104	2.2893	2.444	3.2011	2.2439	1.7699
406.6	1.7539	1.7941	1.0821	1.3774	2.3096	1.7491	0.8479	0.95535	0.82018	1.6325	0.92327	0.64965	0.89882	1.866	0.96785	0.42661	1.7638	1.8596	1.7353	2.7848	2.1515	1.3311	0.79834	1.6897	2.8949	1.8557	1.6132	2.5297	2.2632	2.7037	2.2924	2.2846	2.3483	3.0064	2.3015	1.2262
406.85	2.1707	1.7748	1.2159	1.9688	2.3936	1.55	0.82803	1.0309	0.82802	1.6242	0.90358	0.86032	0.84498	1.6349	1.1108	0.75533	1.7808	2.0578	1.8252	2.7851	2.317	1.0331	0.32682	1.9821	3.1805	1.8372	1.618	2.7644	2.6096	2.554	2.7088	2.4274	2.7061	3.524	2.3762	1.7978
407.1	1.9046	1.8268	1.4621	1.1814	2.3306	1.6592	1.012	1.0261	0.8882	1.8361	0.77842	0.59806	0.86351	1.7484	1.0925	0.82877	1.7086	2.021	1.7538	3.1662	2.2214	0.95536	0.3052	1.9726	3.1198	1.8352	1.7076	2.8073	2.4932	2.8897	2.7334	2.4683	2.5662	3.1956	2.3719	1.9668
407.28	2.2726	1.869	1.5547	1.565	0.64179	1.4745	1.094	1.2615	0.96316	1.6152	0.18397	0.48837	0.82211	1.5863	1.1329	0.97402	1.8294	2.2764	1.7574	3.7591	2.5866	0.76942	0.3717	2.2862	3.1607	1.8872	2.1626	2.7759	2.4541	2.7141	2.7818	2.5433	2.7511	3.8007	2.7608	2.2046
407.49	1.7002	1.8573	1.0097	2.2971	2.2332	1.6231	0.94138	0.98824	0.84192	1.6913	0.96853	0.89198	0.95547	1.7103	1.0083	1.229	1.7568	1.8238	1.766	2.9264	2.0092	0.96566	0.37526	1.9757	2.8719	1.8817	1.7155	2.4724	2.4055	2.7846	2.2345	2.232	2.3153	3.2727	2.0984	1.818
407.73	1.6943	1.7253	0.87842	1.6823	1.919	1.5782	0.82213	0.94395	0.77657	1.6344	0.90466	0.2812	0.96137	1.6463	0.95587	1.1828	1.8105	1.7858	1.6929	2.6424	1.9044	0.94341	0.32477	1.7801	0.01923	1.81	1.6284	2.4288	1.9483	2.8033	2.271	2.2147	0.014678	2.8649	2.0875	1.7634
408.2	1.7654	1.9356	0.78093	0.94823	1.6845	1.5741	0.94246	0.94948	0.83773	1.7114	0.9159	0.78465	1.0375	1.7275	0.99462	0.47256	1.7825	1.7926	1.8744	2.8859	1.8032	1.4963	0.4426	1.5924	2.4694	2.2009	1.5904	2.5255	0.76133	2.7357	2.5633	2.1694	1.962	2.8626	1.9461	1.421
408.58	1.5726	1.7797	0.84147	1.3644	1.7657	1.1475	0.89037	1.1032	0.96611	1.8798	0.93785	0.67962	0.98377	1.1743	1.0661	0.41284	1.8376	2.0647	2.0368	2.6576	2.0126	0.82426	0.38248	1.897	2.9115	1.7461	1.903	2.3256	2.317	3.0086	2.402	2.1187	2.4441	2.7563	2.0103	1.7266
408.91	1.7797	1.6446	0.78513	2.1436	1.8419	1.4694	0.87226	1.0456	0.97142	1.7328	0.90207	1.1974	0.92915	1.7111	1.2019	1.0018	1.9087	2.0771	1.8826	2.9934	2.2592	0.81273	0.8932	1.9808	2.9567	1.9163	1.5661	2.6235	2.4583	3.1417	2.6562	2.2635	2.4034	3.2714	2.2155	1.3705
409.37	1.8021	1.7272	0.97399	1.5588	1.8513	1.197	0.88044	0.9642	0.82913	1.7855	0.87906	0.69679	0.91986	1.2735	1.0058	1.1278	1.8255	1.8421	1.6617	3.0405	2.0924	1.186	0.32379	2.0586	3.0221	1.8192	1.9408	2.4611	2.385	2.7051	2.3098	2.2668	2.5086	2.6841	2.117	1.792
409.59	1.7219	1.5788	0.8739	1.4796	1.9993	1.5339	0.79905	0.94213	0.80652	1.545	0.85817	0.24192	0.8386	1.5578	0.88233	1.2282	1.6935	1.6987	1.6381	2.8176	1.9473	0.7703	0.64059	1.6869	2.7905	1.7889	1.463	2.3937	2.5105	2.5694	2.2512	2.0444	2.1101	3.1244	2.0303	1.5243
409.76	1.74	1.4808	0.88456	1.9308	1.8007	1.2356	0.72034	0.95227	0.88934	1.5828	0.79792	0.1708	0.84766	1.7268	0.93608	0.59887	1.7399	1.853	1.7659	2.615	2.3178	0.68936	0.24056	2.1587	2.7865	1.7335	1.8714	2.525	2.2376	2.8628	2.5281	2.2347	2.2409	3.1968	2.2024	8.2612
409.95	1.8436	1.6491	1.0711	1.3406	1.9295	1.4309	0.7937	0.95999	0.89163	1.6445	0.76098	0.19556	0.84315	1.6003	0.99656	0.41084	1.7568	1.8104	1.7424	2.8642	2.1625	1.0767	0.27334	1.8711	2.9525	1.8842	1.6589	2.5715	2.2512	3.1288	2.1954	2.2046	2.3106	3.4629	2.1375	2.1292
410.1	1.8514	1.7038	0.90341	1.9082	1.857	1.5211	0.85837	0.88154	0.8746	1.6608	0.91927	0.30498	1.0118	1.7695	0.99238	1.1965	1.942	1.8411	1.8382	2.6729	2.0455	0.76308	0.24892	2.0652	2.9482	1.8981	1.8023	2.6691	2.3377	2.6766	2.5313	2.273	2.3864	2.7873	2.1466	1.7429
410.32	1.7951	1.7224	0.81813	2.5242	1.9406	1.5446	0.94092	1.0049	0.76635	1.7251	0.90387	0.80317	0.93432	1.6343	1.0618	1.4721	1.7928	1.9289	1.6963	3.1861	2.0291	1.1641	0.3917	1.6635	2.9384	1.8395	1.4633	2.6945	2.3178	2.8548	2.4823	2.3019	2.4501	3.2751	2.1357	1.9245
410.48	1.6876	1.6764	0.75602	1.5131	1.8003	1.6296	0.84078	0.93042	0.82103	1.6731	0.91751	0.562	0.98586	1.791	1.0065	0.80334	1.8078	1.723	1.7941	2.6907	1.7268	1.7618	0.39664	1.6051	2.8606	1.773	1.41	2.4874	2.3846	2.8714	2.4273	2.1283	2.3005	2.9045	1.9949	1.5978
410.71	1.5724	1.7969	0.42033	1.1605	1.8665	1.8255	0.84416	0.91963	0.96056	0.92295	0.93956	0.27607	1.0183	1.8481	0.98894	0.30494	1.6935	1.657	2.0049	2.4624	1.6421	1.6354	0.35982	1.5625	2.6082	1.8871	1.5764	2.4067	2.239	2.7379	2.2476	1.9961	2.0911	2.5364	1.8036	1.7545
410.94	1.7527	1.7027	0.86445	2.1454	2.1157	1.8092	0.80856	1.0616	0.85361	1.7182	0.91977	1.4159	0.93599	1.9024	1.0136	0.7149	1.8802	1.974	1.7827	2.5613	1.9675	1.0045	0.30729	1.8621	2.8869	1.8024	1.5795	2.4462	2.3384	2.8204	2.4084	2.2233	2.3863	2.7159	2.1275	1.9552
411.1	1.7977	1.5696	1.1119	1.9732	2.4727	1.8111	0.8164	1.1375	1.0013	1.7684	0.94025	0.58147	0.94863	1.971	1.0104	0.71454	1.8572	2.024	1.8808	2.9232	2.3027	1.0163	0.32181	2.0646	2.8885	1.7129	1.9542	2.5105	2.1716	2.8436	2.5696	2.2346	2.4028	3.1382	2.2397	2.0175
411.35	1.9448	2.0927	1.1409	2.3345	2.4363	1.6668	1.0527	1.1449	0.86116	1.5372	0.82515	0.74447	0.80339	1.5654	1.0018	0.60786	1.7101	1.9755	1.7883	3.3737	2.1903	1.1892	0.27536	2.2276	2.9577	1.7447	1.7487	2.4814	2.2956	2.6464	2.4522	2.1546	2.2918	3.296	2.1046	1.7187
411.75	2.0436	2.4533	1.0541	1.9278	2.5575	1.6432	1.6094	1.2336	0.98793	1.6012	0.91163	1.1481	0.78486	1.6821	1.1537	1.8408	1.7876	2.243	1.9	5.3475	2.2578	1.1464	0.44976	1.8178	2.8255	1.7294	1.4584	2.6233	2.1756	2.7579	2.4596	2.2881	2.4336	3.2991	2.2617	2.0589
411.95	1.761	1.7835	0.85465	3.1624	1.981	1.624	1.0145	1.0134	0.82432	1.4604	0.81655	1.3934	0.85303	1.4484	0.85572	0.77112	1.6825	1.6884	1.7181	3.2424	1.7364	1.1367	0.28227	1.5845	2.4868	1.6537	1.3609	2.2896	1.9566	2.9328	2.0865	1.9657	1.9599	2.587	1.7305	1.5332
412.28	1.5483	1.7586	0.86399	2.5433	1.9281	1.9731	0.8306	1.0998	0.92832	1.6238	0.86045	0.39208	0.96764	1.8073	0.85549	1.5214	1.6672	1.8019	1.865	2.4048	1.6564	1.5047	0.39357	1.7242	2.6893	1.7857	1.6951	2.1018	1.9596	2.8756	2.1067	1.8397	1.9982	1.931	1.7438	1.673
412.51	1.6581	1.7455	0.8729	2.2933	2.0398	1.4028	0.8752	1.002	0.87269	1.6608	0.93408	0.98245	0.94068	1.5575	1.0609	1.2085	1.7329	1.7846	1.8515	2.98	1.7201	0.87742	0.27849	1.5461	2.7006	1.8608	1.2564	2.2871	2.1449	2.8339	1.9814	2.0247	2.0788	2.6655	1.8058	1.5634
412.71	1.6367	1.7412	0.89676	2.0621	1.9311	1.6469	0.79139	0.95164	0.77397	1.4476	0.81304	1.2136	0.84469	1.5784	0.93195	0.76769	1.647	1.6535	1.4659	2.546	1.7031	0.70439	0.38147	1.5683	2.8701	1.8517	1.542	2.2483	2.1024	2.7599	2.1271	1.9105	2.1089	3.0377	1.834	1.4589
412.91	1.5912	1.7057	0.86701	1.3504	2.0375	1.6155	0.78204	0.95292	0.8204	1.481	0.86001	1.0523	0.92447	1.6068	0.87147	0.53674	1.7667	1.6764	1.6624	2.5441	1.7858	1.2474	0.37731	1.7165	2.7165	1.7573	1.5239	2.2753	2.0099	3.0076	2.1321	1.9618	2.0058	2.7472	1.8542	1.6485
413.17	1.7417	1.6275	1.0972	1.2358	2.4797	1.1748	0.82598	0.97177	0.90606	1.7523	0.97754	0.77534	0.82721	1.1429	1.0705	0.87185	1.7071	1.7444	1.6182	2.6988	2.0871	1.0296	0.34894	1.8642	2.8273	1.758	1.6841	2.4621	2.5024	2.7766	2.1512	2.2403	2.4363	3.2475	2.3066	1.803
413.55	1.6221	1.4983	0.9739	1.4415	2.282	1.5505	0.73903	0.94678	0.79783	1.4013	0.84572	0.81675	0.82016	1.4521	0.89637	0.72274	1.6393	1.5931	1.4523	2.6149	1.857	0.9694	0.31288	1.7709	2.7704	1.7511	1.7157	2.2734	2.2554	2.2618	2.088	2.0478	2.2576	2.8772	1.9984	1.843
413.75	1.6719	1.9161	0.94658	2.2241	2.1104	1.6196	0.93942	1.021	0.89871	1.5885	0.93693	0.89559	0.98078	1.6085	1.0701	0.40389	1.7455	1.8088	1.8418	2.6677	1.9129	1.3207	0.31297	1.7236	2.7008	1.7331	1.4641	2.3403	2.2356	2.8224	2.3163	2.1318	2.2041	2.5237	2.0101	1.8369
413.94	1.754	2.0563	1.1405	1.4911	2.5419	1.6226	1.0685	1.035	0.81319	1.692	1.0021	0.27793	0.86962	1.3664	0.95546	1.0708	1.5935	1.6027	1.6311	3.0004	1.8715	1.3314	0.42737	1.6065	2.497	1.7882	1.5329	2.2261	2.0393	2.7533	1.8478	1.9206	1.9635	3.0946	1.8143	1.36
414.15	1.6123	1.8083	0.84552	1.1646	1.9869	1.3964	0.86809	0.92115	0.77561	1.5143	0.86037	0.65849	0.89458	1.3484	0.94202	0.82673	1.578	1.5656	1.5905	2.5548	1.721	1.3246	0.34194	1.5792	2.5363	1.743	1.4435	2.3061	2.1304	2.4342	2.0508	1.9435	1.9767	2.8077	1.9101	1.361
414.4	1.7604	1.7696	1.1097	0.70708	2.2282	1.7316	0.78697	0.82619	0.4572	1.573	0.85763	0.3684	0.85404	1.6685	0.95167	0.63344	1.6478	1.3135	0.89772	2.5563	1.9354	1.2368	0.33034	1.7527	3.06	1.9203	1.5771	2.3711	2.2479	3.1349	2.2618	2.2833	2.411	3.0701	2.1039	1.7322
414.57	1.7694	1.625	0.90632	2.5692	2.0957	1.7997	0.75593	0.9977	0.96694	1.5419	0.90801	0.80745	0.93611	1.9076	0.93643	1.1628	1.7766	1.8318	1.8538	2.4565	2.0099	1.3289	0.3999	1.9422	2.9105	1.8897	1.707	2.4932	2.4118	2.9748	2.5879	2.3787	2.5853	2.3995	2.2506	1.9132
414.76	1.5324	1.6964	0.76559	1.3118	1.9286	1.6824	0.82561	0.94881	0.89533	1.3686	0.83067	0.48187	0.89463	1.6196	0.90247	0.21143	1.5788	1.6817	1.7145	2.5644	1.7073	1.3641	0.4235	1.5326	2.459	1.7202	1.4454	2.2247	1.9725	2.8498	1.9257	1.9464	1.8399	2.7047	1.8432	1.6612
415.1	1.6524	1.6788	0.99508	0.16981	2.1721	1.3722	0.82454	1.0674	0.8499	1.86	0.92837	0.95291	0.87333	1.4366	1.0632	0.37962	1.6846	1.8827	1.7169	2.7615	2.0227	1.1012	0.43446	1.8965	2.7982	1.7267	1.6055	2.2283	2.1764	2.5531	2.2931	2.0942	2.1798	2.571	1.987	1.6574
415.44	1.7692	1.5729	0.95865	1.345	2.049	1.4408	0.77158	0.93369	0.86727	1.6465	0.88068	1.0892	0.97637	1.5986	1.0293	0.91227	1.9093	1.7983	1.7175	2.6892	2.1462	1.3041	0.32431	2.0027	2.7136	1.8019	2.0034	2.6017	2.5535	2.5571	2.7718	2.3742	2.32	3.2369	2.3324	1.8069
415.73	1.6665	1.7454	0.87005	3.0002	2.0547	1.7662	0.81786	0.89739	0.93533	1.5681	0.9186	0.76505	1.0006	1.807	0.95503	0.39705	1.7808	1.6584	1.8292	2.5617	1.8345	1.0519	0.65522	1.5894	2.232	1.5061	1.6394	2.2797	1.7511	2.5711	1.7529	1.9147	1.7058	2.6878	1.79	1.6365
416.07	1.9152	2.0483	1.0409	2.4101	2.2366	1.4861	1.1583	1.0203	0.86931	1.7618	0.93018	0.8267	0.92877	1.4896	1.1383	1.1828	1.7533	1.9198	1.8097	3.4128	2.0159	0.88437	0.32449	1.6086	2.645	1.7146	1.4133	2.5985	2.2893	2.6625	2.3296	2.3091	2.185	3.0552	2.0239	1.8842
416.27	1.9701	2.1872	1.153	4.3104	2.499	1.6577	1.1849	1.0763	0.90804	1.691	0.80595	0.9448	0.90073	1.6183	1.0911	1.3485	1.7775	1.9623	1.8799	3.3058	2.0909	0.66245	1.0249	1.7649	2.8713	1.6492	1.4836	2.4635	2.2602	2.7957	2.3256	2.2274	2.2071	2.9269	2.1492	1.3703
416.64	1.5506	1.8767	0.81204	1.3037	1.7746	1.5331	0.91337	0.98589	0.80707	1.6641	0.8668	0.59291	0.95527	1.7103	0.96254	0.6426	1.7276	1.8392	1.7932	2.744	1.7989	0.92533	0.44915	1.779	2.5277	1.6902	1.6634	2.2729	2.0146	2.8863	2.0436	2.0096	1.9918	2.6115	1.8418	1.4761
416.97	1.6085	1.7249	0.85219	0.78924	1.9376	1.4794	0.82234	0.95501	0.89803	1.8042	0.99144	0.65584	1.0378	1.9623	1.0341	0.53032	1.8201	1.9868	1.9726	2.5761	1.9391	0.6337	0.29009	1.8314	2.3081	1.5543	1.5173	2.5372	2.2038	3.4051	2.1533	2.2319	1.9141	2.8114	2.0863	1.7488
417.34	1.5938	1.593	0.76982	0.67164	1.7989	0.71658	0.93995	1.0265	0.87323	1.7136	0.94393	1.2907	0.925	0.74225	1.1048	0.67226	1.7491	2.0265	1.7503	2.8861	2.0475	1.153	0.37775	1.7268	0.94738	1.6133	1.4605	2.4817	2.333	3.019	2.3227	2.2452	0.90567	3.0214	2.0738	1.6998
417.58	1.6385	1.6874	0.78271	1.9294	1.8383	1.639	0.85884	1.0438	0.88816	1.7616	0.89893	1.2519	0.96363	1.7148	1.1158	1.1352	1.7394	1.9628	1.8965	2.8679	2.0564	0.92701	1.17	1.9988	2.8444	1.7552	1.5687	2.3742	2.1745	3.0403	2.3596	2.1347	2.2523	2.7333	1.9937	1.436
417.77	1.6327	1.6933	0.8059	2.0093	2.011	1.7428	0.84015	1.007	0.85205	1.792	1.0116	0.6056	0.99717	1.8709	1.0284	0.91386	1.8085	2.0489	1.8469	2.5414	1.9599	1.3105	0.44688	1.7837	3.0969	1.913	1.8344	2.5926	0.0014738	2.6922	2.5715	2.3206	2.518	3.4902	2.3272	1.6506
417.94	1.6007	1.7317	0.72918	0.9163	1.91	1.6441	0.87367	1.0283	0.94197	1.6503	0.99947	0.61702	1.0171	1.7431	1.0196	1.2614	1.8019	1.8671	1.9396	2.6818	1.7641	0.93588	0.39206	1.629	2.9374	1.8211	1.5677	2.5048	2.3345	2.7181	2.4599	2.1917	2.1562	2.9549	2.0763	1.3529
418.16	1.5983	1.5261	0.79988	2.573	1.9445	1.6929	0.87105	1.0971	0.99303	1.7611	0.96586	0.27494	0.90014	1.7247	0.99253	1.2817	1.5972	1.8924	1.8317	2.6903	1.9679	1.0649	1.1454	1.6707	2.7238	1.7675	1.3508	2.3816	2.3918	3.0193	2.3834	2.1872	2.2722	2.8468	2.1379	1.5796
418.35	1.682	1.6131	0.79009	0.88263	1.7725	1.7048	0.8229	1.0903	1.095	1.7014	0.90081	0.28305	0.95943	1.7171	0.98943	0.42428	1.6958	1.9421	1.9839	2.6772	1.8547	0.92125	0.39616	1.6483	2.6018	2.2859	1.579	2.4944	1.9637	2.8957	2.4129	2.1726	2.1934	2.965	2.019	1.551
418.53	1.5871	1.8114	0.79561	2.7755	1.9347	1.7087	0.8622	1.039	0.98256	1.7399	0.96511	1.1308	0.9573	1.7858	0.97976	1.7836	1.6698	1.8554	1.9436	2.6034	1.9026	1.2763	0.51673	1.6357	2.5791	1.7797	1.423	2.4187	2.2867	2.8074	2.1459	2.0898	2.0303	3.0369	2.0072	1.7337
418.78	1.7358	2.1329	0.83066	1.0316	1.8726	1.5109	1.2631	1.0513	0.40869	1.802	0.90235	1.3426	0.99503	1.5589	1.0027	0.37927	1.8207	1.947	0.81292	3.5572	1.8223	1.0506	0.38941	1.6549	0.6483	1.9253	1.5805	2.0626	2.1692	2.8632	2.246	1.9941	0.50802	2.6764	1.93	1.4833
418.95	1.915	2.6218	0.81364	1.3344	1.9921	1.6773	1.794	1.0834	0.9182	1.8217	0.95623	0.93282	1.0198	1.699	0.9993	0.52912	1.8111	1.988	1.8022	4.6066	2.0023	1.3396	0.43479	1.5667	2.8464	1.848	1.5215	2.4802	2.438	2.6221	2.6693	2.2936	2.3197	2.8718	2.2608	1.5485
419.42	1.5771	1.8595	0.63002	0.99915	1.5492	1.7868	0.89845	0.95034	0.99512	1.5272	0.79726	0.30813	0.99202	1.6809	0.90785	0.19012	1.6816	1.6694	1.9941	2.61	1.5569	0.82664	0.4242	1.5448	2.2801	1.8205	1.5427	2.3276	1.8492	2.8384	1.9753	1.945	1.785	2.6519	1.7132	1.3719
419.61	1.5797	1.9193	0.73448	2.5954	1.8142	1.677	0.90985	0.91946	0.84787	1.6699	0.89842	0.7973	0.92775	1.6778	0.95171	1.2495	1.5665	1.5781	1.7266	2.7337	1.8	0.6708	0.31599	1.5561	2.5056	1.6936	1.4002	2.3195	2.0937	2.8034	1.9987	2.0429	1.9791	2.8387	1.8362	1.4256
420.05	1.8097	1.7084	0.91488	2.1964	2.133	1.2261	0.83829	1.0068	0.84119	1.6225	0.85424	0.93096	0.85464	1.2207	0.96834	0.87783	1.8096	1.8654	1.6726	2.855	2.0784	0.88514	0.31392	1.9972	2.9309	1.6702	1.7553	2.6791	2.3325	2.6635	2.4331	2.3789	2.3963	3.2483	2.2587	1.5172
420.34	1.7181	1.7436	0.86502	1.0162	0.11138	1.5787	0.86555	0.95429	0.87698	1.6238	0.065426	0.89387	0.91562	1.6639	1.0112	0.62321	1.8001	1.8929	1.9993	2.7466	1.8898	1.0341	0.43369	1.5261	2.8572	1.8768	1.4629	2.5152	2.245	2.7959	2.3077	2.132	2.1857	3.4848	2.0309	1.7335
420.61	1.8001	1.8177	0.71932	2.0133	1.7277	1.5638	0.91597	0.9726	0.84852	1.5547	0.82464	0.66358	0.90436	1.6103	0.985	0.62509	1.8423	1.8914	1.9363	2.9793	2.0279	1.6159	0.32486	1.7934	3.0097	1.9639	1.5615	2.5739	2.2447	2.92	2.4998	2.2166	2.4447	3.1531	2.0313	1.5074
420.98	1.7986	1.8056	0.94717	5.8492	2.2884	1.9315	0.91403	1.0136	0.92003	1.6859	0.99322	1.218	0.93534	1.9962	1.1023	1.6785	1.8075	1.994	1.9408	2.7822	2.1182	0.97537	0.54165	1.9761	2.6314	1.5849	1.7107	2.5962	2.4426	2.9119	2.0639	2.312	2.0844	3.2141	2.0316	1.6316
421.14	1.8081	1.7645	0.85917	1.2483	2.2328	1.6507	0.87556	1.1438	0.96728	1.6463	0.97044	0.42308	0.98402	1.8096	1.124	0.46964	1.9626	2.3683	2.1503	2.8333	2.3997	0.93528	0.36936	2.3519	3.361	1.9879	2.1961	2.752	2.7372	2.9749	2.952	2.6012	2.8788	3.1965	2.5564	2.0509
421.61	1.9071	1.6839	0.82299	1.446	2.0546	1.5851	0.83679	1.008	0.75008	1.4168	0.87224	0.30257	0.94108	1.7348	1.004	34	1.7819	2.0693	1.5617	2.4899	2.1245	0.93715	0.54959	1.9394	2.9171	1.6637	1.802	2.78	2.4739	3.2017	2.834	2.52	2.5686	3.132	2.6088	1.9445
421.8	1.6736	1.7796	0.75629	1.2851	2.0035	1.6805	0.84708	0.97823	0.84904	1.4099	0.86279	0.4812	0.82355	1.5288	0.88751	0.60476	1.6367	1.6754	1.7285	2.6868	1.6191	0.77018	0.3446	1.4089	2.5523	1.7404	1.3122	2.3841	1.9461	2.7207	1.7098	1.9305	1.8325	3	1.7717	1.0914
422.03	1.6785	1.7587	1.0021	1.6456	2.492	1.3755	0.83279	1.1266	0.88822	1.6433	0.97957	1.0531	0.89951	1.459	1.0569	1.2494	1.7088	2.0732	1.8038	2.7376	2.0135	0.76966	0.42287	1.6844	2.9484	1.8098	1.6802	2.5433	2.2368	2.6213	2.0581	2.21	2.2466	3.0642	2.1153	1.1002
422.19	2.0131	1.7114	1.3954	3.0746	2.6705	1.3781	0.77974	1.3112	0.98357	1.5834	0.82553	1.4446	0.81535	1.5682	1.1678	2.496	1.8411	2.4937	1.9108	2.8328	2.6467	0.67305	1.1292	2.3294	2.907	1.7476	2.0918	2.8393	2.6932	3.0093	2.8858	2.6146	2.6085	3.648	2.7771	1.9443
422.48	2.0394	1.7297	1.4447	1.3422	2.3846	1.442	0.82846	1.1172	1.0083	1.6726	0.75556	0.84143	0.82762	1.6359	1.1125	1.0023	1.8841	2.3596	1.9187	2.9737	2.5769	0.99773	0.69334	2.1341	2.8251	1.728	1.9286	2.9439	2.0068	3.3355	3.2936	2.7205	2.5306	3.5808	2.7797	2.4794
422.68	1.7403	1.6522	0.97489	0.35404	2.0668	0.97357	0.84644	0.90844	0.60654	1.718	0.90795	0.99178	0.95997	0.96012	0.90292	0.77069	1.7989	1.8678	1.2425	2.5356	2.1219	1.6711	0.4892	2.058	3.3496	1.9861	2.1547	2.5508	2.3163	2.7845	2.4921	2.3003	2.5435	3.1633	2.2977	1.3322
422.91	1.6471	1.7653	0.89478	1.0198	2.023	1.3496	0.83216	0.95524	0.84511	1.708	0.94682	0.83396	0.97502	1.3654	0.96172	0.39139	1.8112	1.7529	1.6858	2.4312	1.8937	1.1159	0.42113	1.7277	3.1605	1.7899	1.7158	2.5956	2.2561	2.7665	2.338	2.2902	2.5477	2.9534	2.127	1.7386
423.09	1.7836	1.6747	0.81309	1.3255	1.7627	1.741	0.82561	0.96536	0.73908	1.8017	0.91969	2.115	0.96126	1.9369	1.0355	0.5358	1.8051	1.921	1.5046	2.6065	2.0981	1.4912	0.39454	1.9204	2.708	1.7714	1.7411	2.5825	2.6037	3.0409	2.7687	2.4734	2.4604	2.8338	2.3108	1.7009
423.52	1.7195	1.801	0.7936	0.90973	2.084	1.3858	0.91358	0.90686	0.81022	1.891	1.1008	0.50744	1.0248	1.3344	1.0476	0.76285	1.794	1.6279	1.7577	2.6848	1.8807	0.88971	0.36222	1.8639	2.716	1.8547	1.6045	2.6348	2.5859	2.9678	2.045	2.2804	2.3653	2.9253	2.1079	1.7166
423.85	1.8675	1.7724	0.9556	2.3548	2.0901	1.508	0.82253	1.0055	0.88621	1.4306	0.83699	0.94034	0.81501	1.6245	1.0294	0.8555	1.7926	2.0187	1.8333	2.9149	2.224	0.70984	0.36894	1.9462	2.88	1.7932	1.5416	2.8086	2.3026	3.211	2.5485	2.3629	2.3967	3.3205	2.3138	1.828
424.02	1.8242	1.3026	0.91781	1.3306	2.0889	1.6294	0.81733	0.99633	0.87273	1.6665	0.91306	1.2071	0.92388	1.713	1.1221	0.65931	1.81	2.0595	1.926	2.6077	2.1541	0.93876	0.31793	1.9259	2.797	1.746	1.7896	2.7171	2.4183	3.1174	2.4475	2.3793	2.2667	3.152	2.1746	1.6048
424.29	1.9012	1.6012	0.85038	0.43106	1.6627	1.1168	0.80841	0.98931	0.41139	1.8419	0.90355	0.264	1.0398	1.3321	1.1232	0.50479	2.0198	2.075	0.90211	3.1267	2.138	0.77622	0.30844	1.975	1.4237	1.8302	1.9118	2.8202	2.9232	3.155	2.7781	2.5785	1.264	2.9926	2.3115	1.7741
424.58	1.75	1.6981	0.88619	0.95755	1.9974	1.7087	0.8594	0.99577	0.85336	1.7455	0.85128	1.2805	0.96209	1.6959	1.1639	0.68571	1.867	1.9439	1.9154	2.7067	2.0206	0.99034	0.34651	1.7487	3.2319	2.0854	1.933	2.7327	2.5466	2.6084	2.6368	2.3111	2.724	3.359	2.3207	1.2887
424.9	1.9142	2.0196	0.87978	1.5441	2.0781	1.7684	1.1142	1.0876	1.0158	1.4752	0.86141	0.34608	0.86872	1.7035	1.0067	1.5029	1.7678	1.9636	1.9875	3.4391	2.1364	1.3152	0.33555	1.8968	3.0535	1.9173	1.7493	2.703	2.536	2.6857	2.6836	2.3467	2.477	3.136	2.3758	1.413
425.06	2.081	2.0083	1.1031	2.6166	2.2057	1.6151	1.0936	1.1114	0.98156	1.682	0.84615	1.0952	0.92537	1.675	1.0005	1.1781	1.8097	1.9084	1.8664	3.6404	2.2783	0.76597	0.30241	1.9972	2.8539	1.7309	1.7751	2.6988	2.2835	2.8146	2.6819	2.3572	2.3593	3.5843	2.4748	1.8261
425.42	1.6091	1.7919	0.85966	0.3637	2.0144	0.68784	0.88728	1.0385	0.8397	1.7016	0.93797	0.25154	0.96308	0.61641	0.9379	0.73833	1.7376	1.8329	1.7968	2.8375	1.8375	0.73056	0.63412	1.623	2.8337	1.8586	1.5211	2.5519	2.3765	2.8921	2.1653	2.1673	2.2003	3.0553	1.9698	1.6587
425.66	1.5454	1.5933	0.89595	2.6829	2.0405	1.818	0.7695	1.0241	0.86031	1.6637	0.91295	0.68454	0.9093	1.6644	0.92659	1.2791	1.6052	1.7138	1.8238	2.4463	1.8739	0.94843	0.35767	1.7734	2.8443	1.7298	1.398	2.3422	0.0023792	2.2701	2.1242	2.0032	2.0811	2.8783	1.8512	1.4977
425.81	1.8059	1.7215	0.85089	1.7158	2.0146	1.4967	0.83481	0.99666	0.83268	1.7392	0.88574	0.9142	0.84259	1.5951	0.94708	0.93989	1.6628	1.754	1.7154	2.9406	1.9136	0.62057	0.24535	1.6809	2.7804	1.717	1.2437	2.7054	2.2787	2.8001	2.3401	2.1602	2.2776	3.0886	2.0877	1.5684
426.06	1.6826	1.6857	0.90083	2.6971	2.1599	1.5906	0.84157	1.0626	0.95867	1.6738	0.9205	0.95494	0.86774	1.6412	1.0594	1.6164	1.711	1.94	1.7969	2.8159	2.063	1.732	5.4212	1.88	2.7532	1.8132	1.5825	2.5969	2.2802	2.7389	2.3817	2.2246	2.2176	3.1856	2.203	1.7098
[truncated: 37 more rows]
