# Supplementary material for: Template switching between the leading and lagging strands at replication forks generates inverted copy number variants through hairpin-capped extrachromosomal DNA
Source: PLoS Genet. 2024 Jan 4;20(1):e1010850. doi: 10.1371/journal.pgen.1010850 (PMC10766183; doi:10.1371/journal.pgen.1010850)
Supplement: S6 Table — (XLSX) [file pgen.1010850.s017.xlsx]

## Sheet: Sheet1
Chemostat	# of reads	sequence of IR-spacer-IR	CEN-proximal repeat	TEL-proximal repeat	Repeat size (bp)	CEN-proximal coord (bp)	TEL-proximal coord (bp)	Total IR size (bp)	Junction orientation
S01-L1	86	CCAGGTGAGTTTGTGACTGCCATTGCTCACTCCATAAGAGAGCAAGTTCATATGTATCATAAATCACTGG	CCAG	CTGG	4	781422	781491	70	Cen
S01-R2	73	TAGGCGCCAACAAGGAATTTTTCTTTAAAATCGCATGAAAAGCCTA	TAGGC	GCCTA	5	792702	792747	46	Tel
S02-L1	72	TCTGTCATGTAAAAAAATAAATGAACACAATCATAACCTCTTCGACTGGGCTATTCGTTGTATAGTATATGTGGTGGAGTGTAATGAATGAAGTTCTCAGAAGCTTGAAAGCATATCAAAATCACGTATTGACTATGACAGA	TCTGTCAT	ATGACAGA	8	785146	785287	142	Cen
S02-R1	35	CTTATGCGTTTACGTCAAGTCTGAGCATGCCTACCCCCTTCCGAACCCGCCTTTTATTGTCTAGCCTTCAGATGAACTAAACCAATCATCTGTCCATAATCCATATGCTTTAGACAGTGTGATTAAGCAAAAGAAAATAAGCGCATAAG	CTTATGCG	CGCATAAG	8	807657	807805	149	Tel
S03-L1	43	GCCTGTGGTTTCTCGAAAAACATCTACATGCTTAGTTTTATGAGAGCATTGACAGGC	GCCTGT	ACAGGC	6	787147	787203	57	Cen
S03-R1	19	TCAAAACTTAAGAAATCATTTGGCGCGCTCAAATGTGTTCACGGTTTGA	TCAAA	TTTGA	5	794124	794172	49	Tel
S04-L1	25	GGCTCTGCCTATGTCATTCCTCAATTCTTCCAGGAAGCCTTTCAACAAGAAGAGCC	GGCTCT	AGAGCC	6	774754	774809	56	Cen
S04-R3	31	AGAGATTCTTGCAACCTCGCTTAAACTCT	AGAG	CTCT	4	804923	804951	29	Tel
S05-L1	33	TTTTTTTTTTTTCACTTCTAATAATTGAAAATTCCGCAGGAATTCTTCCATATTCTTGACTCTTCAGTAAGACTAACTTAATGGAAATAGAGAAAATAGTACATATTTGAAAAAAAAAAAA	TTTTTTTTTTTTCA	TGAAAAAAAAAAAA	14	784716	784836	121	Cen
S05-R1	10	TGCCAGATGATAACTCGTTTGTGCCAGGGAAGTTGGCA	TGCCA	TGGCA	5	808909	808946	38	Tel
S06-L0	3	GCTGCTGGCCGGAATTGGCGCCAGCAGC	GCTGCTGGC	GCCAGCAGC	9	618415	618442	28	Cen
S06-L2	10	AAATTTCATTTTTCGTCGCATTTAAAAGAAACTGAAATTT	AAATTTCA	TGAAATTT	8	779560	779599	40	Cen
S06-R7	9	AAATTTACCCAGCAAGTTTTAAAGACTCCAATAACGATGGCTGGGGTGATTT	AAAT	ATTT	4	805412	805463	52	Tel
S07-L3	40	TGTTGCCTTTGTTGTGGGAGTTGCACAGCCTGCTGTAAATTATGGGCTGTAGAACTTATG . . . AACAACAGTTTAGGCATCATGTGCAAATACAACAGCAGCAACAAAAGCAACA	TGTTG	GCAACA	6	778931	780340	1410	Cen
S07-R2	17	CTTTAAGGTTTTAAATTAGAAATGTTTTAACTTTAAAG	CTTTAA	TTAAAG	6	796695	796732	38	Tel
S08-L1	2	AAAAGTGGCTCCTTTAATTTTTCCAAAATTTGGATCTCTTTT	AAAAG	CTTTT	5	753592	753633	42	Cen
S08-L3	4	TATTGACACACTTTGAATTCCCTTAAATTAACCCTCAGGAAGAAGGGGTCCTTAGGAAAATTTTTCTTTTTTCAATA	TATTGA	TCAATA	6	774526	774602	77	Cen
S08-L4	2	CCACCTATGCTGACTCTTTCGAGGGTTTCCCAAAAAGAGAAACCCAAAAGCACAAAGAGGTGG	CCACCT	AGGTGG	6	776192	776254	63	Cen
S08-L5	30	TATTGGCATAGCTGACATGTTTGGAACCGAATAAGCAATTACAATA	TATTG	CAATA	5	785379	785424	46	Cen
S08-R2	2	GCTGATAACGATGAAGCCGGAAAAACTCTTCTCCGGTTTAGGTACCAGC	GCTG	CAGC	4	792839	792887	49	Tel
S08-R4	26	TAGAGAGACAACTCGCTGCAATACCAATTCCAACCAACACACAGGGAAGGGTAGGCTTTGCATCGAATCAAGTGACTCTA	TAGAG	CTCTA	5	793415	793494	80	Tel
S08-R5	3	CCAACCATTGAAGTGGGAAGGAAGCATTTAGTTCGTGTAGGCTGCACGACCGCTTTATCCATAATATTGACGATCCCGATTCTCGTGATGGCTTGGGCTCCACAGCTTCGTGAAAAAATTTCCACTATCTCCGCGTCAATGGTTGGT	ACCATTGA	TCAATGGT	11	794493	794635	143	Tel
S09-L5	7	AAGAGTTTTGATGAGGCAACAAAGAGGGCTCATCTAATGTCTACATTACTCTCTT	AAGAG	CTCTT	5	788314	788368	55	Cen
S09-R6	45	ACAGGCAGGGCATAGAAAGCTCCTAGAATGGCTGT	ACAG	CTGT	4	804093	804127	35	Tel
S10-L1	46	TTTTCTTTGCTAATGGGGCTTTTACCATTGGATGTCTAGCCTGTGGTTTCTCGAAAA	TTTTC	GAAAA	5	787109	787165	57	Cen
S10-L2	18	GCAGCAGCAGCATCAGCAACAACAACAACAACAACAGCAACAGCAGCAACAGCAACAGCAACAGCAGCAGCAACAACAACAGCAACAACAACAACAACAGCAGCAGCAGCAGCAGCAGCAGC	GC	GC	2	780347	780468	122	Cen
S10-R2	20	TCGAGTAAAAATAAACTCGA	TCGAGT	ACTCGA	6	802545	802564	20	Tel
S10-R3	5	GTTCTTGATAGTACCAGAAACTCTTGCGCCTGCCAAGACAGCACCCAAGAAC	GTTCTTG	CAAGAAC	7	798307	798358	52	Tel
S11-L1	7	TGATTAGTTCCATATTAATGAATTATTATGTACCTAATCA	TGATTAG	CTAATCA	7	787400	787439	40	Cen
S11-R3	10	TGGTACTAATAGTATTGTTCCCTGGAAGCTTGCTCAGCTTCACAAACAAAGTACCA	TGGTACT	AGTACCA	7	795155	795210	56	Tel
S12-L1	3	CAGTATATTTCCCTGTTCATTGTTCTTTGACAATGTCTTGAATTGACATTCGGGAACCAAACTG	CAGT	ACTG	4	737812	737875	64	Tel
S12-L3	50	GCCTGTGGTTTCTCGAAAAACATCTACATGCTTAGTTTTATGAGAGCAATGACAGGC	GCCTGT	ACAGGC	6	787147	787203	57	Cen
S12-R1	22	ATTGCTGACCAGCTTTGAAGTTGTTCCAAGCAAATCTGAAGGTCTGCAAT	ATTGC	GCAAT	5	793352	793401	50	Tel
S12-R3	8	ATCTTGGTCCAAAACTTTTCTTCTGTAGAATGGGTAGAAAAAGAT	ATCTT	AAGAT	5	797767	797811	45	Tel
S13-L3	3	AAATGACATCTATCAAGACTGTGGTAGCTAGCGAACAAAGGATAACTATTTTGTCGGTGTAAAACAAACCCTGCTTCCGCTTTGCTCTCTACCCGACATTT	AAATG	CATTT	5	770595	770695	101	Tel
S13-L4	26	GTAAATTCAGACGTTATTCCAAGTTCGAAAAGAGGAATTTTTCAAGCGTTTCAGAATTTAC	GTAAATTC	GAATTTAC	8	787240	787300	61	Cen
S13-R2	2	AGTGCCATTCACCGATCCTGCAACAACAATTGATTGACACT	AGTG	CACT	4	795115	795155	41	Tel
S13-R3	48	TCATTTGGTATTCCACACCAAAGCGAGGAGCATTCAAAATGA	TCATTT	AAATGA	6	796803	796844	42	Tel
S13-R4	6	AACGACACCGTTAGCTCCACCGGCTGCAATCCCAGCGCCAATTGTACCACCAACAATGGAATGTGTAGTAGAAACTGGCATTCCGATTGCAGTAGCAAATGTTAACCAACAAGACGAGCCAATCAAAGCACTGGTCATAGTAAGCATTAAAACAGCGGGGTCGTT	AACGAC	GTCGTT	6	798115	798279	165	Tel
S14-L2	23	GCCTGTGGTTTCTCGAAAAACATCTACATGCTTAGTTTTATGAGAGCATTGACAGGC	GCCTGT	ACAGGC	6	787147	787203	57	Cen
S14-R4	31	AAAATCATTATACAGTACATGGTGCAATTTTAAATGATTTT	AAAATCATT	AATGATTTT	9	799358	799398	41	Tel
S15-L2	5	TCAAAGCCTTATAAGAAGAACCCTTTCATGAAGTTTTTTGA	TCAAA	AAAGT	5	773237	773277	41	Cen
S15-L3	3	GCCTATTAATTTGCCTCCACAAATTGCTCAGTTACCTTTGGCTACACAGCAACAAGTTTTGAACAAGTTGAGGC	GCCT	AGGC	4	780026	780099	74	Cen
S15-R2	19	TATGTTCTTCAGGCGAGATTATTCTACTCCTG . . . CATCCTAAACCACCGATAATGAAGAACATA	TATGTTCTTCA	TGAAGAACATA	11	802023	803162	1140	Tel
S16-L1	45	TTGGTTCACACCCAAATACACCTCTTAGAAAATAAATGGGGTCATTAACATTAGGTGTGGTAGCTTTGGGCAAACCAA	TTGGTT	AACCAA	6	770187	770264	78	Cen
S16-L2	6	AAGAAACAGTGTCATAACCAGTGGATTTTCAAGTACCCTAAAGAACAAATGGCTCGGCGTTTCCTTAGCCAGCCATGACTACTTCGTGGAAAACACTGGGTTTGTAGACAAGTGGTATGATTGTAAACCAAATACAAGTTTAGAGCATAACGTTCCGATCATCAGACGTCAATATCGCAGTAGCACTCTCGCAGGGGAGTGGCGACTCATAATTGCGTGAATTCGCTCATGTTTCTT	AAGAAACA	TGTTCTTT	8	773413	773649	237	Cen
S16-R3	20	GCTGCGTTAGAGATTCTTCAGTGATGGTCGAGGAAGTTACAGGCAGC	GCTGC	GCAGC	5	793279	793325	47	Tel
S17-L1	73	AAGGAATTTTCATTACAGTTTGTTTCCACTTTTATGCTATTCCTT	AAGGAAT	ATTCCTT	7	752524	752568	45	Cen
S17-L2	5	GGCGACTCATAATTGCGTGAATTCGCTCATGTTTCTTCGAGGGGCGCATATTGTGACGCTAATATTATGTACCGCC	GGCG	CGCC	4	773613	773688	76	Cen
S17-R1B	36	TAGAGTGTAAATATTGAATATCAAACATCGAACGAGAGCATCTTGAAGATATTTATGTTCTA	TAGA	TCTA	4	800458	800519	62	Tel
S17-R2A	13	GAACATAAATATCTTCAAGATGCTCTCGTTCGATGTTTGATATTC	GAA	TTC	3	800473	800517	45	Tel
S18-L3	44	AAATTTCATTTTTCGTCGCATTTAAAAGAAACTGAAATTT	AAATTTCA	TGAAATTT	8	779560	779599	40	Cen
S18-R1	76	TTCAGACACTAAGCAAAAAACAACAGGTGCAATACCGAGGTTGTAAAAGAACGCGACAACCATTAGAAGAGCACCACTACCCATTTTAGCGCCATGAGTGTCTGAA	TTCAGACACT	AGTGTCTGAA	10	803027	803132	106	Tel
S18-R2	3	TGCAGCTGCCAAAGCAGCA	TGC	GCA	3	802724	802742	19	Tel
S20-L1	51	ATAATGGGAAGGTTGGGACTGCTAAAAGATTATTAGCATTCTCATAGTGGCCCATTAT	ATAATGGG	CCCATTAT	8	769374	769431	58	Cen
S20-L2	2	TCATTGGATTTTTAATAACCTACATTTTACACACATCTCACGCAGCAAAGCAAGGTTCAAGGTTTGGATTAGGGTTAACGTTCATTGGATATGGTTATTCAATGATTCCCAATGA	TCATTGG	CCAATGA	7	783162	783276	115	Cen
S20-R1	52	TAGGCGCCAACAAGGAATTTTTCTTTAAAATCGCATGAAAAGCCTA	TAGGC	GCCTA	5	792702	792747	46	Tel
S21-L1	3	GTAAATTCAGACGTTATTCCAAGTTCGAAAAGAGGAATTTTTCAAGCGTTTCAGAATTTAC	GTAAATTC	GAATTTAC	8	787240	787300	61	Cen
S22-L0	2	GCTGCTGGCCGGAATTGGCGCCAGCAGC	GCTGCTGGC	GCCAGCAGC	9	618415	618442	28	Cen
S22-L1	13	TTCTTGTTCTTTGACCAAAAATTTCATTTTTCGTCGCATTTAAAAGAA	TTCTT	AAGAA	5	779542	779589	48	Cen
S22-R3	2	ATTGGGTGTCTACGTCTCTGATATCAGAGCTCACTTGGCCCAAT	ATTGGG	CCCAAT	6	809161	809204	44	Tel
S23-L1	33	AAGTACTTGCCAGACCTTACATACTGATTTATACAATTTATGGAGAAGAAAA . . . AGTATTATCAAGATTTGAAGAACACTAGAATGAAATCTATCACAAGCACTT	AAGT	ACTT	4	746199	780861	34663	Cen
S23-L3	5	TTCAATTATCTTTCGCAGGTTTATTGCGTAGTAATTTGAA	TTCAA	TTGAA	5	788171	788210	40	Cen
S23-R1	12	TTTTTGAAATTGGTTCTGAAGAGTTTTCGGAAAATGATCTGATAACAGGCCTTTCTAAAA	TTTT	AAAA	4	792601	792660	60	Tel
S23-R3	3	TAAATATTGAATATCAAACATCGAACGAGAGCATCTTGAAGATATTTA	TAAATAT	ATATTTA	7	800465	800512	48	Tel
S24-L0	4	GTGCACCCACTTGTCATACAAATTGTACATATATATATATATATATATATATATATATATATATGTATATATTATACCTGCAAGCAATTGCAC	GTGCA	TGCAC	5	701979	702071	93	Cen
S24-L1	21	TGGGTTACAGGTTGATATCGACCAGTCGTATCTTATATAATAAACCCA	TGGGTT	AACCCA	6	741315	741362	48	Cen
S24-L2	3	TTCTACATAGATTCCACTGGCCGATTGTCCTATGTAAGAA	TTCT	AGAA	4	778114	778153	40	Cen
S24-R1	40	ACACTGAGACTGGCTTGGATGTGGACAGCTGTTGCGGCGATGCTCAAACAGGTGGTGACCACACCAATGAATCCTGTGT	ACAC	GTGT	4	793192	793270	79	Tel
S25-L1	27	GCAAAAATCATGCACTGTATTTGAGAGAATCAGAGCGAACCTTAATCCTCCGTTATATTCCATGATTTTTGC	GCAAAAATCATG	CATGTTTTTGC	12	777290	777361	72	Cen
S25-R2	61	CTTCAGTGATGGTCGAGGAAGTTACAGGCAGCTGCGAAGCTGTATCTTCTAAAGAACAATTGCTGACCAGCTTTGAAG	CTTCA	TGAAGT	5	793294	793371	78	Tel
S26-L1	7	CAATTTAGGCTCTGCCTATGTCATTCCTCAATTCTTCCAGGAAGCCTTTCAACAAGAAGAGCCAATTG	CAATT	AATTG	5	774747	774814	68	Cen
S26-L2	68	TGTTTTTGTGGCATTTCTTGGGCTATTTATCACCCTGAAGAGTATATACGACTACATTCAAGTCAAAAAATTGGAAAAGAAATACCTCAACCAAAGTCAAAATCAAGCATAAGCCATCTTCTTCATTATGATAAAAAGAGATATATAACTTTTTTAAGTGATCGGCTGGTAAATAGACTTATAACGAGTAGAAAACA	TGTTTT	AAAACA	6	783445	783636	192	Cen
S26-R1	26	ATTGCTGACCAGCTTTGAAGTTGTTCCAAGCAAATCTGAAGGTCTGCAAT	ATTGC	GCAAT	5	793352	793401	50	Tel
S26-R2	29	TCAAAACTTAAGAAATCATTTGGCGCGCTCAAATGTGTTCACGGTTTGA	TCAAA	TTTGA	5	794124	794172	49	Tel
S27-L1	22	TGATTAGTTCCATATTAATGAATTATTATGTACCTAATCA	TGATTAG	CTAATCA	7	787400	787439	40	Cen
S27-R1	78	ATATACTGAGTACTTATGCAATATGCGCTCACTCAGGATGAAATGTACACAGCCGAAAGTATAT	ATATACT	AGTATAT	7	804567	804630	64	Tel
S29-L1	10	CTGTTGCAGATCTGGAGACTCCGACCATACAATGCACCAG	CTG	CAG	3	757841	757880	40	Cen
S29-L2	10	TTTCAAGTACACATATAACTACAGCCTTACTTGAAA	TTTCAAGTA	TACTTGAAA	9	777994	778029	36	Cen
S29-R2	5	TTCTGGGGAAAAACCTGGAACCAAATCTTGAAAAATAAATTCCCCAGAA	TTCTGGGGAA	TTCCCCAGAA	10	800243	800291	49	Tel
S29-R3	10	GCTGCTTTGAATTTCAGTGGCGAAGAAATTGAATTCAGC	GCTG	CAGC	4	806956	806994	39	Tel
S30-L1	48	AACATAGGTCCAAGAAATTTTCAATGGAATTTTCATTCGGAACTTTGTT	AACA	TGTT	4	754388	754436	49	Cen
S30-L2	31	CTGCAGCGGAAAGCAAAATTTTTACTCCAAACCTATTACAGATTTCAGCTGCAG	CTGCAGC	GCTGCAG	7	781588	781641	54	Cen
S30-R1	38	TGGCACTGGTACTTTGTTTGTGAAGCTGAGCAAGCTTCCAGGGAACAATACTATTAGTACCATAGCCA	TGGC	GCCA	4	795149	795216	68	Tel
S30-R2	6	ATCGAATTAATGAAATTAAACGGATGTAAGGAATGAAATTATAACGAT	ATCG	CGAT	4	799157	799204	48	Tel
S31-L1	11	ACAGCCACGTAGTACAGGTACCGTTCCAGTGGCAGT	AC	GT	2	778222	778257	36	Cen
S31-L2	14	CAATTACTGTTGCACAACAACAAGTGCAACGCCAAATTG	CAATT	AATTG	5	780139	780177	39	Cen
S31-L3	22	GCACAAACTCAGCTAGAACAGCAGAGGCAATTGCTGGTTCAGCAGCAACAGCAGCAGCAACTTAGAAACCAAATACAGCGACAACAGCAACAACAGTTTAGGCATCATGTGC	GCACA	TGTGC	5	780201	780312	112	Cen
S31-L5	3	CAGGACTCCAGTACCTAGCACTTTAATGCCTG	CAGG	CCTG	4	781856	781887	32	Cen
S31-R2	24	AGCTGCGAAGCTGTATCTTCTAAAGAACAATTGCTGACCAGCT	AGCTG	CAGCT	5	793323	793365	43	Tel
S31-R4	24	TCAATGAAGGATGGAGCGTGCCTGTTAGTATTGCTCCATTCAGTTGTCATCCAACCATTGA	TCAATG	CATTGA	6	794443	794503	61	Tel
S31-R7	7	ATGGCAATGGCAAAAATATAGTCAAATTGATGTAAAGCCAT	ATGGC	GCCAT	5	798482	798522	41	Tel
Other split reads	# of reads	Features at the junction	coord (bp)	coord (bp) of second direct repeat
S15-DR1	93	direct repeat	787975	792863
S19-DR1	99	direct repeat of 1.2 kb 5' of SUL1 at ATT triplet	787652	788857
S23-DR2	7	direct repeat	785580	794538
S23-DR1	57	Same left junction with chr VII 1080838	780466	809594
S29-TEL	17	GGAG at left end added to Chr XIII or IV	756921
S29-TEL	>20	GGTGT at left end; addn to Chr XII at 11,195 Y'	770650
S28-TEL	>30	GGTGTGGT at left end; Chr XI 666,613	770240
S11-TEL	35	GGGTaTGGTaaTGGG at left end	780912
S19-TEL	8	TGGTGTG at left end	782162
S22-TEL	20	TGGGTGT at right end	809166
S23-TEL	33	AGCAAGGACAA: joined to VII Y' at 1,080,799	780466
S21-TEL	5	GGTGTGGT	770240
S18-palindrome	2	20 bp perfect palindrome AGCAGCAGGCGCCTGCTGCT	682509
Summary
92 inverted junctions (50 left, 42 right) 3 had secondary rearrangements
4 direct repeats of SUL1 (3) or the 5' sequence (1)
1 perfect palindrome left inversion (2 PCR fragments)
8 telomere additions where the SUL1 telomere fragment was added to another telomere
1 telomere addition where the end of chromosome II (right of SU1) was fused to another chromosome at a telomere junction
