# Supplementary material for: Template switching between the leading and lagging strands at replication forks generates inverted copy number variants through hairpin-capped extrachromosomal DNA
Source: PLoS Genet. 2024 Jan 4;20(1):e1010850. doi: 10.1371/journal.pgen.1010850 (PMC10766183; doi:10.1371/journal.pgen.1010850)
Supplement: S7 Table — (XLSX) [file pgen.1010850.s018.xlsx]

## Sheet: Sheet1
Sulfate-limited Chemostat	coord (bp)	Sequence at junction (IR - spacer - IR)	repeat (bp)	spacing of IR-spacer-IR (bp)	orientation relative to SUL1
S01-R1	777361	GCAAAAATCATGCAC …. TTCCATGATTTTTGC 71 bp total IR	12	71	Tel
S02-L2	800308	GTTCTAATC	1	9	Cen
S04-L2	794945	no homology at junction	0	20	Cen
S04-R1	801352	ATTAGAT	1	7	Tel
S04-R2	803822	no homology at junction	0	7	Tel
S05-L2	784796	no homology at junction	0	39	Cen
S06-L1	771394	AGCTCGAGTAAGAAATCCT	2	19	Cen
S06-L3	780139	CAATTACTGTTGCACAACAACAAGTGCAACGCCAAATTG	5	39	Cen
S06-L4	791630	no hommology at junction	0	124	Cen
S06-R1	774074	GAC	1	3	Tel
S06-R2	785392	CATAGCTG	2	8	Tel
S06-R3	786498	GGGTAACATGTCC	2	13	Tel
S06-R4	791286	no homology at junction	0	10	Tel
S06-R5	791360	GTCATTCAGCAAC	2	13	Tel
S06-R6	794170	AAACTTAAGAAATCATTTGGCGCGCTCAAATGTGTTCACGGTTT	4	44	Tel
S07-L1	735861	AGGTACCACTTCTT	1	14	Cen
S07-L2	767518	GGAAATGCAACAATGGATAAGATGGAAAAAGCGTGATTCCACCTATGAATTAGTTCAGAGTGCAATGCGACACCCCTGC	1	79	Cen
S07-R1	789759	no homology at junction	0	27	Tel
S08-L6	809709	ATGCTAT	2	7	Cen
S08-R6	811048	TTTTTTCAAAGAAAATGGTTCGAGAAGGGTTGTTCTGAACGTTCTTGACAGACCATGGCATTGAAAAAA	9	70	Tel
S08-L2	768847	AAAAGAAGAGCAAAAAGTTCGTACGTATATAAATGCGCGTAGCAGAGAGAATTTGAT	1	58	Cen
S08-R1	773605	no homology at junction	0	9	Tel
S08-R3	793238	TTGTGCTGAGAAAGTGAACGACACTGAGACTGGCTTGGATGTGGACAGCTGTTGCGGCGATGCTCAA	3	67	Tel
S09-L1	730752	CGTTAAAGATTTTCATATTCAAG	1	23	Cen
S09-R1	731499	no homology at junction	0	12	Tel
S09-L2	752736	AGGATTATCACT	2	12	Cen
S09-L3	765474	AGTAGTATT	1	9	Cen
S09-L4	787386	AGTACCCATATCT	2	13	Cen
S09-L6	791171	GTGATAGC	1	8	Cen
S09-L7	792327	AAAATAGTAT	1	10	Cen
S09-L8	797683	GCCTTCTGGCATTGGTGGGATATCATCAGTGGACTTAAAGTAAAAAGATGGACC	1	54	Cen
S09-R2	785513	CTAATCAGCGATG….AATTAGCGAAAACAG (197 BP)	2	197	Tel
S09-R3	791571	GATAGACAAGTCGAATTCCATTTTGCCGGAATTATATCTCCATGGATC	3	49	Tel
S09-R4	791790	no homology at junction	0	8	Tel
S09-R5	793597	AGCTGTGAAAAGAGGACTTTTAAAGGT….AAAATTTAGGTTGTATCT 151 bp	2	151	Tel
S10-L1	761410	C	1	4438	Cen
S10-L4	794940	ATTCTGGTGGATAAAACTGGTAAAGAGACGGAAATTAATATTAGACTTCTCCAATAT	2	57	Cen
S10-R1	768425	no homology at junction	0	22	Tel
S10-R2	790067	TTGTAATTAA	2	10	Tel
S11-R1	730739	GTTTGCAGC	1	9	Tel
S11-L2	805874	no homology at junction	0	120	Cen
S11-R2	794896	GCTCATTGAAATGG…..CATAGGGC	2	188	Tel
S11-R4	798971	ACTAACAAATT	1	11	Tel
S11-R5	808911	GTAATAATATGAA…GAGAGATGGGTGC	1	70	Tel
S12-L2	766498	no homology at junction	0	232	Cen
S12-R2	796131	GAATTGCGATAGTTCTTC	3	18	Tel
S12-R4	804095	TTTTTGAAAAACA	1	13	Tel
S13-R5	810311	TATTCGCAGCTGACAAACTACAAAAT	1	26	Tel
S13-L1	734572	no homology at junction	0	33	Cen
S13-L2	747834	no homology at junction	0	9	Cen
S13-R1	784154	ATAGTTTCGTACTACACCGCGCCCATTATTATGGTATTTTGGTGTAGCAGATTGTTTAT	3	59	Tel
S14-L1	764995	AAAATCTCAGTCAAATTAGACCAATTTTTGATTCTGAGATTTT	10	43	Cen
S14-R1	791852	ACCCCCCCTCTT	1	12	Tel
S14-R2	796727	AAATGTTTTAACTT	2	14	Tel
S14-R3	799144	GGTGTGGCGCG….GGCTTCGCC	2	79	Tel
S15-R4	811048	TTTTTTCAAAGAAAATGGTTCGAGAAGGGTTGTTCTGAACGTTCTTGACAGACCATGGCATTGAAAAAA	9	70	Tel
S15-L1	735973	CCACTTCACAGATCTT…CCACTGTCTG	1	79	Cen
S15-L4	782070	GCAGCAGCGCCCAATGACACAAGTGGCACCAATGC	3	38	Cen
S15-R1	772013	TCCA	1	4	Tel
S15-R3	807780	AATCATCTGTCCATAATCCATATGCTTTAGACAGTGTGATT	5	41	Tel
S16-R4	812334	AATATATGGAATAGAGCATAGTGGTATGACGATATT	5	36	Tel
S16-R1	779230	CTATAGTCTCTAAAAAGGTAAAACAATCAAGTGGGCCTTTTGACTTCGAAGTGGAG	2	56	Tel
S16-R2	793155	no homology at junction	0	89	Tel
S17-R2	804902	TATA palindrome	2	4	Tel
S18-L1	761771	AACATCCGGTGAACAAGGGTGTCAAGATGGTTAAAAAATGGGACCT	1	46	Cen
S18-L2	773206	ACAAGCCCCGACGGGGCTTGT palindrome	10	21	Cen
S20-R2	800291	TTCTGGGGAAAAACCTGGAACCAAATCTTGAAAAATAAATTCCCCAGAA	10	49	Tel
S21-L3	809649	no homology at junction	0	9	Cen
S21-L2	802143	AATATAAATT	3	10	Cen
S21-R1	792362	TATATATA palindrome	4	8	Tel
S21-R2	796844	TGGTATTCCACACCAAAGCGAGGAGCATTCAAAATGA	1	37	Tel
S22-R2	808957	no homology at junction	0	9	Tel
S22-L2	779576	no homology at junction	0	14	Cen
S22-R1	808674	TTTTGGCTTTTTCTTGGCCAAAA	7	23	Tel
S23-L2	784373	CCAATGCCCTGAG….CAGCACCGGCTAGG	2	141	Cen
S23-R1	761102	AATAACT	1	7	Tel
S23-R4	807780	AATCATCTGTCCATAATCCATATGCTTTAGACAGTGTGATT	5	41	Tel
S24-L3	778918	CAA/CAG repeat	3	1511	Cen
S24-L4	787158	CTCGAAAAACATCTACATGCTTAGTTTTATGAGAG	3	35	Cen
S24-L5	806636	ATAGGCCAGATCAATTTCAAGGAAT	2	25	Cen
S24-R2	799658	TTTCAGCGGTGAAGCAGATATGCGTTAAAGGTGGGCTCGCTATTAAATCATGAACGAAA	4	59	Tel
S25-R1	783434	GAAGAAAAACAAAACATAC	1	19	Tel
S27-R1	773226	no homology at junction	0	4	Tel
S28-R1	778993	GTTTGCTAGCCC….GAACTTATGAAC	3	155	Tel
S28-R2	807780	AATCATCTGTCCATAATCCATATGCTTTAGACAGTGTGATT	5	41	Tel
S29-L3	798808	TAAACTCCTTTGT…AATATTTCGACA	1	71	Cen
S29-R1	793793	CTTTGGGAAAAGAATCTTGTTGTCTCCCAAAG	8	32	Tel
S31-L4	780791	TAGACTGTGGCATAC…ATAAATTAAAAGTCTA	6	261	Cen
S31-L6	783760	TTTCCAAAACGTCTTTAACCCTTCTTCTTTGAAAA	3	35	Cen
S31-L7	784034	no homology at junction	0	62	Cen
S31-L8	792348	no homology at junction	0	2	Cen
S31-R1	750619	CTCAGCCAATTCGTTACCAATTGGCTGAG	11	29	Tel
S31-R3	795918	GG	2	2039	Tel
S31-R5	794745	AGCTTCGTGAAAAAA….TAATAGTTTTAAGCA	0	151	Tel
S31-R8	798701	ACAATTCATGTAAAATAACCTCA….GGGCTTAGTGACATGAATTGT	11	98	Tel
S31-R9	805975	no homology at junction	0	90	Cen
S31-R10	808674	TTTTGGCTTTTTCTTGGCCAAAA	7	23	Tel
Summary
types of junctions	# of inverted junctions
inversions in SUL1 (789235-791814 bp)	8
productive orientation	59
non-productve orientation	30
CJ orientation	41
TJ orientation	56

## Sheet: Sheet2
Chemostat	coord (bp)	Sequence at junction (IR - spacer - IR)	repeat (bp)	spacing of IR-spacer-IR (bp)	orientation relative to SUL1
S01-R1	777361	GCAAAAATCATGCAC …. TTCCATGATTTTTGC 71 bp total IR	12	71	Tel
S02-L2	800308	GTTCTAATC	1	9	Cen
S04-L2	794945	no homology at junction	0	20	Cen
S04-R1	801352	ATTAGAT	1	7	Tel
S04-R2	803822	no homology at junction	0	7	Tel
S05-L2	784796	no homology at junction	0	39	Cen
S06-L1	771394	AGCTCGAGTAAGAAATCCT	2	19	Cen
S06-L3	780139	CAATTACTGTTGCACAACAACAAGTGCAACGCCAAATTG	5	39	Cen
S06-L4	791630	no hommology at junction	0	124	Cen
S06-R1	774074	GAC	1	3	Tel
S06-R2	785392	CATAGCTG	2	8	Tel
S06-R3	786498	GGGTAACATGTCC	2	13	Tel
S06-R4	791286	no homology at junction	0	10	Tel
S06-R5	791360	GTCATTCAGCAAC	2	13	Tel
S06-R6	794170	AAACTTAAGAAATCATTTGGCGCGCTCAAATGTGTTCACGGTTT	4	44	Tel
S07-L1	735861	AGGTACCACTTCTT	1	14	Cen
S07-L2	767518	GGAAATGCAACAATGGATAAGATGGAAAAAGCGTGATTCCACCTATGAATTAGTTCAGAGTGCAATGCGACACCCCTGC	1	79	Cen
S07-R1	789759	no homology at junction	0	27	Tel
S08-L6	809709	ATGCTAT	2	7	Cen
S08-R6	811048	TTTTTTCAAAGAAAATGGTTCGAGAAGGGTTGTTCTGAACGTTCTTGACAGACCATGGCATTGAAAAAA	9	70	Tel
S08-L2	768847	AAAAGAAGAGCAAAAAGTTCGTACGTATATAAATGCGCGTAGCAGAGAGAATTTGAT	1	58	Cen
S08-R1	773605	no homology at junction	0	9	Tel
S08-R3	793238	TTGTGCTGAGAAAGTGAACGACACTGAGACTGGCTTGGATGTGGACAGCTGTTGCGGCGATGCTCAA	3	67	Tel
S09-L1	730752	CGTTAAAGATTTTCATATTCAAG	1	23	Cen
S09-R1	731499	no homology at junction	0	12	Tel
S09-L2	752736	AGGATTATCACT	2	12	Cen
S09-L3	765474	AGTAGTATT	1	9	Cen
S09-L4	787386	AGTACCCATATCT	2	13	Cen
S09-L6	791171	GTGATAGC	1	8	Cen
S09-L7	792327	AAAATAGTAT	1	10	Cen
S09-L8	797683	GCCTTCTGGCATTGGTGGGATATCATCAGTGGACTTAAAGTAAAAAGATGGACC	1	54	Cen
S09-R2	785513	CTAATCAGCGATG….AATTAGCGAAAACAG (197 BP)	2	197	Tel
S09-R3	791571	GATAGACAAGTCGAATTCCATTTTGCCGGAATTATATCTCCATGGATC	3	49	Tel
S09-R4	791790	no homology at junction	0	8	Tel
S09-R5	793597	AGCTGTGAAAAGAGGACTTTTAAAGGT….AAAATTTAGGTTGTATCT 151 bp	2	151	Tel
S10-L1	761410	C	1	4438	Cen
S10-L4	794940	ATTCTGGTGGATAAAACTGGTAAAGAGACGGAAATTAATATTAGACTTCTCCAATAT	2	57	Cen
S10-R1	768425	no homology at junction	0	22	Tel
S10-R2	790067	TTGTAATTAA	2	10	Tel
S11-R1	730739	GTTTGCAGC	1	9	Tel
S11-L2	805874	no homology at junction	0	120	Cen
S11-R2	794896	GCTCATTGAAATGG…..CATAGGGC	2	188	Tel
S11-R4	798971	ACTAACAAATT	1	11	Tel
S11-R5	808911	GTAATAATATGAA…GAGAGATGGGTGC	1	70	Tel
S12-L2	766498	no homology at junction	0	232	Cen
S12-R2	796131	GAATTGCGATAGTTCTTC	3	18	Tel
S12-R4	804095	TTTTTGAAAAACA	1	13	Tel
S13-R5	810311	TATTCGCAGCTGACAAACTACAAAAT	1	26	Tel
S13-L1	734572	no homology at junction	0	33	Cen
S13-L2	747834	no homology at junction	0	9	Cen
S13-R1	784154	ATAGTTTCGTACTACACCGCGCCCATTATTATGGTATTTTGGTGTAGCAGATTGTTTAT	3	59	Tel
S14-L1	764995	AAAATCTCAGTCAAATTAGACCAATTTTTGATTCTGAGATTTT	10	43	Cen
S14-R1	791852	ACCCCCCCTCTT	1	12	Tel
S14-R2	796727	AAATGTTTTAACTT	2	14	Tel
S14-R3	799144	GGTGTGGCGCG….GGCTTCGCC	2	79	Tel
S15-R4	811048	TTTTTTCAAAGAAAATGGTTCGAGAAGGGTTGTTCTGAACGTTCTTGACAGACCATGGCATTGAAAAAA	9	70	Tel
S15-L1	735973	CCACTTCACAGATCTT…CCACTGTCTG	1	79	Cen
S15-L4	782070	GCAGCAGCGCCCAATGACACAAGTGGCACCAATGC	3	38	Cen
S15-R1	772013	TCCA	1	4	Tel
S15-R3	807780	AATCATCTGTCCATAATCCATATGCTTTAGACAGTGTGATT	5	41	Tel
S16-R4	812334	AATATATGGAATAGAGCATAGTGGTATGACGATATT	5	36	Tel
S16-R1	779230	CTATAGTCTCTAAAAAGGTAAAACAATCAAGTGGGCCTTTTGACTTCGAAGTGGAG	2	56	Tel
S16-R2	793155	no homology at junction	0	89	Tel
S17-R2	804902	TATA palindrome	2	4	Tel
S18-L1	761771	AACATCCGGTGAACAAGGGTGTCAAGATGGTTAAAAAATGGGACCT	1	46	Cen
S18-L2	773206	ACAAGCCCCGACGGGGCTTGT palindrome	10	21	Cen
S20-R2	800291	TTCTGGGGAAAAACCTGGAACCAAATCTTGAAAAATAAATTCCCCAGAA	10	49	Tel
S21-L3	809649	no homology at junction	0	9	Cen
S21-L2	802143	AATATAAATT	3	10	Cen
S21-R1	792362	TATATATA palindrome	4	8	Tel
S21-R2	796844	TGGTATTCCACACCAAAGCGAGGAGCATTCAAAATGA	1	37	Tel
S22-R2	808957	no homology at junction	0	9	Tel
S22-L2	779576	no homology at junction	0	14	Cen
S22-R1	808674	TTTTGGCTTTTTCTTGGCCAAAA	7	23	Tel
S23-L2	784373	CCAATGCCCTGAG….CAGCACCGGCTAGG	2	141	Cen
S23-R1	761102	AATAACT	1	7	Tel
S23-R4	807780	AATCATCTGTCCATAATCCATATGCTTTAGACAGTGTGATT	5	41	Tel
S24-L3	778918	CAA/CAG repeat	3	1511	Cen
S24-L4	787158	CTCGAAAAACATCTACATGCTTAGTTTTATGAGAG	3	35	Cen
S24-L5	806636	ATAGGCCAGATCAATTTCAAGGAAT	2	25	Cen
S24-R2	799658	TTTCAGCGGTGAAGCAGATATGCGTTAAAGGTGGGCTCGCTATTAAATCATGAACGAAA	4	59	Tel
S25-R1	783434	GAAGAAAAACAAAACATAC	1	19	Tel
S27-R1	773226	no homology at junction	0	4	Tel
S28-R1	778993	GTTTGCTAGCCC….GAACTTATGAAC	3	155	Tel
S28-R2	807780	AATCATCTGTCCATAATCCATATGCTTTAGACAGTGTGATT	5	41	Tel
S29-L3	798808	TAAACTCCTTTGT…AATATTTCGACA	1	71	Cen
S29-R1	793793	CTTTGGGAAAAGAATCTTGTTGTCTCCCAAAG	8	32	Tel
S31-L4	780791	TAGACTGTGGCATAC…ATAAATTAAAAGTCTA	6	261	Cen
S31-L6	783760	TTTCCAAAACGTCTTTAACCCTTCTTCTTTGAAAA	3	35	Cen
S31-L7	784034	no homology at junction	0	62	Cen
S31-L8	792348	no homology at junction	0	2	Cen
S31-R1	750619	CTCAGCCAATTCGTTACCAATTGGCTGAG	11	29	Tel
S31-R3	795918	GG	2	2039	Tel
S31-R5	794745	AGCTTCGTGAAAAAA….TAATAGTTTTAAGCA	0	151	Tel
S31-R8	798701	ACAATTCATGTAAAATAACCTCA….GGGCTTAGTGACATGAATTGT	11	98	Tel
S31-R9	805975	no homology at junction	0	90	Cen
S31-R10	808674	TTTTGGCTTTTTCTTGGCCAAAA	7	23	Tel
Summary
types of junctions	# of inverted junctions
inversions in SUL1	8
productive orientation	59
non-productve orientation	30
CJ orientation	41
TJ orientation	56
