# Supplementary material for: Template switching between the leading and lagging strands at replication forks generates inverted copy number variants through hairpin-capped extrachromosomal DNA
Source: PLoS Genet. 2024 Jan 4;20(1):e1010850. doi: 10.1371/journal.pgen.1010850 (PMC10766183; doi:10.1371/journal.pgen.1010850)
Supplement: S8 Table — (XLSX) [file pgen.1010850.s019.xlsx]

## Sheet: Sheet1
Glucose-limited Chemostat	Cen-proximal coord (bp)	Orientation Cen vs. Tel
G01-L1	748876	Cen
G01-L2	767970	Cen
G01-L3	772231	Cen
G01-R1	747507	Tel
G01-R2	782885	Tel
G01-R3	801864	Tel
G02-R1	802016	Tel
G03-L1	732906	Cen
G03-L2	747766	Cen
G04-R1	787148	Tel
G05-L1	756223	Cen
G05-L2	781890	Cen
G06-L1	785995	Cen
G06-L2	798648	Cen
G07-L1	764687	Cen
G07-L2	787898	Cen
G07-R1	744841	Tel
G07-R1	793793	Tel
G07-R2	750064	Tel
G07-R2	802742	Tel
G08-L1	730839	Cen
G08-L2	730982	Cen
G08-L3	759112	Cen
G08-L4	776496	Cen
G08-L5	799163	Cen
G08-R1	741266	Tel
G08-R2	754268	Tel
G08-R3	777055	Tel
G08-R4	778218	Tel
G08-R5	778805	Tel
G08-R6	787051	Tel
G08-R7	788264	Tel
G08-R8	803217	Tel
G09-L1	733979	Cen
G09-L2	765978	Cen
G09-L3	773297	Cen
G10-R1	734969	Tel
G10-R2	733226	Tel
G11-R1	769660	Tel
G11-R2	775489	Tel
G12-L1	736276	Cen
G12-L2	740542	Cen
G12-L3	750618	Cen
G12-L4	752163	Cen
G12-L5	752376	Cen
G12-L6	769308	Cen
G12-L7	785378	Cen
G12-L8	785503	Cen
G12-L9	788594	Cen
G12-R1	738610	Tel
G12-R10	778341	Tel
G12-R11	784331	Tel
G12-R12	785961	Tel
G12-R2	741842	Tel
G12-R3	747351	Tel
G12-R4	747895	Tel
G12-R5	749221	Tel
G12-R6	754575	Tel
G12-R7	762318	Tel
G12-R8	763309	Tel
G12-R9	774363	Tel
G13-L1	748221	Cen
G13-L2	749438	Cen
G13-R1	750619	Tel
G13-R2	779773	Tel
G15-L1	800482	Cen
G19-R1	779375	Tel
G21-L1	787095	Cen
G21-R1	751818	Tel
G22-L1	789904	Cen
G23-L1	744790	Cen
G24-L1	764612	Cen
G25-R1	750619	Tel
G28-L1	738226	Cen
G28-R1	743414	Tel
G29-R1	760952	Tel
G30-L1	799210	Cen
G30-R1	773226	Tel
G32-R1	731865	Tel
Summary
types of junctions	# of inverted junctions
inversions in SUL1 (789235-791814 bp)	1
productive orientation	37
non-productve orientation	41
CJ orientation	37
TJ orientation	42
