# Supplementary material for: Template switching between the leading and lagging strands at replication forks generates inverted copy number variants through hairpin-capped extrachromosomal DNA
Source: PLoS Genet. 2024 Jan 4;20(1):e1010850. doi: 10.1371/journal.pgen.1010850 (PMC10766183; doi:10.1371/journal.pgen.1010850)
Supplement: S9 Table — (XLSX) [file pgen.1010850.s020.xlsx]

## Sheet: ChrII aCGH data
Figure:	S4	3	S3	S3	3	3	S3	S3	S3	S3	S3	S3	S3	S6	S5	3	S3	S3	S3	S2	S2
	Ratios of raw values: clone/parent
chr II coord	c1	A1	G1	J2	G1	I1	J2	P5-CR	P2-A	P7+B	P2+CR	P3-A	cH1	F-1	H-5	J1	G3-A	G2-A	HU++3	A1 post sonic	A1 pre sonic
6.566	1.6924	0.75395	1.2265	1.1579	1.2265	1.5671	1.1579	1.5885	1.7513	1.8432	1.6591	1.8624	1.0746	1.3512	0.94196	1.2429	1.5794	1.4847	1.6994	1.4706	0.71886
8.282	1.2864	0.94757	1.3515	0.96451	1.3515	1.2136	0.96451	1.6999	1.5397	1.5329	1.3535	1.4196	1.0718	1.1454	1.0901	0.81022	1.4553	1.4515	1.3371	1.479	1.4653
8.619	1.882	0.97156	1.1954	1.0785	1.1954	1.1607	1.0785	1.3405	1.3271	1.2585	1.2743	1.2215	0.92155	1.0141	1.1249	0.92483	1.2968	1.1698	1.1951	1.0751	1.1779
8.802	1.7813	0.97443	1.023	0.93252	1.023	0.95484	0.93252	1.3075	1.1741	1.0786	1.0474	1.2745	0.96313	0.9978	1.004	1.1702	1.2467	1.2165	1.2188	1.0886	0.86244
9.057	1.7247	1.0541	0.85666	0.94353	0.85666	0.95795	0.94353	1.2832	1.1511	1.1413	1.4169	1.4955	0.94743	1.0896	1.019	1.159	1.2298	1.2002	1.3274	1.005	0.92925
9.526	1.6101	1.0837	1.0363	0.91076	1.0363	0.94842	0.91076	1.2271	1.2008	1.1856	1.2749	1.2316	0.9735	1.1955	0.99542	0.99439	1.2312	0.9835	1.3383	1.0651	0.47668
9.79	1.8178	0.97883	0.95942	0.83415	0.95942	0.8751	0.83415	1.0613	1.1294	1.0696	1.0679	1.0288	0.96119	1.0471	1.2451	0.92474	1.0044	1.0183	1.2472	0.98946	0.94155
9.988	0.99858	0.91275	1.0618	0.9749	1.0618	0.99286	0.9749	1.1141	1.1171	1.0852	1.082	1.1401	0.98599	1.1049	0.94533	1.0294	1.0997	1.1508	1.1629	1.0644	0.97173
10.155	1.8539	0.92315	1.0775	1.1742	1.0775	1.1265	1.1742	1.1592	1.1762	1.1219	1.0998	1.1659	0.96593	0.94372	0.97727	1.0191	1.2362	1.1743	1.0944	0.96327	0.99591
10.392	1.8307	0.86767	0.89522	0.89299	0.89522	0.94622	0.89299	1.016	0.99263	0.99259	0.9999	0.99385	0.87545	1.0978	0.97361	0.9703	0.94679	0.95286	1.0601	1.0382	0.92216
10.831	1.84	0.9471	1.0201	0.98416	1.0201	0.94644	0.98416	1.0368	1.0455	0.99937	1.0149	0.97423	0.91723	0.97205	1.1318	0.96339	0.99958	1.033	0.98546	0.82432	0.75619
11.171	1.4373	0.84836	1.1588	0.9851	1.1588	1.0247	0.9851	1.0729	1.1871	1.1105	1.1239	1.22	1.005	1.016	1.0737	0.95719	1.2385	1.2631	1.0723	1.081	0.97031
11.589	1.8162	0.95097	0.98277	0.87876	0.98277	0.9065	0.87876	1.0252	1.033	1.0049	1.0448	0.98622	0.90436	0.92064	1.0934	0.94068	1.0191	1.0415	1.0027	0.9549	0.82452
11.771	1.8309	1.0311	1.0653	0.92556	1.0653	0.90028	0.92556	1.0526	1.0306	1.0237	1.0402	1.02	0.93526	0.87652	0.66652	0.95161	0.98504	0.98371	1.088	0.9985	0.78306
11.934	1.974	0.98431	1.0766	1.0217	1.0766	1.0627	1.0217	1.1033	1.1483	1.0793	1.0646	1.0972	0.9305	0.92332	1.1029	0.90931	1.138	1.0846	1.0438	1.0118	1.0039
12.113	1.8569	1.0079	1.0397	0.89794	1.0397	0.94756	0.89794	1.0835	1.0861	1.0359	1.0524	1.0302	0.91535	1.0107	1.0251	0.93697	1.0432	0.95308	1.1254	1.1306	1.0254
12.43	1.9695	0.94416	1.0211	0.97279	1.0211	0.91079	0.97279	1.0562	1.0857	1.0201	1.052	1.0269	1.0181	1.1423	1.1896	0.91867	1.0953	1.1038	0.91354	0.89118	1.0316
12.642	1.2902	0.9579	1.1177	0.92038	1.1177	0.99079	0.92038	1.161	1.1948	1.1363	1.1311	1.1062	1.0368	1.1105	1.1734	0.89896	1.2172	1.0954	1.1931	0.97101	1.0239
13.062	1.7186	0.91893	0.8808	0.75976	0.8808	0.84615	0.75976	0.95562	0.9544	0.97054	0.93899	0.0036948	0.90999	1.014	1.0368	0.94194	0.90205	0.86972	1.1462	0.91675	0.8105
13.231	0.1506	0.87607	0.89977	0.91178	0.89977	0.87878	0.91178	0.94208	0.94556	0.91119	0.97756	1.0165	0.89531	0.97004	0.96197	1.102	0.91982	0.98626	1.1028	0.94239	0.74714
13.529	1.8442	0.93233	0.83173	0.85005	0.83173	0.83938	0.85005	0.92932	0.93855	0.94152	1.0365	0.97633	0.85134	0.90511	0.89568	0.94467	0.88954	0.92581	1.0095	0.83536	0.85349
13.82	1.5866	0.80638	0.74339	0.69162	0.74339	0.66531	0.69162	0.8319	0.82298	0.79641	0.83779	0.8138	0.78426	0.82634	0.93696	1.0126	0.73012	0.73839	1.1084	0.75806	0.68322
14.048	0.63451	0.90854	0.84965	0.83534	0.84965	0.79008	0.83534	0.91891	0.93528	0.91606	0.97604	0.914	0.8324	0.88183	0.93629	0.94264	0.88629	0.94167	1.131	0.97654	0.77502
14.219	1.846	1.064	0.99735	0.84501	0.99735	0.8641	0.84501	1.0243	1.0194	0.9984	1.0764	0.96351	0.87703	0.90865	1.1165	0.98366	1.0177	1.1381	1.0056	1.0006	0.65019
14.55	1.9015	0.90444	1.1985	1.0606	1.1985	1.0789	1.0606	1.1431	1.1628	1.0078	1.0365	1.1552	1.1373	1.0366	1.1229	0.96228	1.1572	1.1613	1.1306	1.0432	1.3812
14.744	1.7853	0.94238	0.8395	0.81215	0.8395	0.88326	0.81215	0.94887	0.90831	0.91793	0.95061	0.88744	0.88767	0.97944	1.1052	0.95127	0.88933	0.8734	1.1268	1.0345	0.98207
14.912	1.8185	1.0167	1.0507	0.83694	1.0507	0.87034	0.83694	1.1036	1.1175	1.1079	1.0219	1.0843	1.0637	1.1998	1.0796	1.02	1.1102	1.0965	1.0842	0.94666	1.0756
15.211	1.7646	0.95928	1.0018	1.0453	1.0018	0.95341	1.0453	1.0402	1.0161	1.0237	1.089	0.97043	0.93603	0.97644	0.9291	1.0145	0.93878	0.99292	1.1023	0.85717	0.85431
15.383	1.7039	0.89378	0.99028	0.96488	0.99028	0.89597	0.96488	1.0394	1.0568	1.0215	1.0835	1.0259	0.96915	0.9609	1.0349	1.0142	1.0206	1.0635	1.0753	0.95944	0.9103
15.633	2.0551	0.96427	1.0644	1.0951	1.0644	1.041	1.0951	1.0787	1.0764	1.0307	1.0295	0.30625	0.90745	0.95399	0.99076	0.99709	1.0815	1.2046	1.0663	1.0433	0.85463
15.814	2.0244	1.054	1.1559	1.1826	1.1559	1.138	1.1826	1.078	1.1137	1.0447	1.0664	1.2865	0.96994	0.94079	1.022	1.0098	1.1991	1.1392	1.1152	0.90388	323.81
16.047	1.9011	0.94963	1.0449	1.2332	1.0449	1.2849	1.2332	1.029	1.0379	1.012	1.0594	0.97208	0.91997	0.9315	1.0172	0.95436	0.99129	0.95772	1.0611	1.0484	0.86175
16.354	1.5446	0.85776	0.8288	0.93662	0.8288	0.93226	0.93662	0.90568	0.89538	0.86714	0.91604	0.85868	0.77633	0.91924	1.0155	0.94061	0.82409	0.90413	0.94549	0.88372	0.77736
16.596	1.7821	0.86346	0.908	0.90033	0.908	0.85235	0.90033	1.0517	1.0324	0.99987	1.0363	0.99144	0.93682	0.98778	0.86003	1.0145	0.97785	1.0481	1.0527	0.89049	0.76576
16.797	1.7665	0.89522	0.92726	0.89372	0.92726	0.87081	0.89372	1.0569	1.0607	1.0426	1.0597	1.0178	0.93214	0.9237	0.93961	1.01	0.97279	1.0754	0.9747	0.89116	0.76793
17.065	1.8673	0.91056	0.97489	0.86737	0.97489	0.84525	0.86737	1.1321	1.1529	1.1376	1.1585	1.0467	0.98571	1.009	0.89737	1.0359	1.1116	1.15	1.1587	0.97459	0.9702
17.503	2.0091	0.99589	1.1596	1.2057	1.1596	1.1402	1.2057	1.1778	1.2427	1.1874	1.1799	1.2628	0.92154	0.98738	1.0211	1.0112	1.2258	1.2518	1.0906	1.0246	1.1087
17.687	1.4165	0.89528	0.97591	0.94711	0.97591	0.93936	0.94711	1.0812	1.0407	1.013	1.0886	1.1454	0.88967	0.94786	1.022	1.0169	0.96781	1.0705	1.0088	0.94518	1.0924
17.978	1.0656	0.7635	0.88476	0.91895	0.88476	0.89118	0.91895	1.1513	1.1225	1.0758	1.1042	1.1101	0.96269	1.0039	0.91981	0.99577	1.0898	1.0904	1.0854	0.94653	0.87747
18.141	1.5138	0.78208	0.88829	0.86226	0.88829	0.87029	0.86226	1.0234	0.98949	0.9468	0.95625	0.95603	0.91868	0.8745	0.93254	0.98915	0.93679	0.96703	0.9306	0.88074	0.80859
18.535	2.1348	0.95033	1.1677	0.89491	1.1677	1.0814	0.89491	1.1348	1.1313	1.0621	1.0923	1.0668	1.1177	1.0122	1.1671	0.97048	1.0792	1.1626	1.1213	0.89291	0.66375
19.008	1.7194	0.97053	0.95288	0.75555	0.95288	0.87871	0.75555	1.0618	1.0654	1.0735	1.0919	1.0464	0.94961	1.1308	0.97036	0.96844	1.014	1.0949	1.1706	1.0179	0.87267
19.208	1.905	0.93633	0.93586	0.95448	0.93586	0.88417	0.95448	1.0204	1.0525	1.0155	0.92416	0.76696	0.84693	0.93187	0.84837	0.9152	1.0164	1.175	1.0864	0.99575	0.91562
19.537	1.9382	0.98377	0.95776	0.81555	0.95776	0.8519	0.81555	1.1064	1.0618	1.055	1.0567	1.0754	0.89122	0.89827	0.8612	1.0963	1.045	1.0483	1.0494	0.9097	0.90184
19.869	1.8693	0.87748	0.84625	0.88955	0.84625	0.79036	0.88955	1.0172	0.9986	1.0094	1.0463	0.9467	0.87256	0.84111	0.90947	0.99475	0.94749	0.95009	0.95047	0.83923	0.82527
20.086	1.7712	0.83616	0.84755	0.84821	0.84755	0.84266	0.84821	0.92844	0.92184	0.90963	0.93138	0.88073	0.80389	0.85134	0.96851	1.0096	0.86753	0.95105	0.94238	0.81611	0.83675
20.279	1.8783	0.86753	0.93397	0.88563	0.93397	0.82079	0.88563	0.99727	1.0035	1.026	1.0605	1.0914	0.8544	0.91142	0.95632	1.0969	0.989	1.0589	1.0282	0.79864	0.79044
20.462	2.0113	0.97241	0.9966	0.99929	0.9966	0.96216	0.99929	1.0738	1.0888	1.0659	1.1246	1.146	0.89728	0.96911	0.95496	1.0299	1.0789	1.1502	1.0688	0.9318	1.0114
20.628	1.3417	0.95197	0.92371	0.91528	0.92371	0.91202	0.91528	0.99228	0.93684	0.76798	0.86831	0.80237	0.87265	0.90548	0.95846	0.81494	0.88589	0.78337	1.0401	0.90876	0.93926
20.792	1.851	0.93219	0.94	0.79244	0.94	0.85518	0.79244	1.0321	1.0237	0.94546	0.97744	0.98005	0.91739	0.92017	1.0207	1.0287	0.99733	1.0228	1.0237	0.94836	0.92064
21.067	1.8404	0.87595	0.96828	0.91722	0.96828	0.93417	0.91722	0.99337	1.0044	0.96342	0.97854	1.0073	0.92235	0.86194	0.9447	0.99251	0.9677	1.0129	1.0276	0.9301	0.92791
21.262	1.658	0.83354	0.81916	1.002	0.81916	0.93123	1.002	0.93995	0.8856	0.85109	0.93138	0.90273	0.79545	0.79707	0.0061581	1.0468	0.86133	0.90787	1.0533	0.86709	0.79928
21.516	1.5728	0.85458	0.84547	0.76835	0.84547	0.76864	0.76835	0.97591	0.90795	0.92296	0.98951	0.88013	0.86231	0.93977	0.8711	0.98216	0.85867	0.93805	0.98937	0.78879	0.77081
21.824	1.6795	0.89509	0.89735	0.93028	0.89735	0.84103	0.93028	0.89282	0.99037	0.98123	0.94968	0.97483	0.82115	0.8541	0.86065	1.0313	0.93445	1.019	1.066	0.84354	0.51991
22.018	1.8473	0.96519	1.0336	1.0408	1.0336	0.99429	1.0408	1.0825	1.1165	1.0397	1.0722	1.0651	1.024	1.0327	1.0562	0.94499	1.1178	1.0592	1.0818	0.98235	1.0745
22.471	1.6249	0.8025	1.0165	0.84876	1.0165	0.83043	0.84876	1.0357	1.0502	1.1423	0.97358	1.009	0.96639	0.9989	0.97875	0.91193	1.0575	1.1051	1.0653	0.94879	1.0454
22.751	1.7674	0.90638	1.0996	0.86754	1.0996	1.0027	0.86754	1.2085	1.1547	1.1401	1.1476	1.1925	1.069	1.1944	1.0921	0.93287	1.1765	1.1105	1.2103	1.1793	1.1104
22.961	1.7712	0.96115	1.1451	0.88595	1.1451	1.0159	0.88595	1.1737	1.1591	1.1053	1.1933	1.2073	2.0402	1.0982	0.96171	0.94577	1.1306	1.2489	1.0758	0.96919	0.96927
23.28	1.8421	0.99712	1.2091	1.0575	1.2091	1.1923	1.0575	1.2157	1.2319	1.1754	1.2028	1.2108	1.0307	0.94313	0.97719	0.9911	1.2594	1.2226	1.0757	1.0095	1.0617
23.5	1.613	0.84992	0.93164	0.80019	0.93164	0.9406	0.80019	1.011	0.97624	0.97416	0.98911	1.036	0.93859	0.95913	1.0326	0.97367	0.9695	0.99812	1.1196	0.95811	0.88698
23.774	1.6681	0.88104	1.0351	0.79714	1.0351	0.98917	0.79714	1.018	1.0535	0.95395	1.0422	0.9149	0.9583	1.0264	1.1884	0.94135	1.0426	1.0929	1.0833	1.0238	0.84897
24.12	2.1302	1.022	1.039	0.98332	1.039	0.96588	0.98332	1.001	1.0959	1.0198	1.058	1.0574	0.93656	0.96161	1.0557	0.96592	1.0319	1.0053	1.1414	1.0295	0.84145
24.308	1.6892	0.92231	0.98014	0.97662	0.98014	1.0217	0.97662	0.98721	0.96354	0.98354	0.98586	0.99304	0.95293	1.1133	1.0716	0.94859	0.91738	1.0335	1.0086	0.86445	0.52057
24.599	1.8604	0.88814	1.0974	1.062	1.0974	0.99597	1.062	1.1309	1.1918	1.2044	1.0686	0.0018048	1.0113	0.9354	1.0212	0.96418	1.1983	1.196	1.2368	1.0156	0.9143
24.829	1.9448	0.93757	0.9799	0.87787	0.9799	0.92435	0.87787	1.0202	1.0374	0.97838	1.0243	1.0146	0.88865	0.93132	0.94862	1.004	1.0148	1.0431	1.1668	0.97174	0.96605
25.071	2.1378	0.90867	0.9908	1.0626	0.9908	0.97981	1.0626	1.0175	1.0344	1.0213	1.1025	1.0901	0.93932	0.85369	1.0663	1.0199	1.0209	0.95447	0.96574	0.84632	0.83651
25.416	1.9273	0.94712	1.0197	0.96317	1.0197	0.95119	0.96317	1.0735	1.0483	1.0486	1.0814	1.1462	0.92805	0.946	1.0336	1.0252	1.1033	1.0798	1.0111	0.95288	0.91768
25.663	1.424	0.93703	1.0638	1.0244	1.0638	0.98408	1.0244	1.0755	1.108	1.0692	1.0614	0.93456	0.91452	0.87297	0.9649	0.88523	1.053	1.0549	1.1417	0.95093	0.84365
25.904	1.6555	0.93328	0.925	0.95365	0.925	0.88597	0.95365	1.0906	1.0604	1.0261	1.0699	0.96754	0.94685	1.0021	0.91911	1.0357	1.0173	1.0878	0.94143	0.78943	0.83161
26.191	2.0768	0.91726	0.97912	1.0241	0.97912	0.98028	1.0241	1.0165	1.0161	0.97213	1.0562	0.96643	0.98341	1.357	0.94905	1.1172	1.016	1.0542	0.94868	0.81482	0.89895
26.628	1.6252	0.88774	1.0098	0.93297	1.0098	0.99544	0.93297	1.0544	1.0365	1.0136	1.0517	0.97391	0.9557	0.97347	1.0065	0.95491	1.0311	0.98237	1.0582	1.0309	0.91934
26.891	1.8901	0.94966	0.99612	0.94573	0.99612	0.97981	0.94573	1.1389	1.0333	1.0157	1.131	1.0211	0.96127	0.97299	0.94503	1.1232	1.0163	1.0558	1.0193	0.8613	0.8006
27.223	1.862	0.86508	0.93785	0.92738	0.93785	0.88525	0.92738	1.012	1.0016	0.97796	0.96075	0.89435	0.94749	0.9085	0.95916	0.98282	0.96842	0.83428	1.0379	0.93487	0.6525
27.615	1.8551	0.92566	1.0038	0.97587	1.0038	1.0339	0.97587	1.0101	0.99072	0.96517	1.01	1.0221	0.98605	1.0876	1.0764	1.0325	0.99651	1.101	0.91809	0.91105	0.92871
27.79	1.9791	0.89489	1.1279	1.0229	1.1279	1.0933	1.0229	1.1311	1.1091	1.1304	1.1691	1.1525	1.0156	1.0698	1.0809	0.97346	1.1107	1.2113	1.0075	1.1073	0.82309
28.099	2.0665	0.99698	1.3984	1.1496	1.3984	1.2969	1.1496	1.3121	1.3517	1.3017	1.2905	1.3548	1.1655	1.0394	2.6151	1.2272	1.5296	1.3727	1.1532	1.1476	1.3066
28.312	0.68355	1.0025	1.1813	1.2429	1.1813	1.1906	1.2429	1.1697	1.1738	1.2284	1.2367	1.2548	1.0521	0.93532	1.0863	0.99696	1.2176	1.2266	1.0389	1.0862	1.0398
28.533	1.9251	1.0509	0.97683	1.0361	0.97683	0.98288	1.0361	1.1084	1.1338	1.0982	1.1183	1.1632	0.98464	1.0463	1.0998	1.0119	1.051	1.0503	1.1405	1.0418	0.87588
28.709	1.9523	0.87014	0.90643	0.9348	0.90643	0.90706	0.9348	1.0671	1.0117	0.96926	0.99109	0.95375	0.90367	0.90164	0.97174	0.99507	0.9378	0.94105	1.1268	0.90984	0.93959
29.063	1.9853	1.0023	0.87986	1.0904	0.87986	0.95127	1.0904	1.1095	0.97975	0.96736	0.93488	0.99984	0.86102	0.78243	0.98688	0.99609	0.94215	1.0056	1.0434	0.86172	0.84702
29.6	0.98999	0.84802	0.86223	0.89716	0.86223	0.91645	0.89716	1.2631	1.142	1.1428	1.1936	1.2961	0.9079	0.95638	0.92161	0.93012	1.2348	1.4067	1.2171	1.1034	0.63236
35.567	1.8407	0.88054	1.0146	1.1908	1.0146	1.2604	1.1908	1.6829	1.5513	1.7265	1.5995	1.7963	1.0579	1.1541	1.0224	0.96284	1.707	1.2908	1.4778	1.3073	0.80369
35.788	1.4702	0.97058	0.99692	0.91134	0.99692	1.0455	0.91134	1.214	1.1828	1.2554	1.1643	1.2115	1.0059	1.0792	1.0393	1.0033	1.17	1.1793	1.1163	1.13	0.54871
36.21	1.7515	1.0113	0.94641	0.78446	0.94641	0.84732	0.78446	1.1103	1.0929	1.0762	1.1516	1.1847	0.46002	0.99644	1.0933	0.97566	1.1333	1.0119	1.0733	0.9845	0.57787
36.473	1.9591	0.93674	1.1819	1.2102	1.1819	1.168	1.2102	1.1905	1.2048	1.2196	1.1297	1.1051	1.0808	0.97828	1.0934	0.90284	1.1424	1.0613	1.048	0.99701	0.87469
36.683	1.7466	0.86281	0.94648	1.0586	0.94648	0.95378	1.0586	1.0981	1.0047	1.0086	0.97814	1.0688	0.92435	0.88166	0.0037934	1.0469	1.0459	1.0148	1.1132	0.9984	1.0115
36.928	1.7087	0.92991	1.0496	0.80461	1.0496	1.0106	0.80461	1.1835	1.1562	1.1465	1.1791	1.1517	0.70019	0.95569	0.93164	0.99167	1.1833	1.1929	1.0762	1.0865	0.87375
37.164	1.9298	0.98465	1.0421	1.0696	1.0421	1.0609	1.0696	1.1121	1.092	1.0905	1.1132	1.0649	0.98366	1.0086	0.95207	0.98052	1.0857	1.1295	1.0347	0.97711	0.96914
37.399	2.3685	1.2043	1.18	1.1667	1.18	1.2003	1.1667	1.1474	1.1835	1.137	1.1625	1.1203	1.0542	1.0611	0.0045846	0.99862	1.1864	1.224	1.1224	1.0118	1.0697
37.712	1.8281	0.9261	0.97143	0.97315	0.97143	1.0153	0.97315	0.98637	0.99544	0.9567	0.0078031	1.0008	1.0997	1.0537	1.1252	0.97121	1.0114	1.0611	0.91377	1.0198	1.0563
37.919	1.9428	0.93846	0.98238	0.98039	0.98238	0.93655	0.98039	1.0435	0.98431	0.93167	0.96773	1.0499	0.98368	0.91533	1.1889	1.0255	1.0221	0.91032	1.1128	0.99627	0.92285
38.153	1.9027	0.99283	1.1042	1.1172	1.1042	1.2138	1.1172	1.0647	1.0337	0.9977	1.0738	1.0984	1.0363	0.94107	1.0763	0.92176	1.0744	1.0811	0.93739	1.0455	1.0813
38.543	1.7525	0.92581	0.89672	0.77088	0.89672	0.82735	0.77088	0.98194	0.92692	0.89747	0.89024	0.81884	0.95699	0.92087	0.96556	0.90415	0.87781	0.91254	1.1278	0.88896	0.89781
38.763	1.81	1.0554	0.83313	0.85458	0.83313	0.83699	0.85458	0.90018	0.89461	0.87483	0.93169	0.8558	0.90443	0.87496	1.0314	0.96246	0.78121	0.85474	1.1196	0.95538	0.96123
38.964	0.72617	0.88822	0.98246	0.97592	0.98246	0.89852	0.97592	1.0383	1.0316	1.0221	0.99984	1.0241	0.96664	0.89735	0.89936	0.99817	1.0129	1.1084	1.2402	1.0214	0.88104
39.2	1.6602	0.78634	1.006	1.0231	1.006	1.0436	1.0231	1.0451	1.0124	1.0292	1.0906	0.99807	1.0298	1.0194	1.0141	0.88744	0.90631	1.0368	1.1929	0.90464	0.87779
39.564	1.7615	0.92231	0.87471	0.77007	0.87471	0.78725	0.77007	0.91477	0.91453	0.85745	0.9045	0.87074	0.90134	0.94196	0.66992	0.97217	0.85183	0.87369	0.95352	0.91935	0.87803
39.987	1.8368	0.95913	1.0846	1.1041	1.0846	1.0812	1.1041	0.96032	0.95244	0.93197	0.93724	0.97999	1.0085	0.89629	1.0573	1.0073	0.94562	0.96952	1.0549	0.90539	0.83358
40.184	1.7525	0.94029	1.0748	0.89338	1.0748	0.84241	0.89338	1.0256	1.0359	1.0106	0.97016	0.9686	1.0009	0.99008	1.0851	0.9518	1.011	1.0333	1.068	0.89024	1.0693
40.42	1.8327	0.9128	0.89556	0.98684	0.89556	0.90727	0.98684	0.9923	0.91607	0.95233	0.93339	0.90138	0.91653	0.84598	0.88692	0.95723	0.8901	0.87341	1.0474	0.88052	0.89508
40.66	1.3696	0.81145	0.77631	0.84789	0.77631	0.77087	0.84789	0.93838	0.87743	0.92673	0.94246	0.89355	0.82829	0.74595	0.75611	1.0482	0.83434	0.98259	0.98202	0.82211	0.79009
40.851	0.9001	0.93041	0.8144	0.74855	0.8144	0.75435	0.74855	0.95653	0.91893	0.9474	0.99779	0.90769	0.87066	0.92405	0.95232	0.98541	0.83146	0.91224	0.97043	0.82409	0.73701
41.293	1.8351	0.94831	1.0714	0.95437	1.0714	0.98728	0.95437	1.0058	0.95484	0.97028	0.94076	0.91028	0.97074	1.0135	1.0765	0.94669	0.90795	0.88283	1.1066	1.0091	0.93093
41.458	2.0396	1.2266	0.9745	0.86994	0.9745	0.92344	0.86994	0.98995	1.0068	0.98612	1.0167	0.9409	0.99909	0.99247	0.91739	0.98648	0.96125	1.0231	1.0739	1.0311	0.75209
41.622	1.8184	0.93842	0.8435	0.93034	0.8435	0.81731	0.93034	1.0084	0.93721	0.93038	0.75583	0.43448	0.75388	0.95047	0.86586	0.96731	0.84903	0.97	0.97469	0.8413	0.73313
41.984	2.1541	0.98266	1.1265	1.0072	1.1265	1.0729	1.0072	1.0856	1.0806	0.92956	0.97949	0.97282	0.86649	0.88867	0.97424	0.86173	1.0391	0.96543	1.1627	0.95906	1.0054
42.267	2.1521	1.2283	1.1869	0.96893	1.1869	1.1066	0.96893	1.1449	1.2128	1.1852	1.1121	1.1285	0.96221	0.88077	1.0603	0.96353	1.2061	1.127	1.1244	1.1171	0.8749
42.449	1.8713	1.0983	1.2573	1.0223	1.2573	1.1135	1.0223	1.1824	1.3341	1.2852	1.26	1.4425	1.0617	1.04	1.111	1.0742	1.4595	1.4132	1.1012	1.1605	1.1889
42.676	1.6065	1.0468	1.0489	0.84947	1.0489	0.91404	0.84947	1.1156	1.1367	1.0378	1.0427	1.0865	0.95989	1.0715	0.92088	1.015	1.158	1.0503	1.1072	1.0023	0.29367
42.86	1.661	0.88993	0.98247	0.68708	0.98247	0.82258	0.68708	1.2474	1.1146	1.057	1.0932	1.1264	1.1899	1.2627	0.88354	0.99699	1.1222	1.1357	1.3364	1.1185	1.0668
43.205	1.745	0.95358	1.021	0.90535	1.021	0.96339	0.90535	1.0772	0.99761	0.9955	0.9846	1.0226	0.99542	0.99703	1.0307	1.0037	1.0119	1.0045	1.0027	0.97449	0.94769
43.659	1.9359	0.99746	1.2479	1.2565	1.2479	1.2401	1.2565	1.2475	1.2451	1.2111	1.2268	1.3854	1.0314	0.95117	1.031	1.0673	1.3657	1.3757	1.1116	1.0131	1.0728
43.848	1.0328	1.0039	1.0539	1.0666	1.0539	1.062	1.0666	1.1141	1.086	1.106	1.1148	1.1336	0.95459	0.99279	0.90055	1.0552	1.129	1.1762	1.1217	0.90786	0.96905
44.063	1.6583	0.94117	0.95492	0.91034	0.95492	0.96736	0.91034	1.0283	0.99434	0.96562	0.98265	1.0586	0.91016	0.91845	0.83619	0.99824	0.94504	1.0105	1.0735	0.94962	0.88831
44.309	1.7576	0.80943	0.98613	1.141	0.98613	0.98297	1.141	1.0341	1.0322	1.0076	1.0066	1.0475	0.9453	0.80229	0.9496	0.98061	1.0675	1.0652	0.98394	0.93122	0.88834
44.495	1.872	0.94324	0.96985	0.88087	0.96985	0.91309	0.88087	1.0622	1.0701	1.0505	1.0598	1.0521	0.997	0.96447	0.99974	0.95196	1.043	1.1358	1.0249	1.0043	1.0755
44.685	1.3973	0.94296	0.93231	1.0164	0.93231	0.96454	1.0164	1.0655	1.056	1.0183	1.0474	1.0221	1.0108	0.89131	0.97422	1.0367	1.0227	0.88666	1.0895	0.81294	0.7822
45.013	1.691	0.93176	0.93638	0.95862	0.93638	0.84579	0.95862	1.056	1.1008	1.1275	1.0704	1.0621	0.96471	0.90296	0.86297	1.0344	1.0868	1.0333	1.1042	0.89093	0.77575
45.221	2.2261	1.0164	0.97976	1.1152	0.97976	1.0196	1.1152	1.0968	1.0322	1.0053	1.0555	1.0469	0.92669	0.81507	1.0019	0.96692	0.98407	0.97577	1.13	1.0226	0.96686
45.481	1.7909	1.0282	1.0451	0.86639	1.0451	0.9232	0.86639	1.0263	1.0187	1.0211	1.0169	0.98293	0.99169	0.98337	1.1193	0.96389	0.97428	0.95736	1.1723	0.94573	2.446
45.655	1.5124	0.96564	0.99834	0.81428	0.99834	0.91928	0.81428	1.0129	0.9654	0.96952	0.93268	0.94897	0.93046	0.94603	0.96583	0.89378	0.89337	0.93659	1.1137	1.0343	0.78705
45.878	1.8984	0.97611	1.2297	1.1338	1.2297	1.2572	1.1338	1.0862	1.0672	1.0122	1.0447	1.1315	1.0972	1.1573	1.0033	0.94777	1.1085	1.1595	1.0443	1.0505	1.1091
46.081	1.9898	1.1046	0.99562	1.0637	0.99562	1.0352	1.0637	1.0735	1.0302	1.0324	0.89414	1.0879	0.93324	1.1456	0.95758	1.0633	1.0338	1.1082	1.0325	0.97265	0.95242
46.255	1.4925	0.95923	0.93247	1.0867	0.93247	0.85912	1.0867	0.96026	0.97383	0.92122	0.91159	0.91427	2.4045	0.90245	0.93584	1.019	0.92967	0.92145	1.1656	0.84133	0.89926
46.518	1.9299	0.96553	0.95974	1.0702	0.95974	0.93332	1.0702	1.0187	0.98335	0.97146	0.98181	0.9674	0.88475	0.80582	0.42175	1.0081	0.93301	0.95468	1.1195	0.82765	0.76779
46.709	1.5008	0.89563	1.1268	1.2224	1.1268	1.1671	1.2224	1.1109	1.083	1.1124	1.1143	1.1798	1.0122	0.83767	0.97496	0.99618	1.1229	1.1096	1.1106	0.98787	0.96143
46.973	0.97296	0.89307	1.0416	0.87753	1.0416	0.94685	0.87753	1.0817	1.036	1.0362	1.0567	1.0253	0.94773	0.93675	0.98301	0.92918	1.0731	1.0316	1.1505	1.1331	0.95233
47.17	1.6992	0.93716	0.94167	0.79663	0.94167	0.90009	0.79663	1.0185	0.99721	0.90449	0.91506	1.0252	0.93319	1.2003	0.98834	0.93585	0.99187	0.95024	1.0885	1.095	0.9376
47.472	1.8705	1.0084	1.1921	0.97627	1.1921	1.1123	0.97627	1.1876	1.146	1.1364	1.1489	1.1336	1.0631	0.99048	0.85202	0.92741	1.1826	1.2308	1.1	1.0647	1.05
47.964	0.77081	1.0123	1.1211	0.9239	1.1211	1.065	0.9239	1.1923	1.1972	1.1583	1.2399	1.2607	1.0236	0.99394	1.0334	1.0204	1.2302	1.1668	1.1416	1.1092	1.0431
48.177	1.4869	0.96426	1.1314	0.95291	1.1314	1.0252	0.95291	1.1008	1.1785	1.088	1.1152	1.2418	1.0034	0.98813	0.92725	1.0455	1.0832	1.1805	1.0576	1.0364	1.2211
48.589	1.8157	1.0106	0.92775	1.0784	0.92775	0.9807	1.0784	1.0444	1.0488	0.99284	1.0431	1.0698	1.021	0.96913	0.84463	1.049	1.0187	1.123	1.0548	0.88431	0.74413
48.779	1.7949	0.96551	1.0513	0.86238	1.0513	0.96237	0.86238	1.0658	1.0924	1.0789	1.0476	1.0273	0.98315	0.88238	0.99196	0.91974	1.083	1.1061	1.0658	1.1052	1.0137
49.306	2.0173	0.9601	1.1533	1.0775	1.1533	1.2112	1.0775	1.1123	1.1044	1.0771	1.0322	0.90711	1.0046	0.95001	0.87958	1.0557	1.1024	1.24	0.93496	0.9692	1.1809
49.778	1.9612	0.98184	0.94683	0.91107	0.94683	0.90963	0.91107	1.0945	1.0095	0.88487	0.8755	1.0887	0.921	0.9408	0.95187	1.026	1.0128	1.0297	1.0522	0.845	0.77446
50.097	1.9046	1.0129	1.0158	0.97661	1.0158	0.9473	0.97661	1.0438	1.0706	1.0515	1.068	1.1435	0.94318	0.89281	0.88821	1.0201	1.0282	1.021	0.98032	0.80691	1.2808
50.66	1.7967	1.1075	1.208	0.99529	1.208	1.1378	0.99529	1.0803	1.1343	1.0835	1.1449	1.1496	1.2545	1.0251	1.0595	1.0215	1.1003	1.1782	1.1405	1.0692	0.97509
50.908	1.7527	1.0404	1.0172	0.83423	1.0172	0.99892	0.83423	1.0205	1.0034	0.96151	0.96388	1.001	0.92334	1.0715	1.0096	0.9351	0.92238	0.99842	1.0284	1.0217	1.1982
51.08	1.6539	0.95528	1.0365	0.92278	1.0365	0.96327	0.92278	0.99519	0.95508	0.93992	0.94192	1.0355	0.98206	0.99139	0.88814	1.0427	0.94179	1.0521	1.0009	0.9454	0.95703
51.307	1.7255	0.97008	1.1481	1.073	1.1481	1.074	1.073	1.138	1.1526	1.0961	1.0898	1.1694	0.92944	1.0411	0.90262	1.0281	1.1602	1.145	1.3118	0.84787	1.3307
51.694	1.8006	0.97716	1.0071	1.0451	1.0071	1.0174	1.0451	1.1113	1.0468	1.0205	1.108	1.1246	0.82968	0.93402	0.90111	1.1286	1.0109	1.0492	1.0713	0.88457	0.78384
51.934	1.7439	0.92562	0.95458	1.016	0.95458	0.91238	1.016	0.90171	0.93334	0.92953	0.95448	0.92684	0.97237	0.97979	0.9945	1.0617	0.88209	0.82989	1.1271	0.9695	0.90358
52.209	1.8088	0.85791	0.9992	0.95463	0.9992	1.0169	0.95463	1.0198	0.98103	0.97272	0.99249	1.0305	0.96673	0.93508	0.95115	0.9675	0.96497	0.94126	1.0533	1.0085	0.66151
52.422	1.8523	0.91885	1.0648	1.2076	1.0648	1.1248	1.2076	1.0391	1.0664	1.0275	1.0142	1.0802	0.97079	0.8648	0.99317	1.0176	1.0152	1.0689	1.0274	0.97285	0.97557
52.585	1.9699	0.93861	0.94313	1.0077	0.94313	0.94035	1.0077	0.8708	0.97585	0.93816	1.003	0.9785	0.92621	0.89166	0.96913	0.95104	0.92482	0.92715	1.1456	1.0115	0.42278
52.872	1.7233	0.9004	0.91031	0.89332	0.91031	0.83461	0.89332	0.96784	0.87982	0.92183	0.92252	0.88018	0.93614	0.82607	1.0062	0.9893	0.91312	0.84658	1.1416	0.82106	0.86401
53.074	1.9279	0.90358	0.91677	0.85048	0.91677	0.81653	0.85048	0.94859	0.94702	0.93526	0.93608	0.84841	0.95188	0.94124	1.0798	0.95015	0.89275	0.79809	1.0979	0.95983	0.74581
53.255	1.9278	0.95026	0.91247	0.86654	0.91247	0.85118	0.86654	0.92276	0.85451	0.8493	0.88899	0.83101	0.9058	0.88013	1.0607	0.9081	0.80759	0.87017	1.0886	0.89586	0.8728
53.492	1.8015	0.96662	0.95601	0.97295	0.95601	0.90631	0.97295	1.0226	1.0112	0.96087	1.0257	1.0169	1.0341	1.0552	0.98398	1.008	0.97371	1.1161	0.98015	0.92022	0.90623
53.781	2.0571	0.8911	0.96576	1.0418	0.96576	1.0202	1.0418	0.91062	0.92082	0.9357	0.90937	0.90471	0.89118	0.84639	0.92972	0.89254	0.9301	0.90418	1.0777	1.0201	0.93057
53.97	2.3201	1.1192	0.99863	1.0691	0.99863	1.0238	1.0691	0.97209	0.9385	0.88441	0.82774	0.82225	0.88784	0.77915	1.0734	0.96164	0.93789	0.89487	1.0894	0.97619	0.82261
54.341	1.848	0.88057	0.54364	0.36872	0.54364	0.42719	0.36872	0.96239	0.93469	0.90937	0.92942	0.8859	0.94507	1.0853	1.1384	0.93071	0.99521	0.9733	1.0669	0.87497	0.86693
54.654	1.6633	0.8906	0.9079	0.82703	0.9079	0.87023	0.82703	0.93497	0.87276	0.77633	0.82811	0.92147	0.94589	1.0654	1.0307	0.96302	0.85721	0.93377	0.99677	0.96533	0.88528
54.946	1.7738	0.94003	0.87661	0.76097	0.87661	0.81426	0.76097	0.94107	0.96091	0.9986	1.0031	0.95109	0.94144	0.89751	1.0368	0.97959	0.90411	0.92755	1.008	0.97542	1.0205
55.259	1.9828	1.0663	0.94666	1.009	0.94666	0.90135	1.009	0.89989	0.93531	0.88475	0.85981	0.86249	0.96202	0.89861	1.0092	0.94284	0.85895	0.92969	1.1071	0.49562	41.08
55.511	2.013	0.91656	0.87921	0.85863	0.87921	0.81916	0.85863	0.94474	0.96689	0.92184	0.99456	0.91555	0.88744	0.96723	0.8773	1.0003	0.86901	0.90108	1.0131	0.91111	0.8024
55.694	1.6771	1.0766	0.94599	1.0112	0.94599	0.985	1.0112	1.0413	0.96005	0.93355	1	0.97166	0.91617	0.99036	0.93976	0.98529	0.93019	1.01	1.0977	0.9838	0.4295
55.903	0.30787	0.87262	0.84346	0.8156	0.84346	0.75451	0.8156	0.91262	0.88458	0.86398	0.90063	0.84853	0.88835	1.0349	1.0507	0.96069	0.86492	0.87603	1.0458	0.93611	0.77288
56.173	1.9207	1.0079	1.0679	0.86203	1.0679	0.92644	0.86203	1.0252	1.0752	1.0281	1.0877	1.0603	1.104	1.4444	0.95242	0.97111	1.0798	1.1812	0.9692	0.95555	1.0206
56.357	1.5793	0.95886	0.98911	0.91903	0.98911	0.87758	0.91903	0.98957	0.89753	0.90869	0.95101	0.97103	0.99503	1.0007	1.0745	0.94853	0.93388	0.99492	1.0083	0.99596	0.83587
56.549	1.6993	1.0778	1.0618	0.98937	1.0618	0.99819	0.98937	0.9871	0.9833	0.94929	0.99457	0.95987	0.9681	1.0177	1.1991	0.89447	0.96364	0.97932	1.0752	1.0578	0.78206
56.864	1.8317	0.98071	0.89647	0.89109	0.89647	0.8384	0.89109	0.87292	0.89914	0.88473	0.94771	0.90758	0.94399	0.92045	1.0336	0.95028	0.86243	0.89844	1.0242	0.91109	0.92866
57.104	1.9131	0.94098	0.91825	0.79132	0.91825	0.74452	0.79132	0.9113	0.85569	0.84833	0.92596	0.87441	0.93994	0.89488	0.99506	0.95897	0.78682	0.86187	1.1917	0.94671	0.71275
57.412	1.889	1.0125	0.82898	1.0348	0.82898	0.88964	1.0348	0.90239	0.88854	0.92676	0.95542	0.87727	0.8481	0.9229	1.0693	1.0047	0.81532	0.80139	0.96241	0.90828	0.9332
57.626	1.9431	1.1707	0.81617	0.74973	0.81617	0.64613	0.74973	0.84171	0.87267	0.81364	0.93672	0.85512	0.82761	0.78857	0.91191	1.0064	0.771	0.82933	0.95421	0.8605	0.93734
57.794	2.0809	0.93982	0.85417	0.98491	0.85417	0.80499	0.98491	0.86094	0.86498	0.88677	0.9227	0.8662	0.8467	0.79027	1.0177	0.96022	0.79857	0.87433	1.0798	0.75711	0.51499
58.08	1.474	0.93109	0.87609	0.85839	0.87609	0.85027	0.85839	0.91883	0.91259	0.94102	0.99522	0.89931	0.93364	0.95922	0.8878	0.96607	0.85692	0.9833	1.1623	0.80843	0.86505
58.305	1.0749	0.83046	0.83252	0.90452	0.83252	0.74654	0.90452	0.8557	0.82985	0.81468	0.81347	0.75702	0.87303	0.82061	0.84429	0.94997	0.75741	0.82294	1.0684	0.97465	0.76752
58.739	2.0544	1.0022	0.81988	0.94017	0.81988	0.81419	0.94017	0.90692	0.84344	0.83963	0.77452	0.80319	0.8183	0.78224	0.84616	1.0316	0.77023	0.88486	1.0556	0.93789	0.84285
58.986	2.0066	0.90165	0.89244	0.84972	0.89244	0.82901	0.84972	0.95201	0.90607	0.9643	0.8858	0.91478	0.90451	0.90715	0.93873	0.96772	0.88319	0.94573	0.97507	1.0304	0.99792
59.165	1.8817	0.97906	1.0393	0.99843	1.0393	0.96019	0.99843	1.0422	1.0054	1.0064	0.99838	1.1727	0.99213	0.88087	0.85739	1.0895	1.0364	1.0707	1.0818	0.88417	0.96751
59.341	2.0021	0.97723	0.934	1.179	0.934	0.95292	1.179	0.98291	0.99298	0.98751	1.001	0.98323	0.97261	0.81429	0.89085	1.0273	0.95302	0.99765	1.0184	0.79676	0.97336
59.624	1.0328	0.92841	0.78279	0.72117	0.78279	0.69591	0.72117	0.88307	0.89651	0.86008	0.95788	0.80075	0.81618	0.86411	0.90447	0.84615	0.7579	0.77007	1.0893	0.92251	0.82453
60.08	1.7178	0.95534	1.109	0.98775	1.109	1.0529	0.98775	1.021	1.0594	1.0727	1.0582	1.0552	1.0006	0.99672	1.1633	0.96309	1.0961	1.1712	1.0443	1.0482	0.48658
60.534	1.8239	0.93202	0.95136	0.87311	0.95136	0.94573	0.87311	0.94533	0.88207	0.91613	0.89478	0.85788	0.93129	1.0193	0.97154	0.94951	0.8373	0.80744	1.071	0.79705	0.95215
60.819	1.2688	0.93771	0.95614	0.95813	0.95614	0.87343	0.95813	1.0428	1.0129	1.0037	1.0447	0.99807	0.93369	0.90242	0.85081	1.007	0.9675	0.9993	1.0399	0.91169	0.88042
61.01	1.9237	1.0429	1.1186	0.95829	1.1186	1.063	0.95829	1.0857	1.0927	1.0572	1.1828	1.1224	1.0508	1.1092	1.0112	0.9544	1.067	1.0927	1.038	0.99072	0.80226
61.515	2.0203	0.99395	1.1699	1.0685	1.1699	1.0501	1.0685	1.1043	1.0669	1.0646	1.0713	1.1369	0.94551	0.99408	1.0516	0.93363	1.1159	0.97644	1.1004	1.0964	1.0037
61.997	2.4948	1.0737	1.1625	1.029	1.1625	1.1165	1.029	1.0816	1.0823	1.0439	1.0846	1.1365	1.0208	0.99741	0.97198	0.96209	1.0741	1.0453	1.0113	0.95605	1.0072
62.268	1.796	0.9556	1.0655	0.94322	1.0655	1.0216	0.94322	0.99715	1.0235	0.94952	1.0183	0.9926	0.98969	1.0978	1.047	0.88668	0.99396	0.99276	1.1362	1.0638	1.0399
62.519	2.0329	0.93099	0.94488	0.83095	0.94488	0.85975	0.83095	1.0062	0.95556	0.94172	0.98573	0.99878	1.0155	0.98147	1.0407	0.90562	0.93559	0.97694	1.1144	1.0492	0.62457
62.86	1.9863	0.9607	1.0517	0.96192	1.0517	0.93686	0.96192	0.92143	0.95354	0.96937	0.99728	0.92544	0.9837	0.98699	1.2503	0.96056	0.93462	0.97416	0.95274	0.9556	0.80265
63.063	1.9759	0.96382	1.0248	0.85205	1.0248	0.94721	0.85205	0.93245	0.94263	0.88081	0.8556	0.85493	1.008	0.97163	1.0126	0.86052	0.89066	0.92741	1.1081	0.89134	0.76628
63.365	1.5128	0.89873	0.89922	0.87667	0.89922	0.88765	0.87667	0.88822	0.87415	0.85757	0.84825	0.87179	0.88607	0.93994	1.1513	0.94947	0.82354	0.9093	0.93768	0.80456	0.75993
63.734	1.6732	0.878	1.0774	0.87712	1.0774	1.0009	0.87712	0.93517	0.92112	0.92102	0.98027	0.95642	1.03	1.2113	1.0756	0.92341	0.90849	1.0103	1.0958	1.0132	0.73149
63.897	1.5209	0.95361	1.1224	0.77418	1.1224	0.98643	0.77418	1.0046	0.97979	0.95992	0.21627	0.015482	0.98031	1.2528	1.0942	0.99269	0.96993	1.1181	0.97838	1.1235	0.9066
64.213	1.5593	1.0102	1.0369	0.72796	1.0369	0.93072	0.72796	0.94851	0.9315	0.96009	0.96987	0.97972	0.95543	1.0669	1.1025	0.94949	0.93811	0.94322	1.0556	1.1748	0.85753
64.397	1.8977	0.89851	0.94051	0.82678	0.94051	0.86898	0.82678	0.93848	0.92019	0.88319	0.97342	0.87462	0.93123	1.0086	0.88561	0.91071	0.8925	0.90716	1.0705	0.95483	0.82729
64.858	1.9433	1.0451	1.1358	0.91685	1.1358	1.0156	0.91685	1.0298	1.0557	1.0227	1.0257	1.0391	1.0472	1.1158	1.0758	0.96339	1.0557	1.0378	1.0521	1.0135	1.2572
65.268	2.0507	1.1413	1.1542	0.94751	1.1542	1.0539	0.94751	1.0867	1.065	1.1314	1.0962	1.0963	0.8879	0.9374	1.0307	0.87136	1.1051	1.0623	1.104	1.0813	1.0839
65.445	2.108	0.97712	1.0089	0.98354	1.0089	0.96514	0.98354	1.0403	0.98675	0.92723	0.98191	1.0582	0.86774	0.88075	0.9236	0.97066	0.98828	1.06	0.98472	0.90216	0.96595
65.731	2.2159	1.1771	1.0948	1.1047	1.0948	0.98092	1.1047	1.0794	1.0691	0.97659	1.0334	1.0604	1.0347	1.1012	1.9075	0.94195	1.1334	1.1113	1.043	1.0378	1.1968
66.116	2.1679	1.0161	1.0788	0.99537	1.0788	0.95477	0.99537	1.0311	1.0275	0.98591	1.0135	1.0386	0.95352	1.0358	0.9471	0.94448	1.0665	1.0889	1.0978	0.92558	0.84747
66.542	2.0845	1.0194	1.2155	1.1236	1.2155	1.0677	1.1236	1.1106	1.1052	1.0911	1.0967	1.0774	0.92084	0.96418	0.91998	0.98049	1.1009	1.2093	1.1507	0.98437	1.1037
66.717	2.2457	1.1075	1.0913	0.94901	1.0913	0.99036	0.94901	0.98603	0.94972	0.89537	0.91379	0.94245	0.89046	0.98626	0.90241	0.95124	0.94526	0.99896	1.1053	0.96845	0.6956
66.916	1.8374	0.90088	0.91699	0.8042	0.91699	0.86434	0.8042	0.91322	0.89572	0.83819	0.84628	0.86487	0.82208	0.8772	0.92379	0.94089	0.81802	0.84499	1.1078	0.80602	0.72922
67.236	1.8392	0.86663	0.94445	0.94919	0.94445	0.89741	0.94919	0.9719	0.90451	0.88206	0.943	1.035	0.90585	0.94398	0.86416	0.96258	0.91761	0.95947	1.0602	1.0016	0.90305
67.534	1.9578	1.0941	1.2822	1.081	1.2822	1.0982	1.081	1.1022	1.1571	1.0613	1.08	1.0897	1.0058	0.98722	1.0971	0.94044	1.2373	1.1449	1.0975	1.1288	1.0894
67.871	1.8865	0.89078	0.89275	1.0236	0.89275	0.97101	1.0236	0.92842	0.87635	0.74486	0.82485	0.77341	0.85506	0.88705	0.78533	0.85117	0.85469	0.76251	1.0925	0.9936	0.98974
68.061	1.9752	1.007	0.9267	0.97757	0.9267	0.89275	0.97757	1.0074	0.96097	0.9748	0.94223	0.91196	0.87758	0.88366	0.79379	0.96293	0.88286	0.94327	1.1503	0.92125	0.86363
68.38	2.1165	1.0684	1.0122	0.9599	1.0122	0.97831	0.9599	1.006	1.0417	1.0309	1.0431	1.0793	0.93377	0.9854	0.85569	1.0405	1.0004	1.0003	1.1324	0.88005	0.85639
68.62	2.0769	1.1767	1.3123	1.0258	1.3123	1.134	1.0258	1.2556	1.3349	1.2333	1.2123	1.4202	0.66666	1.0338	0.80291	1.0567	1.453	1.4181	1.1349	1.0974	1.2053
68.878	2.1976	1.1391	1.0382	0.91995	1.0382	1.0168	0.91995	1.1041	1.0793	1.0471	1.0851	1.1876	0.91211	0.9201	0.9041	1.0064	1.0916	1.031	1.1549	0.96097	32.139
69.123	1.7665	0.98624	1.0691	0.73991	1.0691	0.91633	0.73991	1.0555	1.0374	0.99403	1.0142	0.94904	0.97823	1.1789	0.9968	0.91404	1.0253	0.99696	1.0369	1.0873	0.95457
69.487	1.381	0.90361	1.0724	0.98117	1.0724	1.0251	0.98117	1.0329	1.0371	0.97892	1.0567	0.99185	0.94917	1.0374	0.93657	0.90339	0.99988	0.97409	1.1065	0.9535	0.9878
69.728	1.6221	0.85654	1.0147	0.98632	1.0147	1.0232	0.98632	1.0152	1.0099	1.1006	1.0995	1.0263	0.97748	0.98304	0.96817	0.97138	0.93631	0.96648	1.0549	0.82283	0.86511
69.95	2.2884	1.148	1.3146	0.99892	1.3146	1.1548	0.99892	1.1858	1.196	1.1562	1.1175	1.1751	3.1729	1.0954	1.1985	0.89528	1.2595	1.2507	1.1313	1.2443	1.1327
70.229	1.7551	0.94531	1.2314	1.072	1.2314	1.2053	1.072	1.1026	1.1304	1.1123	1.1492	1.1353	1.0305	1.0528	1.0823	0.87148	1.0973	1.1664	1.1147	1.0368	0.81349
70.562	1.7783	1.053	1.1885	0.90714	1.1885	1.0874	0.90714	1.0512	1.0296	1.014	1.0148	0.98079	1.0393	1.1164	1.1057	0.89068	1.0842	1.0903	1.0554	1.0978	0.62251
70.891	1.7157	1.0245	1.1066	0.99304	1.1066	1.0044	0.99304	0.9914	0.93595	0.93876	0.92448	0.95001	0.91396	0.98831	1.0885	0.93591	0.96646	0.94126	0.9737	1.0096	0.90468
71.135	1.7085	0.95153	1.0254	1.0341	1.0254	0.93849	1.0341	1.0813	1.018	1.0042	1.0349	1.0152	3.3	0.96012	0.95459	0.90398	1.0044	1.0937	0.9692	0.87065	0.99747
71.553	2.0643	1.0796	1.0547	0.86383	1.0547	0.95335	0.86383	1.0783	1.1308	1.0967	1.1695	1.1296	0.92795	0.82578	0.89237	1.0196	1.0709	1.1082	1.2624	0.97981	1.5281
71.835	2.1393	1.05	1.0967	1.1439	1.0967	1.0704	1.1439	1.2963	1.2053	1.2555	1.215	1.2458	0.94978	0.75973	0.77796	1.1253	1.223	1.3119	1.1073	1.0125	0.93726
72.007	1.7139	1.1663	1.1696	0.91143	1.1696	0.95644	0.91143	1.3637	1.3532	1.237	1.1722	1.3744	0.92873	0.95413	0.85145	1.0547	1.3763	1.3566	1.1168	1.1946	1.2348
72.239	2.0403	1.2602	1.3283	1.0737	1.3283	1.2388	1.0737	1.2743	1.3081	1.2351	1.2741	1.2737	0.93166	0.95048	0.7446	0.97313	1.3275	1.4526	1.2572	1.0939	0.98989
72.467	2.0321	1.2283	1.2258	1.1265	1.2258	1.1708	1.1265	1.276	1.2357	1.2064	1.1718	1.2342	0.89528	0.95606	0.81456	0.95688	1.3028	1.3209	1.2601	1.1366	1.0035
72.654	1.8272	1.0002	1.2352	1.0054	1.2352	1.0871	1.0054	1.2586	1.2599	1.1921	1.2016	1.3503	1.0309	1.0766	0.83951	0.97358	1.3687	1.4346	1.2499	1.0618	1.069
72.84	1.918	0.96108	1.1497	1.0546	1.1497	1.0828	1.0546	1.1639	1.1639	1.1364	1.1605	1.1775	0.97014	0.99475	0.81977	1.0575	1.1616	1.239	1.1599	1.071	0.95821
73.164	2.0158	1.1644	0.9053	0.83948	0.9053	0.76429	0.83948	0.85746	0.91461	0.85262	0.84828	0.75933	0.87596	0.78948	0.85595	1.0082	0.87601	0.70903	0.92686	0.88337	0.82084
73.336	1.9943	0.91888	0.89931	0.9838	0.89931	0.95487	0.9838	0.89931	0.88458	0.92873	0.9294	0.89487	0.92808	0.93417	0.95682	0.97601	0.80371	0.83126	1.0945	0.75975	0.94446
73.599	1.7841	1.0415	1.1115	1.0711	1.1115	1.0641	1.0711	1.1138	1.0926	1.0385	1.076	1.0982	1.0094	1.1168	0.91664	0.93225	1.132	1.1647	1.1366	0.98618	0.72215
73.899	1.862	0.93092	1.161	0.93981	1.161	1.0445	0.93981	1.067	1.0733	1.0019	0.0057175	1.0253	0.97148	1.0527	1.1157	0.88884	1.0924	1.0844	1.1526	1.1085	1.0182
74.085	1.8897	0.98025	1.0712	0.9791	1.0712	1.0109	0.9791	1.1122	0.98132	1.0235	1.099	1.086	0.94774	0.98946	0.99385	0.97437	0.97322	1.1348	1.0621	1.0533	0.85865
74.357	1.7605	0.87812	1.1169	1.0088	1.1169	1.067	1.0088	1.0084	0.99953	1.0215	0.98631	1.0879	0.95391	1.0197	1.1566	0.96474	1.0799	1.0447	1.139	0.95855	1.15
74.551	1.623	0.94075	1.0558	0.91547	1.0558	0.94747	0.91547	1.1005	1.0942	1.0248	0.97111	0.91048	0.98505	0.9553	1.1762	0.83801	1.0081	0.90872	1.1156	1.0493	1.0047
74.931	1.6684	0.88288	0.92097	0.81208	0.92097	0.9072	0.81208	0.97307	1.0464	1.0451	1.0492	1.0144	0.91281	0.95818	0.92679	0.92164	0.88599	1.0133	0.99289	0.95463	0.81123
75.148	1.8559	0.95919	0.968	0.87684	0.968	0.92033	0.87684	1.0101	0.99473	0.94746	1.0495	1.0375	0.91396	1.0772	1.0113	1.0117	0.9153	1.0049	1.0022	0.9434	0.91035
75.615	1.9448	1.0463	1.1602	0.83546	1.1602	0.94824	0.83546	1.0723	1.0607	0.98845	1.0292	1.0505	1.0944	1.4575	1.0828	0.95309	1.0598	1.1231	1.097	1.0596	0.98756
75.843	1.9598	1.0283	0.98034	0.89715	0.98034	0.95431	0.89715	0.994	0.92608	0.88947	0.89597	0.94487	0.92112	1.0005	0.99191	0.96564	0.94655	0.94423	1.1214	0.99977	0.88062
76.024	1.0858	0.89656	0.89948	0.77861	0.89948	0.77058	0.77861	0.92978	0.91042	0.89225	0.9704	0.92966	0.98082	1.0762	0.98532	0.96598	0.87596	0.93904	0.90977	0.91127	0.98744
76.197	1.2693	0.98472	1.0429	0.95255	1.0429	1.0233	0.95255	0.99742	0.97684	0.99176	0.9646	0.99064	0.95071	1.0034	1.2441	0.93275	1.017	0.90037	1.0087	1.0852	0.78071
76.363	1.701	0.97606	1.078	0.87603	1.078	1.0065	0.87603	1.0827	1.0384	1.0062	1.0686	1.0805	0.96282	1.1385	1.1101	0.91977	1.1249	1.2925	0.96545	1.0719	0.85209
76.645	1.7908	1.6163	0.97647	0.86853	0.97647	0.86568	0.86853	1.0207	1.0395	1.0493	0.35363	0.38529	0.87063	1.018	0.84464	0.85176	0.98506	1.049	1.0863	1.0545	1.0851
76.812	1.8148	1.081	0.94562	0.73446	0.94562	0.72737	0.73446	0.93513	0.94313	0.89271	0.97164	0.90977	0.8999	0.89498	0.87937	0.99545	0.92024	0.96242	1.0112	0.91301	0.98692
77.203	2.005	1.0093	0.90553	0.93168	0.90553	0.90617	0.93168	0.82791	0.85518	0.83485	0.92566	0.83548	0.88564	0.89744	0.99075	0.99865	0.78177	0.83851	1.0713	0.86547	0.77679
77.392	2.0564	0.95102	0.99759	1.0587	0.99759	0.94477	1.0587	0.96219	0.9368	1.0019	1.0218	0.070005	0.78426	0.99578	0.99211	1.0707	0.94864	1.093	0.93939	0.87935	0.80168
77.644	1.8882	1.0184	0.94289	0.99478	0.94289	0.87997	0.99478	0.93216	0.9676	0.96114	0.94687	0.97504	0.94751	1.0292	0.9912	1.0951	0.96058	1.0937	0.95047	0.85569	0.94858
77.819	1.7753	1.0155	0.90948	0.96567	0.90948	0.88166	0.96567	0.96342	0.93746	1.0152	1.0122	0.92492	0.86773	0.89441	0.88296	0.9772	0.89292	1.0074	0.94079	0.88789	0.86349
78.296	1.8579	1.0243	0.92513	0.86268	0.92513	0.84481	0.86268	0.95585	0.94601	0.95455	1.0285	1.0137	0.87339	0.93554	0.97423	0.9335	0.89802	0.93076	1.0421	0.92063	0.99357
78.611	2.1839	1.1518	0.88615	0.90891	0.88615	0.87208	0.90891	0.87499	0.8944	0.89069	0.95179	0.89244	0.83565	0.94964	1.0503	0.96985	0.81725	0.8944	1.1312	1.0229	0.81512
78.816	1.8217	0.94833	0.88934	0.79982	0.88934	0.80815	0.79982	0.89276	0.84867	0.86415	0.79026	0.80992	0.87726	0.89699	1.0572	0.91248	0.80186	0.81836	1.0941	0.92012	0.88396
78.999	1.984	0.93225	0.8629	0.82039	0.8629	0.82902	0.82039	0.89119	0.86672	0.80501	0.80352	0.75823	0.9179	0.92757	1.0326	0.87213	0.80505	0.71958	1.0525	0.93876	0.85229
79.426	1.7347	0.93601	0.78341	0.75624	0.78341	0.79795	0.75624	0.79902	0.77463	0.79694	0.777	0.77083	0.78215	0.83768	0.91888	0.88397	0.75121	0.81394	1.1612	0.98037	0.47942
79.821	1.756	0.9781	0.84586	0.86731	0.84586	0.83828	0.86731	0.89878	0.93373	0.94282	0.96539	0.87102	0.91495	0.94008	0.88638	1.0059	0.82028	0.94566	1.0004	0.95547	0.84742
80.021	1.8185	0.92427	0.78098	0.79522	0.78098	0.7492	0.79522	0.84272	0.82836	0.81069	0.82127	0.83031	0.85515	0.80977	1.3078	1.0848	0.77716	0.77988	1.0338	0.94241	0.84979
80.382	1.4936	1.0018	0.91391	0.8625	0.91391	0.86821	0.8625	0.90949	0.92215	0.94152	0.83791	0.9282	0.92226	0.96212	0.96158	0.97593	0.8814	0.91068	1.061	1.0178	0.91092
80.586	1.3198	0.97924	0.97756	1.0805	0.97756	0.94399	1.0805	0.93506	0.97985	0.97911	0.98866	1.0322	0.80842	0.96231	1.0205	1.0339	0.92932	0.97254	0.81199	0.92518	0.99147
80.774	0.73088	0.99015	0.86803	0.85685	0.86803	0.79354	0.85685	0.95247	0.8307	0.84876	0.93622	0.83451	2.6967	0.94983	0.96472	0.94298	0.79879	0.82924	1.2	0.96609	0.80016
81.179	1.7887	0.93044	0.98568	0.90095	0.98568	0.95649	0.90095	0.92701	0.93449	0.93936	0.93505	0.96331	0.91685	0.89677	0.97675	0.9849	0.95154	1.0206	1.0051	0.97269	0.76905
81.507	2.0279	0.98298	1.0126	1.0474	1.0126	0.96425	1.0474	0.98463	1.0326	0.97049	0.9991	1.077	0.93482	0.82775	0.99882	1.0013	1.0442	1.0018	1.0255	0.99196	0.98026
81.731	1.8957	0.95817	0.92463	0.96256	0.92463	0.94945	0.96256	0.98475	0.93533	0.89453	0.99403	0.96892	0.92157	0.84553	1.0172	0.99448	0.89317	0.90097	0.9559	0.87796	0.94036
82.122	1.7439	0.93593	0.9809	0.88814	0.9809	0.86089	0.88814	0.97464	0.93297	0.91941	0.932	0.97189	0.96655	0.95582	1.0755	1.0223	0.92221	0.83564	1.0031	0.98856	0.91048
82.65	1.657	0.90891	1.0198	0.81509	1.0198	0.87188	0.81509	1.0516	1.0629	1.0623	1.1228	1.0562	0.97232	1.0487	0.88719	0.98165	1.044	1.1208	1.0986	1.0739	1.0852
82.955	2.0125	1.0332	1.0402	0.90689	1.0402	0.84516	0.90689	0.98619	1.0497	1.028	0.94284	0.92429	1.0016	1.0135	1.0496	0.92319	1.0207	0.93189	1.0424	1.0345	0.26387
83.276	2.1224	0.99256	1.0012	0.86774	1.0012	0.8939	0.86774	0.98591	1.0386	1.0432	0.98727	1.0404	0.93691	0.93193	0.86745	0.97632	1.0466	1.094	1.1152	0.9746	0.66974
83.518	1.8658	0.92845	0.86253	0.87547	0.86253	0.88547	0.87547	0.9268	0.91747	0.92753	0.93839	0.94413	0.93759	0.88111	1.0507	0.97488	0.85384	0.97895	1.0922	1.0309	0.8489
83.847	0.042311	0.86475	0.83644	0.79733	0.83644	0.77729	0.79733	0.90546	0.87917	0.85502	0.90347	0.81648	0.91203	0.95004	0.82911	0.93834	0.80658	0.92154	1.0687	0.95811	0.73599
84.034	0.94156	0.87739	0.97504	0.7779	0.97504	0.81468	0.7779	1.0028	0.96999	0.9723	1.0394	0.79842	1.0885	1.044	0.84887	0.93672	0.95561	1.1199	1.0613	0.99916	0.92459
84.394	1.931	1.0546	1.0635	0.8556	1.0635	0.95747	0.8556	0.96569	1.0457	0.99388	1.0452	1.1634	1.0809	1.1123	1.0516	0.99036	1.1018	1.1142	1.0822	1.351	1.2392
84.73	1.727	0.92502	1.0369	1	1.0369	0.97707	1	1.0624	1.0603	1.0014	1.0327	0.97298	1.0289	0.97921	0.9926	1.0103	1.0426	1.027	0.91641	0.91784	1.0443
85.054	1.6765	0.8992	0.95845	0.75912	0.95845	0.82604	0.75912	1.0024	0.98049	0.93876	0.99735	0.98618	0.98653	1.0006	0.96099	1.0104	0.93899	1.011	1.0633	0.96509	0.9682
85.366	1.5692	0.92609	1.0027	1.1593	1.0027	0.96413	1.1593	1.0779	1.056	1.0032	1.0573	1.0536	0.90783	0.87836	0.98206	1.0298	1.03	0.8798	1.0677	0.91444	0.91802
85.685	1.9046	1.0387	1.1481	1.2412	1.1481	1.1204	1.2412	1.1013	1.1247	1.1181	1.1383	1.1958	1.0588	1.0782	1.023	0.96174	1.1984	1.083	1.1421	0.81956	1.0599
85.924	1.8407	0.92847	1.1882	1.1504	1.1882	1.0778	1.1504	1.2159	1.2243	1.1939	1.1955	1.2533	1.0926	1.0252	1.0426	0.98068	1.2985	1.3209	1.057	0.95898	1.0405
86.197	1.8828	0.97337	0.97506	0.98686	0.97506	0.90106	0.98686	1.0655	1.0261	0.99071	1.0339	0.98558	0.9646	0.96098	0.93169	0.97434	1.0075	1.0073	1.1316	0.95676	0.82607
86.504	1.8696	0.91697	0.93458	0.95027	0.93458	0.90235	0.95027	0.97307	0.923	0.8812	0.96899	1.0751	1.0614	0.9541	0.91362	1.0592	0.92684	1.1105	1.0393	0.97611	0.82881
86.88	1.7857	0.94115	0.96671	0.95265	0.96671	0.93321	0.95265	1.07	1.0342	1.0388	1.1673	1.1152	0.99698	0.93213	0.86453	1.0223	1.0245	1.1022	0.98147	0.96973	0.93407
87.154	2.0577	0.95465	0.84525	0.9962	0.84525	0.91952	0.9962	0.9822	0.92931	0.92999	0.88797	1.0044	0.9616	0.88219	0.89218	0.99333	0.82853	0.96589	1.0918	1.0442	0.84039
87.344	1.6798	0.85787	0.88515	0.8679	0.88515	0.83569	0.8679	0.93359	0.86328	0.86551	0.00089393	0.89013	1.1733	0.87707	0.88318	1.0059	0.88968	0.95719	0.96985	0.77128	0.77213
87.553	1.6804	0.87981	0.87101	0.78283	0.87101	0.77489	0.78283	0.90979	0.9225	0.84841	0.95268	0.98284	0.94728	0.90485	1.0075	0.97467	0.87634	0.91539	1.0277	0.95835	0.97342
87.727	1.2259	0.83292	1.0316	0.81902	1.0316	0.92639	0.81902	1.0054	0.99411	0.93432	0.98251	1.028	1.1744	1.2683	1.1108	0.93315	0.99506	0.99761	0.96881	1.051	0.94531
87.962	1.7443	0.89711	1.0128	0.87788	1.0128	0.93261	0.87788	1.0717	1.0306	1.0115	1.0448	1.0679	1.0625	1.0738	1.0508	0.9854	1.057	1.0344	1.0226	0.97473	1.0724
88.418	1.181	0.96342	0.86143	0.73708	0.86143	0.77516	0.73708	0.97293	0.90683	0.88969	1.0198	0.93737	0.89389	0.97871	0.94781	1.0332	0.91404	0.88801	1.1568	1.0419	0.85685
89.37	1.6978	0.92521	0.96289	0.85494	0.96289	0.95057	0.85494	0.95424	0.97463	0.95102	1.0783	0.98427	0.95274	0.93298	0.94416	0.91764	0.95635	0.98012	1.1415	1.0725	0.68468
89.678	1.7365	0.98905	1.0972	0.93024	1.0972	0.94154	0.93024	1.0672	1.1121	1.0785	1.1195	1.0917	1.031	1.0481	1.0767	0.94739	1.1806	1.0106	1.1223	1.0898	0.72841
89.889	1.6625	0.95068	0.94592	1.0219	0.94592	0.98252	1.0219	0.97856	1.0148	1.0046	1.0087	1.0072	0.91487	0.85593	0.92145	1.0207	0.98088	1.0689	1.0708	0.96192	1.0853
90.119	1.7869	0.9901	1.057	0.99106	1.057	0.96154	0.99106	1.0213	0.98979	0.97483	1.0162	1.0745	0.98929	1.0317	1.0445	1.0222	1.0382	1.0424	0.94249	0.80362	1.0153
90.494	1.7415	0.92346	0.90598	0.92657	0.90598	0.90516	0.92657	0.93466	0.91118	0.91075	0.90395	0.91643	0.92119	0.87797	0.91039	0.99064	0.87778	0.93576	0.95775	0.89992	1.0129
90.724	1.939	1.1114	1.1213	0.99752	1.1213	0.99279	0.99752	1.0107	1.1595	1.1145	1.1385	0.99269	1.024	1.0475	0.92076	0.96326	1.1519	1.206	1.0124	0.97827	0.72654
90.936	1.8239	0.9774	1.0705	0.88854	1.0705	0.98853	0.88854	1.0626	1.0368	1.0271	1.0593	0.99227	1.0488	1.0324	0.92102	0.97113	1.0272	1.0144	1.0829	0.97774	0.87692
91.181	2.0388	1.0797	1.0301	1.2145	1.0301	0.90429	1.2145	1.0289	1.006	0.97036	0.99665	0.94063	0.96823	0.97407	1.0321	0.9827	0.98553	1.0373	0.90085	0.81956	0.69653
91.389	1.9228	0.92771	1.003	0.99355	1.003	1.0017	0.99355	1.0478	0.96	0.9728	1.0025	1.031	0.94573	0.9665	1.1175	0.93258	0.95314	1.058	1.0499	0.89369	0.85501
91.577	1.8596	0.95339	1.0757	0.85993	1.0757	0.93698	0.85993	1.0432	1.0576	1.0077	1.0178	1.0686	1.0549	0.99806	1.022	0.99534	1.0631	1.1594	1.2447	1.038	1.0468
91.795	1.7322	0.93494	1.0133	0.817	1.0133	0.93969	0.817	1.054	1.0072	0.99919	1.0064	1.0127	0.95982	0.90018	0.61135	1.0018	0.99269	1.1763	1.0716	1.0396	0.99057
91.985	1.726	0.89183	0.93907	0.82241	0.93907	0.8332	0.82241	0.93612	0.93695	0.91254	0.96665	0.9704	0.91429	1.0136	0.95759	1.0601	0.8894	0.89163	0.89753	0.86734	0.85798
92.305	2.1633	0.97259	0.88622	0.94322	0.88622	0.86547	0.94322	0.91907	0.89744	0.92398	0.9382	0.96664	0.85527	0.72102	0.87106	1.0727	0.88847	0.83636	1.0424	0.92039	0.7606
92.513	1.5246	1.0052	0.95234	0.81146	0.95234	0.8955	0.81146	0.89868	0.90228	0.83333	0.94159	0.9372	0.88139	0.87268	0.97607	0.90653	0.85232	0.76196	1.1427	0.98912	1.0247
92.891	1.8749	1.0034	0.97929	1.0863	0.97929	1.0821	1.0863	0.96614	0.97369	0.93486	0.95754	1.0277	0.91502	0.96813	1.1808	0.96699	0.90993	0.90364	1.0848	0.97027	0.0028879
93.134	1.9128	1.0325	1.098	0.90594	1.098	0.95647	0.90594	1.1335	1.0717	0.99767	1.1083	1.0701	2.4002	0.93315	0.99541	0.97055	1.0935	1.1308	1.1215	1.0616	0.94473
93.328	1.8153	0.97901	0.99142	0.89519	0.99142	0.9477	0.89519	0.97767	0.98602	0.99962	1.0372	1.0284	0.96975	0.92731	0.98042	0.9687	0.94285	1.0292	1.1416	0.92232	0.85207
93.746	1.8416	0.91624	0.89133	1.0145	0.89133	0.87811	1.0145	0.98275	1.0022	0.98539	1.0277	1.0704	6.6412	0.75364	0.87656	1.024	0.9729	1.0645	1.1254	0.83513	0.74998
94.062	1.6814	0.86248	0.95397	0.8334	0.95397	0.85622	0.8334	0.9091	0.92484	0.94365	0.89169	0.96229	0.91565	0.98154	0.9953	0.93516	0.93417	1.0252	1.1116	1.0444	0.87535
94.295	1.3818	0.86655	0.92149	0.96573	0.92149	0.87142	0.96573	0.93048	0.92706	0.88225	0.91309	1.0034	0.89675	0.93027	1.0103	0.98944	0.89151	0.90589	0.98188	0.98449	0.9835
94.636	1.6814	0.9521	0.94133	0.87808	0.94133	0.86854	0.87808	0.98014	0.98463	0.97957	1.0368	0.99715	0.95663	1.0888	1.1102	1.0083	0.94556	0.83603	1.0122	1.0141	0.84169
94.854	1.8481	0.9435	1.0928	1.09	1.0928	1.101	1.09	1.0731	1.1175	1.0371	1.0385	0.95585	1.0673	1.0996	1.0056	0.95149	1.1251	1.0564	1.057	0.96359	0.94824
95.252	1.8532	0.96495	0.97322	1.0087	0.97322	0.95981	1.0087	1.0476	0.97782	1.0108	1.0577	0.95347	1.0148	1.0375	0.95747	1.0541	0.9952	0.98772	0.98768	0.78211	0.5319
95.681	1.8769	0.99697	0.91866	0.84363	0.91866	0.88979	0.84363	1.0247	0.9476	0.92124	0.98904	1.0247	0.96652	1.0331	1.085	1.056	0.94639	0.98067	0.96597	0.96851	0.84927
95.891	1.8867	1.0059	1.0123	0.93334	1.0123	0.90023	0.93334	1.0368	1.0172	0.98693	0.96394	0.97223	0.98235	1.0737	1.0492	1.0259	0.9808	1.116	1.0806	0.99228	0.93598
96.055	1.9673	0.98289	0.8448	0.88404	0.8448	0.87865	0.88404	0.97522	0.92514	0.95754	1.0021	0.97014	0.90717	0.94895	1.0165	0.97142	0.89055	0.93976	1.0407	1.0427	0.83934
96.289	1.8273	0.93302	0.9818	0.88888	0.9818	0.94337	0.88888	1.0859	1.041	1.0551	1.0313	0.99454	0.89898	0.94335	0.85574	1.0319	1.0023	1.1266	1.1271	1.1645	1.002
96.459	1.6299	1.0359	0.97474	0.75937	0.97474	0.85946	0.75937	1.072	1.0604	1.0276	1.1161	1.049	0.89443	0.95611	0.86713	1.0565	1.0005	1.148	1.0018	0.95485	0.76589
96.67	1.9405	1.0269	0.98731	0.93915	0.98731	0.92791	0.93915	0.99293	1.0078	0.99829	0.9868	0.99835	0.89491	0.87914	0.96803	1.0269	0.94862	0.87154	1.1088	0.88605	0.81729
96.927	1.8381	1.0364	1.2385	1.2758	1.2385	1.5374	1.2758	1.0399	1.0485	1.1004	0.0081044	1.0752	1.0735	1.0001	1.0173	1.1932	1.1261	1.1442	1.2411	1.0166	0.82453
97.185	1.7234	0.94579	1.0058	0.88634	1.0058	0.87384	0.88634	1.0223	0.99088	0.96198	1.0237	0.98827	0.99872	1.0032	0.95044	0.98673	0.93518	1.035	0.94994	0.93358	0.99728
97.413	1.8595	0.94314	1.1097	1.0128	1.1097	1.0221	1.0128	1.0593	1.098	1.1327	1.141	0.99935	0.98891	0.92629	0.88629	0.86117	1.1036	1.011	1.0916	0.99128	0.91739
97.635	1.9524	1.0798	1.1294	1.007	1.1294	1.0921	1.007	1.1215	1.0697	1.0693	1.0866	1.1464	1.0166	0.97336	0.9213	1.0171	1.1052	1.1574	1.0838	0.92498	0.84094
97.847	1.9661	0.99167	1.0242	0.9123	1.0242	0.89703	0.9123	1.0962	1.0559	1.0728	1.1135	1.0637	0.99094	0.89929	0.0045872	1.0488	1.0324	1.0795	1.0978	0.93315	0.97669
98.101	1.9752	0.94625	1.0886	0.88946	1.0886	0.96928	0.88946	1.0444	1.0709	1.0279	1.0841	1.0736	1.0054	1.0604	0.89612	0.98228	1.0591	1.1085	1.1399	0.86725	0.92944
98.465	1.8875	1.1127	1.106	0.74859	1.106	0.82205	0.74859	1.117	1.0633	1.0064	1.0492	1.1695	1.0419	1.0138	1.0234	1.0738	1.1234	1.1196	1.1431	0.96773	0.63665
98.705	1.6016	0.98215	1.0244	0.93109	1.0244	0.98157	0.93109	1.0737	1.0424	0.97528	1.0497	1.0706	0.94711	1.0148	0.98038	1.0169	1.0341	1.001	1.1538	1.0833	0.83676
98.988	1.5893	0.87953	1.1712	0.77917	1.1712	0.94715	0.77917	1.0597	1.0533	0.99379	1.0392	1.0068	1.0498	1.2024	1.0953	0.95128	1.0933	1.0366	1.1182	1.036	1.6592
99.276	1.7926	1.0832	1.3993	1.0168	1.3993	1.2212	1.0168	1.2533	1.2745	1.2619	1.2775	1.3184	1.1832	1.213	1.2513	0.96965	1.3536	1.42	1.0631	1.1967	1.3361
99.439	1.8798	1.0487	1.2543	1.087	1.2543	1.1743	1.087	1.1722	1.1395	1.1137	1.1203	0.43784	1.0666	1.1623	1.0775	0.92111	1.1649	1.114	1.1318	1.0206	0.89703
99.718	1.8216	0.91137	1.0664	0.95226	1.0664	0.99618	0.95226	1.2082	1.1599	1.0615	1.0964	1.0584	1.1163	1.0009	0.9857	0.96514	1.1744	1.0587	1.0007	0.98567	0.79752
100.02	1.9266	0.8928	0.91575	0.99812	0.91575	0.88703	0.99812	1.0684	0.98657	0.97219	1.0248	0.99536	0.90726	0.88562	0.89595	1.0121	0.9549	1.0079	1.088	0.90357	0.47432
100.36	1.8904	1.006	0.901	1.0076	0.901	0.91156	1.0076	0.9587	0.89264	0.94696	0.96656	0.90087	0.88019	0.90171	0.93076	0.95565	0.84917	0.92089	1.0134	0.92659	0.80842
100.63	1.8773	0.91539	0.91084	0.95152	0.91084	0.88173	0.95152	1.0311	0.95369	0.95555	0.47691	0.003019	1.0469	0.92459	0.89807	1.1102	0.86553	1.0048	0.90312	0.81159	0.78963
100.91	1.7164	0.87506	1.2132	1.1061	1.2132	1.0894	1.1061	1.1833	1.1382	1.111	1.1635	1.213	1.077	1.0286	1.0048	0.99347	1.2176	1.2314	1.0475	1.0551	1.0335
101.17	0.72297	0.96657	1.083	1.1175	1.083	1.0451	1.1175	1.0301	1.0359	0.97569	1.0592	1.0225	0.96379	0.95864	1.1081	0.9669	1.0869	0.97216	1.0436	0.88337	0.82369
101.62	2.0107	1.0091	1.3078	1.0458	1.3078	1.1779	1.0458	1.1845	1.1634	1.1252	1.1209	1.3078	1.0481	1.0942	1.2097	1.0067	1.2976	1.3132	1.0061	1.1482	1.1662
101.81	1.608	1.0096	1.3519	0.92681	1.3519	1.1602	0.92681	1.176	1.2117	1.0793	1.1053	1.1142	1.1122	1.1253	1.4753	0.91535	1.3047	1.409	1.0295	1.2982	1.1905
101.99	1.7705	1.0327	1.1275	0.80746	1.1275	1.0563	0.80746	1.0511	0.97137	0.96172	1.0315	0.96652	1.0318	1.1913	1.4454	0.85599	0.97718	1.0203	1.0309	1.2533	0.8855
102.18	1.5542	0.89186	1.0656	0.76331	1.0656	0.90403	0.76331	0.98181	0.96105	0.95821	0.98774	0.97309	1.0204	1.0846	1.2373	0.94685	0.98385	0.95184	1.0602	1.0749	0.95325
102.52	1.7648	0.90255	0.90288	0.7301	0.90288	0.9	0.7301	0.9739	0.94865	0.88001	0.92236	0.83541	0.99025	0.99854	1.0225	0.94797	0.91085	0.9215	1.0434	0.99684	0.88043
102.69	1.7949	0.98637	1.017	0.85878	1.017	0.90904	0.85878	1.0146	1.0218	1.0036	1.0399	1.0691	0.95116	1.052	1.1611	0.9597	1.0396	1.0335	1.1122	0.98632	1.0261
102.93	1.7464	0.85195	0.96274	0.9014	0.96274	0.94425	0.9014	0.94883	0.90917	0.88085	0.45404	1.0705	0.90413	0.93231	0.97109	0.87719	0.93116	0.82892	1.1686	0.92891	0.9641
103.26	2.0111	1.0744	0.88998	0.81856	0.88998	0.82948	0.81856	0.88144	0.84274	0.85646	0.90938	0.81569	0.81193	0.89813	0.50502	0.89196	0.7766	0.8674	1.1625	0.99056	0.88673
103.49	2.0025	1.0431	0.91657	0.89891	0.91657	0.899	0.89891	0.93306	0.92939	0.92468	0.91532	0.98604	0.80305	0.84518	0.85933	0.96168	0.79789	0.92811	1.1842	1.0529	0.89271
103.72	1.7388	0.97688	0.88938	0.81098	0.88938	0.81576	0.81098	0.94767	0.91445	0.83093	0.90561	0.96751	0.84893	0.85094	0.85905	0.97167	0.88123	0.92045	1.048	0.91283	0.69938
104	2.0227	0.9751	0.26496	0.24479	0.26496	0.24546	0.24479	0.91063	0.94844	0.84239	0.86206	0.0017617	1.4048	0.89732	0.89558	0.88364	0.9325	0.93909	1.1927	0.95947	0.98497
104.29	1.8736	0.93686	1.0854	1.1182	1.0854	1.1527	1.1182	0.921	0.91495	0.90199	0.96822	0.76547	0.93841	1.0278	0.93105	0.80903	0.85322	0.89645	1.1982	1.0319	0.85376
104.48	0.89144	1.0017	0.77761	0.89275	0.77761	0.80433	0.89275	0.82181	0.80267	0.78517	0.84267	0.83831	0.78987	0.94075	0.91567	1.0109	0.7639	0.82081	1.0751	0.95366	0.78398
104.7	1.6524	1.0051	0.81095	0.90671	0.81095	0.77843	0.90671	0.83718	0.80956	0.81083	0.83884	0.85117	0.79177	0.80077	0.85336	0.99945	0.75309	0.86181	0.9939	0.86546	0.88367
104.87	2.0182	0.86875	0.84362	0.86594	0.84362	0.83226	0.86594	0.89856	0.87753	0.83955	0.965	0.7304	0.83857	0.88472	0.85709	0.89577	0.81062	0.8619	1.039	0.98952	0.88098
105.1	1.8912	0.97813	1.1255	0.9284	1.1255	0.95769	0.9284	1.0624	1.0466	1.0027	1.0358	1.0799	0.99544	1.0628	0.89067	0.9781	1.0536	1.2231	1.1523	0.87666	0.9832
105.37	1.9854	0.93961	0.95596	1.0629	0.95596	0.96088	1.0629	0.9918	0.94429	0.93093	0.95701	0.9965	0.9347	0.81747	0.88061	1.0806	0.95442	1.0387	1.0359	0.90367	0.79904
105.61	1.5551	0.80018	0.97313	0.84311	0.97313	0.77149	0.84311	0.91331	0.89857	0.87676	0.8946	0.85052	0.9559	0.90245	1.7269	1.0065	0.86977	0.81828	0.92128	0.96286	0.83562
105.9	2.0101	1.0241	1.1513	1.0846	1.1513	1.0966	1.0846	1.0639	1.0413	1.0687	1.0488	1.1375	1.0145	0.98924	1.1124	1.0004	1.1209	1.1967	1.0901	1.1811	1.1379
106.13	1.2337	0.96168	1.122	0.92456	1.122	1.008	0.92456	1.0919	1.0597	1.0363	1.0474	1.0521	0.97451	1.0806	1.1213	1.0063	1.1007	1.0857	1.1098	1.2012	1.0847
106.37	1.7827	0.96099	1.0438	0.9755	1.0438	0.96553	0.9755	1.036	0.96888	0.96163	1.0219	1.0034	0.98288	1.0004	1.02	0.98015	0.97348	0.91016	0.97463	0.97141	1.002
106.55	1.8132	0.85817	0.94053	1.0086	0.94053	0.94333	1.0086	0.97184	0.92046	0.97814	0.99597	1.0131	0.90605	0.88473	0.94706	0.94361	0.91751	1.0088	1.0392	1.0211	1.0069
106.84	1.9138	0.94708	0.82403	0.95581	0.82403	0.84415	0.95581	0.89162	0.88279	0.87941	0.95459	0.82748	0.90946	0.7963	0.89794	0.8925	0.87358	0.91807	1.1132	0.85778	0.8293
107.08	1.9512	1.1381	1.0213	1.1216	1.0213	0.92756	1.1216	0.99985	0.98344	0.95256	0.99097	1.0426	0.93646	0.99219	1.0261	1.0563	0.97495	1.068	0.93475	0.83865	1.0363
107.25	1.9846	0.86157	0.90728	0.88616	0.90728	0.87768	0.88616	0.75782	0.93356	0.92115	0.98242	0.8344	0.95314	0.98336	0.87589	0.99037	0.88378	0.98793	0.98047	0.94532	0.80882
107.45	1.8554	1.0326	0.99149	0.92513	0.99149	0.87171	0.92513	1.0582	1.0049	0.98546	1.0224	1.0033	1.0049	1.0356	1.0101	1.0226	1.0258	0.99975	1.1129	0.9376	0.9333
107.76	1.7519	0.93869	0.94256	0.73699	0.94256	0.85613	0.73699	0.96607	0.8771	0.88115	0.89401	0.89505	0.91376	0.94363	1.0164	0.90919	0.87639	0.91961	1.0833	0.92126	0.84474
108.06	1.7702	0.99553	1.0316	1.0117	1.0316	0.92638	1.0117	1.0122	0.93653	0.93868	0.9773	0.89786	0.92553	0.94185	0.91793	0.93749	0.94186	1.0117	1.0303	1.0108	0.92115
108.26	2.0481	0.93874	0.95441	0.88978	0.95441	0.90871	0.88978	0.93576	0.91096	0.93673	0.95931	0.98335	0.89124	0.8395	1.0144	0.99272	0.88536	0.89708	1.059	0.9234	0.82339
108.54	1.801	1.0124	1.0255	0.7739	1.0255	0.92655	0.7739	0.91949	0.88359	0.86228	0.91069	0.94874	0.90437	1.0682	0.98117	0.96517	0.89623	0.98413	0.9937	0.98859	0.81082
108.75	1.6887	1.0066	0.91385	0.82561	0.91385	0.88303	0.82561	0.92213	0.89956	0.91478	0.96099	0.86047	0.86744	1.0454	0.96941	0.99538	0.85787	0.7261	1.0725	1.0825	1.1751
109.09	1.227	0.97388	0.99718	0.84375	0.99718	0.86469	0.84375	0.95386	0.96074	0.93708	0.9317	0.9497	0.9303	1.0241	1.0965	0.99774	0.94201	1.0314	1.0102	1.0549	0.84377
109.26	0.79559	1.0056	0.93189	0.88092	0.93189	0.89075	0.88092	0.95184	0.96424	0.95844	1.0332	0.97635	0.8708	0.91062	0.98296	1.0118	0.96697	0.97106	1.0633	1.0664	0.95528
109.7	2.0699	1.0615	1.1027	1.0201	1.1027	0.99875	1.0201	1.0477	1.1684	1.1374	1.1608	1.101	1.0372	1.0812	0.86712	1.024	1.1183	1.2492	1.1167	1.1327	0.41974
110.07	1.7325	0.93643	0.861	0.91768	0.861	0.8382	0.91768	1.0325	0.96314	0.99909	1.0755	0.95549	0.92319	0.8849	0.82973	0.99017	0.90983	1.0318	0.94184	0.84208	0.75303
110.49	2.0147	1.0376	0.91365	0.76623	0.91365	0.82755	0.76623	0.97701	0.98948	0.97487	1.0485	0.91358	0.90231	0.92233	0.87734	0.9309	0.91258	1.0149	0.97026	0.82212	0.87749
110.69	1.1173	1.0168	1.1312	1.0029	1.1312	1.1685	1.0029	1.0472	0.93755	0.9026	0.90178	0.95122	0.90437	1.0211	0.84884	1.077	0.98776	1.0096	1.0347	1.0351	0.85399
110.86	1.7941	1.0726	0.42679	0.11636	0.42679	0.14112	0.11636	1.1048	1.0878	1.0858	1.1067	1.1552	0.91377	0.96025	0.9648	0.99918	1.0878	1.1632	0.98258	1.0511	0.11395
111.05	1.8141	1.0485	1.1774	0.94117	1.1774	1.0424	0.94117	1.0663	1.1116	1.0595	1.0742	1.164	0.99985	0.982	0.91815	1.0442	1.1332	1.1206	1.1613	1.0356	1.0747
111.24	1.2231	0.92693	0.9635	0.80433	0.9635	0.87344	0.80433	1.1359	1.0329	1.024	0.99084	0.075592	0.95342	0.97147	0.96177	0.96645	0.96436	1.0556	1.1486	1.0541	0.81656
111.76	1.8148	0.94125	1.1514	0.99269	1.1514	1.063	0.99269	1.0698	1.0556	1.0109	1.0718	1.0674	0.96097	0.93655	1.0485	0.98677	1.0853	1.0706	1.0905	1.0174	0.86834
112.06	1.0668	1.0326	1.2673	0.93067	1.2673	1.114	0.93067	1.1128	1.1803	1.1561	1.1544	0.0013515	1.1537	1.0801	1.1485	0.96461	1.2662	1.2375	1.2203	1.1148	0.9399
112.56	1.8595	0.92076	1.0158	1.0987	1.0158	0.99854	1.0987	1.0337	0.98514	0.99343	1.0229	1.0408	0.89605	0.87863	0.89413	1.0189	1.0443	1.085	1.1165	0.97492	0.99062
112.75	1.6137	0.89169	0.94214	0.88068	0.94214	0.942	0.88068	0.96357	0.92446	0.93163	0.98093	0.91299	0.85997	0.87852	0.88887	0.94138	0.83937	0.96241	0.94908	0.96444	0.80106
113.11	1.8822	0.95599	1.1856	1.1788	1.1856	1.1088	1.1788	1.0853	1.0583	1.0268	1.0492	1.0998	1.1094	1.1957	0.83757	0.96486	1.0738	1.1699	1.07	0.94649	0.90221
113.36	1.9883	0.96323	0.93849	0.84003	0.93849	0.89932	0.84003	1.0429	0.98914	0.98101	1.0443	0.98348	0.95101	1.0092	0.99712	0.9827	0.97153	1.008	1.0006	0.9446	0.55445
113.53	1.9665	1.0542	1.1402	1.0279	1.1402	1.0822	1.0279	1.1464	1.1572	1.1021	1.1871	1.1538	0.97379	1.0397	1.0215	1.0438	1.159	1.1577	1.116	1.0064	0.84695
113.73	1.189	1.1336	1.144	1.0438	1.144	1.1369	1.0438	1.1189	1.0821	1.0915	1.1019	1.1174	0.96689	0.95935	1.0286	1.0154	1.1424	1.161	1.1161	1.1248	1.012
113.93	2.0749	0.95281	1.0345	0.92664	1.0345	0.95983	0.92664	1.0963	1.0305	0.9866	1.0901	1.08	0.94825	1.0334	0.89195	0.99437	1.0374	1.11	1.1072	0.8796	0.33368
114.2	2.129	0.99923	1.1159	1.0049	1.1159	1.0408	1.0049	1.1316	1.135	1.1618	1.1966	1.1731	1.0221	1.0099	0.87025	1.0832	1.1364	1.2565	1.1204	1.0911	0.78837
114.47	1.7521	0.8871	0.83546	0.84176	0.83546	0.79044	0.84176	1.0282	0.99287	0.96464	1.0641	0.98482	0.90663	0.87309	0.79757	1.0336	0.90357	0.94391	0.94789	0.83143	0.91909
114.73	1.7202	0.92331	0.98715	1.0024	0.98715	0.97222	1.0024	1.0341	1.0172	1.044	1.1083	1.0481	0.91315	0.9121	0.83861	0.98236	1.0005	1.005	1.1299	0.87645	1.6989
114.96	1.8211	0.90007	1.29	1.1641	1.29	1.27	1.1641	1.1832	1.2081	1.2412	1.2233	1.2434	1.0138	1.0019	1.0724	0.96049	1.3635	1.3245	1.0745	1.1373	0.97213
115.15	1.4911	0.99145	0.99649	0.82361	0.99649	0.93941	0.82361	0.95479	1.0005	0.96863	1.0213	1.0413	0.96846	1.1172	1.0552	0.93549	0.95365	1.0512	1.136	1.0427	1.0012
115.51	1.8445	1.0089	0.9644	0.9425	0.9644	0.90211	0.9425	0.9342	0.88992	0.89924	0.92584	0.88082	0.94715	0.94953	1.1114	0.99123	0.8653	0.79952	1.0182	1.0538	0.81492
115.89	2.0067	0.98706	0.93484	0.99004	0.93484	0.87981	0.99004	0.93405	0.92803	0.93321	0.96694	0.88542	0.91749	0.86996	0.92472	0.91209	0.8929	0.86792	1.0049	0.72595	0.69198
116.18	1.806	0.93159	0.92623	0.96246	0.92623	0.89581	0.96246	0.9414	0.91888	0.88929	0.92582	0.90986	0.9249	0.82078	0.97451	1.0218	0.89954	0.89786	0.92176	0.89902	0.85657
116.44	1.3927	0.93644	0.96024	0.95591	0.96024	0.89601	0.95591	0.98487	0.94686	0.91804	0.98548	0.89553	0.89677	1.1168	1.1145	1.0134	0.93295	0.81779	1.0551	0.84031	0.909
116.75	2.0578	1.1139	1.1174	1.0844	1.1174	0.96919	1.0844	1.1005	1.0723	1.042	1.0382	1.0818	0.98299	0.96073	1.1224	0.95469	1.0679	1.196	1.1027	1.0262	1.0424
117.1	2.1202	0.97764	1.1544	1.0988	1.1544	1.0224	1.0988	1.1655	1.152	1.1932	1.1884	1.2054	1.1281	0.98094	1.1407	1.0791	1.1534	1.1922	1.0872	0.94912	0.98167
117.33	1.7717	1.1015	0.93961	0.97492	0.93961	0.84906	0.97492	1.0992	0.98937	0.99964	0.96508	1.0128	0.96073	0.83957	1.0143	0.92563	0.98247	1.0712	1.079	0.95971	0.90655
117.61	1.9082	1.0437	1.0603	0.95361	1.0603	0.94335	0.95361	1.2367	1.1463	1.1462	1.1019	1.2452	1.0643	1.1353	1.0167	1.1196	1.1018	1.2982	1.2523	1.0427	1.157
117.91	1.8666	1.0248	1.2235	1.1543	1.2235	1.2402	1.1543	1.1028	1.054	0.99769	1.1039	1.032	1.0131	0.99419	1.0898	0.93655	1.1138	1.2266	1.0595	1.1008	0.72694
118.11	1.8804	0.95251	1.0543	0.94777	1.0543	0.9988	0.94777	1.0776	1.05	1.0533	1.1067	1.0471	0.94481	0.90565	0.78206	1.0172	1.0806	1.1965	1.0699	0.98937	1.0283
118.41	1.83	1.003	1.0116	0.92569	1.0116	0.97134	0.92569	0.99841	0.9844	0.96137	0.98775	0.95093	0.90488	0.92591	0.76148	0.87719	0.99839	1.0346	0.99098	1.0007	0.92748
118.69	1.7708	0.98885	0.98828	0.77112	0.98828	0.88117	0.77112	0.95874	0.91931	0.88997	0.90422	0.88569	0.93808	1.166	1.0372	0.93681	0.93107	0.93088	0.9963	1.0706	1.0373
119	1.9432	1.0152	1.0605	0.84833	1.0605	0.98946	0.84833	1.0586	1.0842	1.058	1.0257	0.99249	0.89695	0.94962	0.82244	0.9206	1.0566	1.1443	1.1277	0.99369	0.88639
119.37	1.7953	0.85847	0.94519	1.0263	0.94519	0.86688	1.0263	1.0878	1.0661	1.064	1.0273	1.097	0.89179	0.84916	0.76011	1.1236	1.1165	1.1497	1.1035	0.97845	0.92783
119.61	1.9619	1.0843	1.005	1.0938	1.005	0.98499	1.0938	1.0366	0.99102	0.99101	1.0304	1.0278	0.8474	0.90916	0.25248	0.98047	0.9549	1.0002	1.0647	0.97749	0.92389
119.87	1.867	0.9787	1.0761	1.0781	1.0761	1.1155	1.0781	1.0489	0.98342	1.0107	1.0713	0.98068	0.93384	1.0082	0.91785	1.0226	0.93627	1.0221	1.0735	1.0078	0.78499
120.11	1.5887	0.99894	1.1178	0.86337	1.1178	0.96571	0.86337	0.9978	0.92994	0.94843	1.0235	0.98688	0.9229	1.0723	1.0353	0.99089	0.93886	1.0066	0.97519	0.98364	1.0523
120.41	1.9431	0.97271	0.86494	0.90449	0.86494	0.83771	0.90449	0.92088	0.83368	0.8504	0.89515	0.87015	0.85506	0.88248	0.8615	1.0087	0.81559	0.89942	0.96456	0.84098	0.77514
120.67	1.2431	0.99884	0.93258	0.83305	0.93258	0.81416	0.83305	1.0008	1.0092	0.999	0.9398	0.90417	0.88259	0.96029	0.94057	1.0377	0.97916	0.98531	1.0478	0.88976	0.67109
121.03	1.6989	0.92142	0.81192	1.0753	0.81192	0.89432	1.0753	0.93426	0.88112	0.8978	0.95244	0.97611	0.87724	0.88679	0.8534	1.053	0.89154	1.0051	1.0547	0.94428	0.81336
121.32	1.8399	0.87823	0.95408	0.97712	0.95408	0.82501	0.97712	1.0253	0.99139	1.0011	0.30808	0.71897	0.99663	0.93755	0.79472	1.1155	0.96541	1.1178	1.124	0.91618	0.94461
121.54	2.0388	0.98396	0.85551	0.88097	0.85551	0.82427	0.88097	0.92573	0.90831	0.89772	0.97168	0.91697	0.87647	0.91536	0.87103	0.99947	0.89031	0.95682	1.0076	0.93456	0.54861
121.7	1.8641	0.91765	0.8807	0.83316	0.8807	0.75793	0.83316	1.009	0.95292	0.94829	0.999	0.93033	0.87963	0.87741	0.84123	0.99971	0.88544	1.0019	1.0528	0.83395	0.77008
121.98	1.8383	1.0751	0.93222	1.0709	0.93222	0.92796	1.0709	1.0295	0.96921	0.91466	1.0067	1.0127	0.97432	1.047	0.92858	1.0555	0.92325	1.0372	0.99576	0.83897	1.0288
122.17	1.4637	0.94213	0.95814	0.68631	0.95814	0.78737	0.68631	0.94246	0.91064	0.91835	0.89308	0.94282	0.95519	1.0427	0.99515	0.97197	0.87722	0.97079	1.0756	1.0996	0.86515
122.39	1.8455	1.0582	0.90962	0.77727	0.90962	0.79096	0.77727	1.002	0.95291	1.0411	1.0267	1.0472	0.86386	0.92607	0.85446	1.03	0.84108	1.0316	1.1621	1.0026	0.82299
122.79	1.8812	1.0321	1.0762	0.98234	1.0762	1.0303	0.98234	1.1224	1.0567	1.0589	1.1219	1.1176	1.3579	0.9205	0.90036	1.0292	1.0976	1.12	1.128	1.0481	0.6998
122.96	0.19611	1.1437	1.3484	1.1215	1.3484	1.2132	1.1215	1.2394	1.1893	1.1279	1.1266	1.2384	1.0566	1.0494	0.94804	1.058	1.2816	1.259	1.1697	1.1553	1.1405
123.28	1.9213	1.0698	1.325	1.0929	1.325	1.1018	1.0929	1.0708	1.1966	1.1434	1.1357	1.1693	1.0407	0.95789	0.84181	1.1315	1.1596	1.0643	1.211	1.0781	1.1081
123.67	1.9435	0.95086	1.0568	0.89949	1.0568	0.95006	0.89949	1.0777	1.0152	0.9796	1.0172	1.0863	1.4948	0.98221	0.82547	1.0138	1.0291	1.1818	1.0294	1.0759	1.005
123.88	2.0964	1.0921	1.3187	1.0917	1.3187	1.0741	1.0917	1.2393	1.3245	1.2746	1.3192	1.4853	1.0394	1.1785	0.87555	1.1616	1.421	1.4999	1.1663	1.0956	1.2487
124.06	1.9185	0.98048	1.0649	1.114	1.0649	1.0248	1.114	1.1456	1.1033	1.1051	1.1336	1.2705	0.99927	1.2057	0.93466	1.104	1.1878	1.3112	0.92769	0.89345	1.0423
124.33	1.7241	1.0119	1.0821	0.94593	1.0821	0.93084	0.94593	1.0405	1.0678	1.0316	1.1455	1.0526	0.96732	1.2067	0.986	0.94769	1.0226	1.0273	0.97492	1.065	1.0302
124.57	2.1415	0.93835	1.1305	1.0048	1.1305	0.99486	1.0048	1.1351	1.1173	1.1062	1.1321	1.221	1.0596	1.363	1.0141	1.1039	1.1123	1.1803	0.96174	0.99816	0.5307
124.77	1.8118	0.97389	1.0444	1.039	1.0444	1.0019	1.039	1.0709	1.037	1.02	1.0671	1.041	1.0162	1.2366	1.0096	1.0884	0.99906	1.0616	1.0023	0.92974	0.93479
125.02	1.8159	1.0011	1.0686	1.0302	1.0686	1.066	1.0302	1.0842	1.0932	1.0858	1.1548	1.0601	0.89558	1.0633	0.95042	0.97741	0.88507	1.046	1.0927	1.0412	1.0198
125.48	1.7178	0.99335	1.0646	1.0605	1.0646	0.9611	1.0605	1.1057	1.0784	1.0424	1.0696	1.106	0.88447	1.0508	0.96107	1.1535	1.0738	1.1543	1.055	0.95014	0.98806
125.69	2.1316	1.0666	1.0907	1.0653	1.0907	1.0412	1.0653	1.1013	0.97156	0.92172	0.81508	0.91233	0.95522	1.0574	1.0822	1.017	0.99706	0.99706	0.82378	0.9281	0.93744
125.86	1.6803	0.94585	0.92952	0.82822	0.92952	0.8086	0.82822	0.95382	0.99185	0.9337	1.0433	0.90326	0.94626	1.0283	0.94346	1.052	0.87884	0.91951	1.0945	0.86757	0.80261
126.04	1.7407	0.94492	0.93039	0.74328	0.93039	0.87443	0.74328	0.9744	0.98135	0.97554	0.99767	0.95106	0.87296	0.85447	1.079	0.92756	0.91548	1.0101	1.1613	0.99724	0.74829
126.2	1.7383	0.99673	1.0234	0.74695	1.0234	0.93493	0.74695	1.0467	1.0004	1.019	1.0045	0.99758	0.91557	0.9055	1.1393	0.96286	1.0179	0.98899	1.0135	1.177	0.6854
126.42	1.8517	0.96446	1.0499	1.0193	1.0499	0.97634	1.0193	1.0269	0.9885	1.015	1.0665	1.1168	0.98568	0.88296	1.0187	1.0024	1.1018	1.259	0.99063	0.99131	0.82539
126.82	1.7499	1.0932	1.0563	0.99613	1.0563	0.91911	0.99613	1.0994	1.084	1.0244	1.0811	1.1026	0.92311	1.0122	0.85513	1.0307	1.1294	1.0763	1.1276	1.0168	0.84185
127.19	1.9517	0.88339	0.95094	0.97858	0.95094	0.90818	0.97858	1.1161	1.0591	1.0786	1.0991	1.1901	0.95708	0.91142	0.81434	1.1177	1.0606	1.0288	1.1037	0.95867	0.80931
127.45	1.3135	0.8869	0.86759	0.97532	0.86759	0.886	0.97532	1.0458	0.98824	1.0166	0.35607	0.92369	0.96272	0.90714	0.82493	1.0687	0.9389	0.91666	0.97209	0.79884	0.70168
127.84	1.8424	0.97819	0.9961	0.92211	0.9961	0.93172	0.92211	1.0519	0.99904	0.95405	0.93956	0.98261	0.97563	0.94467	1.0047	0.98347	1.0422	1.0043	0.93952	0.92505	0.77909
128	1.6232	0.868	1.1158	0.95642	1.1158	0.95327	0.95642	1.1609	1.1022	1.1407	1.1118	1.191	1.016	1.1698	1.0516	1.133	1.2086	1.2071	0.9174	0.9257	1.0998
128.24	1.9052	1.0676	1.1037	0.90246	1.1037	0.9502	0.90246	1.1194	1.0949	1.0356	1.03	1.1011	1.0602	1.1643	1.0016	1.0285	1.1169	1.1255	1.0232	0.9468	0.98755
128.76	1.8455	0.94273	0.91919	0.97188	0.91919	0.89643	0.97188	1.046	0.97254	0.9689	0.6819	1.0173	0.94457	0.95106	0.8085	1.0445	0.99162	0.98441	0.94289	0.88229	0.78254
129.02	0.88925	0.95265	0.907	1.0611	0.907	0.89587	1.0611	0.9756	0.95893	0.95469	1.0411	0.97117	0.90489	0.86389	0.68853	1.0809	0.92684	0.99551	1.027	0.86772	0.76684
129.21	2.0937	0.89089	0.88331	1.0046	0.88331	0.93785	1.0046	1.0751	1.0455	1.0402	0.99636	0.90114	0.92519	0.8826	0.73732	1.1029	1.0111	0.99785	1.0361	0.89638	0.58277
129.44	1.3068	1.0298	1.005	1.0625	1.005	1.0202	1.0625	1.1097	1.0003	0.91332	0.9955	1.0443	0.91215	0.92951	0.68355	1.0181	0.99071	0.90107	1.0804	0.88843	0.84103
129.74	2.0371	0.93358	1.0049	1.0855	1.0049	0.88433	1.0855	1.0704	1.0708	1.0071	1.1987	0.91966	0.94025	0.9751	0.79959	1.0188	0.99228	1.0997	1.0898	0.87343	0.68807
130.01	2.1833	0.9799	0.97049	1.0922	0.97049	0.94832	1.0922	1.0684	0.99375	0.93586	0.87646	0.977	0.97685	0.96618	0.81586	1.1072	0.94557	1.0056	1.0307	0.93379	0.86317
130.21	1.9567	1.049	1.0447	1.1822	1.0447	1.028	1.1822	1.154	1.0622	1.0513	1.0908	1.0806	0.97633	1.0579	1.0213	0.98761	1.0787	1.1002	1.1989	0.87861	0.98241
130.46	2.0237	1.0891	1.1359	1.1748	1.1359	1.0568	1.1748	1.2009	1.1237	1.1234	1.079	1.1497	1.0632	1.0553	0.94006	1.2173	1.117	1.2693	1.0769	1.0576	1.0569
130.64	2.2244	1.1678	1.1164	1.0842	1.1164	1.0238	1.0842	1.1343	1.0885	1.0624	1.1166	1.118	1.022	1.1101	1.0133	0.99514	1.1575	1.0577	1.1072	0.94734	0.83036
130.98	1.9393	0.99834	1.143	1.0435	1.143	1.0105	1.0435	1.1176	1.0505	0.98822	1.0914	1.0315	0.98072	1.0909	1.0351	1.0182	1.0714	1.1294	0.91997	0.88179	1.0104
131.18	1.7947	0.94973	0.9526	0.82828	0.9526	0.92998	0.82828	1.0575	0.99534	0.95651	1.0401	1.0168	0.92152	1.0134	0.94486	1.0103	1.0052	1.0094	1.0281	0.95325	1.0133
131.4	1.5799	1.001	1.1329	0.98208	1.1329	1.0326	0.98208	1.0967	1.016	0.86782	0.92486	1.0844	1.0009	0.98262	1.0156	0.9512	1.0672	1.1061	0.98091	0.95499	1.0585
131.76	0.28165	0.9708	1.2444	1.0096	1.2444	1.1376	1.0096	1.2048	1.2197	1.1379	1.2142	1.2272	1.1731	1.2277	1.0019	0.96127	1.2428	1.306	1.123	1.1842	0.89156
132.04	1.9581	0.90124	1.0103	0.88865	1.0103	0.9409	0.88865	1.009	0.9502	0.84802	0.91855	0.89362	0.96062	1.0612	0.99276	0.89738	0.93332	0.88568	0.99568	0.96911	0.67233
132.52	1.9508	0.93017	1.0558	1.184	1.0558	1.118	1.184	1.0972	1.0762	1.0446	1.0745	0.94344	0.96272	0.93948	0.88335	0.93525	1.0678	1.02	1.1565	1.0749	0.94908
132.85	2.1337	1.0094	1.0364	1.2321	1.0364	1.2187	1.2321	1.1307	1.1251	1.0892	1.0993	1.0941	0.97539	1.1526	0.89876	1.0945	1.1698	1.1452	1.0295	0.93897	0.79787
133.1	1.6669	1.1279	1.1808	0.85979	1.1808	1.0091	0.85979	1.232	1.1699	1.0876	1.083	1.0914	0.98632	1.0569	0.84276	0.99622	1.1841	1.3185	1.0857	1.118	0.92365
133.36	1.8102	1.1707	1.3296	0.81295	1.3296	0.96388	0.81295	1.2127	1.1935	1.1533	1.1906	1.1856	1.0768	1.0791	0.29613	0.95234	1.3131	1.3813	1.1747	1.0854	1.0719
133.66	1.7879	0.91946	0.98593	0.90043	0.98593	0.88081	0.90043	1.0659	1.0176	1.0038	1.0135	1.0313	0.90956	0.9391	0.91832	0.97339	1.0288	1.044	1.0631	0.94084	0.9745
134.1	1.6326	0.88903	0.97827	0.89725	0.97827	0.89477	0.89725	0.97121	0.92573	0.93767	0.94665	0.94833	0.93782	1.0126	0.91768	1.024	0.94967	0.99639	1.0219	0.95785	0.57398
134.31	1.9187	0.69115	1.1226	1.0581	1.1226	1.0397	1.0581	1.0746	1.0638	1.0519	1.0733	0.92503	1.1655	1.1651	0.93439	0.93877	1.0382	1.1498	1.0051	1.0663	0.98705
134.55	2.0574	0.99101	1.0541	0.91575	1.0541	0.9863	0.91575	1.046	1.076	1.0897	1.0954	1.1322	1.0425	1.1373	1.0117	0.99738	1.0709	1.166	1.0483	0.94677	0.94842
134.78	1.7905	0.88431	0.90697	0.97408	0.90697	0.88569	0.97408	0.96952	0.90713	0.92383	1.0017	0.92763	0.95475	1.008	0.0038392	1.006	0.90959	0.94273	0.9542	0.91273	0.86233
135	1.7593	0.9437	0.94205	0.85866	0.94205	0.8196	0.85866	1.0024	0.95457	0.96835	0.97593	0.94419	0.96181	1.0667	0.92928	0.95084	0.93771	0.98637	0.94098	0.89188	0.93426
135.35	1.291	0.96859	1.073	0.97933	1.073	1.0249	0.97933	1.0481	1.0128	0.98102	1.0874	1.0693	1.1118	1.1029	1.0055	0.93385	1.0778	0.98865	1.1368	1.0079	0.96105
135.52	1.5449	0.92298	0.90944	0.84375	0.90944	0.87332	0.84375	1.0451	1.0083	1.0033	0.93922	0.94678	0.98524	0.94676	0.98996	1.0331	0.9595	0.8373	1.0392	0.80062	0.77011
135.78	1.5966	0.95188	1.1005	1.1591	1.1005	1.0198	1.1591	1.1104	1.0383	1.0279	1.0114	1.0809	1.0598	0.97751	1.1213	1.0435	1.081	1.186	1.1189	1.0032	1.1007
135.98	1.8909	1.0331	1.1679	0.98189	1.1679	1.0602	0.98189	1.0189	1.0994	1.0442	1.0958	1.0535	1.0529	1.0051	1.1113	0.97729	1.1558	1.0392	1.1501	0.98322	1.0282
136.45	1.7751	0.93372	0.8429	0.92938	0.8429	0.83896	0.92938	0.93728	0.9193	0.94094	0.98306	0.89717	0.89853	0.8418	1.0493	0.97569	0.82706	0.79624	1.0173	0.6739	1.459
136.64	1.8219	0.90211	0.93639	0.91153	0.93639	0.85586	0.91153	0.99782	0.94699	0.94333	1.0546	0.95985	0.83234	0.92159	0.86129	1.0128	0.98978	1.0173	1.0331	0.76342	0.9613
136.87	1.9487	1.064	1.039	0.96885	1.039	0.98696	0.96885	1.0091	0.99882	0.95245	0.86748	0.91402	0.89865	0.98345	0.99788	0.93367	1.0168	0.93375	1.0866	0.9203	0.92547
137.12	1.2124	0.78036	0.97365	0.955	0.97365	0.97672	0.955	1.0658	1.0303	1.0536	1.066	1.1313	0.97036	1.0583	0.73129	1.0291	1.0385	1.0048	1.1461	1.0322	1.0157
137.32	1.8375	0.96799	1.1289	1.0489	1.1289	1.0485	1.0489	1.1335	1.1031	1.0975	1.0435	1.0492	1.0292	1.0367	1.2085	0.98605	1.1525	1.0666	1.1203	1.0193	1.0211
137.5	1.6284	0.95428	0.88041	1.0474	0.88041	0.94256	1.0474	0.95266	0.91559	0.84659	0.89182	0.81965	0.92117	1.0148	0.9025	1.0154	0.88495	0.90613	1.0501	0.89629	0.6622
137.67	2.0931	1.1534	0.95464	1.2557	0.95464	1.1368	1.2557	0.88264	0.87399	0.81474	0.84114	0.58952	1.0049	1.0688	1.0888	0.86595	0.78616	0.75847	0.91807	0.96376	0.85335
137.85	1.955	0.97687	0.94988	0.97136	0.94988	0.90886	0.97136	0.98966	0.96161	0.98793	1.0426	0.96423	0.95352	0.94605	0.83669	1.0468	0.93589	1.0335	1.1194	0.91421	0.82821
138.27	2.0193	1.0748	1.064	1.0658	1.064	0.94924	1.0658	1.0737	1.0145	1.0045	1.0837	1.002	0.98498	0.88574	0.82643	1.016	0.99034	1.0099	1.1202	0.82921	0.76748
138.48	1.6936	1.0477	1.0439	0.95354	1.0439	0.92907	0.95354	0.99606	0.98856	0.99721	0.97717	1.0043	0.9729	0.89007	0.98691	1.0526	1.0159	0.95948	0.96501	0.91348	0.9616
138.67	1.7631	1.0126	1.1226	1.0197	1.1226	1.058	1.0197	1.0715	0.9995	0.86183	0.90131	1.0411	0.94973	0.92911	1.042	1.0346	1.0799	1.0729	0.97649	1.0317	0.97843
138.99	1.5851	1.0014	1.0284	0.87723	1.0284	0.88065	0.87723	1.067	1.015	1.0513	1.0568	1.0548	1.0038	1.004	1.0235	1.009	1.0798	1.2224	0.92487	0.88483	0.53893
139.52	1.8281	0.96647	1.1091	0.8916	1.1091	1.1233	0.8916	1.0707	1.0082	0.99001	1.0117	1.0336	0.93356	0.97843	0.96943	0.9587	1.0343	1.0865	1.0888	1.1178	1.0039
139.79	1.6928	0.87733	1.1343	1.099	1.1343	1.1362	1.099	1.1074	1.138	1.0359	1.1154	1.1559	1.0213	1.0998	0.90567	1.006	1.1779	1.1507	1.1018	0.96863	1.0705
140.16	1.5067	0.94456	1.0409	0.87824	1.0409	0.98948	0.87824	0.98948	0.96451	0.92354	0.93394	1.0195	1.0414	1.0408	0.87704	0.95931	0.93708	0.99661	1.1856	1.0414	0.72607
140.36	1.8603	1.0093	0.93596	0.89839	0.93596	0.91988	0.89839	0.97089	0.91316	0.927	0.98238	0.92324	1.0047	1.1249	0.99467	0.93138	0.89927	0.89245	0.99498	1.0045	0.88897
140.62	1.9005	1.014	1.1692	1.2525	1.1692	1.0954	1.2525	1.1201	1.1699	1.1436	1.2	1.2947	1.0913	1.1694	1.028	1.0694	1.2289	1.346	0.98355	1.0013	0.99335
140.84	2.0236	1.0039	0.99754	0.9349	0.99754	0.89003	0.9349	1.0608	1.0444	1.026	1.1054	1.0851	1.0058	1.0661	0.97388	1.0242	1.0664	1.1317	1.0208	0.98738	0.84415
141.13	1.5459	1.0632	1.2117	0.98373	1.2117	1.0562	0.98373	1.1445	1.1096	1.0806	1.1174	1.0725	1.0333	1.0444	1.0545	1.0146	1.1746	1.3381	0.9943	0.9526	1.0923
141.33	2.0718	1.1584	1.101	0.99665	1.101	1.0069	0.99665	1.0759	1.033	1.006	1.0676	1.0306	0.9605	0.97206	0.98467	0.96855	1.0487	1.1504	1.1272	1.0094	0.80419
141.51	1.6563	0.90931	1.0538	0.91827	1.0538	0.98431	0.91827	0.96466	0.88756	0.87576	0.9672	0.83964	0.91678	0.94996	0.9368	0.86773	0.93597	0.86654	1.0984	0.97445	0.89228
141.73	1.8683	0.95037	0.90133	0.8574	0.90133	0.85992	0.8574	0.97823	0.91334	0.95597	1.0237	0.91552	0.95795	0.98729	0.9714	1.0237	0.87275	1.0219	1.1087	1.034	0.96787
142.17	1.8734	1.1049	0.9906	0.98357	0.9906	0.91986	0.98357	0.98145	1.0572	0.96888	1.0896	1.0825	0.91732	0.89215	0.94979	0.97704	1.0439	1.1561	1.0592	0.93621	0.73376
142.39	1.936	0.90243	0.94028	0.88989	0.94028	0.83358	0.88989	0.99681	0.95902	0.97982	1.0325	0.077618	0.95682	0.99509	0.91832	0.95466	0.97797	1.0717	0.86769	0.93863	0.84745
142.56	1.9716	0.98204	0.9929	0.9371	0.9929	0.95158	0.9371	0.95804	0.94414	0.9418	1.0034	0.93126	0.89144	1.0093	0.90297	0.92575	0.93784	0.92399	0.97451	0.97334	0.87508
142.78	1.8886	1.0983	1.0736	1.13	1.0736	1.044	1.13	1.0031	0.99103	0.98176	1.0173	1.0177	1.0457	1.0143	1.0169	1.0565	0.99752	1.0378	1.0044	0.96783	1.0999
143.01	1.8184	0.99844	0.98652	1.0026	0.98652	0.9088	1.0026	0.97483	1.0257	0.97873	1.0199	0.99717	0.96348	0.96669	0.93896	1.0435	0.95645	0.95487	1.0403	0.99453	1.0022
143.18	1.9938	1.0309	0.97697	0.91178	0.97697	0.90618	0.91178	0.99045	0.95352	0.95583	1.0712	0.93139	0.9416	0.98064	0.92438	1.0314	0.94465	1.0821	0.9193	1.0459	1.1287
143.35	1.8591	1.0133	1.0481	0.903	1.0481	0.93482	0.903	0.98841	1.0109	0.99128	0.99116	1.0167	0.87811	0.90571	0.89966	0.97347	0.99986	0.9429	1.108	1.0233	1.1093
143.52	1.7456	0.92975	0.89036	0.92395	0.89036	0.86371	0.92395	0.88602	0.86217	0.89478	0.91868	0.81802	0.85626	0.88332	0.91174	0.98905	0.81264	0.83389	1.0777	0.92867	0.83179
143.72	1.8658	0.96929	0.83665	0.81661	0.83665	0.74232	0.81661	0.91094	0.91133	0.88132	0.00142	0.90201	1.0718	0.95148	0.92023	1.0459	0.83379	0.93581	0.72379	0.89993	0.84069
144.04	2.1661	1.0385	1.0685	1.0106	1.0685	1.0069	1.0106	1.0713	0.96324	1.1028	1.1176	1.1191	0.97514	0.98661	1.0059	1.1139	0.99889	1.1452	0.91409	0.95202	0.7482
144.37	2.0043	0.89591	0.94243	1.0074	0.94243	0.93794	1.0074	0.96421	0.89432	0.84977	0.94249	0.95843	0.87962	0.94449	1.0073	0.98809	0.94404	0.95853	0.97747	0.9928	0.74845
144.65	1.8518	0.97365	1.1022	0.94733	1.1022	0.98725	0.94733	0.97081	0.92511	0.93678	0.88775	0.97333	0.98418	0.97023	1.113	0.91824	0.97228	0.97021	1.023	1.1995	0.94502
144.84	2.1117	0.99784	0.98664	0.99737	0.98664	0.9324	0.99737	0.95411	0.98482	0.96519	1.0398	1.0604	0.99158	0.94719	1.0764	0.98554	0.95679	0.9665	1.0154	1.0383	0.85745
145.04	2.0865	1.0274	1.0889	1.035	1.0889	1.0029	1.035	1.0569	0.99369	1.0236	1.0493	1.1839	1.0329	0.97558	1.201	1.1196	1.1117	1.1818	0.83408	1.02	1.0107
145.25	1.8585	0.96734	0.99221	1.1033	0.99221	0.984	1.1033	0.97408	1.0181	0.99379	1.072	1.009	0.93366	0.97966	1.0094	0.95309	1.023	1.0937	0.91364	0.91568	0.82303
145.43	2.1492	1.1003	1.0182	1.1773	1.0182	1.0913	1.1773	1.0149	1.0446	0.97999	0.9989	0.98131	0.9271	0.88792	1.0643	0.99012	1.0344	1.0451	1.1003	0.92307	0.71615
145.7	1.521	0.94476	0.87894	0.9332	0.87894	0.84445	0.9332	0.887	0.87106	0.89452	0.99193	0.92165	1.0508	1.1464	0.85186	1.0164	0.83613	0.92192	0.89134	0.88184	0.86423
145.93	1.8556	1.0374	0.88207	0.81127	0.88207	0.84819	0.81127	0.94235	0.89744	0.98583	0.95647	0.7495	1.2933	1.5075	1.0932	0.81617	0.83567	0.80379	1.1217	1.0174	0.91161
146.21	1.8939	1.0202	1.0552	1.0102	1.0552	0.9957	1.0102	1.0356	0.95681	0.95724	1.0486	1.0205	1.0489	1.0376	1.1101	0.93252	1.0003	1.1245	0.97294	0.9888	0.85961
146.42	1.96	0.99905	1.1145	1.0602	1.1145	1.1157	1.0602	1.0621	1.0485	1.0718	1.052	1.0716	0.94587	0.96354	0.96651	1.0204	1.0278	1.1835	1.129	1.0627	1.4246
146.73	1.4463	0.95026	0.93711	0.78055	0.93711	0.87065	0.78055	0.95934	0.91356	0.93059	1.0094	0.95671	0.87616	0.88902	1.0723	0.97594	0.94309	0.87841	0.90418	0.94947	1.1769
147.02	2.0291	1.048	0.97088	0.99091	0.97088	0.87774	0.99091	0.96859	0.95251	0.9204	0.9244	0.0073319	0.94411	0.8745	1.0021	1.0928	1.0123	1.1178	1.0453	1.1019	1.1465
147.48	1.8022	1.0198	0.98659	0.95494	0.98659	1.0115	0.95494	1.024	0.97131	0.95351	1.0374	0.97211	0.94553	0.94161	0.99074	0.98255	0.96146	1.0531	1.0871	0.94009	0.89994
147.73	1.7128	0.9092	1.0302	0.77029	1.0302	0.85784	0.77029	0.93184	0.99565	1.0025	1.0277	1.0016	0.96955	1.0474	0.034628	0.96191	0.99016	1.104	1.0312	1.048	1.0718
148.05	1.9888	0.97057	0.92044	0.91356	0.92044	0.94651	0.91356	0.93097	0.93891	0.94303	0.0015086	0.90846	0.92523	0.9133	0.98507	0.97494	0.89191	0.8983	0.66671	0.97708	0.8906
148.24	2.0307	0.97764	1.0063	0.93943	1.0063	0.90077	0.93943	1.012	1.0237	0.97017	1.0442	1.0489	0.98759	1.0764	1.0045	1.0267	1.037	1.04	0.99827	0.93445	0.97504
148.41	1.7452	0.86554	0.83	0.78578	0.83	0.78048	0.78578	0.85761	0.87136	0.85133	0.88798	0.86084	0.92425	1.0109	0.90761	0.96886	0.8287	0.82771	1.0585	0.96257	0.75425
148.8	1.8072	0.91507	0.89523	0.82232	0.89523	0.78338	0.82232	0.9475	0.94716	0.93714	1.0099	0.92369	0.94694	0.89401	0.46595	0.96974	0.91408	0.89721	0.99339	0.91004	0.94413
149.05	1.9826	0.90097	0.89127	0.92433	0.89127	0.94078	0.92433	0.86558	0.86387	0.84707	0.92098	0.85678	0.97056	1.1006	0.0067344	1.0004	0.82613	0.87141	0.94421	0.85979	0.89551
149.37	1.5268	0.94503	1.147	1.0115	1.147	1.0238	1.0115	1.0066	1.0009	0.94749	0.0062	1.0694	0.70058	1.0973	1.2474	1.0167	1.0671	1.1016	0.90542	0.99781	0.82056
149.7	2.1006	1.0328	0.93742	0.98206	0.93742	0.92433	0.98206	0.93929	0.92158	0.91043	0.97192	0.9632	1.0013	0.98375	1.0121	1.0012	0.93274	1.0128	1.0951	0.92778	0.52052
149.93	1.5937	0.984	1.0288	0.93821	1.0288	0.93774	0.93821	0.93906	0.83614	0.8273	0.89082	0.0019927	0.93872	0.91781	1.1399	0.87839	0.8376	0.83987	1.0489	0.9251	0.88443
150.39	1.6465	0.96302	0.77192	1.0147	0.77192	0.83931	1.0147	0.82674	0.81251	0.81932	0.84611	0.74801	0.79031	0.74963	0.90946	0.95769	0.75446	0.79551	0.9882	0.8022	0.8078
150.75	1.6281	0.91665	1.0298	1.19	1.0298	1.007	1.19	1.013	0.94543	0.93693	0.0042636	0.95804	0.65719	0.96451	0.94882	0.95861	0.97576	0.97276	0.9285	0.93847	0.80736
151.07	1.7625	0.82952	0.88256	0.9036	0.88256	0.91243	0.9036	0.88745	0.84306	0.8479	0.8973	0.88972	0.91984	0.87137	0.90268	1.0058	0.7905	0.8098	0.96541	0.9577	0.76793
151.59	1.7698	0.95189	0.94314	0.88211	0.94314	0.84966	0.88211	0.99048	0.97453	0.88952	0.91578	0.95679	0.93248	0.90361	0.91724	0.96029	0.97005	0.97653	1.1232	1.0131	0.71367
151.92	1.7044	0.8671	0.9676	0.91163	0.9676	0.94428	0.91163	0.98845	0.97694	0.90462	0.9421	1.0702	0.96863	1.007	0.92477	0.99589	0.96546	0.96385	1.0617	0.97408	0.8847
152.23	1.9489	0.99549	1.0555	0.88464	1.0555	0.96225	0.88464	0.9468	0.95079	0.89578	0.92947	0.96104	1.0455	1.0632	1.1664	0.85774	0.96762	0.97449	1.0059	1.0843	0.9602
152.46	2.0299	1.035	1.2215	0.98131	1.2215	1.0902	0.98131	1.0939	1.0843	1.0348	1.0776	1.1137	1.0793	1.1566	1.1912	0.90936	1.1253	1.1235	0.9904	1.123	1.0806
152.69	2.0591	1.0379	1.1084	0.93154	1.1084	1.0099	0.93154	1.0283	1.0368	1.0307	1.0805	1.1176	1.0602	0.99477	1.1323	0.94024	1.085	1.1675	1.0189	1.0531	0.70315
152.85	1.2478	0.76146	0.88286	0.87581	0.88286	0.8492	0.87581	0.96086	0.86301	0.85489	0.9104	0.82585	0.90951	0.90616	0.95861	1.0101	0.87474	0.85798	0.98553	1.0303	0.85835
153.2	1.8021	0.89625	0.92628	1.0068	0.92628	0.91053	1.0068	0.96457	0.91643	0.90216	0.90049	0.90919	1.0395	0.94467	0.9491	0.93494	0.86444	0.90287	0.96965	0.87487	0.91724
153.58	1.662	0.89093	0.77928	0.82777	0.77928	0.69528	0.82777	0.95607	0.83995	0.85468	0.90997	0.89713	0.87814	0.91584	1.0263	1.0181	0.82009	0.85406	0.98226	0.84946	0.029807
153.78	1.8796	0.91853	0.83071	1.0108	0.83071	0.90522	1.0108	0.94124	0.84813	0.85595	0.88168	0.9082	0.84513	0.8828	0.94676	1.0473	0.84736	0.91955	1.0694	1.0143	0.78216
153.95	1.4189	0.75237	0.89541	0.59001	0.89541	0.70653	0.59001	0.87761	0.81441	0.89639	0.79776	0.87508	0.75008	1.0704	0.68976	0.90585	0.86275	1.0867	1.1658	1.2315	0.88021
154.12	1.6767	0.82886	0.95472	0.7566	0.95472	0.82164	0.7566	0.93237	0.94535	0.95855	0.99166	0.92013	0.8795	1.0307	0.0044383	0.8902	0.92873	0.9646	1.1136	1.0016	0.99995
154.43	1.9015	0.97576	1.006	0.82666	1.006	0.8719	0.82666	1.0505	1.0147	0.96145	0.96989	0.94042	0.93722	0.92509	0.94281	1.0268	0.96567	0.96859	1.1827	1.1137	1.0222
154.85	1.6413	0.8468	0.89291	1.1699	0.89291	0.8918	1.1699	0.97683	0.95795	0.92937	0.94365	0.85136	0.91484	0.8747	0.79349	1.0704	0.96915	0.97056	0.91278	0.83235	0.85796
155.24	2.0703	1.0371	1.0048	1.114	1.0048	0.99495	1.114	1.0035	1.0254	1.0807	1.1106	1.0312	0.9242	0.92918	0.93305	1.0103	0.93316	0.98943	1.1218	0.87923	0.8723
155.57	2.0516	0.92083	0.85068	0.83476	0.85068	0.78771	0.83476	0.94875	0.84207	0.7753	0.8273	0.87584	0.86566	0.89707	0.8605	1.0424	0.82945	0.96255	1.062	0.72464	0.73157
155.98	1.6236	0.84721	0.87555	0.94126	0.87555	0.81336	0.94126	0.89862	0.89828	0.88019	0.90509	0.89593	0.94537	1.0211	0.94921	1.0137	0.8709	0.85154	0.96055	0.87648	0.85763
156.17	2.2063	0.7636	0.87403	0.83538	0.87403	0.87132	0.83538	0.9398	0.88818	0.90349	0.91677	0.86747	0.90684	0.94558	0.95423	1.0439	0.81564	0.91696	0.81581	0.97809	0.5688
156.54	2.2405	1.2276	1.0706	1.1728	1.0706	1.0583	1.1728	1.0925	1.0755	1.0586	1.1206	1.1069	1.0357	1.0069	1.2246	1.018	1.1184	1.0994	1.0028	0.98014	1.0649
156.76	2.0959	1.0018	0.94068	1.072	0.94068	0.89759	1.072	0.98107	0.99655	1.0042	1.036	1.0578	0.93639	0.89173	0.79288	1.0489	1.0265	1.0052	1.1108	0.95859	0.56626
157.04	1.9685	0.96478	0.88394	1.0367	0.88394	0.91011	1.0367	0.93948	0.84577	0.88395	0.90874	0.9267	0.85669	0.936	0.90287	1.0391	0.8177	0.8678	1.0237	0.87861	0.80847
157.21	2.4534	1.2673	0.94483	0.96864	0.94483	0.97488	0.96864	0.98673	0.93365	0.86806	0.94368	1.0024	0.93283	0.88136	2.684	0.97411	0.9344	0.91346	1.0302	1.0642	0.99586
157.53	1.7284	0.9535	0.94399	0.96872	0.94399	0.9203	0.96872	0.96907	0.96067	0.98236	1.0668	1.0188	0.90265	0.86921	0.95265	1.0745	0.92576	0.93847	1.1135	0.95901	0.79639
157.81	1.8974	0.95888	0.88604	0.98102	0.88604	0.92962	0.98102	0.96056	0.92056	0.94947	0.019954	0.90652	0.87579	0.87624	0.90245	1.0012	0.9053	0.92667	1.0183	0.92236	0.77785
158.01	2.1138	1.0572	1.0642	0.96899	1.0642	0.96868	0.96899	1.0495	1.043	1.0573	1.1225	0.97521	1.0018	0.98985	0.91392	0.96845	1.0555	1.0582	1.1252	1.0424	0.85952
158.36	1.9861	0.92623	0.99042	0.9513	0.99042	1.0081	0.9513	1.0411	0.94083	0.9835	1.0232	0.95587	0.99224	0.99765	0.86792	1.0331	0.94026	1.0272	0.95563	1.0584	0.73114
158.57	1.9459	0.95652	0.85746	0.86845	0.85746	0.82882	0.86845	0.89867	0.88175	0.92849	0.41943	0.017901	0.89159	0.95424	0.79668	1.0035	0.82426	0.93597	1.0088	0.96816	0.90174
159.07	1.6455	0.87349	1.2214	0.95038	1.2214	1.059	0.95038	1.1571	1.0929	1.0771	0.96453	1.0902	1.1422	1.0527	1.3136	0.91642	1.2498	1.1134	1.0122	1.1142	1.1439
159.28	1.2826	0.95543	1.3483	0.97879	1.3483	1.2346	0.97879	1.2266	1.2325	1.1075	1.2243	1.1821	1.2658	1.1783	1.4606	0.87948	1.3144	1.3334	1.1726	1.3241	1.4548
159.6	1.7443	0.95338	1.253	0.94823	1.253	1.126	0.94823	1.1713	1.1591	1.1133	1.146	1.1252	1.1652	1.0191	1.0487	0.9888	1.3083	1.1982	1.008	1.095	0.74835
159.86	1.5252	0.95516	0.99244	0.92237	0.99244	1.0093	0.92237	0.97726	0.99472	0.9707	0.93915	0.84011	1.0112	0.95339	1.0679	0.90028	0.98359	0.96004	0.82791	1.0166	1.1417
160.27	1.9291	0.96006	1.122	1.2168	1.122	1.1099	1.2168	1.0662	1.0233	1.0062	1.0195	1.0246	1.0302	1.0215	1.0384	0.97643	1.0685	1.0257	0.9131	0.91196	0.99064
160.52	1.9458	1.0256	1.1273	1.1583	1.1273	1.0387	1.1583	1.0798	1.1247	1.0776	1.143	1.1484	1.0723	1.172	1.0372	0.9526	1.1362	1.1221	0.97036	0.90947	1.1697
160.9	1.9715	0.97601	0.94827	1.09	0.94827	0.94801	1.09	0.92897	0.99707	0.97475	1.0181	0.95752	1.0128	0.9679	0.93015	0.97142	1.0211	1.0183	1.0603	0.89605	0.98555
161.1	1.9181	0.89806	0.90387	0.88713	0.90387	0.88601	0.88713	0.94765	0.9409	0.95246	0.99048	0.87537	0.89131	0.97794	0.82951	0.94107	0.92763	0.9201	0.99951	0.95199	0.92603
161.48	0.80027	0.97778	0.79918	0.86751	0.79918	0.79725	0.86751	0.91913	0.86141	0.84338	0.92163	0.79999	0.79358	0.95536	0.87616	0.97875	0.76986	0.78578	1.0528	0.8857	0.74026
161.67	2.1049	1.0753	1.0123	0.87588	1.0123	0.94733	0.87588	1.0351	0.99521	0.95513	1.0351	0.85937	0.89963	1.0545	1.0324	0.96463	0.96864	1.0072	1.0609	0.91377	0.89538
161.97	1.9843	1.1102	1.2878	1.0005	1.2878	1.172	1.0005	1.166	1.2262	1.1855	1.1468	1.0844	0.96528	1.0764	0.8786	0.8608	1.2207	1.1693	1.2914	1.2258	1.1561
162.13	2.0027	0.77133	1.2109	0.89467	1.2109	1.1309	0.89467	1.1431	1.1331	1.0603	1.1663	1.1252	1.0213	1.1649	0.95355	0.97087	1.1984	1.1791	1.0933	1.2118	0.97492
162.55	2.147	1.0943	1.0338	0.97085	1.0338	0.96002	0.97085	1.0479	1.0154	1.021	1.0282	1.0181	0.98213	1.0019	0.81199	0.92842	0.94995	1.1001	1.1038	1.0417	0.96578
162.8	2.0746	0.91055	0.7751	0.97956	0.7751	0.82898	0.97956	0.9118	0.84256	0.80894	0.85325	0.86006	0.82006	0.86761	0.80752	1.0145	0.83077	0.83961	1.0082	0.90602	0.88039
162.98	1.8064	1.1086	0.98107	0.92541	0.98107	0.95728	0.92541	1.0943	1.0205	1.0431	1.0507	1.0549	0.91652	0.96018	0.92748	0.99418	1.068	1.045	1.1793	1.0698	1.1124
163.19	1.8384	1.1097	1.1874	0.94311	1.1874	1.0188	0.94311	1.1451	1.0788	1.02	1.0561	1.1059	1.0137	1.1211	0.89626	0.95433	1.1749	1.1878	1.0054	1.0882	1.1231
163.37	1.9311	1.0783	1.1494	0.99695	1.1494	1.0242	0.99695	1.1378	1.0828	1.0329	1.1161	0.95153	1.0088	1.1441	0.0024871	0.95934	1.2106	1.223	1.0917	1.1528	1.1388
163.74	1.65	0.9376	1.0331	1.1623	1.0331	0.98662	1.1623	1.1457	1.0518	1.0435	1.1266	1.1788	1.0058	0.99042	0.90994	0.91994	1.1557	1.1572	0.93163	0.88442	1.0312
164.05	1.9013	0.94372	1.037	0.81526	1.037	0.91107	0.81526	1.0645	1.0101	1.0349	1.0788	0.99686	0.98778	1.0798	0.81024	0.95007	1.0127	1.1066	1.0377	1.0069	0.4697
164.31	1.7915	0.96243	0.95694	0.90981	0.95694	0.93641	0.90981	1.0786	1.026	0.99157	1.0361	0.98476	0.98319	0.9946	0.82386	0.93757	1.012	1.0785	1.056	0.83923	1.0056
164.6	1.7208	1.0406	1.1971	0.90155	1.1971	1.0485	0.90155	1.0581	1.0448	1.0162	1.0869	1.0351	1.0785	1.1362	0.97067	0.93803	1.0645	1.0612	1.1059	1.0672	1.0313
164.77	1.7056	1.0122	1.0494	0.86179	1.0494	1.0187	0.86179	1.0172	0.94968	0.90743	0.9481	0.96066	1.0504	1.0572	0.9368	0.96573	0.9173	0.98292	1.0508	1.0314	0.8819
165.02	1.7954	0.92625	0.98817	0.98347	0.98817	0.9934	0.98347	1.0534	0.97019	0.92557	0.0013496	1.0977	0.96832	0.92741	0.95744	1.0474	0.97367	1.0082	1.082	0.9385	0.74599
165.33	1.0777	1.0596	1.2154	1.0558	1.2154	1.1553	1.0558	1.1065	1.0198	0.87569	0.92549	1.1247	1.108	1.0581	1.1519	0.96614	1.1789	1.1483	1.0274	1.0291	1.0614
165.51	1.7352	0.98982	1.0957	0.9558	1.0957	1.0191	0.9558	1.0374	1.0431	1.1187	1.0344	1.0461	0.97962	0.99147	0.9799	0.95229	1.0575	1.0145	0.97281	0.98326	1.0917
165.71	2.0931	1.0504	1.0566	1.0991	1.0566	1.0882	1.0991	1.0028	0.9634	0.96322	0.98378	0.96475	0.89326	1.011	0.91504	1.0046	0.94888	1.026	1.1534	1.1072	1.1521
166	1.9956	0.98985	0.96184	0.66786	0.96184	0.76596	0.66786	0.97747	0.94362	0.95253	0.99426	0.92352	0.96048	0.99453	0.0039042	0.93799	0.86242	0.907	1.1404	0.90463	0.89113
166.25	1.8065	0.92829	0.95285	0.82686	0.95285	0.90275	0.82686	0.95528	0.89625	0.93519	0.89255	0.91383	0.93864	0.95435	0.91502	0.98125	0.8806	0.89299	1.0184	0.9833	0.82023
166.63	2.387	1.3837	1.1682	1.1323	1.1682	1.1146	1.1323	1.057	1.0538	1.0067	0.99856	1.0278	1.0326	1.0562	1.2408	0.95822	1.1239	1.0457	0.88255	1.0262	1.2353
167.16	1.9167	1.1094	1.0258	0.82801	1.0258	0.91922	0.82801	0.97557	0.99258	0.99234	0.97001	0.93648	1.0225	1.0904	0.88702	0.95804	0.96358	0.96672	0.94967	1.0674	0.89059
167.51	2.0998	1.184	1.0432	1.0995	1.0432	0.9642	1.0995	1.101	1.0361	1.0866	1.0921	1.079	0.97169	0.88158	0.80295	1.0776	1.0142	1.0975	0.99884	0.93661	0.94435
167.74	2.0456	1.0177	1.0003	1.0711	1.0003	1.0051	1.0711	1.0076	0.99589	0.96894	1.0199	1.0284	0.99975	0.88432	0.9007	1.0036	0.9573	0.93055	0.95499	0.97179	0.82272
167.95	1.9041	0.98849	0.98502	0.89772	0.98502	0.91386	0.89772	0.90234	0.87379	0.90845	0.88439	0.95753	0.83109	0.94343	1.0965	1.0388	0.89109	0.90986	1.0634	1.1226	0.90123
168.24	1.7734	0.84065	0.86388	0.82148	0.86388	0.7854	0.82148	0.9589	0.88545	0.90053	0.96724	0.95287	0.96573	1.0109	0.90486	0.97204	0.8871	0.95455	0.87129	0.90499	0.88522
169.51	1.3148	1.0108	0.99578	0.80494	0.99578	0.93816	0.80494	1.0337	0.91966	0.79638	0.52604	0.9271	0.99371	1.0242	0.91709	0.90504	0.9658	0.98071	1.0699	1.1092	0.96308
169.99	2.0365	1.0438	0.92665	0.93776	0.92665	0.8874	0.93776	0.92618	0.8902	0.88272	0.95956	0.86372	0.91134	0.92842	0.87344	0.98841	0.86644	0.80569	1.1102	0.92074	0.88195
170.38	1.8477	0.9989	0.90173	0.93724	0.90173	1.0091	0.93724	0.96002	0.91698	0.93087	0.93135	0.88043	0.92744	0.91806	0.92509	0.90499	0.84844	0.90514	1.0475	0.96461	0.90378
170.71	1.9386	0.92099	0.85038	0.91867	0.85038	0.9115	0.91867	0.96379	0.90818	0.89725	0.91	0.89978	0.85703	0.86121	0.92282	0.99478	0.85688	0.85243	1.1024	0.9722	0.91765
171.14	1.85	1.0387	0.99763	0.96527	0.99763	0.91791	0.96527	0.95723	0.89757	0.92319	0.93123	0.9501	0.99997	1.0161	0.91622	0.9662	0.88906	0.97356	0.92646	0.92563	0.88428
171.53	1.8256	1.0504	1.0887	0.88193	1.0887	0.94985	0.88193	0.97871	0.9667	0.93785	0.92353	0.93498	0.95518	1.0108	1.0868	0.91709	0.98428	0.99647	1.1616	1.0971	0.18419
171.73	2.1022	1.0641	0.96454	0.98229	0.96454	0.93249	0.98229	0.9769	0.94443	0.91047	0.83176	0.88219	0.97012	1.0097	0.35026	0.91776	0.93604	0.95926	1.045	1.0579	0.82419
171.93	1.8118	1.047	1.0017	0.92228	1.0017	0.93599	0.92228	0.98404	0.99523	1.019	1.1072	1.0583	0.94394	0.95484	0.94709	1.0094	1.0304	0.96301	0.87405	0.89119	1.12
172.37	1.8822	0.94287	0.84855	0.93325	0.84855	0.82907	0.93325	0.90987	0.90136	0.90011	0.94856	0.88496	0.91115	0.91407	0.95838	0.9719	0.86815	0.83238	1.0255	0.97732	0.89773
172.66	2.1785	0.94992	0.88695	0.95131	0.88695	0.85636	0.95131	0.99743	0.93805	0.93089	1.0034	0.9401	0.93307	0.94806	0.90358	1.0128	0.90774	0.96056	0.92397	0.96264	0.6585
172.96	1.6731	1.0594	1.004	1.0257	1.004	0.93903	1.0257	1.0562	0.9959	0.98755	1.0419	0.96347	1.043	1.2613	1.0376	1.001	1.0054	1.0764	0.98672	0.86758	0.91496
173.23	1.9192	0.93776	0.90711	0.87494	0.90711	0.83271	0.87494	0.93437	0.84991	0.87917	0.94009	0.87976	0.9169	1.0017	1.0313	0.98221	0.82061	0.87712	0.89999	0.89311	0.72512
173.47	2.2338	1.1287	1.0309	0.95285	1.0309	0.92378	0.95285	1.115	1.0865	1.0214	1.1057	1.1007	1.0045	1.1014	1.0348	0.95216	1.1062	1.1651	1.1021	1.0815	1.0018
173.69	1.7955	0.88208	0.96831	0.89203	0.96831	0.91049	0.89203	0.91833	0.8747	0.86922	0.90012	0.90391	0.89478	0.93663	0.99644	0.89469	0.90279	0.9459	0.99429	1.0258	0.94778
173.91	1.7571	0.98546	0.94364	0.94866	0.94364	0.8697	0.94866	0.94349	0.92655	0.91605	0.93799	0.95289	0.9677	0.87661	1.1279	1.0087	0.8755	0.80154	1.013	0.96019	0.77864
174.19	1.5229	0.79463	0.89607	0.85868	0.89607	0.90216	0.85868	0.90033	0.88081	0.83193	0.86535	0.8666	0.74934	0.8735	0.81209	0.97122	0.85751	0.90525	0.98402	1.0062	0.88501
174.53	1.4421	0.93559	0.92186	0.9342	0.92186	0.87125	0.9342	0.9857	0.93097	0.91396	1.0537	1.1093	0.94021	1.2034	0.88815	1.1339	1.0794	1.2035	0.96498	0.81831	0.91124
174.78	1.9329	0.97015	0.84105	0.90333	0.84105	0.86103	0.90333	0.88618	0.82528	0.85716	0.88458	0.815	0.96877	0.95879	0.93482	0.98114	0.73433	0.77007	0.96258	1.0543	0.85852
175.08	1.2976	0.9777	0.95417	0.97844	0.95417	0.9148	0.97844	0.921	0.93049	0.91818	0.94418	0.95494	0.93565	0.86378	0.88093	0.99982	0.93068	1.0076	1.0294	1.0688	0.90387
175.25	1.9277	0.97024	1.0726	1.1231	1.0726	0.98343	1.1231	1.0418	1.0335	1.0037	1.015	1.043	0.97176	0.8704	0.95765	0.98617	1.0814	1.1376	0.9747	0.95266	0.67066
175.42	1.8367	0.94553	1.1077	1.0192	1.1077	1.0326	1.0192	0.99678	1.0313	1.0318	1.0961	1.0648	1.0542	0.92999	17.382	0.99107	1.0715	1.1337	1.033	1.0767	1.0964
175.6	1.8265	0.95514	1.0159	0.95688	1.0159	0.95635	0.95688	0.95431	0.979	0.96338	1.0147	1.0058	0.97349	0.95231	1.0734	0.97745	1.0195	1.133	0.99457	0.93113	0.93175
175.87	1.99	1.1088	0.90291	1.0085	0.90291	0.91543	1.0085	0.89885	0.88376	0.87474	0.91798	0.86305	0.92967	0.92232	1.1042	0.97904	0.87093	0.84315	0.94226	0.90953	0.8494
176.09	1.7723	0.93288	0.8994	1.1155	0.8994	0.94901	1.1155	0.89453	0.89957	0.87615	0.87306	0.89979	0.93779	0.88715	0.90686	0.98933	0.88413	1.0088	0.9644	0.79578	1.0904
176.34	1.8804	0.92203	0.87675	1.0456	0.87675	0.89022	1.0456	0.89285	0.84844	0.88163	0.93369	0.85568	0.89846	0.90491	0.34023	0.98839	0.8487	0.94667	0.94267	0.85651	0.87175
176.53	1.8964	0.95182	0.91726	0.88974	0.91726	0.92076	0.88974	0.88646	0.94384	0.92772	0.99544	0.94604	0.87945	0.89924	0.95329	0.99868	0.91063	0.91636	0.96676	0.84747	0.94199
176.74	1.8421	0.99864	1.0643	0.93877	1.0643	0.94931	0.93877	1.0066	1.0021	0.99697	1.0311	0.99513	0.97876	0.98753	1.0186	1.0159	1.009	1.0472	0.92428	1.0316	1.0135
176.97	2.0364	0.95212	1.0738	1.0806	1.0738	1.0184	1.0806	1.0692	1.0368	1.0323	1.0067	1.0296	0.95288	0.94101	0.0024028	1.0155	1.0946	1.0594	1.061	1.0456	0.89348
177.23	1.5583	0.94628	0.97457	0.95226	0.97457	0.87508	0.95226	0.96631	0.93077	0.93214	0.9871	0.98256	0.87546	1.0202	0.91409	0.93571	0.91975	0.95628	1.0307	0.89269	0.73604
177.43	1.7226	0.92794	0.9663	0.96192	0.9663	0.89353	0.96192	1.0253	0.98368	0.97422	1.0336	1.0275	0.98901	1.0756	0.88826	1.0778	0.987	0.97478	1.0119	0.93578	0.98176
177.83	1.962	0.95544	0.84083	0.91122	0.84083	0.79784	0.91122	0.88171	0.80334	0.79293	0.77361	0.73227	0.86554	0.87023	0.96944	0.9617	0.80287	0.75303	0.93868	0.9071	0.39845
178.25	2.111	0.98385	0.93876	0.96318	0.93876	0.88396	0.96318	0.98141	0.9619	0.9418	0.98108	0.95902	0.98229	1.0774	0.94431	1.0185	0.96825	0.93838	0.91887	0.79745	0.8909
178.56	1.8363	0.96482	1.0537	0.94004	1.0537	0.99953	0.94004	1.0701	1.0421	1.0303	1.0864	1.0284	1.0948	1.0634	0.97925	1.0581	1.0848	1.0965	0.95973	0.9563	0.98395
178.9	1.8509	0.83205	0.95548	0.79135	0.95548	0.88941	0.79135	0.93714	0.92542	0.86111	0.92686	0.93391	1.0123	0.93585	0.99162	0.98587	0.92058	0.97525	0.96112	1.0293	0.88308
179.39	1.8759	1.0504	1.0165	0.87643	1.0165	0.85692	0.87643	1.0173	0.99164	0.87343	0.91569	0.98688	0.93712	1.0095	0.90935	1.0692	1.0103	1.014	1.022	0.9138	0.42137
179.78	1.8081	1.024	1.0128	1.0756	1.0128	1.0014	1.0756	0.98159	0.93334	0.91753	0.99072	0.93693	1.0199	0.91203	0.15534	0.9671	0.87772	0.95759	1.0503	0.88741	0.78814
180.04	1.7319	0.95186	1.1044	1.0089	1.1044	1.0536	1.0089	1.0569	1.0494	1.0157	1.0739	1.1154	1.0565	1.1081	0.79991	1.054	1.1222	1.1412	1.0661	0.9816	0.96381
180.51	1.332	0.956	1.1652	0.98105	1.1652	1.1104	0.98105	1.1134	1.0221	1.0181	1.152	1.1018	1.0104	1.0523	1.0196	1.0217	1.1312	1.2127	0.95025	1.0432	1.0396
180.68	1.8166	0.9254	1.2315	0.98157	1.2315	1.0735	0.98157	1.0343	1.0125	1.0058	1.0249	1.0485	1.0614	1.0409	1.063	0.98008	1.079	1.0727	1.045	0.98343	0.89681
181.05	1.4374	0.91028	0.9625	1.0207	0.9625	0.95372	1.0207	0.94799	0.90316	0.88447	0.99728	0.90703	0.91573	0.84244	1.032	0.99455	0.91062	0.81045	0.92204	0.78382	0.89492
181.31	1.8865	1.0397	1.0123	0.88224	1.0123	0.96975	0.88224	1.0437	1.0367	1.1257	1.0431	0.99933	0.92028	0.89064	0.85452	0.98831	0.98064	0.96201	1.0171	0.90939	0.98349
181.67	1.8531	0.95332	1.1811	1.0899	1.1811	1.1242	1.0899	1.1002	1.1052	1.0495	1.0495	1.1581	1.0791	0.95935	1.0775	0.97791	1.1844	1.1378	0.97152	1.0292	1.0025
181.86	2.1353	1.0259	1.1461	1.1916	1.1461	1.0899	1.1916	1.0871	1.0833	0.93513	1.0674	1.1586	1.5178	1.0464	1.0496	1.0254	1.1597	1.2008	0.83812	1.0128	1.0592
182.07	1.4678	0.9333	1.108	1.1094	1.108	1.0205	1.1094	1.1296	1.0737	1.0216	1.0584	1.1134	1.1375	0.95794	1.0813	1.0166	1.1197	0.97498	0.97525	0.95977	1.634
182.35	1.8985	1.0762	1.1076	0.94197	1.1076	0.95874	0.94197	1.0644	1.0422	1.0201	1.077	1.0996	1.1065	1.2055	1.171	1.001	1.0889	1.1204	1.006	1.0836	1.0591
182.76	2.0814	0.936	1.0892	1.104	1.0892	1.0446	1.104	1.0886	1.0646	1.0655	1.0012	1.0661	1.102	0.93883	1.0787	1.0196	1.0721	0.92279	1.0611	0.97537	0.9683
183.07	1.1284	0.83338	0.86857	0.7936	0.86857	0.84974	0.7936	0.96303	0.92724	0.89321	0.86083	0.86116	0.9285	0.95073	0.86952	0.94603	0.89773	0.87406	1.0435	1.0094	1.005
183.29	1.7294	0.95834	1.0815	0.84689	1.0815	0.92344	0.84689	0.93323	0.96116	0.94705	0.983	0.95257	1.057	0.97963	0.92006	1.0068	0.96391	1.0096	1.0727	0.90992	2.4558
183.72	1.6797	0.90646	0.82941	0.8883	0.82941	0.82711	0.8883	0.93388	0.84912	0.82225	0.85297	0.80996	0.88704	0.87886	0.87654	0.95879	0.87402	0.79211	1.0786	0.88757	0.87461
183.88	1.8848	0.98018	0.86872	0.96099	0.86872	0.88347	0.96099	0.93946	0.89475	0.93554	0.99488	0.93944	0.92722	0.90946	0.72988	1.0329	0.82883	0.82785	1.0712	1.0183	0.75628
184.06	1.7838	0.94518	0.85907	0.70696	0.85907	0.71872	0.70696	0.93599	0.84956	0.86427	0.88513	0.83545	0.94658	1.176	0.845	0.97122	0.78821	0.86904	1.1045	0.94204	0.91708
184.25	1.7867	0.99496	0.93402	1.0064	0.93402	0.91086	1.0064	0.95501	0.93942	0.94027	0.95743	0.97626	0.92122	0.97962	0.056098	0.96206	0.93372	1.0204	1.1392	0.99748	0.9088
184.44	1.7991	0.92916	0.92252	0.91993	0.92252	0.86411	0.91993	0.94126	0.89663	0.9057	0.68221	0.65348	0.96177	0.98664	1.0139	0.93154	0.87987	0.8829	1.0589	0.90253	0.84972
184.67	2.0444	1.0714	1.1144	0.96917	1.1144	1.0414	0.96917	1.0933	1.0852	1.0298	1.0102	0.96235	1.0282	1.1074	1.1806	0.91607	1.1334	1.123	1.0196	1.1186	1.003
184.99	1.5887	0.98719	1.1396	0.77872	1.1396	0.98913	0.77872	1.0764	1.0776	1.0411	1.069	1.1452	1.1295	1.1807	1.0592	0.95376	1.1604	1.2344	1.0884	1.1769	1.2502
185.18	1.7271	0.88995	1.0008	0.78165	1.0008	0.90334	0.78165	0.93826	0.93885	0.94088	0.96905	0.90574	0.99427	1.0128	0.96384	0.89045	0.95322	1.0404	0.9653	1.1642	0.96075
185.57	2.1011	0.99017	0.97372	0.90987	0.97372	0.94716	0.90987	0.96703	0.94394	0.97433	0.97763	0.87693	0.84845	0.88623	0.84456	0.91741	0.86484	0.98859	1.0683	1.1014	0.93509
185.85	1.949	0.94367	0.88689	0.89011	0.88689	0.83788	0.89011	0.96162	0.93938	0.92055	0.96405	0.95993	0.87551	0.91115	0.0033296	1.0005	0.8904	0.86323	1.0748	0.85073	0.86788
186.13	1.7219	1.0468	0.81106	0.87145	0.81106	0.81665	0.87145	0.90429	0.84733	0.81395	0.82745	0.83531	0.82686	0.85617	0.91429	0.93696	0.77688	0.81325	0.97506	0.89398	0.58547
186.54	1.8351	0.90339	0.92479	0.89816	0.92479	0.85546	0.89816	1.0219	1.0117	0.98252	0.98313	1.0067	1.2089	0.9648	0.96655	0.99692	0.98061	0.96526	1.0591	1.0634	1.0496
186.89	1.6727	1.0288	0.92764	0.91601	0.92764	0.87742	0.91601	1.0008	0.98286	0.99875	0.99911	0.96447	0.91323	0.80915	0.9776	1.0107	0.92862	0.96718	0.97863	0.85746	0.74225
187.08	1.5142	0.89777	0.89124	0.95265	0.89124	0.91769	0.95265	1.021	0.95586	0.98829	1.0315	0.95233	0.94587	0.91887	0.99096	1.0263	0.91396	0.91007	0.87888	0.94213	0.81873
187.46	1.7835	0.81893	1.0502	1.2208	1.0502	1.0708	1.2208	1.0345	1.0675	0.99241	1.0471	1.0928	0.92063	0.90296	1.1466	0.95185	1.0437	0.95649	1.1126	0.9071	0.95682
187.76	2.1234	1.0811	1.0084	1.0936	1.0084	1.0191	1.0936	1.0961	1.0648	0.97957	0.96364	1.0249	0.9584	0.9748	0.99278	0.95324	1.0529	1.0373	1.0517	1.0625	1.0162
188.24	1.2125	0.93598	0.99794	0.95925	0.99794	0.86174	0.95925	1.0128	0.96684	1.0089	0.95441	0.0027705	0.90646	0.93219	1.0213	0.97873	0.99059	0.91979	0.88246	0.73862	0.94177
188.68	1.8408	0.93935	0.85596	0.85317	0.85596	0.83667	0.85317	0.9859	0.93945	0.94416	0.92622	0.89172	0.9251	0.8909	0.95129	0.92461	0.92888	0.9111	0.9607	0.74855	0.86104
189.1	1.2786	0.90615	0.9924	0.88843	0.9924	0.8623	0.88843	1.007	0.9758	0.95798	0.99105	0.97941	0.92846	0.98198	0.91741	0.96879	0.92189	1.0828	0.95291	0.92505	0.67475
189.36	1.7766	0.88824	0.87441	0.94384	0.87441	0.90097	0.94384	0.95213	0.84564	0.88708	0.93339	0.90852	0.92144	0.90926	0.85307	1.0169	0.82819	0.91479	0.95366	0.85702	0.88768
189.71	1.9311	1.0649	0.94007	0.77691	0.94007	0.74362	0.77691	0.93504	0.90074	0.85508	0.82615	0.87767	0.95956	1.0391	1.0702	0.99819	0.87059	0.92196	1.0342	0.98943	0.95216
189.88	1.9395	1.0566	1.0866	0.92193	1.0866	0.98022	0.92193	1.0655	1.0382	0.99445	0.93331	1.02	1.0539	1.0306	0.95103	0.99837	1.0808	1.0549	1.0611	1.0863	0.96335
190.29	1.878	0.93271	0.99051	0.97251	0.99051	0.95789	0.97251	1.0025	0.97808	0.91455	0.90104	0.91587	0.91632	0.90497	0.92601	0.93541	1.002	1.0346	1.0128	0.9991	0.98835
190.55	1.9142	0.94105	1.0393	0.95316	1.0393	0.97102	0.95316	1.0012	1.0452	0.99771	1.0658	1.0602	0.91421	0.87439	0.94044	1.0274	1.0461	1.0477	1.0341	0.93299	0.87228
190.79	1.9991	0.91625	0.86405	1.027	0.86405	0.81147	1.027	0.97417	0.89612	0.90428	0.89845	0.81358	0.87284	0.79143	0.91565	0.99428	0.8629	0.77917	1.0119	0.86559	0.85715
191.07	1.7953	0.89374	0.81622	0.90696	0.81622	0.78897	0.90696	0.92681	0.87714	0.84006	0.87172	0.86541	0.91227	0.92112	0.83843	0.95177	0.82572	0.93593	0.91973	0.81221	0.70765
191.36	2.1178	1.0036	0.98305	0.9211	0.98305	0.89707	0.9211	1.0908	1.0509	1.0399	1.0846	1.0018	1.0466	1.0648	0.86607	1.022	1.0212	1.0828	1.1359	0.89229	0.84804
191.65	1.8701	1.075	1.1119	1.0354	1.1119	0.97801	1.0354	1.1002	1.0679	1.0411	1.0544	1.086	1.1145	1.3764	0.99331	0.98438	1.1315	0.95172	1.1344	1.0306	1.0792
191.85	1.9341	1.0443	1.1185	0.91397	1.1185	0.93151	0.91397	1.1412	1.0856	1.0797	1.0886	1.0786	1.0528	1.0339	1.0058	0.99718	1.1357	1.0271	1.088	1.1129	1.3017
192.1	2.075	1.0434	0.9912	1.1934	0.9912	1.0211	1.1934	0.96552	1.0143	1.0222	1.0424	0.99143	0.90335	1.0521	0.96751	1.035	0.97587	0.84395	1.0849	0.91646	0.82074
192.27	1.7471	0.93228	0.91844	0.8814	0.91844	0.83433	0.8814	0.99455	0.9603	0.96962	1.0419	0.93016	0.83934	0.89061	0.76435	0.92839	0.99726	0.93793	1.134	1.0255	0.98337
192.67	1.9461	1.0886	1.11	0.96371	1.11	0.96436	0.96371	1.0206	0.97999	1.0197	1.0442	0.88059	1.0056	1.0134	0.96331	0.92571	0.99958	0.99371	1.1137	0.81427	0.93856
193.1	1.5483	0.91445	1.2007	0.90206	1.2007	1.0626	0.90206	1.1199	1.0717	1.0457	1.0031	0.98996	1.0605	1.1644	1.1631	0.92739	1.1575	1.0807	1.0397	1.176	0.77553
193.43	1.5272	0.95802	1.0782	0.92662	1.0782	0.96859	0.92662	1.0201	1.0423	1.0054	0.99311	1.0163	0.98637	1.1415	1.0038	0.93977	1.0707	1.1119	1.1183	1.0818	1.1091
193.67	2.3128	1.1107	1.1026	1.2079	1.1026	1.1408	1.2079	1.0642	1.042	0.97907	0.98557	1.0437	0.90299	0.90571	0.89764	1.0028	1.0846	1.0697	1.0732	0.86015	0.94283
193.9	1.855	1.0287	1.0939	1.1405	1.0939	1.117	1.1405	1.0922	1.0926	1.0897	1.1291	1.1583	0.9713	0.92962	1.0472	1.0049	1.1558	1.1772	0.90836	1.0195	1.0518
194.14	1.8632	0.91376	1.0165	1.0718	1.0165	0.98375	1.0718	0.99857	0.9975	1.0124	1.0981	1.0565	0.88323	0.92588	0.89832	1.0228	1.0156	1.0206	1.0287	0.97564	0.83231
194.4	1.787	0.99253	1.115	0.90057	1.115	0.98286	0.90057	1.0276	1.0289	1.014	1.0257	1.0303	0.9709	1.0869	0.57201	0.98761	1.0309	1.0945	1.0562	1.0581	1.033
194.57	1.8278	1.0077	1.0611	0.97249	1.0611	0.94012	0.97249	1.0206	0.98643	0.98147	0.99231	1.0197	0.99942	1.0275	1.0546	1.0219	1.004	0.97418	0.95353	0.99616	0.99557
194.84	1.6377	0.87974	1.0238	1.0914	1.0238	1.0281	1.0914	0.99573	0.89294	0.82399	0.90016	0.98011	0.93355	0.8855	1.0124	1.0083	1.0271	1.0779	0.93179	0.9605	0.9342
195.12	2.0032	0.96083	1.0063	1.0769	1.0063	1.0461	1.0769	0.98811	0.93005	0.939	1.0383	1.0097	0.93831	0.83294	1.0163	0.98409	0.9592	1.0195	0.86878	1.0211	1.0354
195.35	1.2817	0.90298	1.092	1.0894	1.092	1.022	1.0894	1.0398	1.0075	0.93643	1.048	1.036	1.031	0.95732	1.0867	0.95989	1.0619	1.0085	0.89786	0.8752	1.0775
195.58	1.9107	0.91339	1.0367	1.0696	1.0367	1.0264	1.0696	1.027	1.0291	1.0099	0.97189	0.95611	0.95547	0.95625	0.87374	0.96024	1.0417	0.95038	1.0498	0.98813	1.1736
195.74	1.6556	0.82965	0.93898	0.97685	0.93898	0.91272	0.97685	0.98053	0.91837	0.90262	0.95498	0.87372	0.85931	0.91445	0.7653	1.0035	0.89632	0.90706	1.0445	0.82708	0.93164
196.03	1.672	0.94685	1.0268	0.70546	1.0268	0.8074	0.70546	1.0025	0.98289	0.93584	0.90601	0.905	0.97769	1.0358	0.8494	0.92868	0.97018	0.86139	1.0754	1.0172	0.93784
196.19	1.8263	0.90428	1.0273	0.89586	1.0273	0.97809	0.89586	1.0938	1.0758	1.0555	1.0602	1.064	0.99399	0.99632	0.93197	0.96755	1.1203	1.1542	1.0418	1.0383	1.0365
196.45	2.2234	1.1473	1.328	0.90806	1.328	1.1568	0.90806	1.154	1.0545	0.92989	0.98165	1.2054	1.0086	1.1463	0.92628	0.92988	1.1997	1.3669	1.104	1.0939	0.69375
196.77	1.5084	0.92039	1.0012	1.0677	1.0012	0.97044	1.0677	0.95275	0.95111	1.0361	1.0414	1.0486	0.89562	0.85953	0.81422	1.0342	0.9679	0.92921	0.94723	0.88335	0.94018
197.21	1.6352	0.83522	0.85087	0.8202	0.85087	0.81667	0.8202	0.96129	0.89882	0.88075	0.94836	0.84734	0.88081	0.85237	0.77665	0.9178	0.84976	0.85739	0.95725	0.86466	0.69141
197.51	1.7733	1.077	0.92008	0.9511	0.92008	0.91068	0.9511	1.0261	0.99928	1.0096	1.0303	1.0131	0.89634	0.9349	1.1285	0.9198	0.97127	0.92209	1.0166	0.91015	0.79787
198.06	1.3772	1.1456	0.92903	0.79507	0.92903	0.87695	0.79507	1.046	0.96153	0.9748	0.9734	0.82637	0.89137	0.99897	0.95409	0.85575	0.88243	0.81222	1.2363	1.0619	0.92527
198.44	1.9737	0.93657	0.81074	0.78614	0.81074	0.831	0.78614	0.87819	0.82097	0.85907	0.82553	0.82452	0.84362	0.95227	0.88595	0.8885	0.73282	0.82152	1.0603	1.0009	0.8146
198.86	1.9885	0.87319	0.90126	0.74256	0.90126	0.87117	0.74256	0.90892	0.86714	0.88852	0.93227	0.89779	0.90395	0.99057	0.91124	0.93413	0.85632	0.8839	0.92852	1.0045	0.75822
199.19	1.5814	0.88459	1.0712	0.95681	1.0712	0.97434	0.95681	1.0335	0.95755	0.95369	0.95602	0.92527	1.0624	1.0451	0.99136	0.91633	0.94379	0.96963	0.97399	1.0246	0.96457
199.45	0.29134	0.9777	0.97071	1.0802	0.97071	1.0027	1.0802	0.96939	0.91061	0.92494	0.91013	0.92797	0.93294	0.93422	0.89736	0.89028	0.91248	0.9719	1.0588	0.99897	0.90948
199.76	3.3134	1.3523	1.1036	1.3541	1.1036	1.1932	1.3541	0.9809	0.95142	1.003	1.0097	0.9438	0.88601	0.82141	1.0855	0.91869	0.95278	0.99674	0.86412	0.96835	0.88187
200.14	1.7533	0.9309	0.76227	1.0255	0.76227	0.74428	1.0255	0.8112	0.87052	0.84624	0.90621	0.87479	0.89185	0.91425	0.88769	0.95293	0.80435	0.8582	0.9593	0.8257	0.86287
200.32	1.8785	1.0032	0.94254	0.98131	0.94254	0.94173	0.98131	0.9349	0.90403	0.92204	0.94154	0.93919	0.91924	0.97825	0.70771	0.98977	0.90371	0.96057	0.98264	0.92669	0.76921
200.53	2.036	1.0283	0.90651	0.93425	0.90651	0.82897	0.93425	0.90325	0.88501	0.89411	0.92366	0.86499	0.92093	0.94816	0.86208	0.93828	0.86746	0.83366	0.87861	0.91322	0.77539
200.83	1.6482	0.90086	0.91931	0.89354	0.91931	0.85881	0.89354	0.94585	0.89191	0.86448	0.89247	0.88137	0.91612	0.97026	0.88363	0.90638	0.84416	0.87639	0.90884	0.95079	0.80029
201.03	2.0564	0.93846	1.0112	0.99986	1.0112	0.9974	0.99986	1.0353	0.97718	1.0037	1.031	1.0078	0.99678	0.93322	0.90951	1.0289	0.99486	1.0083	1.0526	1.1105	0.90318
201.32	1.4456	1.0142	1.0632	0.95706	1.0632	1.0333	0.95706	0.9682	0.87936	0.87094	0.86086	0.86371	0.95603	1.0776	1.0489	0.88673	0.91162	0.79314	1.0325	0.94029	0.89463
201.48	1.9512	0.99877	1.2603	0.99601	1.2603	1.1235	0.99601	1.1042	1.0922	1.0114	1.0353	1.0666	1.0013	1.2237	0.97427	0.86738	1.1525	1.0533	1.1016	1.1603	1.1188
201.86	1.9622	1.0292	0.98943	0.82216	0.98943	0.90837	0.82216	1.0093	0.93032	0.9203	0.96415	0.91269	0.90912	0.9581	1.0252	0.88138	0.92029	0.90418	0.94173	1.007	0.86632
202.11	1.4315	1.1032	1.0775	1.0048	1.0775	1.1379	1.0048	1.1029	0.98307	0.92481	0.87261	0.99554	0.97373	1.0388	0.91671	0.9137	1.0365	1.0267	0.92217	1.1549	0.93668
202.48	1.7531	0.98067	1.1519	1.2145	1.1519	1.07	1.2145	1.1356	1.1124	1.0744	1.1254	1.0938	1.036	0.90847	1.157	0.83319	1.1972	1.1965	1.0202	0.94617	1.3494
202.64	2.3421	1.2392	1.2967	1.3614	1.2967	1.2674	1.3614	1.0603	1.1	1.0688	1.1615	1.1672	1.0135	0.95689	1.5112	0.91797	1.1839	1.0528	0.96843	0.82927	1.2903
202.99	1.9308	1.1688	1.2298	1.0963	1.2298	1.3044	1.0963	1.0149	1.0619	1.0081	1.0467	1.0477	1.1226	1.0069	1.2215	0.92086	1.0722	1.0712	1.1404	1.1864	0.90577
203.2	1.6545	0.92487	1.0762	0.92532	1.0762	0.93772	0.92532	1.0085	0.96301	0.97468	0.94395	0.92879	1.008	1.0276	1.1039	0.82006	1.0375	1.1395	0.95993	0.96445	0.67743
203.38	1.8872	1.0074	1.2819	0.95233	1.2819	1.1041	0.95233	1.1346	1.0982	1.0683	1.0352	1.121	1.1008	1.1939	1.0571	0.91034	1.1877	1.1658	1.1714	1.0577	0.94945
203.81	1.9335	1.1005	1.2899	1.0975	1.2899	1.1997	1.0975	1.2502	1.2022	1.1714	1.2227	1.3514	0.98376	1.2695	1.247	0.92945	1.3082	1.3964	0.96642	1.024	1.1704
204.06	1.8188	0.93713	1.1568	1.0483	1.1568	1.2002	1.0483	1.025	1.0238	0.95519	1.0121	1.0346	1.0274	1.0597	1.0975	0.76657	1.1117	1.0977	0.97549	1.0506	0.96227
204.32	1.8511	1.0255	1.2421	1.1969	1.2421	1.1889	1.1969	1.1351	1.1762	1.0774	1.1194	1.1962	1.0953	1.083	1.075	0.86837	1.1709	1.2098	1.0335	1.0304	1.2226
204.64	1.8286	0.96458	1.1269	0.85845	1.1269	1.0685	0.85845	1.031	0.98584	0.98928	1.0607	1.0395	0.94842	1.1712	0.52713	0.89526	1.0241	1.083	1.0288	1.0934	0.80299
205	0.91565	1.0067	1.0815	0.9615	1.0815	1.0539	0.9615	1.0523	1.0981	1.0749	1.1321	1.0139	1.0048	1.0896	0.88724	0.92156	0.98877	1.0575	1.1163	0.9789	0.96499
205.2	1.5591	1.0616	1.0067	0.97523	1.0067	0.96841	0.97523	1.049	1.066	1.0257	1.1489	1.1018	0.93747	1.0614	0.87162	0.95579	1.0528	0.99138	1.0746	1.0283	0.95975
205.5	0.099422	0.90303	1.0062	0.99103	1.0062	0.91151	0.99103	1.0504	1.0006	0.99636	1.0189	0.98348	0.94293	0.92483	0.8063	0.92113	1.0235	1.0954	1.0766	0.86666	0.80073
205.76	1.9886	1.0393	1.3755	1.2014	1.3755	1.2774	1.2014	1.1246	1.0747	1.0677	1.1226	1.0524	1.0182	1.115	0.85273	0.85187	1.1184	1.156	1.1095	0.98199	0.78246
205.99	1.9175	1.0855	1.1527	1.143	1.1527	1.0755	1.143	1.0924	1.1123	1.0875	1.1086	1.1077	0.99958	0.94207	0.8423	0.89176	1.0947	1.0845	1.0725	1.0652	1.0301
206.27	1.8552	0.97991	1.1022	0.97263	1.1022	1.0144	0.97263	1.1235	1.0805	1.0292	1.1109	0.0017472	0.97755	0.93659	0.90223	0.94277	1.064	1.0316	1.0906	0.97661	0.78106
206.52	1.6781	0.9617	0.98006	0.88035	0.98006	0.88945	0.88035	1.0946	1.0323	1.0276	1.0028	1.0165	0.90958	0.99938	0.84454	0.95946	1.0648	1.0525	1.0702	1.0856	0.95487
206.72	1.8636	0.99728	0.97744	1.0166	0.97744	0.93569	1.0166	0.97252	0.91653	0.92427	0.91419	0.9904	0.94245	0.9488	0.86523	0.98677	0.91087	0.92093	1.1347	0.94807	0.81544
206.93	1.8682	0.99024	0.85383	0.96315	0.85383	0.81988	0.96315	0.93767	0.89887	0.82721	0.83919	0.77361	0.91064	0.82721	0.89108	0.96048	0.82712	0.78882	1.0324	0.92272	1.0137
207.15	1.9724	1.0207	0.95299	0.98851	0.95299	0.91871	0.98851	0.97672	0.93864	0.94192	0.97407	0.89516	0.94635	0.97451	0.97018	0.98856	0.87641	0.95985	0.94853	0.81764	0.88886
207.34	1.9578	1.0203	1.0269	0.92655	1.0269	0.95762	0.92655	0.98872	0.92239	0.92302	0.94688	0.99821	0.9781	1.1496	1.0656	0.88459	0.91742	0.88374	0.98204	0.93887	0.90493
207.63	1.4765	1.0205	1.0514	1.1447	1.0514	1.0232	1.1447	1.0532	0.99381	0.98332	1.0514	1.0918	0.95708	1.0831	0.92403	1.0089	0.95857	1.0547	0.97683	0.9475	0.62631
207.81	2.084	1.0122	1.0247	0.98961	1.0247	0.99054	0.98961	1.0499	0.96416	0.94075	0.95076	0.94266	0.98026	1.1309	0.99528	0.92972	0.94929	0.82258	0.93883	1.0755	0.48411
208	1.4155	1.2212	1.1659	1.0033	1.1659	1.0095	1.0033	1.1353	1.1309	1.0843	1.1263	1.154	1.0168	1.1508	0.94558	0.90103	1.1714	1.1538	0.98814	1.0324	1.2502
208.21	1.6257	0.95352	0.93534	0.78266	0.93534	0.87124	0.78266	0.96719	0.87707	0.89528	0.9618	0.97771	0.9726	1.1954	0.87119	0.8808	0.85311	0.96751	0.85814	0.99349	0.81746
208.43	1.9919	1.0531	0.9913	0.96077	0.9913	0.97717	0.96077	0.95154	0.96153	0.919	0.98587	0.97153	0.9188	0.95695	0.93949	0.95252	0.92768	0.96505	1.0242	0.94808	1.2013
208.63	1.8268	0.95077	0.9943	0.93825	0.9943	0.95756	0.93825	0.87346	0.87078	0.87887	0.87231	0.86134	0.93642	0.97754	1.0137	0.92197	0.86237	0.92022	1.0185	0.94588	0.86878
208.95	1.9643	0.99001	0.99066	0.90911	0.99066	0.92241	0.90911	0.90594	0.9425	0.92808	0.96614	0.91381	0.93421	1.046	1.0281	0.90484	0.9269	1.0102	0.96689	0.96066	0.90491
209.12	1.8448	1.0006	0.98871	0.86854	0.98871	0.87028	0.86854	0.94971	0.94556	0.91725	0.93021	0.9044	0.96049	1.0944	1.1713	0.93762	0.8926	0.92289	1.0417	0.95025	0.9561
209.37	1.9234	0.89488	0.89772	0.89468	0.89772	0.82573	0.89468	1.0321	0.95528	0.95294	1.0097	1.0163	0.91756	0.91834	0.87186	0.93038	0.93262	0.92621	1.0903	0.86763	0.76867
209.75	1.7975	1.0415	0.99105	1.0378	0.99105	1.0149	1.0378	0.99642	1.019	0.97919	1.0855	1.0682	0.95714	0.9104	1.062	0.96057	1.0129	1.017	1.0118	0.9221	0.85861
209.99	2.0118	1.1559	1.0764	1.099	1.0764	1.0342	1.099	1.0464	1.0526	1.0427	1.0955	1.0529	0.9164	0.97842	1.1328	0.93953	1.0937	0.93665	1.0709	0.97211	0.88404
210.19	2.0023	1.0117	1.0294	1.0109	1.0294	1.0585	1.0109	0.99516	0.92998	0.92173	0.0010525	0.96495	0.94757	1.0826	1.0524	0.92807	0.98287	0.98785	0.92538	1.0201	0.97823
210.42	1.8502	1.1823	1.2012	1.1414	1.2012	1.1053	1.1414	1.0959	1.1573	1.0994	1.1038	1.2631	1.0331	1.114	1.0664	0.91311	1.2258	1.2713	1.1531	1.0627	1.075
210.84	1.8281	0.9792	1.0561	1.0106	1.0561	1.0322	1.0106	1.0004	1.0056	0.96321	0.9102	0.91157	0.94993	0.95239	0.84712	0.88088	0.95343	0.86912	1.0501	1.0033	1.0354
211.1	1.7489	0.94253	1.0052	0.84556	1.0052	0.92502	0.84556	0.96465	0.98518	0.97399	0.95318	1.0505	0.91915	1.1736	0.88403	0.89612	0.96942	1.0427	0.96221	1.0184	0.97277
211.32	2.0608	1.1261	1.1888	0.96999	1.1888	1.0261	0.96999	1.1156	1.1185	1.1542	1.2275	1.1188	1.0782	1.0876	1.0315	0.89009	1.1622	1.1943	0.97027	1.1429	0.73435
211.65	1.4412	0.95961	1.1377	1.1583	1.1377	1.1872	1.1583	1.0707	1.0253	0.9726	0.96981	1.0501	1.0047	1.0428	0.94784	1.1011	1.0229	1.0646	0.92459	1.0634	1.0364
211.94	1.6659	0.95804	0.96966	0.91384	0.96966	0.93798	0.91384	0.97593	0.93981	0.9426	0.45915	0.9175	0.9357	1.0245	0.96272	0.91209	0.91332	0.97889	1.0548	1.0154	1.0303
212.28	0.14059	1.0617	1.019	1.0154	1.019	0.996	1.0154	1.0186	0.98301	0.9836	1.0323	0.95986	0.90953	0.99502	0.79726	0.94451	0.97978	1.09	1.1002	0.9742	0.97241
212.48	1.8685	0.94898	0.89437	0.77715	0.89437	0.80143	0.77715	0.91932	0.90513	0.84576	0.93624	0.93608	0.88815	0.97518	0.83965	0.98655	0.8604	0.91274	0.98224	1.1232	0.88229
212.81	2.1633	1.187	1.1646	1.2297	1.1646	1.0594	1.2297	1.1934	1.142	1.1023	1.1278	1.2314	0.96126	0.91091	0.8193	0.96452	1.2313	1.2237	1.0864	0.98694	1.1399
213.07	1.5083	1.2042	1.185	1.3355	1.185	1.1213	1.3355	1.2012	1.1907	1.2171	1.3286	1.3553	0.94893	1.0243	1.0191	0.96138	1.3179	1.2404	0.86842	0.95963	1.4046
213.33	2.0355	1.0296	1.0495	1.0613	1.0495	0.96851	1.0613	1.1206	1.0444	1.0016	1.0682	1.0807	1.0038	0.95905	1.0132	0.90228	1.0806	1.0972	0.98701	1.0182	0.9201
213.57	1.7539	1.1079	1.0643	1.1021	1.0643	1.0006	1.1021	1.0644	1.0236	0.97203	1.0237	1.0372	0.95029	0.92615	1.112	0.96765	1.0149	1.0935	1.0019	0.95087	0.93044
213.9	1.8681	1.1785	1.0461	1.0739	1.0461	1.0321	1.0739	1.1523	1.0782	1.1262	1.2098	1.0886	1.0085	0.98911	0.91851	0.97363	1.0616	1.1299	0.95416	0.93726	1.0086
214.23	1.777	0.82786	1.0336	0.97489	1.0336	1.0282	0.97489	0.97679	0.97597	1.0179	1.0738	0.96543	0.95436	1.0005	0.88088	0.90838	0.93737	0.94968	0.97522	1.0384	0.89166
214.48	1.5937	0.98193	1.2035	1.0999	1.2035	1.0204	1.0999	1.1445	1.1533	1.0909	1.1985	1.2353	1.3454	1.0369	0.92083	1.0033	1.2407	1.347	0.95138	0.90354	0.7808
214.79	1.9962	1.0419	1.045	0.88802	1.045	0.9374	0.88802	1.0184	1.0094	1.0076	1.0778	0.98933	1.0659	1.0112	0.96682	0.83854	1.0156	1.0146	1.0833	1.0611	0.76703
215.01	0.398	1.0126	0.92316	0.96278	0.92316	0.90521	0.96278	1.0516	0.95642	0.9575	0.99704	0.98701	0.94465	0.92363	0.84019	0.9983	0.96502	0.95737	1.0432	0.94259	0.74223
215.33	1.6924	0.8685	0.97245	0.87075	0.97245	0.8873	0.87075	1.0287	0.96735	0.96776	1.0178	1.0068	1.0176	1.1227	0.8534	0.9842	1.0022	0.97159	1.0306	1.0235	0.93586
215.55	1.8794	0.9005	1.0405	1.0805	1.0405	1.0317	1.0805	1.0519	1.022	1.0219	1.0407	0.97643	0.97902	1.0214	0.85094	0.86151	1.0461	0.94852	1.0465	1.0418	0.85494
215.78	1.932	1.0433	1.1671	1.087	1.1671	1.1101	1.087	1.1652	1.1428	1.063	1.0636	1.1288	1.1877	1.047	0.98775	0.97071	1.2739	1.1885	1.0345	1.0307	1.0631
216.03	1.7881	1.0177	1.1513	1.0772	1.1513	1.1133	1.0772	1.1535	1.0447	0.89735	0.9548	0.954	1.0371	0.94631	1.0172	0.80311	1.0749	0.9531	1.0937	1.0368	0.95908
216.52	1.1777	0.91136	1.1604	0.9118	1.1604	1.058	0.9118	1.1647	1.1171	1.1472	1.1587	1.2057	1.0339	1.0123	1.0092	0.87155	1.156	1.2753	0.97031	1.087	0.75472
216.72	1.4487	1.0551	1.3663	1.0617	1.3663	1.153	1.0617	1.2302	1.2574	1.2551	1.2221	1.3301	1.1915	1.1002	1.3026	0.92947	1.3918	1.3731	1.0681	1.2258	1.3168
216.9	1.6599	0.88919	1.247	1.2067	1.247	1.183	1.2067	1.1234	1.1611	1.1134	1.1307	1.2069	1.0808	1.019	1.2328	0.89615	1.1775	1.0944	0.92002	0.99399	1.1123
217.06	1.8591	0.98565	1.1277	1.1455	1.1277	1.1341	1.1455	1.0903	1.1341	1.1332	1.1347	1.0982	0.99165	0.9521	1.1119	0.92592	1.1514	1.1071	1.068	1.1221	1.1229
217.24	2.1055	0.95767	1.0376	1.1178	1.0376	1.065	1.1178	0.8785	0.90915	0.91471	0.99815	0.99949	0.90216	0.98102	1.0216	1.0262	0.95707	0.95079	1.0437	0.895	0.88616
217.53	2.1696	1.0429	1.1329	1.0789	1.1329	1.0723	1.0789	1.0772	1.0349	1.0482	1.0853	1.0593	0.91701	0.98816	0.88857	0.94716	1.0578	1.0665	1.0758	1.0704	1.1141
217.9	1.9125	0.98597	1.0347	1.0596	1.0347	0.9626	1.0596	1.052	1.0382	0.9716	1.0189	1.0871	1.2543	1.1776	0.99383	0.97393	1.1044	1.1641	0.9457	0.882	0.8506
218.08	1.7577	0.95548	0.93659	0.9042	0.93659	0.85237	0.9042	1.0237	0.97764	0.96111	1.0341	0.98227	0.99824	1.0366	0.75582	0.99309	0.98089	1.0031	1.0784	0.9209	1.3169
218.42	1.9925	0.95886	1.0037	0.99556	1.0037	0.8431	0.99556	0.97981	0.96222	0.89629	0.87739	0.85865	0.94427	0.92476	0.9762	0.91238	0.9675	0.84935	0.98939	0.91718	0.59311
218.65	1.7128	0.90309	0.84653	0.85803	0.84653	0.79027	0.85803	0.8715	0.7981	0.82797	0.74612	0.748	0.86534	0.90868	0.93257	0.97494	0.76981	0.85186	0.97084	0.93215	0.83676
218.87	1.8847	1.0241	0.93945	0.75416	0.93945	0.78613	0.75416	0.9748	0.9418	0.91863	0.99174	0.95277	0.88739	0.97463	0.7612	0.89911	0.92137	0.92117	1.0791	1.0466	0.66885
219.08	2.1132	0.96333	1.0411	0.97045	1.0411	1.0586	0.97045	1.0006	1.0418	0.96565	0.89379	0.9908	1.184	1.2171	0.92854	0.89353	1.068	1.0742	1.1476	1.1591	0.98849
219.28	1.9113	1.0189	1.0123	0.89401	1.0123	0.9107	0.89401	0.93238	0.9847	1.0037	0.98758	0.94855	0.9938	1.0982	1.0818	0.95003	0.93932	0.99722	1.1566	1.0326	0.99416
219.69	1.191	0.95325	0.91868	0.96125	0.91868	0.93175	0.96125	0.90782	0.97294	0.96066	0.90568	1.0256	2.0665	1.02	0.87996	0.94574	0.86394	0.86194	1.1488	1.0008	0.91522
219.87	1.8023	0.96907	0.959	0.86876	0.959	0.8995	0.86876	1.0428	0.99503	0.96615	0.93663	0.93709	1.0665	1.0061	0.86276	0.87981	0.95426	0.9216	1.0625	0.94378	0.89894
220.13	1.9447	0.92691	0.96592	0.92432	0.96592	0.95196	0.92432	0.89878	0.9438	0.94113	0.95359	0.94218	0.89275	0.9538	0.9136	0.89817	0.91777	0.93215	1.054	1.1511	1.1715
220.3	1.8345	0.98667	1.052	0.81578	1.052	0.90974	0.81578	1.0489	1.0336	1.0378	1.0316	1.0267	0.97526	1.0821	1.0493	0.95531	1.0597	1.0998	1.0657	0.97187	1.0246
220.57	1.5854	1.1702	1.2625	1.0175	1.2625	1.146	1.0175	1.1756	1.1519	1.1075	1.1223	1.1976	1.0562	1.094	1.0698	0.93435	1.187	1.1495	1.2549	1.2117	1.0996
220.79	2.0245	1.0515	1.0451	1.1179	1.0451	1.0889	1.1179	1.1258	1.0721	1.1182	1.0398	1.3088	1.026	0.98997	0.96404	0.95026	1.1249	1.0803	1.0817	1.046	0.86928
220.97	1.9265	1.0047	0.92227	1.1751	0.92227	1.1765	1.1751	1.2829	1.0648	1.0107	0.97249	1.5153	0.84666	0.93666	1.1266	0.96528	1.3515	1.2405	1.234	1.1328	0.91227
226.88	1.1771	1.5575	1.2292	1.0955	1.2292	1.4404	1.0955	2.0299	1.7605	1.8858	1.473	1.7752	1.4493	1.4533	1.4747	0.79427	2.218	1.5748	1.3838	1.6413	1.4989
227.24	0.74778	1.0629	1.024	0.98059	1.024	0.99567	0.98059	1.0777	1.0076	1.0011	1.1106	0.99203	0.96117	0.95361	1.0136	0.93733	1.0542	1.0062	1.0452	1.0292	0.93091
227.63	1.2538	1.2806	0.98992	0.93576	0.98992	0.97772	0.93576	0.99995	1.0053	0.97881	1.0243	0.057163	1.0068	0.91438	1.4045	0.74705	0.9714	0.88119	1.0646	1.0412	0.86304
228	0.94416	1.0007	0.9102	0.96584	0.9102	0.91346	0.96584	0.9562	0.87661	0.91848	0.98734	0.87561	0.98304	1.0006	0.99523	0.91003	0.85008	0.8895	1.0306	0.8923	0.94431
228.4	0.33389	1.0022	0.94155	0.89093	0.94155	0.86263	0.89093	0.89272	0.91858	0.88387	0.93633	0.93224	1.082	1.1808	1.0751	0.94506	0.91659	0.90027	1.0671	1.0454	0.93374
228.65	0.71436	0.99198	0.89011	0.94988	0.89011	0.9194	0.94988	0.91854	0.87732	0.90413	1.0123	0.9052	0.9543	0.96144	1.0187	0.92236	0.83229	0.79247	1.0803	1.011	0.84203
228.88	0.68979	0.96641	0.81148	0.98754	0.81148	0.8883	0.98754	0.80313	0.78394	0.80228	0.80632	0.76087	0.82411	0.84788	0.89094	0.93449	0.75466	0.70339	1.0106	0.88375	0.86718
229.09	1.0987	0.93231	0.86722	0.87164	0.86722	0.79647	0.87164	0.83857	0.83609	0.81114	0.84585	0.80529	0.87808	0.95727	0.9713	0.88676	0.76988	0.78176	1.0811	0.75274	1.1146
229.29	0.74821	0.97938	0.88158	0.98027	0.88158	0.89001	0.98027	0.86163	0.83166	0.82372	0.89161	0.8201	0.92719	0.9263	0.93432	0.88081	0.80903	0.76366	1.0125	0.83165	0.9109
229.55	0.90417	0.76206	0.9828	1.1173	0.9828	1.0361	1.1173	0.9695	0.84024	0.7705	0.85198	0.958	1.0091	1.1229	0.99761	0.91189	0.96707	0.95809	0.96604	1.0392	1.0323
229.92	1.1467	0.97871	1.0114	1.0067	1.0114	0.93283	1.0067	0.88426	0.8732	0.91852	0.90753	0.93778	0.94403	0.88667	0.0029975	0.95063	0.90931	0.9535	1.0965	1.0635	0.90613
230.26	0.93812	1.0663	0.9632	0.90064	0.9632	0.86954	0.90064	0.85766	0.86235	0.83769	0.95926	0.93342	0.93933	0.94248	1.0984	0.92606	0.88637	0.82544	1.086	0.93413	0.8636
230.67	0.9328	0.90472	0.96177	0.78976	0.96177	0.89648	0.78976	0.87996	0.85021	0.84253	0.91213	0.87237	0.99622	1.0933	1.0934	0.8964	0.85962	0.90738	0.80848	0.89575	0.92498
230.86	0.9784	0.95818	0.99474	0.80429	0.99474	0.90188	0.80429	0.89441	0.85527	0.87048	0.81713	0.70475	1.0388	1.0727	1.1694	0.76935	0.86623	0.88784	1.0724	1.0676	0.91016
231.11	1.0045	0.8947	0.89928	0.95005	0.89928	0.868	0.95005	0.87012	0.88352	0.85499	0.89683	0.84535	0.92312	0.92533	0.99496	0.90733	0.85315	0.89214	1.0273	0.79771	1.8916
231.37	1.0859	0.90333	0.79989	0.94561	0.79989	0.87089	0.94561	0.82441	0.81257	0.80415	0.92704	0.81051	0.93785	0.86555	0.91156	0.91214	0.75407	0.78742	0.91447	0.9721	0.85664
231.57	0.77241	1.0277	0.90642	0.96759	0.90642	0.82526	0.96759	0.90725	0.86677	0.85406	0.91081	0.83933	0.93408	0.91052	0.91414	0.95991	0.82747	0.98783	0.98498	0.77102	0.78884
231.87	1.0432	1.0298	0.83437	0.91699	0.83437	0.85868	0.91699	0.89895	0.86107	0.8889	0.89423	0.84371	0.89675	0.91549	0.99394	0.91498	0.8175	0.91191	0.95013	0.98318	0.8166
232.22	1.1387	1.0147	1.0031	0.94698	1.0031	0.93341	0.94698	0.85072	0.86845	0.83812	0.84659	0.7875	0.97239	1.031	1.0602	0.83252	0.86067	0.90764	1.027	1.0344	0.99039
232.54	1.1156	1.0873	1.0296	0.89016	1.0296	0.9757	0.89016	0.95544	0.90521	0.89702	0.0013402	0.47298	1.0548	1.2217	1.0541	0.8469	0.92321	1.0002	1.0535	1.1345	0.96178
233	1.1223	1.0305	1.0423	1.0769	1.0423	1.0269	1.0769	1.0162	1.0031	0.97875	0.86761	0.35833	1.7817	0.90789	1.107	0.82969	1.0105	0.93485	1.1835	0.89181	1.3011
233.19	1.1222	0.99289	0.88587	0.96436	0.88587	0.89133	0.96436	0.87536	0.84389	0.87403	0.94195	0.84972	0.95574	0.93417	1.0636	0.89101	0.85846	0.86604	0.99219	0.99367	0.92544
233.4	1.0644	1.0275	0.91921	0.8526	0.91921	0.84245	0.8526	0.93173	0.91961	0.88744	0.90969	0.93342	1.0619	0.9525	1.0854	0.87393	0.92163	0.97716	1.0349	1.0357	0.93265
233.62	0.9924	1.0196	0.91529	0.90151	0.91529	0.91854	0.90151	0.89498	0.8553	0.86556	0.87474	0.89767	0.9178	0.90489	1.0342	0.88606	0.83087	0.82111	1.06	1.1142	0.60248
233.98	1.1099	0.97874	0.95468	0.85655	0.95468	0.89494	0.85655	0.89572	0.88777	0.86131	0.99395	0.88946	1.0173	0.97858	0.95544	0.79813	0.89047	0.96748	1.085	1.1325	0.82971
234.25	1.1231	1.0679	1.021	0.88171	1.021	0.96334	0.88171	0.95125	0.92072	0.89809	0.96605	0.90287	0.95763	0.90057	1.015	0.8194	0.93697	0.98556	1.0514	1.0549	0.7483
234.58	1.0408	0.99441	1.0518	0.79325	1.0518	0.93425	0.79325	0.93949	0.94677	0.91979	0.95145	1.0147	0.99849	0.98641	0.9513	0.87769	1.0049	1.0269	1.0271	1.0232	0.80257
234.84	1.0631	0.96768	1.0182	0.88562	1.0182	0.96652	0.88562	0.89496	0.90008	0.89483	0.90548	0.91189	0.96631	0.95553	0.93735	0.83148	0.91275	0.96247	1.0024	1.1465	1.0032
235.27	1.105	0.96388	0.87678	0.89809	0.87678	0.86726	0.89809	0.87948	0.85541	0.86628	0.85577	0.87714	1.8441	1.1744	0.91302	0.87648	0.82378	0.87876	0.89081	0.9997	0.89307
235.96	1.0995	1.1502	1.1252	1.0825	1.1252	1.0195	1.0825	0.99602	1.0141	1.0046	0.99313	0.95323	1.0944	1.0078	1.1738	0.84263	1.0866	0.89546	1.0931	1.0845	1.0181
236.24	0.91741	0.98645	0.90599	0.78145	0.90599	0.81583	0.78145	0.86635	0.86977	0.86297	0.89246	0.86595	1.0211	0.9805	1.1006	0.88749	0.86616	0.75704	1.0048	0.98	0.56382
236.41	0.9778	0.99305	0.85736	0.98672	0.85736	0.90711	0.98672	0.84897	0.84491	0.85713	0.87328	0.81863	1.0023	0.96008	0.0045069	0.87798	0.84248	0.89678	0.9551	0.99525	0.88264
236.91	0.939	0.91832	0.76043	0.87649	0.76043	0.78894	0.87649	0.87058	0.76987	0.7007	0.74747	0.63149	1.0952	0.92686	0.81616	0.78542	0.80414	0.73023	1.0477	0.87023	0.8729
237.13	1.0383	0.92594	1.0223	0.97035	1.0223	0.98546	0.97035	0.82933	0.84936	0.82614	0.84695	0.85218	1.0455	1.0952	1.0296	0.84124	0.84067	0.87502	0.96941	0.98816	0.88165
237.48	0.9579	1.038	1.0265	0.91119	1.0265	0.98154	0.91119	0.95811	0.89106	0.89078	0.93845	0.91823	1.1184	1.1679	1.1784	0.79685	0.92518	0.99517	1.1489	0.9666	0.44604
237.69	0.99009	1.1268	0.91893	0.87422	0.91893	0.82757	0.87422	0.81584	0.83497	0.81079	0.86248	0.7954	0.99205	0.93001	1.0526	0.76333	0.82697	0.75086	1.1379	1.0319	0.97987
237.85	0.97988	1.0313	0.83911	0.86261	0.83911	0.82475	0.86261	0.75863	0.7654	0.82093	0.7891	0.77036	0.87071	0.92008	0.9858	0.83055	0.68168	0.81647	0.96677	0.88133	0.66033
238.07	1.1635	0.97798	0.92059	0.99444	0.92059	0.92011	0.99444	0.838	0.8236	0.89755	0.85641	0.80736	0.89384	0.89064	0.88748	0.81744	0.69526	0.84246	1.143	0.91014	0.89689
238.36	1.0954	0.98157	0.77642	1.1061	0.77642	1.0024	1.1061	0.81861	0.77308	0.78073	0.76184	0.74588	0.93309	0.89699	0.97996	0.85805	0.7877	0.76881	0.88049	0.92197	0.87262
238.66	1.0086	0.93024	0.84616	0.81723	0.84616	0.85125	0.81723	0.80632	0.77881	0.8133	0.8302	0.82421	0.95125	1.0087	1.0473	0.92708	0.80087	0.77955	0.961	0.8552	0.91576
238.98	1.0907	0.94962	1.0681	0.83299	1.0681	0.97238	0.83299	0.93244	0.89939	0.85481	0.89004	0.8942	1.0613	1.0029	1.1539	0.82525	0.92225	0.97481	0.99663	1.1499	1.0783
239.2	0.9765	0.89271	1.1018	0.81616	1.1018	0.99942	0.81616	0.91252	0.89194	0.8836	0.81555	0.87044	1.1945	1.113	1.1521	0.85816	0.95707	0.9508	1.0357	1.1684	0.86952
239.43	1.1021	0.87905	1.0544	1.0377	1.0544	1.0209	1.0377	0.95854	0.94402	0.99552	0.97991	1.0612	1.0829	1.0402	1.1441	0.92386	0.97903	1.046	0.91302	1.0405	0.74712
239.74	1.0013	0.93352	0.86696	0.82595	0.86696	0.87378	0.82595	0.8836	0.89945	0.86302	0.92382	0.82557	0.89841	1.0829	0.8714	0.8199	0.90172	0.8775	0.95104	1.0966	0.93166
240.01	0.98032	0.97755	1.075	0.98093	1.075	0.97847	0.98093	0.93406	0.91422	0.89155	0.89926	0.91961	1.0382	1.1299	1.1157	0.85275	0.965	0.80973	1.0968	1.0152	1.0765
240.19	1.1311	1.0858	1.1077	1.0615	1.1077	0.99573	1.0615	1.0231	0.99891	0.99723	0.99344	0.98926	1.0942	1.0602	0.98692	0.83935	1.0765	1.0892	0.98739	1.0394	1.1142
240.37	1.1315	0.98557	1.0225	0.99167	1.0225	0.99152	0.99167	0.98129	0.96108	0.88656	0.83416	0.87197	1.0998	1.0957	0.93742	0.89811	0.95831	0.93635	1.0361	1.1343	0.97699
240.69	0.9825	0.96356	1.0757	1.0152	1.0757	1.0591	1.0152	1.0176	0.99771	0.98905	1.091	0.98177	0.92066	0.9752	0.98466	0.89233	0.99306	1.0913	0.95514	1.0613	1.0022
241.01	1.1447	1.0029	0.94445	1.069	0.94445	0.98135	1.069	0.93813	0.89389	0.8698	0.90528	0.93076	0.92243	0.81476	1.0943	0.9339	0.89771	0.92156	0.93545	0.95098	1.0229
241.23	0.70805	0.87181	0.80428	0.94649	0.80428	0.84412	0.94649	0.86215	0.78671	0.77311	0.78091	0.77609	0.83863	0.81576	0.95268	0.9721	0.7169	0.77743	0.99769	0.91667	0.76718
241.78	0.78036	0.95966	1.0351	1.1316	1.0351	1.0511	1.1316	0.93219	0.91991	0.93296	0.95047	0.9705	0.96165	0.8586	1.0336	0.91278	0.91939	0.94855	1.0046	0.91188	0.96803
242.02	1.0314	1.0289	1.2435	1.121	1.2435	1.1467	1.121	0.99689	1.0071	0.98392	1.0027	1.0636	1.0838	0.89105	0.65913	0.92867	1.0866	1.1774	1.0359	1.0991	0.96547
242.3	1.0965	1.0763	1.125	1.1039	1.125	1.0616	1.1039	0.97631	1.0229	1.0057	0.9686	1.1247	1.0249	0.98434	1.1912	0.94583	1.0645	1.0345	1.0236	1.0001	0.2135
242.47	1.027	0.94729	1.0539	1.0266	1.0539	0.99348	1.0266	0.92837	0.92809	0.91118	0.90099	0.90356	1.0502	1.0362	1.1337	0.92262	0.95731	0.91219	1.054	0.92687	0.75021
242.65	1.1017	1.1144	1.1361	1.0373	1.1361	1.1487	1.0373	1.0784	1.0685	1.0745	1.0544	1.0859	1.2414	1.2464	0.19834	0.9207	1.0658	1.1253	1.0623	1.1126	1.1405
243.02	1.1157	1.0219	0.93295	1.0099	0.93295	0.92719	1.0099	0.94214	0.89592	0.94569	1.0042	0.98609	0.93537	0.89919	0.89734	0.8853	0.90776	1.0205	1.0318	1.0035	0.9681
243.27	1.0247	1.0653	1.0046	0.84414	1.0046	0.91624	0.84414	0.98664	0.98444	0.96347	0.92241	0.65111	1.0242	1.0119	1.0557	0.90149	1.0255	1.0445	1.0312	0.96958	0.87668
243.51	1.1525	1.1294	1.2335	1.1239	1.2335	1.183	1.1239	1.0272	1.028	0.97154	0.91674	1.015	1.0803	1.0756	1.2946	0.833	1.1248	1.0294	1.0226	1.0759	1.1666
243.69	0.95423	0.96354	0.98511	0.89997	0.98511	0.97662	0.89997	0.89806	0.83594	0.87024	0.895	0.8511	0.94104	0.96865	0.81677	0.86874	0.85889	0.91812	0.98497	1.0658	0.79189
244.02	0.81515	1.1099	0.95557	1.0309	0.95557	0.95442	1.0309	0.90068	0.89084	0.87711	0.90021	0.94848	0.91979	1.0149	1.0627	0.92061	0.85386	0.92487	0.91827	0.96747	1.0775
244.37	0.99861	0.98678	0.88829	0.78394	0.88829	0.84301	0.78394	0.90673	0.89438	0.88923	0.90231	0.87301	0.99594	1.0177	0.97369	0.90184	0.87967	0.89052	0.93287	1.025	1.0076
244.57	0.84111	1.1216	0.99356	1.1532	0.99356	0.93106	1.1532	0.93752	0.90081	0.79111	0.83883	0.7745	0.99015	1.1305	1.0603	0.84347	0.89035	0.87523	0.87253	0.96236	0.74833
244.76	1.0026	0.99115	0.95174	0.90132	0.95174	0.88824	0.90132	0.92011	0.92889	0.91288	0.96794	1.016	0.9582	1.118	0.84627	0.9702	0.89849	1.0195	1.0655	1.1085	0.86547
244.94	1.094	1.0389	0.98128	0.92105	0.98128	0.92933	0.92105	0.94391	0.94899	0.88032	0.88831	0.95236	0.91389	0.9285	0.80501	0.93395	1.0052	1.0509	1.0303	1.0396	0.89619
245.15	1.0811	0.93019	0.85601	0.85669	0.85601	0.84347	0.85669	0.90084	0.89419	0.86422	0.86988	0.80889	0.91519	0.87203	0.0040796	0.93356	0.78967	0.83389	1.1624	0.92654	0.77083
245.37	1.1056	0.91986	0.92836	0.871	0.92836	0.91703	0.871	0.90791	0.98089	0.99498	1.0457	0.9543	0.98324	0.94375	0.85494	0.92321	0.91208	1.052	1	1.0831	0.76788
245.6	0.94702	0.96401	0.97101	0.95973	0.97101	0.9395	0.95973	0.98149	0.9691	0.96314	0.99585	0.89952	0.9562	0.97229	0.99007	0.88331	0.8885	0.89967	1.0114	1.0851	1.0005
245.91	1.1463	1.1072	1.0931	1.0402	1.0931	1.0669	1.0402	1.0655	1.1015	1.0673	1.113	1.0825	1.0445	1.0282	0.0040351	0.90729	1.1431	1.1511	1.0631	1.0761	1.0289
246.28	0.95961	0.9231	1.1097	1.0946	1.1097	1.1164	1.0946	0.96046	0.98989	0.95835	0.96981	1.0399	1.1619	1.178	1.3751	0.87171	1.0449	1.0458	0.87424	1.0527	1.3261
246.5	0.98098	0.92666	1.0232	0.80619	1.0232	0.90096	0.80619	0.96073	0.94755	0.87479	0.97506	0.81968	1.1007	1.1932	1.2005	0.85816	0.97235	0.95587	0.89916	0.83942	0.87192
246.8	0.95886	0.97227	1.0549	0.72017	1.0549	0.83374	0.72017	1.07	0.97363	0.87565	0.92763	0.95824	1.1356	1.2943	1.0208	0.82228	0.96927	0.99091	1.0329	1.0466	1.0714
247.15	0.57728	0.96463	1.1622	0.9978	1.1622	1.0556	0.9978	1.0408	1.0976	1.1511	1.0921	1.146	1.1235	1.6271	1.0777	0.91639	1.1885	1.2094	0.97988	1.1216	1.0222
247.36	1.055	1.0671	1.1051	0.88781	1.1051	0.99794	0.88781	1.0866	1.0369	0.9066	0.93701	0.98559	1.106	1.1016	1.189	0.80722	1.1201	0.98501	1.0388	1.0887	1.0313
247.65	1.0013	0.92249	0.90629	0.96604	0.90629	0.91275	0.96604	0.90238	0.90722	0.89586	0.96754	0.90728	0.90141	0.94379	1.073	0.88932	0.86295	0.93503	1.0512	0.83694	0.83469
247.86	0.88807	0.91977	0.98075	0.97573	0.98075	0.94907	0.97573	0.96744	0.93344	0.98718	0.9798	0.95258	1.0646	0.97841	1.0352	0.86452	0.90195	0.91525	0.97056	1.0009	1.1215
248.08	1.0552	0.96193	0.96919	0.97358	0.96919	0.88492	0.97358	1.0073	0.96583	0.95061	0.95998	0.84161	1.105	0.95896	0.94102	0.89554	0.97226	1.1164	1.0426	1.0454	1.187
248.27	1.0325	0.93207	0.87394	0.96182	0.87394	0.91774	0.96182	0.96814	0.91139	0.94017	0.95405	0.94871	0.93043	0.88319	0.90764	0.83218	0.86868	0.91346	0.93593	0.92709	0.95518
248.59	1.0211	0.87219	0.83124	1.0387	0.83124	0.98086	1.0387	0.89122	0.86016	0.84366	0.88655	0.83652	0.87622	0.85383	0.87277	0.93746	0.79818	0.80604	0.93121	0.82287	0.88981
248.8	0.93279	0.93516	1.0978	1.199	1.0978	1.0692	1.199	1.0005	1.0053	0.97577	0.82787	0.99528	1.1048	0.83692	1.0264	0.96238	1.0256	0.9477	0.95715	0.97804	1.0114
249.14	1.0544	1.0301	1.2025	1.0569	1.2025	1.1118	1.0569	1.0437	1.0298	1.0053	1.0735	1.0471	1.2591	1.0463	1.302	0.86059	1.0656	1.08	1.0685	1.0024	1.0553
249.42	0.98486	0.9799	1.0163	0.99355	1.0163	0.94466	0.99355	0.96089	0.93451	0.93762	0.96585	0.92417	1.0449	0.96449	0.83143	1.0415	0.90505	1.0122	0.98097	1.0216	1.067
249.7	1.192	1.004	1.1683	1.101	1.1683	1.046	1.101	1.0071	0.98617	0.86269	0.88263	1.0348	1.0824	1.1711	0.80469	0.97897	1.0094	1.1529	1.0143	0.96121	1.0503
250.01	0.9652	0.95383	1.0039	1.0717	1.0039	0.97698	1.0717	1.0095	0.93725	0.89174	0.97838	0.94496	1.0308	1.0996	0.85952	1.0216	0.92552	0.93769	0.8994	0.87507	0.9245
250.44	1.1348	0.96307	0.9655	0.96891	0.9655	0.9535	0.96891	0.95536	0.92971	0.93827	1.0029	0.9993	1.0282	0.99881	0.9314	0.95347	0.91159	1.0338	1.1022	0.93638	0.74373
250.69	1.082	1.0869	1.0179	1.0187	1.0179	0.98259	1.0187	0.98235	0.96166	0.9841	0.98764	0.93009	1.0285	1.0176	1.0287	0.86036	0.92445	1.0178	1.0787	0.92839	0.67594
250.98	1.1747	1.0681	0.9512	1.167	0.9512	1.002	1.167	0.91085	0.98378	0.98555	1.0139	0.97486	0.98888	0.88051	0.94922	0.93631	0.96499	1.0193	1.0439	0.90248	0.65493
251.16	1.019	0.9914	1.0058	1.065	1.0058	0.93422	1.065	0.97609	0.93828	0.91917	0.94058	0.96706	0.94793	0.89844	1.0661	0.91155	0.94326	0.8134	0.9415	0.95626	0.71987
251.4	0.69664	1.0188	1.0488	1.0526	1.0488	0.98026	1.0526	1.0201	0.96252	0.98315	0.99817	1.0213	1.0335	0.91496	1.0318	0.91391	1.0362	1.0608	1.0739	1.0341	0.96967
251.58	0.78823	0.90112	0.88866	1.0406	0.88866	0.9334	1.0406	0.93283	0.8496	0.87285	1.0202	0.94482	0.90564	0.91098	0.94655	1.0895	0.83878	0.85694	0.99929	0.87785	0.79229
251.82	1.0699	0.87477	0.86158	0.89652	0.86158	0.83786	0.89652	0.88762	0.88945	0.89613	0.89083	0.80654	0.93423	0.93249	0.84812	0.92535	0.85037	0.88196	0.95534	0.90391	0.81558
252.06	0.99148	0.85962	0.83704	0.92418	0.83704	0.81611	0.92418	0.87776	0.87199	0.91405	0.97186	0.85189	0.92256	0.91337	0.7753	0.97121	0.81698	0.90374	1.0638	0.7239	0.68622
252.22	1.1059	0.99584	0.86535	0.85562	0.86535	0.78057	0.85562	0.86829	0.84805	0.86802	0.87737	0.84301	0.94149	0.90587	0.95362	0.90506	0.84813	0.87615	0.94445	0.7688	0.5
252.49	1.061	0.99525	0.96285	0.8559	0.96285	0.97561	0.8559	0.83394	0.81833	0.83201	0.88203	0.84324	0.98262	1.169	1.0667	0.84703	0.85309	0.87417	0.97243	0.94712	0.97582
252.8	0.83101	1.25	1.0887	0.90692	1.0887	1.0288	0.90692	0.99865	0.95171	0.95362	0.98002	0.99232	0.97509	1.0464	1.0171	0.80206	1.0052	1.01	1.0751	1.0651	1.18
253.36	1.0195	1.0667	1.2387	1.0388	1.2387	1.1545	1.0388	1.0379	1.0277	0.98971	0.98708	1.0238	1.047	0.97806	1.0568	0.81829	1.0686	1.1243	1.0244	1.1241	1.1969
253.82	1.0537	0.97281	1.11	0.96801	1.11	1.042	0.96801	0.91821	0.91067	0.90773	0.86165	0.89073	1.0846	1.055	1.114	0.80778	0.96563	0.98993	1.0261	1.0909	0.84836
254.13	0.56058	0.93539	1.0236	0.98639	1.0236	0.99145	0.98639	0.98355	0.93622	0.91137	0.9741	0.96173	0.98299	1.0073	0.98595	0.88219	0.96652	0.90767	0.96484	0.82285	0.91277
254.36	0.83078	0.93625	0.88991	0.94691	0.88991	0.84625	0.94691	0.89034	0.8477	0.86225	0.91199	0.93554	0.92206	0.90545	0.89983	0.89973	0.88491	0.84097	0.86623	0.87991	0.33182
254.78	1.0885	0.99165	1.0154	0.97272	1.0154	0.95189	0.97272	0.89172	0.92455	0.9274	0.93792	0.9846	0.93167	0.93694	0.39551	0.89724	0.93887	1.0006	1.1166	0.98536	0.93214
255.11	1.0382	1.0158	0.91893	0.79323	0.91893	0.83377	0.79323	0.87746	0.91092	0.8464	0.88882	0.84274	0.9081	1.1991	0.94416	0.78579	0.85542	0.82021	1.1684	0.96339	1.0217
255.98	1.0131	1.0672	1.231	1.0795	1.231	1.1472	1.0795	1.0595	0.98752	0.96189	1.012	0.99842	1.2266	1.2959	1.3313	0.81422	1.0582	1.1709	1.0899	1.0031	0.74902
256.18	0.99213	0.80632	1.062	0.79019	1.062	0.99529	0.79019	0.9995	0.90455	0.94515	0.95442	0.92979	1.1433	1.3216	1.1149	0.79837	0.91252	1.0146	0.90704	1.2003	0.68017
256.83	1.0803	0.96186	0.84724	1.1522	0.84724	0.94331	1.1522	0.9007	0.82428	0.81531	0.86711	0.89342	0.87639	0.84252	0.95938	0.91789	0.78521	0.79461	0.99524	0.75803	0.91067
257.03	1.0269	0.91914	1.0128	0.8612	1.0128	0.88699	0.8612	0.97306	0.91657	0.88763	0.90359	0.89523	1.0108	1.0082	0.99456	0.87317	0.93206	0.99431	0.99677	1.0393	1.01
257.25	0.97174	1.0005	1.2429	1.1898	1.2429	1.2495	1.1898	1.1193	1.1319	1.0922	1.2396	1.2893	1.2793	1.2235	1.1766	0.89965	1.227	1.1718	1.0463	1.0646	1.0888
257.48	1.1423	0.97294	1.0686	1.0379	1.0686	0.96473	1.0379	1.0211	1.0153	0.96868	0.99781	1.0463	1.1309	1.2139	0.99736	0.89778	0.99577	1.1191	0.92653	0.95389	0.97624
257.66	1.0454	1.026	0.95545	0.68001	0.95545	0.95504	0.68001	0.98226	0.9322	0.90468	0.95179	0.95275	1.0783	1.1314	0.92121	0.89201	0.93804	0.97452	0.99038	0.92633	0.94541
257.84	0.73155	0.93948	0.98777	0.947	0.98777	0.95553	0.947	0.98439	0.92859	0.92926	0.99174	0.87465	1.0373	1.0448	0.96653	0.88185	0.90762	0.99766	1.1103	0.87219	0.88517
258.07	1.0303	1.0297	0.94343	0.78106	0.94343	0.86141	0.78106	0.89792	0.83226	0.835	0.90522	0.78064	0.95769	1.0575	1.1628	0.82618	0.80332	0.87694	0.9266	0.93022	0.65011
258.45	1.0244	0.98801	0.90643	1.0171	0.90643	0.93384	1.0171	0.97514	0.86197	0.94259	0.94939	0.94854	0.9047	0.90619	1.0101	0.90322	0.92916	0.89755	0.90455	1.0189	1.0219
258.78	1.0097	0.84959	0.83256	0.93141	0.83256	0.87011	0.93141	1.0222	0.92987	0.94914	0.97482	1.0075	0.91326	0.90973	0.80955	0.96808	0.92498	0.91297	1.1338	0.93575	0.82703
259.04	1.0465	0.94327	0.88696	0.83092	0.88696	0.8999	0.83092	0.96941	0.89697	0.90345	0.93737	0.89016	0.90953	0.87304	0.9804	0.90913	0.88421	0.927	1.076	1.1312	0.94583
259.5	1.1765	1.0232	0.86895	1.1644	0.86895	1.0732	1.1644	1.1181	1.0688	1.1588	1.1972	1.2818	0.95229	0.93733	0.98578	1.0816	1.2089	1.1306	1.1704	0.97051	0.84438
265.42	1.2008	1.2524	1.0053	0.9716	1.0053	1.1739	0.9716	1.7116	1.6329	1.6912	1.6231	1.8437	1.1632	1.2598	1.0727	0.86897	1.9699	1.603	1.5982	1.5458	1.0418
265.72	1.7035	0.95676	0.91277	0.89958	0.91277	0.88054	0.89958	1.0726	0.86644	0.7649	0.79404	1.0006	0.92918	1.0031	0.99755	0.96916	0.94358	0.96173	1.0752	0.93564	0.78472
265.92	1.5418	0.9345	0.8825	0.84497	0.8825	0.83452	0.84497	1.0416	0.92287	0.88595	0.98081	0.99467	0.91949	0.9787	0.98844	0.95168	0.86699	0.94315	0.9982	0.94353	0.94527
266.21	1.7976	0.94173	0.86326	0.7372	0.86326	0.81521	0.7372	0.98536	0.92583	0.96318	1.0364	0.98769	0.97617	1.0574	1.0476	0.94229	0.88078	0.92803	1.1596	1.1243	0.86496
266.48	1.741	0.85225	0.92907	0.8991	0.92907	0.89165	0.8991	0.95834	0.95297	0.93714	0.94965	0.99598	0.97742	0.93474	0.95874	0.97328	0.96972	0.90331	1.0891	1.06	1.0396
266.91	1.9357	0.99442	1.012	1.0384	1.012	1.0299	1.0384	1.0006	0.98976	1.0034	1.0255	1.0142	0.97751	0.92026	0.95574	0.93397	1.0211	1.0278	0.97618	1.0571	0.95617
267.22	1.7667	0.88313	0.95983	0.91025	0.95983	0.94804	0.91025	1.0155	1.0018	0.97575	1.0251	0.94181	0.99803	0.91567	0.99118	0.82616	1.0008	0.99123	0.92313	0.87283	1.0014
267.41	2.1229	0.91054	0.89053	0.9342	0.89053	0.9437	0.9342	0.9488	0.86683	0.75875	0.82269	0.97947	0.92351	0.87557	0.93654	0.96338	0.88549	0.99477	0.98702	0.76026	0.47724
267.71	1.6194	0.91653	0.93061	0.85272	0.93061	0.86709	0.85272	1.0461	0.97748	0.96359	1.0521	0.98785	1.0517	1.776	0.97576	0.89975	1.0006	0.98165	1.1974	0.9776	0.6953
267.95	2.0045	1.0511	1.0188	1.2309	1.0188	1.1673	1.2309	1.0001	1.022	1.0135	1.0693	1.1066	0.91499	0.86847	0.00668	1.0416	1.0538	1.0933	0.98496	0.862	1.0005
268.21	1.9371	1.0104	1.1049	1.0734	1.1049	1.0469	1.0734	0.99863	1.0095	0.97207	1.0046	1.0143	1.0069	0.95557	1.0455	0.98405	1.0146	1.0192	1.0617	1.0562	0.94485
268.5	1.8563	1.0632	1.2582	1.0649	1.2582	1.1324	1.0649	1.1849	1.1655	1.1204	1.153	1.2127	1.1621	1.1305	1.2032	0.89366	1.2715	1.3036	1.064	1.1895	0.79423
268.75	0.81487	0.99047	1.157	0.96351	1.157	1.0824	0.96351	1.029	1.0427	1.0319	1.073	1.113	1.122	1.1098	0.95957	0.91379	1.1355	1.2095	0.98475	1.2428	1.0605
269.04	2.0294	1.0585	1.1012	1.0333	1.1012	1.0523	1.0333	1.1529	1.0796	1.0049	1.079	1.1899	1.1085	1.2358	1.0366	0.96907	1.1361	1.1551	0.92961	1.0928	1.1745
269.47	1.4703	0.89786	0.97685	0.91477	0.97685	0.9084	0.91477	0.97258	0.96798	0.93819	0.98934	0.87344	1.0003	1.0066	0.92529	0.94291	0.94397	1.007	1.0853	0.84832	0.87293
269.87	1.6959	0.55775	1.1265	0.90665	1.1265	0.83	0.90665	0.99337	0.98214	0.92538	1.0106	0.97567	1.0062	1.0233	1.0644	0.88546	1.0088	0.98242	1.0693	1.0547	0.29107
270.15	2.1036	1.0862	1.1142	1.0431	1.1142	1.0443	1.0431	1.103	1.1569	1.0733	1.1177	1.1403	1.0317	1.0334	1.0346	0.92019	1.1615	1.2614	1.0431	1.0125	1.0908
270.79	1.8179	0.97954	0.85914	0.91565	0.85914	0.83486	0.91565	0.94986	0.90311	0.9359	0.66345	0.9564	1.0155	1.0117	0.86407	0.91046	0.85779	0.93548	1.0452	0.88548	0.83377
270.95	1.8088	1.012	1.0198	0.92739	1.0198	0.94553	0.92739	0.97934	0.95553	0.88123	0.90247	0.83881	0.9741	1.0608	1.0557	0.85722	0.91645	0.79966	1.1475	1.0829	1.0814
271.41	1.8569	0.99638	0.94551	1.1002	0.94551	0.94633	1.1002	0.94889	0.95292	0.91542	0.92391	0.79816	0.95	0.92501	0.83883	0.8608	0.89894	0.86371	1.0649	0.91691	0.84947
271.73	1.968	1.0254	0.97103	1.0888	0.97103	0.95987	1.0888	0.96795	0.95198	0.97804	1.0097	0.9553	0.92829	0.8872	0.96756	0.9252	0.94706	1.0483	0.90224	0.96769	0.9237
271.9	2.0224	0.92975	1.0271	0.94944	1.0271	0.96095	0.94944	1.0078	1.0408	0.98209	1.014	1.0487	0.94033	0.89036	0.89	0.93324	1.0486	1.0316	0.95081	0.8554	0.89569
272.07	1.9951	1.0034	0.91988	0.92046	0.91988	0.86893	0.92046	1.0216	1.0146	1.0087	1.0711	1.0035	0.89	0.91303	0.91964	0.94026	0.99275	1.003	0.94003	0.99799	0.8837
272.26	1.9058	1.1205	0.97528	1.087	0.97528	0.95886	1.087	1.0347	0.95515	0.92297	1.0693	1.0522	0.91286	1.0619	1.0138	0.97568	1.0034	1.0308	1.0006	0.89227	0.73907
272.59	1.8724	1.0664	1.0123	1.0784	1.0123	0.93106	1.0784	0.96352	0.98246	1.0164	1.0678	1.0014	0.91272	0.90593	1.0407	0.96552	1.043	0.96227	0.90111	0.97596	0.67321
272.79	2.0737	0.91	0.95958	0.89004	0.95958	0.88165	0.89004	0.89418	0.90638	0.89084	0.92952	0.89601	0.85869	1.071	0.90164	0.93421	0.86535	0.9428	1.0219	0.98098	0.63898
272.98	1.8353	0.96916	0.87568	0.88488	0.87568	0.82655	0.88488	0.9265	0.83465	0.83897	0.88675	0.77446	0.91647	0.97495	0.93033	0.89295	0.77946	0.82298	0.9386	0.81048	0.83657
273.37	1.6492	1.1038	1.0139	0.94355	1.0139	0.93218	0.94355	0.97434	0.89049	0.87032	0.96505	0.88757	0.956	0.95791	0.91244	0.86604	0.91605	0.91842	1.0121	0.97092	1.1664
273.65	1.904	1.0147	4.0754	5.3763	4.0754	5.3332	5.3763	0.96158	0.9503	0.91009	0.94806	0.95393	0.98206	1.0221	0.91185	0.93436	0.94353	1.0039	0.9618	0.95848	0.9172
273.83	2.2	1.1639	1.0738	0.93499	1.0738	0.94761	0.93499	1.0745	1.1089	1.0827	1.0705	1.0565	1.184	0.99686	0.90187	0.94839	1.0705	1.1667	1.2519	1.0315	1.0033
274.11	1.9254	1.0399	0.82938	0.76874	0.82938	0.7431	0.76874	0.85667	0.81246	0.79205	0.85226	0.76757	0.90622	0.90748	0.91658	0.88718	0.7707	0.84616	1.1028	0.95838	0.31899
274.29	1.9332	0.95471	0.79761	0.71679	0.79761	0.75382	0.71679	0.8333	0.78024	0.8367	0.82399	0.67907	0.88431	0.90441	1.0408	0.96846	0.79045	0.78018	1.0456	0.94704	0.94315
274.49	1.8635	0.99958	0.9809	0.92311	0.9809	0.89567	0.92311	0.96338	0.99231	0.9659	1.0169	0.95772	0.97976	1.0514	0.96372	0.98475	0.97412	1.0265	1.1034	0.91955	0.96813
274.79	1.9378	0.95397	0.94449	1.0098	0.94449	0.92148	1.0098	0.96021	0.9174	0.90512	0.96841	0.93777	0.9355	1.0148	0.93366	0.97223	0.94469	0.93713	0.966	0.96848	0.82655
275.14	1.5075	0.93889	1.0477	1.1264	1.0477	0.96803	1.1264	1.0247	1.023	1.0344	1.0764	1.0422	0.96737	0.88565	0.87741	0.94385	1.0701	1.1528	0.96763	1.0482	1.216
275.54	1.0588	1.0157	0.8749	0.93138	0.8749	0.80442	0.93138	0.92666	0.90377	0.88899	0.90383	0.8751	0.92666	0.86846	0.87776	0.89545	0.83536	0.95643	1.0264	0.8974	0.86493
275.83	1.7897	0.98812	0.96637	0.88229	0.96637	0.9623	0.88229	1.0217	0.98062	0.97096	1.0253	0.95385	0.98529	0.96049	0.95543	0.84624	0.96886	1.0552	1.0221	1.0361	0.81846
276.01	1.573	0.92526	0.95031	0.95094	0.95031	0.90843	0.95094	1.0166	0.9958	0.9597	1.0555	1.0038	1.0252	0.97554	1.0113	0.93065	0.96572	0.9721	0.96571	0.95643	0.90044
276.18	2.092	0.99253	1.049	1.0436	1.049	1.0303	1.0436	0.96285	1.058	1.0043	1.0804	0.90402	1.0159	1.0302	0.90798	0.76791	0.94575	0.87842	1.1045	1.0893	1.0727
276.45	1.6579	0.91172	0.93723	0.95052	0.93723	0.96958	0.95052	0.94484	0.89862	0.88784	0.97762	0.93293	0.94896	1.2297	0.96576	0.9241	0.90431	0.87757	0.92235	0.85565	0.9116
276.65	1.6907	0.90376	0.93126	0.87234	0.93126	0.96388	0.87234	0.97462	0.87994	0.88443	0.87078	0.89228	1.0034	1.0691	0.97573	0.90255	0.86117	0.97431	1.0205	0.9531	0.77905
276.95	1.7658	0.9247	0.94852	0.86196	0.94852	0.89872	0.86196	0.89786	0.86773	0.89161	0.91802	0.89127	0.98561	0.98876	1.0733	0.91046	0.85282	0.8898	1.0015	1.0411	0.88699
277.39	1.8162	0.9747	1.0552	0.9326	1.0552	0.9781	0.9326	0.98751	0.91359	0.89455	0.99308	0.80602	1.0449	1.2072	9.7225	1.0349	0.98567	0.99649	0.96854	0.9873	0.90116
277.64	1.6187	0.98638	0.86929	0.97516	0.86929	0.85339	0.97516	0.85231	1.0796	1.0826	1.1286	0.83391	1.0167	1.1645	1.1898	0.96893	0.86657	0.92313	1.0324	0.7592	0.74796
277.98	1.8237	0.90776	0.99018	1.062	0.99018	0.93336	1.062	0.92771	0.94575	0.93326	0.97952	0.91798	0.89115	0.87606	0.87423	0.96113	0.91582	0.94331	1.0496	0.92039	0.79995
278.18	1.9472	1.0634	1.0257	0.91319	1.0257	0.96573	0.91319	1.0102	1.0386	0.99942	1.018	0.93405	0.94746	0.93571	0.85069	0.91932	1.0505	1.0566	1.0378	1.0079	0.674
278.44	1.8617	0.9958	0.92528	0.89953	0.92528	0.84361	0.89953	0.91055	0.88895	0.9341	0.96322	0.91143	1.5957	0.93493	0.87276	1.0214	0.86447	1.0549	0.86754	0.9411	0.90203
278.65	2.1304	1.0682	0.98644	1.0139	0.98644	0.89101	1.0139	0.92954	0.90866	0.91951	0.89074	0.86394	0.96497	1.2527	1.0414	0.96167	0.90917	0.85752	1.1275	0.94713	1.0032
278.99	1.6268	1.0618	0.89124	0.80139	0.89124	0.8776	0.80139	0.92412	0.89684	0.92023	0.99968	0.87659	0.93929	0.96142	0.84131	0.93572	0.82909	0.93117	0.94628	1.0325	0.95359
279.36	0.96967	0.94589	1.1129	1.1017	1.1129	1.0278	1.1017	1.038	1.0224	0.98338	1.0068	0.99387	1.0028	0.96118	1.0142	0.90472	1.0563	1.0109	0.99602	0.9665	0.97839
279.53	1.9462	0.93424	1.1084	1.0595	1.1084	1.0756	1.0595	1.0513	1.0403	0.95779	0.86321	0.92676	1.1233	0.98021	0.0024855	0.84523	1.1018	1.0177	1.0643	1.1846	1.1223
280.1	1.8591	0.95882	1.0026	1.6141	1.0026	1.6145	1.6141	1.0328	0.92745	0.91226	1.0124	0.94768	0.96888	0.95119	1.2947	0.91841	0.93213	0.91719	1.0287	1.0871	0.97824
280.29	1.9177	0.93981	0.94486	1.0521	0.94486	0.93027	1.0521	0.95939	0.89763	0.91565	1.0083	1.0046	0.99631	0.9518	1.0972	0.97812	0.91833	0.92919	1.0225	1.0127	0.88378
280.47	2.134	1.0346	0.99187	1.0166	0.99187	0.90934	1.0166	1.0568	0.98945	0.98736	1.0436	1.0197	1.0233	0.95571	0.9497	0.98408	0.9946	1.0932	1.0279	0.88788	0.97587
280.8	1.8779	0.98561	0.97606	1.0864	0.97606	0.90824	1.0864	1.0085	0.95568	0.97681	1.013	1.008	1.0616	0.96348	1.0173	1.0154	0.98203	0.98867	0.92185	0.88768	1.0475
281.1	1.8992	1.006	0.97789	1.0639	0.97789	0.99316	1.0639	0.98932	0.93217	0.94977	1.0291	0.92984	0.94827	1.0309	0.87564	0.99384	0.9344	0.97767	0.9921	0.98371	0.98695
281.31	0.87993	1.0606	0.93304	0.83683	0.93304	0.86103	0.83683	1.037	0.98956	0.97452	1.002	0.98667	0.9945	1.2612	0.85056	0.9483	0.95012	1.0143	1.0914	1.0771	0.88028
281.51	1.9319	1.0085	1.0496	0.99041	1.0496	0.98094	0.99041	1.043	1.0083	0.9605	1.0078	1.0779	1.0132	1.1362	0.90311	0.94995	1.0576	1.0348	1.1372	1.1725	0.88403
281.73	1.5175	1.028	1.1224	1.0764	1.1224	1.0684	1.0764	1.055	1.0465	1.0107	1.0296	1.0632	0.96161	1.0194	0.85635	1.0133	1.0871	1.1515	1.1212	0.9131	0.81631
281.92	1.8753	1.0746	1.2954	1.1607	1.2954	1.2232	1.1607	1.1553	1.118	1.0783	1.0639	1.1307	1.0804	1.1049	0.97461	0.97763	1.1578	1.1281	1.0172	0.97238	1.1744
282.16	1.918	0.95075	1.0334	1.0128	1.0334	1.0242	1.0128	1.0556	1.0249	0.97227	0.0010583	1.0668	1.0321	1.0721	1.0005	0.92737	1.0672	0.9968	1.1437	1.1254	0.65882
282.37	2.0358	0.97315	1.1828	1.0685	1.1828	1.1071	1.0685	1.1042	1.1302	1.0695	1.1415	1.2102	1.0654	0.9666	0.99208	0.9093	1.159	1.1042	1.146	1.1384	1.0885
282.63	1.5577	0.95115	1.1495	1.3477	1.1495	0.99212	1.3477	1.1152	1.0982	1.0773	1.1673	1.0425	1.0563	0.98571	1.0029	0.8997	1.0963	0.97727	1.0746	1.0065	1.1141
282.89	1.7643	0.93456	1.1277	0.94232	1.1277	1.0127	0.94232	1.0746	0.99843	0.96714	1.0269	1.0315	1.0846	1.0957	1.0764	0.87247	1.0713	1.1269	1.0388	1.1145	1.0476
283.08	1.7775	1.001	1.074	1.1098	1.074	0.95865	1.1098	1.0911	1.0547	1.0429	1.0478	1.0243	1.0852	1.0348	1.0714	0.93555	1.1031	0.88358	1.0181	0.99076	0.78199
283.28	1.8225	0.94842	0.98665	0.96126	0.98665	0.93377	0.96126	1.0675	1.0711	1.0081	0.068571	1.076	0.885	0.98905	0.82255	1.0632	1.0119	1.1315	0.95658	0.97944	0.99385
283.7	1.6229	1.0018	0.9675	1.0228	0.9675	0.97082	1.0228	0.98897	0.98856	1.0471	1.126	1.027	0.95438	0.93168	0.94024	0.99161	1.0147	1.0961	0.95334	0.92251	0.6043
283.91	1.9392	0.91752	0.98076	0.94713	0.98076	0.94133	0.94713	1.0111	1.0352	1.0041	1.0635	0.0023454	0.86996	0.97121	0.91936	1.0477	1.0306	1.0285	0.93559	0.95274	0.9135
284.17	1.9247	1.0061	1.1371	1.0069	1.1371	1.0055	1.0069	1.1207	1.0703	1.094	1.0811	0.036635	0.99635	1.0485	1.0856	0.9228	1.1919	1.0245	1.1328	1.0073	1.0224
284.37	1.8453	0.95636	0.9021	1.1228	0.9021	0.96725	1.1228	0.95291	0.89755	0.90723	0.92974	0.98221	0.91527	0.93074	0.91525	1.0248	0.89449	0.95643	0.89681	0.86828	0.88109
284.58	2.049	1.0569	1.1034	0.91671	1.1034	0.99456	0.91671	1.0815	1.0499	1.0927	0.008152	1.0429	0.98497	1.0933	0.88191	0.92699	1.1536	1.1636	1.2183	1.0991	1.1849
284.83	1.8081	0.99971	0.96163	0.80089	0.96163	0.85791	0.80089	0.94924	0.8994	0.92225	0.96387	0.86737	0.91245	1.0037	0.83588	0.89399	0.88769	0.95714	1.0057	0.97301	0.9659
285.12	1.8927	0.96048	1.0018	0.84428	1.0018	0.97993	0.84428	1.0376	0.95958	0.9415	0.98484	0.99225	0.93816	1.0036	0.89222	0.90157	0.98485	1.0706	0.97331	1.099	0.85183
285.35	1.9303	1.1338	1.1581	0.87729	1.1581	0.98351	0.87729	1.1098	1.1037	1.1161	1.1264	1.0751	1.0656	1.0977	0.88247	0.90993	1.1524	1.1399	1.1283	1.1581	0.83583
285.63	1.9872	1.0854	1.1695	0.9834	1.1695	1.0281	0.9834	1.0775	1.145	1.1237	1.1623	1.1682	1.0538	1.0702	0.96224	1.0253	1.2357	1.2058	1.0679	1.1251	1.0927
285.8	1.0492	1.0116	1.0297	0.99152	1.0297	1.0036	0.99152	0.98404	0.98196	0.95011	1.0278	0.99542	0.93783	0.98367	0.98853	1.048	0.99226	0.93011	1.1114	1.0069	1.1621
286.13	1.9037	1.047	0.97749	0.86585	0.97749	0.93955	0.86585	1.0042	0.94589	0.9602	0.98995	0.98839	0.99726	0.96604	0.95191	0.93803	0.93481	0.83638	1.0972	1.0064	0.73316
286.4	1.7314	1.0325	1.0267	0.88309	1.0267	0.9654	0.88309	1.0099	0.9654	0.96469	0.98936	0.96314	1.0363	1.0165	0.0034942	0.91124	1.0077	1.0538	1.0709	1.0288	0.90161
286.73	1.966	1.0354	1.2003	0.99017	1.2003	1.0601	0.99017	1.0512	1.0839	0.99405	1.064	1.0103	1.0653	1.1311	0.89129	0.89431	1.1254	1.0981	1.0962	1.0964	1.0493
286.95	1.8674	1.0065	0.97635	0.74458	0.97635	0.84047	0.74458	0.98879	0.93088	0.92966	0.96684	0.002468	1.0978	1.0206	0.85868	1.0751	0.94568	1.0208	1.0216	1.0313	0.92346
287.35	1.8575	0.95592	1.0067	0.82811	1.0067	0.93744	0.82811	0.98872	0.99013	1.004	0.25107	0.40579	1.1028	1.0801	0.91384	1.0585	0.98619	1.0183	1.0339	1.1892	0.91938
287.7	1.7902	0.9126	1.0963	1.0799	1.0963	1.0363	1.0799	0.98527	1.0023	1.0351	0.0015769	1.0247	1.0342	1.0863	1.0746	0.93547	1.0813	1.1006	1.0417	1.0609	1.0379
287.93	1.5044	0.98179	0.99924	0.93501	0.99924	0.94509	0.93501	0.9351	0.97101	0.97394	1.0867	0.99073	0.95211	0.9159	1.0513	0.89345	1.0043	0.91265	0.89738	0.95792	0.95881
288.22	1.7387	0.97276	1.1726	1.0538	1.1726	1.1487	1.0538	1.0597	1.048	1.0183	1.0602	1.0896	1.0263	0.98741	1.1165	1.0084	1.0987	1.1131	1.0887	1.0652	1.1311
288.43	1.7583	0.96697	0.99747	0.85249	0.99747	0.90374	0.85249	0.9716	0.91958	0.91355	0.95379	0.90164	1.0238	1.0332	0.96542	0.97155	0.88383	0.95877	1.001	0.88043	0.51485
288.6	1.7953	0.95721	1.054	0.73312	1.054	0.89764	0.73312	1.0361	0.98128	0.96584	0.98306	0.99487	1.2012	1.1553	1.1499	0.89851	0.96706	1.0442	1.119	1.108	0.97231
288.99	2.0016	1.0378	1.0168	1.056	1.0168	1.0096	1.056	1.0535	0.99436	1.0091	1.0313	0.99999	0.97968	1.0608	1.0756	0.951	1.0155	1.05	1.0282	0.98514	0.97791
289.34	1.93	1.0465	1.0303	0.97978	1.0303	0.95629	0.97978	1.0157	1.0478	1.0454	1.0743	1.0947	1.017	1.0549	0.90958	0.87337	1.0942	1.1291	1.0927	0.9871	0.96868
289.55	2.008	1.224	1.1112	1.0583	1.1112	0.95379	1.0583	1.113	1.0853	1.0963	1.0902	1.157	0.97482	1.0123	0.97285	0.96033	1.1763	1.0757	1.0963	1.0126	0.87198
290.05	1.831	1.0324	0.83277	0.93629	0.83277	0.8899	0.93629	0.93203	0.85349	0.8678	1.0032	0.90415	0.92726	0.91876	0.96939	1.0019	0.82801	0.92056	0.93478	0.89756	0.63038
290.31	1.9416	1.0686	0.89736	0.82336	0.89736	0.85892	0.82336	0.93463	0.88255	0.86989	0.94666	0.94965	0.9597	1.0486	0.94317	1.0253	0.87877	0.91172	1.0401	1.016	0.7409
290.67	1.7549	1.0278	0.97778	1.1763	0.97778	1.2187	1.1763	0.94765	0.92916	0.91494	0.90954	0.92455	1.0068	1.0101	0.99838	0.92883	0.93059	0.93207	1.0839	1.0402	0.98178
290.98	1.7078	0.92007	0.87953	0.81374	0.87953	0.7205	0.81374	0.99898	0.9375	0.89464	0.9148	0.91784	0.98904	0.97076	0.97227	0.93426	0.92929	0.91354	0.89946	0.89039	0.85774
291.26	2.0006	0.89226	0.90872	1.0543	0.90872	0.86032	1.0543	0.97314	0.92388	0.92	0.93354	0.9601	0.95471	0.8853	0.95409	0.96002	0.93097	0.98549	0.96281	0.86984	0.55546
291.45	1.1992	1.012	1.1211	1.0657	1.1211	1.075	1.0657	1.1111	1.0693	1.0226	1.0792	1.2011	1.0075	0.95581	0.96421	1.133	1.1009	1.2426	1.0371	1.0718	1.0103
291.76	1.7742	0.95561	1.0235	0.94647	1.0235	0.89138	0.94647	0.99931	1.0094	1.0065	1.0167	0.98054	1.0186	1.0483	0.99799	0.87875	1.0333	1.0385	1.0529	0.90683	1.0123
292.23	1.9204	1.0589	0.84749	1.0787	0.84749	0.88758	1.0787	0.94077	0.91597	0.92897	0.97056	0.90396	0.92668	0.9741	0.95485	0.98824	0.90789	0.91496	0.95917	0.79663	0.98407
292.45	2.0595	1.0884	0.90983	1.0927	0.90983	0.92221	1.0927	0.90179	0.89152	0.90292	0.88262	0.1645	0.94851	0.99199	1.0702	0.98849	0.87462	0.93829	0.82343	0.87856	0.92006
292.69	1.8967	0.89355	0.8551	0.86473	0.8551	0.77498	0.86473	0.89791	0.8831	0.86663	0.94322	0.86755	0.92791	0.93356	0.83603	0.92792	0.86244	0.92396	0.95752	0.91908	0.75303
292.9	1.8046	1.0554	0.96246	1.0248	0.96246	0.99731	1.0248	0.98104	0.94903	0.95541	0.99232	0.96289	1.0288	1.047	0.92929	0.98461	0.93167	0.93196	0.97335	0.95079	0.98542
293.08	1.6192	0.96962	1.0958	1.2112	1.0958	1.1219	1.2112	1.0015	1.0563	1.0906	1.1226	1.1629	1.0709	1.1122	0.88634	1.0212	1.0074	1.0775	1.0654	1.003	1.0248
293.34	1.7006	0.91093	0.93476	0.93452	0.93476	0.9033	0.93452	0.97263	0.93054	0.92621	0.97108	0.93274	0.96475	0.90545	0.9277	0.96514	0.95026	0.97659	1.0391	0.99574	0.3577
293.77	0.61369	0.98387	1.0282	1.0351	1.0282	0.93651	1.0351	0.97883	1.0331	1.0199	1.0528	1.0576	0.99768	0.99767	0.99151	0.99384	1.0968	1.0915	1.0447	1.077	0.99082
294.01	1.8314	1.1658	0.5419	0.71542	0.5419	0.6716	0.71542	0.98645	0.97263	0.90119	0.95179	0.92988	0.92097	0.88393	0.91495	0.89127	0.9895	0.92937	1.0885	0.90966	0.88079
294.39	1.9748	0.98188	0.96242	1.0336	0.96242	0.98157	1.0336	0.94502	0.88989	0.82694	0.88735	0.84989	0.94239	1.1168	0.96638	0.91113	0.88456	0.88785	1.0545	0.98171	0.62546
294.57	2.0783	1.1234	1.1481	0.9235	1.1481	0.96482	0.9235	1.1194	0.98653	0.98137	1.0626	1.0306	1.1037	1.3561	1.0208	0.89706	1.0479	1.0688	1.022	1.0796	0.93654
295.04	1.7144	0.96477	1.1885	0.83048	1.1885	1.0091	0.83048	1.0789	1.0626	1.0618	1.0543	0.93799	1.1365	1.2393	1.0562	0.85557	1.0901	1.0459	0.96379	1.1322	0.37023
295.49	1.7295	0.92723	0.98398	1.0116	0.98398	0.94367	1.0116	1.0226	0.97641	1.0146	0.99463	0.95317	1.0252	1.0306	0.91105	0.93536	0.97652	0.91972	0.96431	0.95944	0.74203
295.68	2.0047	0.94884	1.0365	1.0589	1.0365	0.96971	1.0589	1.0153	1.0297	0.97418	0.98884	1.0065	1.009	0.91728	0.9538	0.93677	0.99263	0.99453	1.0437	1.0121	0.9913
295.92	1.7096	1.0105	0.92747	1.0763	0.92747	0.97544	1.0763	0.89375	0.849	0.87903	0.96806	0.93734	0.94959	0.89673	1.0749	0.97518	0.84609	0.86381	1.0232	0.9112	0.82072
296.14	1.5709	0.90958	0.85945	0.84376	0.85945	0.82773	0.84376	0.93786	0.87716	0.91222	0.93863	0.82581	0.90947	0.91828	0.91005	0.94127	0.84024	0.80141	1.1493	0.9937	0.89693
296.32	1.7704	0.94961	0.78643	0.8568	0.78643	0.73595	0.8568	0.86195	0.81629	0.86523	0.90926	0.81269	0.89498	0.84438	0.90909	0.92389	0.70708	0.83798	1.1606	0.87346	0.84026
296.52	1.8553	0.95852	0.9442	0.91919	0.9442	0.90428	0.91919	0.8895	0.91892	0.89657	0.96633	0.87655	0.9436	0.90389	0.90204	0.93107	0.8943	0.92554	1.0698	0.86258	0.85084
296.8	1.8531	0.94928	1.1352	0.8913	1.1352	1.0535	0.8913	1.0917	1.0517	1.0237	1.0646	1.0969	1.0604	1.1166	0.88141	0.92224	1.1016	1.1381	1.0452	1.0488	0.8156
297.08	1.5913	0.9013	1.109	0.9372	1.109	1.0023	0.9372	1.0323	1.0848	1.1444	1.0547	1.0824	0.98344	0.98526	0.82449	1.0002	1.0913	1.1628	1.125	1.1637	1.065
297.29	1.593	1.1065	1.0105	0.92241	1.0105	0.97586	0.92241	0.96549	0.96041	0.99305	0.97427	0.90757	0.96618	0.95789	0.97011	0.89977	0.95358	0.83386	1.1411	0.96759	0.96712
297.48	1.8684	0.95846	1.074	0.98707	1.074	1.0325	0.98707	1.0407	0.98508	0.96759	1.0011	0.90941	1.1198	1.1572	0.96396	0.78449	1.009	1.035	1.0811	0.98061	0.95614
297.68	1.5161	0.99505	1.0202	1.0098	1.0202	0.96	1.0098	1.0668	1.0087	0.94291	1.1091	1.069	1.0301	0.92627	0.99957	0.96821	1.105	0.98722	1.074	1.031	0.97407
297.99	1.9399	1.0529	1.1629	1.0328	1.1629	1.0106	1.0328	1.1312	1.2065	1.2047	1.1634	1.2042	0.99672	0.8538	0.88125	0.90578	1.2303	1.0812	1.0144	1.0088	1.0202
298.26	1.8697	1.0394	0.98137	1.0105	0.98137	0.9546	1.0105	1.0219	0.97484	0.99935	1.0577	1.0119	0.95275	0.90017	0.99972	1.0093	0.94612	1.0399	1.0944	0.88041	0.8216
298.42	1.808	0.95259	0.95605	1.0097	0.95605	0.96058	1.0097	0.91163	0.90657	0.88657	0.91773	0.90896	0.9447	0.93264	0.96769	0.92224	0.88594	0.88102	1.0102	0.96632	0.86655
298.63	1.7169	0.87537	0.98308	0.98343	0.98308	0.94806	0.98343	1.0012	0.99695	0.99323	1.0137	0.078228	1.041	1.0003	0.99218	0.85552	1.0056	0.90891	1.102	1.0119	0.86716
298.83	1.4805	0.89605	1.0864	0.93405	1.0864	1.0092	0.93405	0.95082	0.97267	0.9516	1.035	0.94264	0.99657	1.109	1.0177	0.88217	0.9904	1.0569	1.0803	1.103	0.9927
299.23	1.6444	0.96853	1.194	0.92029	1.194	1.0977	0.92029	1.0937	1.0295	0.99751	1.0816	1.0594	1.0768	1.1209	1.0572	0.83666	1.106	1.091	1.0882	1.2103	0.84559
299.46	2.0714	1.1723	1.0512	1.0463	1.0512	0.99992	1.0463	1.0845	1.0476	1.0155	1.0759	1.0763	0.97445	0.99801	0.94871	0.91837	1.1678	1.2055	1.0261	1.0831	1.0511
299.84	2.1126	1.0272	0.88212	0.91634	0.88212	0.83225	0.91634	0.93158	0.89298	0.89675	0.91592	0.95625	0.95225	0.9908	0.97688	0.96094	0.89035	0.90421	1.0377	0.66294	14.248
300.08	1.8046	1.0704	0.90445	1.0339	0.90445	0.92599	1.0339	0.93429	0.86321	0.8754	0.89798	0.8833	1.0019	1.1026	1.1583	0.90653	0.83913	0.80906	0.94233	0.92092	0.90775
301.36	1.7022	0.88531	0.93241	0.9637	0.93241	0.92781	0.9637	0.96961	0.96185	0.96936	1.0548	1.0217	1.004	0.92807	0.92377	0.95531	0.90555	1.0034	0.97468	0.92028	0.99415
301.71	1.8423	0.83832	0.91377	0.81257	0.91377	0.86171	0.81257	0.97077	0.88125	0.84041	0.91666	0.88585	0.92609	0.92459	0.94813	0.89497	0.89799	0.93569	0.98549	0.8532	0.79277
302.19	1.9191	1.0632	1.1307	1.0234	1.1307	1.0846	1.0234	1.1103	1.0617	1.0461	1.087	0.98258	1.0734	1.2128	1.0463	0.86545	1.138	1.2466	1.116	1.065	1.1276
302.45	2.0144	1.1016	1.1162	1.0031	1.1162	0.99185	1.0031	1.0978	1.0248	0.98834	1.0336	1.0257	1.1443	1.5313	1.1746	0.88814	1.159	1.1881	1.0712	1.1284	1.0977
302.81	2.2809	1.0996	1.0803	1.1484	1.0803	1.0737	1.1484	1.0147	1.0002	0.97885	0.96014	0.941	0.93411	0.95222	0.9325	0.89635	1.022	0.98711	1.0579	0.94999	0.95077
303.24	1.8933	1.0024	0.90819	1.0264	0.90819	0.91264	1.0264	0.89379	0.85128	0.90896	0.87415	0.81104	0.88963	0.90023	0.89279	0.9355	0.81826	0.84008	1.0901	0.9426	0.90626
303.54	1.9598	1.0755	0.95522	1.0126	0.95522	0.90637	1.0126	1.0119	1.0254	1.0374	0.0014213	1.0098	0.647	0.91308	0.90407	0.89128	0.9974	1.0201	0.80708	0.91135	0.79538
303.78	1.8351	1.0453	1.0222	1.0417	1.0222	0.94981	1.0417	0.98925	1.0016	0.99535	0.99845	0.96223	0.95991	0.85373	1.0485	0.89376	0.99564	0.80126	1.0632	1.0336	0.89666
303.95	1.5883	1.0617	0.86269	0.86001	0.86269	0.7976	0.86001	0.87975	0.85191	0.916	0.90965	0.88313	0.87805	0.83977	0.99588	0.96734	0.83363	0.80827	0.99929	0.92804	1.0006
304.15	1.6801	1.0249	1.1206	0.95839	1.1206	0.98226	0.95839	0.99407	1.0513	1.0277	1.1211	1.0111	0.94948	1.0287	1.0126	0.95309	1.0864	1.1072	1.2084	1.1632	1.0894
304.49	1.8547	0.97045	1.0573	0.85899	1.0573	0.97305	0.85899	1.0098	1.0014	0.94468	1.0277	0.97266	1.0105	0.99316	0.91881	0.93099	0.99327	1.0408	1.1103	1.0156	0.87237
304.73	1.8572	0.9533	0.85191	0.82332	0.85191	0.84443	0.82332	0.86407	0.82682	0.82183	0.86072	0.82836	0.86795	0.83007	0.91402	0.94352	0.829	0.84383	1.0903	0.98679	1.032
304.89	1.8104	0.93427	0.89789	1.03	0.89789	1.0177	1.03	0.89938	0.84589	0.82987	0.83543	0.84103	0.94904	0.84807	0.88115	0.93492	0.79335	0.89638	0.96778	0.91265	0.8606
305.16	1.8593	0.9512	1.0244	0.85475	1.0244	0.94395	0.85475	0.92239	0.96116	0.91817	1.0631	0.92345	1.0121	1.087	1.179	0.97512	0.9673	0.89467	1.0132	1.1505	0.99008
305.5	2.1419	0.97657	1.2049	1.0093	1.2049	1.1655	1.0093	1.0761	1.0278	1.0733	1.0688	1.0696	1.0596	1.0616	1.148	0.88672	1.1134	1.1058	1.0852	1.1984	1.0241
305.86	1.9903	0.92177	0.93531	1.1339	0.93531	0.95357	1.1339	0.95647	0.97217	0.98285	1.0019	0.8318	0.98703	0.88154	0.89932	1.0779	0.93804	0.95571	0.92928	0.7253	0.61494
306.05	1.7349	0.87941	0.82926	0.96098	0.82926	0.86908	0.96098	0.92345	0.83501	0.85598	0.88067	0.88918	1.0436	0.94766	0.94538	0.97125	0.83667	0.86998	0.92757	0.89117	0.74099
306.24	1.6163	0.99131	0.93625	0.88078	0.93625	0.90652	0.88078	0.95407	0.87074	0.88902	0.98511	0.84663	0.99671	1.071	1.0328	0.90197	0.87181	0.9415	0.83564	1.082	0.8811
306.51	1.888	0.98212	1.1235	1.1878	1.1235	1.1484	1.1878	1.0709	1.0378	1.0119	1.0134	0.93495	1.1561	1.302	1.1564	1.018	1.1276	1.1834	0.859	1.0437	0.88893
306.92	1.7828	1.0237	1.1049	0.76879	1.1049	0.98477	0.76879	1.0908	0.98596	0.94204	1.0049	1.1323	1.2065	1.4118	1.1595	0.85593	1.0834	1.1377	1.1989	1.1945	1.1714
307.15	2.1915	1.1138	1.0872	0.91063	1.0872	1.0192	0.91063	0.93392	0.92323	0.83492	0.93965	0.83527	1.0717	1.1166	1.0461	0.92262	0.961	0.86075	1.0178	1.1244	1.3292
307.45	1.7171	0.95429	0.9002	0.88786	0.9002	0.92873	0.88786	0.96218	0.91198	0.94755	1.0304	0.87121	0.91385	0.92345	0.88394	0.87354	0.88266	0.81813	1.0808	1.0518	0.67509
307.73	1.6099	1.0379	1.1529	1.1084	1.1529	1.0778	1.1084	1.114	1.1836	1.2855	1.0405	1.2027	0.89805	0.94477	0.91748	1.0778	1.2402	1.275	1.0762	0.95463	0.86855
307.91	1.7942	0.97081	1.0171	1.4633	1.0171	1.204	1.4633	1.1849	1.1832	1.2465	1.2989	1.3991	0.8924	0.83834	0.85494	1.128	1.1849	1.0583	1.132	0.97305	0.85457
308.12	1.9669	0.93728	0.87089	1.1603	0.87089	0.97432	1.1603	0.95273	0.99438	0.9721	0.98419	0.98393	0.90061	0.83067	0.95374	0.9653	0.98106	0.94524	1.0547	0.86795	0.80939
308.33	2.0743	0.99798	0.96523	1.0536	0.96523	1.0343	1.0536	0.97464	0.9297	0.96443	0.97311	0.92556	0.92062	1.027	1.1447	0.91672	0.88019	0.93947	1.0009	1.0549	1.0677
308.57	1.5	0.92966	0.96165	0.93588	0.96165	0.96013	0.93588	0.95526	0.96699	0.93781	0.92224	0.0024222	1.0197	0.94656	0.94856	0.94933	0.94544	0.99026	1.1117	1.0296	0.84896
308.74	1.9382	0.9932	0.96754	1.0948	0.96754	0.92639	1.0948	1.0031	0.95475	0.92876	0.92856	0.96116	1.0537	0.93118	0.94605	0.90052	0.97142	0.99223	1.164	0.90799	0.86471
308.91	1.672	0.89297	0.88401	0.94215	0.88401	0.9942	0.94215	0.912	0.85918	0.90431	0.96042	0.88391	0.89146	0.91506	1.0196	0.92755	0.83238	0.84711	1.0063	0.96259	0.90856
309.09	1.7802	0.97051	1.0234	1.088	1.0234	1.0526	1.088	1.0306	1.0292	0.99793	1.056	1.1229	0.95338	0.99462	1.2352	0.97435	1.1036	1.1074	1.018	0.98835	1.1276
309.35	1.8458	1.1219	1.1302	0.9115	1.1302	1.003	0.9115	1.0597	1.0016	0.95698	1.0135	1.04	1.0731	1.1126	1.0928	0.88818	1.0344	1.011	0.91159	0.97458	0.91572
309.53	1.9523	1.0166	1.09	0.9785	1.09	1.0232	0.9785	1.0111	1.0114	1.0203	0.99177	1.0284	1.0912	1.0731	1.0738	0.93304	1.0722	1.0244	1.1332	1.1727	0.89129
309.84	1.6708	0.91201	1.2321	1.0282	1.2321	1.1867	1.0282	1.0789	1.0413	1.0381	1.0513	1.1271	1.0681	0.9861	1.1328	0.93808	1.1702	1.2274	1.0307	1.0677	1.0987
310.08	2.0775	1.0719	1.1849	1.0208	1.1849	1.1496	1.0208	1.1148	1.0914	1.056	1.0712	1.0461	1.0845	1.0621	1.1204	0.89738	1.172	1.1582	1.0603	1.0883	1.216
310.25	1.5102	0.91224	1.0035	0.88623	1.0035	0.95299	0.88623	1.0131	0.98526	1.0051	1.0056	1.0319	1.0783	0.96728	1.0338	0.924	1.0365	1.0842	0.9781	1.0247	1.0101
310.49	0.61932	0.95207	0.99174	0.7164	0.99174	0.86765	0.7164	0.98132	0.90396	0.86985	0.99505	0.91245	0.61608	1.1947	1.1866	0.92681	0.9102	0.91395	1.0565	1.1029	0.8554
310.73	1.8409	0.91112	1.1055	0.97617	1.1055	0.97494	0.97617	1.0573	1.0265	1.0339	1.0166	1.0961	1.1217	1.2866	1.0703	0.9222	1.041	1.083	1.0237	1.0863	1.0447
310.91	1.924	1.0055	1.1144	1.057	1.1144	1.0297	1.057	1.0845	1.1119	1.0796	1.0877	1.1477	1.0286	1.0263	0.94818	0.91628	1.1244	1.1548	0.93528	0.93382	1.0948
311.1	2.0872	1.1633	1.2391	1.1638	1.2391	1.1065	1.1638	1.2122	1.1729	1.1635	1.2146	1.2284	1.1271	0.97878	1.0301	1.0273	1.2771	1.3929	0.98745	1.0043	1.3879
311.41	1.9772	0.99427	0.88673	0.96223	0.88673	0.84289	0.96223	1.0153	1.0037	1.0089	1.077	1.0118	0.95987	0.92148	0.93528	0.97489	0.92197	0.95061	1.0647	0.9649	0.78452
311.74	1.8008	0.97275	0.93155	0.89977	0.93155	0.87048	0.89977	0.94967	0.91727	0.92444	0.94395	0.90834	1.0362	0.99801	0.96704	0.92728	0.94039	1.0052	0.95712	0.97453	0.95022
311.98	0.17178	0.068709	1.3357	1.3643	1.3357	1.3313	1.3643	1.0664	1.0858	0.97597	0.98459	0.93247	1.1425	1.1832	0.10068	0.83055	1.2575	1.1034	0.83647	1.1767	1.3745
312.38	2.0616	0.96436	1.054	1.2279	1.054	1.101	1.2279	1.0429	1.0293	1.0886	1.0789	0.99527	0.99839	0.91564	0.99055	0.85487	1.0307	1.0678	1.0979	1.0051	1.0383
312.55	1.9689	1.0467	1.0084	0.90944	1.0084	0.89605	0.90944	1.0815	1.0482	0.988	1.0558	1.1403	1.0571	1.0888	0.95407	0.92805	1.0568	1.1765	1.0696	0.97546	0.82946
312.86	2.1662	1.0424	1.1232	1.001	1.1232	1.0476	1.001	1.0886	1.0162	0.99258	1.1111	0.97651	1.1913	1.2003	1.0164	0.8908	1.0808	1.1551	0.99773	1.0392	0.98529
313.19	1.5677	0.95112	1.0234	1.0715	1.0234	0.98555	1.0715	1.0157	1.0319	1.0222	0.98747	1.1262	1.0359	1.0655	0.90005	1.0162	1.0913	1.1092	0.98063	0.90403	1.051
313.5	1.7094	1.0102	0.95782	1.0252	0.95782	0.95767	1.0252	0.93939	0.92804	1.0007	0.99047	0.85652	0.99814	0.95518	0.9726	0.93593	0.92541	0.95503	0.97394	0.93408	0.87009
313.72	1.7957	0.98745	0.91462	0.90329	0.91462	0.94381	0.90329	1.015	0.89003	0.95234	0.92182	1.0318	0.96252	1.015	0.92234	0.94152	0.89389	0.83503	1.1446	1.0155	0.77909
314.07	1.8713	1.0421	0.91018	1.0461	0.91018	0.96446	1.0461	0.95522	0.92466	0.90648	0.96578	0.9132	0.92754	0.8909	0.92131	0.93062	0.93902	0.9677	0.93734	0.82327	1.0536
314.35	2.0354	1.0671	1.0767	1.0056	1.0767	0.9757	1.0056	0.98989	1.0811	0.99889	1.0157	0.079502	1.0901	0.9822	1.0876	0.93538	1.0699	1.1235	1.2833	1.0764	1.1352
314.54	1.508	0.93336	0.99606	1.0426	0.99606	0.96496	1.0426	0.92269	0.9622	0.9549	0.97858	0.95586	0.9553	0.92252	0.99347	0.93056	0.94657	0.99174	1.0587	0.92645	0.89992
314.74	1.7231	1.0104	0.92367	1.0807	0.92367	0.94945	1.0807	1.02	0.91775	0.88706	0.98849	0.97467	1.0052	0.94782	1.0226	0.98988	0.94288	0.95989	1.1303	0.88984	0.77058
314.91	1.8784	1.0866	0.89523	0.90174	0.89523	0.70656	0.90174	0.90845	0.82079	0.81117	0.91147	0.95989	0.91516	0.85604	0.93618	1.08	0.85701	0.89877	1.0188	0.88095	0.67861
315.13	1.4641	0.94748	0.83369	0.72458	0.83369	0.74708	0.72458	0.91108	0.86155	0.87969	0.87354	0.88032	0.91273	1.011	1.0017	0.99651	0.87089	0.99173	0.93956	0.92464	0.54715
315.43	1.2866	0.99959	1.0158	0.93378	1.0158	0.96578	0.93378	0.93559	0.93399	1.0227	0.89671	0.90742	0.76942	0.93859	1.0117	0.96601	0.93518	0.99425	1.001	1.0732	0.96993
315.8	1.8975	1.0624	0.97424	1.0167	0.97424	0.99189	1.0167	0.97076	0.9718	0.9347	0.99705	0.9652	0.94758	0.94883	0.98032	0.88038	0.97957	0.9753	1.0272	1.0643	0.78945
316.11	2.0123	1.078	1.1236	0.96387	1.1236	0.98798	0.96387	1.1016	1.0659	0.96945	1.0247	0.91615	1.0759	1.1862	1.1468	0.83063	1.1685	1.1145	1.0874	1.1881	1.2189
316.47	1.6448	0.96348	0.86173	0.90757	0.86173	0.82173	0.90757	0.92344	0.9297	0.9585	0.94336	0.96795	0.90082	0.93123	0.89557	0.86491	0.88177	0.85918	1.1159	1.0466	0.95379
316.73	1.6414	0.79353	0.90259	0.9247	0.90259	0.87628	0.9247	0.93755	0.96295	1.0176	0.99382	0.96582	1.0295	0.87732	0.92476	0.89457	0.94008	0.92333	1.2202	1.0369	0.9157
316.91	1.5333	0.97083	0.98861	0.88878	0.98861	1.0302	0.88878	0.83948	0.94314	0.84382	0.96002	1.0772	1.0858	1.1884	1.1342	0.9215	0.95852	0.93469	1.2489	1.6164	1.021
317.2	1.6873	0.95694	0.85707	0.87625	0.85707	0.78468	0.87625	0.85562	0.85422	0.83638	0.8571	0.91594	0.92541	1.1405	0.9319	0.87088	0.88322	0.80196	1.0806	0.89282	0.96335
317.42	1.8695	0.96727	0.82447	0.98715	0.82447	0.92323	0.98715	0.94311	0.8443	0.86971	0.85998	0.80655	0.95463	1.0068	0.88337	0.90486	0.84108	0.83717	1.0586	0.95469	0.80694
317.58	2.3612	1.1381	1.1812	1.2014	1.1812	1.1254	1.2014	1.0279	1.0385	1.0093	1.087	1.1092	1.009	1.0439	0.98983	1.0151	1.0809	1.2011	0.99342	1.0605	0.90926
317.76	1.8756	1.0214	0.91207	0.96034	0.91207	0.85192	0.96034	0.92295	0.89419	0.87581	0.89132	0.89594	0.93863	0.93773	1.0307	0.92563	0.84466	0.79788	1.0596	0.94963	0.81623
317.99	1.9356	1.0367	0.85035	0.99921	0.85035	0.92201	0.99921	0.93376	0.90788	0.93041	0.87339	0.9523	0.9311	0.85992	0.96471	0.9789	0.8875	0.85805	1.0959	1.0178	0.98845
318.18	1.7649	0.83359	0.87573	0.8976	0.87573	0.81544	0.8976	0.91045	0.87904	0.89699	0.8874	0.8751	0.76231	0.89985	0.83958	0.93905	0.82985	0.84211	0.99698	0.93717	0.79902
318.58	2.1528	1.0659	1.0441	0.99426	1.0441	1.0274	0.99426	1.0472	0.94376	1.0277	1.0833	1.0471	1.0389	0.95788	0.988	0.87819	0.95765	1.1105	1.0879	1.0611	0.87502
318.76	1.3991	1.0014	1.0137	0.87898	1.0137	0.96605	0.87898	0.92218	0.91095	0.93056	0.9616	0.90797	0.95805	0.99557	0.96455	0.88111	0.95798	0.89377	0.94933	1.0328	0.65556
318.95	1.6734	0.98536	1.0138	0.86916	1.0138	0.92065	0.86916	0.95142	0.89887	0.87389	0.95489	0.86183	1.0405	1.1372	0.96237	0.86442	0.87642	0.8929	1.0162	1.0823	0.82158
319.24	1.6857	0.92693	1.039	1.0192	1.039	0.94806	1.0192	0.96784	0.90908	0.92014	0.95734	1.0196	1.0272	0.92575	1.3124	0.84041	0.99467	0.97762	1.0412	0.97648	0.92783
319.52	1.9764	0.99205	0.95786	0.96426	0.95786	0.93536	0.96426	0.94965	0.91323	0.93785	0.94508	0.92251	1.1399	1.1478	1.1645	0.90178	0.93914	0.98007	1.036	0.9767	1.0159
319.76	1.6824	0.97228	1.0111	0.86238	1.0111	0.89731	0.86238	0.98936	0.906	0.86719	0.9322	0.88777	1.1025	1.207	1.0924	0.92741	0.92367	0.92525	0.95689	0.93187	1.0542
319.96	1.9233	0.96159	0.9283	0.94023	0.9283	0.87345	0.94023	0.91626	0.87611	0.82459	0.89652	0.95273	1.0626	1.1465	1.0447	0.90619	0.89103	0.86383	1.0061	0.84342	0.86151
320.13	1.9216	0.95246	0.89221	0.93228	0.89221	0.92944	0.93228	0.93797	0.8749	0.91112	0.95793	0.94564	0.95788	0.98815	0.98812	0.91595	0.90723	0.94158	1.018	1.0161	0.81933
320.55	1.8808	0.902	0.78127	0.81287	0.78127	0.74353	0.81287	0.86853	0.7768	0.78437	0.81445	0.70338	0.8746	0.87054	0.92623	0.92471	0.7251	0.75939	1.0271	0.89521	0.80367
320.84	2.0078	1.0486	1.1124	1.0624	1.1124	1.0116	1.0624	0.93997	0.99189	0.96031	1.0499	1.0197	1.0451	1.0062	1.0099	0.92994	1.0653	1.0377	1.0271	1.0624	0.959
321.12	1.8319	1.0337	1.1741	1.0738	1.1741	1.0979	1.0738	1.015	1.0264	0.96172	1.0217	1.0144	1.1416	1.0545	1.1815	0.91131	1.062	1.0901	0.99097	0.96722	1.2098
321.3	1.8516	1.0339	0.8517	0.94257	0.8517	0.89735	0.94257	0.90703	0.85679	0.86094	0.94564	0.8833	0.88432	0.86854	0.94575	0.91955	0.8087	0.82517	1.0511	0.8726	0.93106
321.6	1.8764	1.0169	0.96573	0.84271	0.96573	0.91217	0.84271	0.98589	1.0081	0.9534	0.9148	0.86199	1.0418	1.0044	0.93655	0.9182	0.99305	0.96057	1.115	0.83948	0.16631
322.08	1.9889	0.98791	1.315	1.1897	1.315	1.1461	1.1897	1.0509	1.135	1.0705	1.1192	1.1487	1.1077	1.0304	1.0677	0.97519	1.2652	1.0995	1.0942	1.0563	1.3687
322.25	1.7537	1.0155	1.1372	1.1051	1.1372	1.1209	1.1051	0.94826	0.99704	0.90942	0.9833	0.91537	1.0323	1.0232	0.4846	0.98066	0.98416	0.92608	1.0407	1.0491	1.1086
322.47	1.2416	0.97691	1.2001	0.8205	1.2001	0.92861	0.8205	0.9623	0.93636	0.88765	0.8264	0.84814	1.2023	1.2928	1.1421	0.80295	0.99282	0.84727	0.90154	1.072	1.1164
322.66	1.8365	0.8824	1.0159	1.2095	1.0159	1.0825	1.2095	1.0394	0.98794	0.91231	0.91816	0.97362	1.1112	0.99346	1.0617	0.88757	1.0219	0.97023	0.98173	0.97935	0.9623
322.95	1.7027	0.95131	1.0528	0.99046	1.0528	1.0635	0.99046	1.0127	0.98303	0.94576	0.95254	0.96105	1.0564	1.0123	0.95312	0.88282	0.97342	0.93019	0.99765	1.0306	1.2055
323.43	1.7138	0.95313	1.0636	0.82656	1.0636	0.99385	0.82656	1.0041	0.97977	0.97417	0.96961	0.96745	1.0782	1.1871	1.0475	0.82671	1.0438	1.028	1.0345	1.1969	1.1015
323.72	1.9419	0.97332	1.0401	1.1215	1.0401	1.0089	1.1215	1.1075	1.1423	1.0948	1.0517	1.0476	1.114	1.0755	1.0372	0.84441	1.2377	1.1146	0.97318	0.97952	0.96806
323.93	1.8506	0.87509	0.9166	0.95783	0.9166	0.96235	0.95783	0.99262	0.95033	0.93805	1.004	0.94734	1.0249	1.1417	0.95918	0.88316	0.95586	0.98958	0.95701	1.0195	0.94725
324.18	2.2597	1.054	1.128	0.95986	1.128	1.0668	0.95986	1.0449	1.0135	1.0238	1.1024	1.081	1.0397	1.0549	1.0128	0.99306	1.081	1.1221	1.0058	1.1427	0.90549
324.35	1.9343	1.0174	0.94268	0.85161	0.94268	0.91736	0.85161	1.0223	0.98868	0.97313	0.96918	0.93151	0.94774	0.88628	0.97181	0.88124	1.0065	1.0083	1.0988	1.0292	0.76202
324.59	1.498	1.0049	1.0055	0.98971	1.0055	0.98246	0.98971	0.99729	0.97707	0.99068	1.0867	1.0593	1.0351	0.94942	1.1076	0.91922	1.0139	0.86478	0.99412	1.0453	1.1293
324.93	2.1346	1.096	1.3042	0.87763	1.3042	0.9978	0.87763	1.0753	1.1109	1.071	1.0162	1.1243	1.1841	1.1744	0.97689	0.96909	1.2719	1.1862	1.0497	1.2085	1.216
325.16	1.9806	1.0577	1.055	0.92198	1.055	0.99514	0.92198	1.0293	0.98082	0.9824	1.039	1.0282	1.0494	1.0878	1.0051	0.8979	0.99905	0.97496	0.98329	1.0729	0.83443
325.41	1.1313	0.91089	0.95711	0.92027	0.95711	0.91554	0.92027	0.90963	0.88127	0.87531	0.94148	0.95241	1.0198	1.0577	1.0255	0.954	0.93126	0.9756	1.0394	1.0079	0.84512
325.63	1.9464	1.0389	1.0929	1.0941	1.0929	1.0377	1.0941	1.0343	0.98288	0.99858	1.0645	1.0661	1.0281	1.0522	1.1257	0.9122	1.0519	1.0797	1.022	0.98957	0.95169
325.98	1.8856	0.97841	0.93918	0.84641	0.93918	0.87506	0.84641	1.0221	0.96073	0.9467	0.046954	0.22016	1.0019	0.97373	0.83336	1.0346	0.93532	0.9856	0.94912	1.0591	0.88779
326.23	1.9582	1.0621	1.0654	0.99329	1.0654	0.99867	0.99329	1.0884	0.99727	1.0381	1.0833	1.0522	2.8963	1.04	1.0816	1.063	1.1125	1.1041	1.022	0.89465	1.1256
326.42	1.9497	1.0774	1.0905	1.0746	1.0905	1.005	1.0746	1.032	0.99964	0.97341	1.0294	1.0782	1.0833	1.0552	1.0877	0.95832	1.0356	1.1529	0.96714	1.1091	0.82223
326.66	1.8932	0.96082	0.93027	0.96929	0.93027	0.92696	0.96929	0.98259	0.90742	0.87255	0.93737	0.85282	0.9733	0.99015	1.0874	0.83772	0.90665	0.8596	1.0601	0.89616	0.77339
326.94	1.6064	0.80933	0.85752	0.91972	0.85752	0.81312	0.91972	0.92995	0.9278	0.96139	0.99028	0.96239	0.92679	0.86719	0.86897	0.90954	0.98569	0.95494	1.0044	0.91536	0.78653
327.44	1.6117	1.1013	0.86085	0.93905	0.86085	0.90947	0.93905	0.96908	0.98131	0.94739	0.92231	0.93532	0.8944	0.95173	0.91863	1.0869	0.95966	0.92901	1.1209	1.0019	0.8229
327.87	1.8568	1.1076	0.99052	0.94635	0.99052	0.95751	0.94635	1.0106	1.0364	1.0581	1.0988	1.0219	0.92335	0.95216	0.98676	0.95739	1.0428	0.95505	1.1956	1.1483	0.80254
328.14	2.0202	1.0205	0.86701	0.94937	0.86701	0.84919	0.94937	0.97269	0.91796	0.83366	0.90147	0.94689	1.0057	1.002	1.0276	0.94749	0.92372	0.95302	0.91055	0.89879	1.0507
328.3	1.4121	0.88093	0.96458	0.95951	0.96458	0.88149	0.95951	0.96432	0.91201	0.91722	0.97138	0.94125	1.0059	1.0462	0.87258	0.99131	0.93378	1.0555	0.92001	0.93669	0.91122
328.58	2.0076	0.86008	0.88365	0.99258	0.88365	0.91608	0.99258	0.90419	0.84795	0.84001	0.85737	0.88725	0.93726	0.99575	0.92031	0.98722	0.83028	0.85067	0.94254	0.80267	0.76856
328.77	2.1226	0.96545	0.90572	1.0052	0.90572	0.98806	1.0052	0.91147	0.83389	0.86393	0.90899	0.96227	0.92722	1.0478	1.0146	0.92769	0.84314	0.87698	1.0046	0.98243	0.85558
328.94	1.7056	0.9591	1.0397	0.90894	1.0397	0.91989	0.90894	0.95632	0.8958	0.89235	0.92715	0.93802	1.0184	1.0773	1.0177	0.94667	0.94297	0.83131	1.0508	0.96059	0.58305
329.25	1.7952	0.92063	0.93135	0.95799	0.93135	0.9053	0.95799	0.91411	0.91625	0.91096	0.96578	0.99914	0.9465	0.94265	0.90847	0.94425	0.94976	1.0181	0.97543	0.99923	0.85759
329.49	1.8256	0.91315	0.88829	1.0359	0.88829	0.89576	1.0359	0.90816	0.83849	0.86033	0.90964	0.89112	0.97869	0.89796	0.99635	0.9502	0.8319	0.83503	0.99667	0.85602	0.72731
329.65	1.8092	0.95974	0.87911	0.95189	0.87911	0.81022	0.95189	0.96226	0.90265	0.90195	0.95969	0.92233	0.929	0.91678	0.77606	0.97495	0.85295	0.85941	0.9376	0.90199	0.86174
329.81	1.71	0.94859	0.93076	0.84996	0.93076	0.89331	0.84996	0.89913	0.82224	0.79022	0.88676	0.88127	0.96067	0.96803	1.0254	0.99879	0.84536	0.91254	0.93833	0.98861	0.92825
330.07	1.9511	0.98595	0.90316	0.93666	0.90316	0.9408	0.93666	0.89916	0.90529	0.9145	0.9317	0.95473	0.98814	0.97884	1.0658	0.83084	0.86488	0.87981	0.97496	0.99025	1.0087
330.28	1.9279	1.0087	0.93366	0.91918	0.93366	0.87201	0.91918	0.89371	0.84935	0.80175	0.86598	0.84521	1.0842	0.98845	1.0556	0.89365	0.82458	0.81609	0.95873	0.85707	1.1967
330.49	1.8333	0.92065	1.008	0.77027	1.008	0.86267	0.77027	0.95638	0.91554	0.90569	0.95233	0.94222	1.0837	1.127	1.0043	0.85041	0.93211	0.94749	0.88917	1.0795	0.86795
330.73	1.5728	1.1661	1.2729	1.1093	1.2729	1.1855	1.1093	1.0752	1.0558	1.0092	1.0999	1.2146	1.1725	1.2367	1.2131	0.86019	1.1653	1.149	0.93529	1.0589	0.88935
330.94	1.702	1.0035	1.1069	1.0564	1.1069	1.0622	1.0564	1.0256	0.98913	1.0203	1.0155	1.0222	1.2026	0.97843	1.4152	0.8927	1.1143	1.1023	1.0727	1.117	0.33702
331.33	1.8681	0.95046	0.86445	0.99708	0.86445	0.86231	0.99708	0.91248	0.81484	0.80653	0.86659	0.81116	0.88267	0.89772	1.0508	0.92169	0.82606	0.87041	0.97088	0.85082	0.77302
331.77	2.0679	0.86854	0.94724	0.92337	0.94724	0.93448	0.92337	0.94838	0.86525	0.87304	0.963	1.0093	0.94612	0.90297	1.0547	1.058	0.98533	1.1335	1.0478	0.89108	0.851
332.1	2.0108	0.9863	0.91603	0.93209	0.91603	0.90533	0.93209	0.89406	0.86224	0.85141	0.50599	0.75056	0.83936	0.92723	0.95409	1.0024	0.85481	0.93882	0.9275	0.96784	0.90862
332.51	1.9116	0.99	1.0121	0.87489	1.0121	0.87743	0.87489	1.0014	0.98717	0.97285	1.0001	1.0036	1.12	0.95514	1.0509	0.91465	1.0066	1.114	1.1131	1.1673	1.0199
332.85	2.0022	1.0091	0.99503	0.83669	0.99503	0.93192	0.83669	0.95722	0.90379	0.87943	0.99706	0.91753	1.019	1.0158	0.83844	0.89318	0.87168	0.99442	1.0315	1.1799	0.95787
333.24	1.7444	1.0555	1.1179	0.86255	1.1179	1.0115	0.86255	1.001	0.97947	0.93813	0.98633	0.99939	1.0642	1.2323	1.0771	0.81356	1.0403	1.0284	1.1438	1.1568	1.0722
333.81	1.7763	0.95912	0.81834	0.66154	0.81834	0.77507	0.66154	0.93829	0.84503	0.86094	0.96761	0.89368	1.0719	1.1278	0.86829	0.95015	0.83441	0.85097	0.9558	0.92253	0.83976
334.2	0.66032	1.101	1.1033	0.92219	1.1033	0.98283	0.92219	1.0176	1.0606	1.0533	1.0769	1.0755	1.0413	1.0449	0.93278	0.92107	1.1187	1.1536	1.2703	1.1795	1.0668
334.43	1.7205	0.95331	0.84939	0.96019	0.84939	0.93284	0.96019	0.95591	0.91653	0.91402	0.93347	0.94153	0.94884	0.8669	0.86066	0.8887	0.91895	0.88166	1.0162	0.98814	0.95246
334.82	1.9833	1.0138	1.0849	1.0028	1.0849	0.98292	1.0028	1.1266	1.112	1.0838	1.1222	1.0997	0.98132	0.91683	0.82489	0.9011	1.1459	1.3005	1.0014	1.0748	1.0162
335.07	1.7662	0.93224	1.0325	1.1073	1.0325	1.0453	1.1073	0.98383	0.95125	0.92848	0.99017	1.0591	0.97144	0.95457	0.94413	0.9809	1.0204	1.0628	0.93203	1.022	0.80688
335.27	1.6935	0.88039	0.98009	0.9953	0.98009	0.92062	0.9953	0.94183	0.8988	0.88123	0.96587	0.95579	1.0585	1.0533	0.9409	0.98636	0.97874	0.92339	0.91473	0.86849	0.94948
335.49	1.1881	0.92349	1.0259	0.92219	1.0259	0.98137	0.92219	1.0512	1.007	1.0269	1.1311	1.128	1.0402	1.0298	1.0042	1.1025	1.0131	1.1052	1.062	1.0829	1.0676
335.89	1.9411	1.0159	1.0172	0.92187	1.0172	1.003	0.92187	1.0559	1.0399	0.97346	1.1293	1.052	1.0952	0.91859	0.81574	0.8906	1.0695	1.1465	1.1993	1.0015	0.86133
336.16	1.6961	0.97568	1.0688	1.0822	1.0688	1.0517	1.0822	1.1036	1.0144	1.0045	1.0673	1.0799	0.9526	0.92146	0.92053	0.98888	1.011	0.90931	0.99007	0.92267	0.92825
336.42	1.8472	0.87701	1.0425	1.1023	1.0425	1.1176	1.1023	1.1689	1.0974	1.0164	1.001	0.98905	0.94762	0.89956	0.94524	0.92913	1.0602	0.92963	1.0429	1.0321	1.0567
336.71	1.583	0.81753	0.90815	0.8193	0.90815	0.88636	0.8193	0.99829	0.90791	0.89159	0.98318	0.96704	1.0337	1.0008	0.92821	0.91478	0.98207	0.99481	0.98412	0.92952	0.93322
337.16	1.8041	0.9896	1.1779	1.0033	1.1779	1.0863	1.0033	1.0762	1.0639	1.0348	1.0167	1.0103	1.1022	1.192	1.0662	0.92005	1.0629	1.0816	0.94738	1.077	1.0992
337.33	2.1967	1.0136	1.1822	1.0421	1.1822	1.0555	1.0421	1.1149	1.0704	1.0596	1.1162	1.1504	1.1483	1.2513	1.2249	0.93714	1.1441	1.1981	1.0165	1.1094	1.2292
337.72	1.629	0.91318	0.97753	0.96599	0.97753	0.93494	0.96599	1.0143	0.9678	0.96286	1.0577	0.0023778	1.0012	1.0297	0.8709	0.95743	0.96032	0.9221	1.1109	0.90836	0.81445
337.97	1.5929	1.0998	1.1298	1.0698	1.1298	1.0737	1.0698	1.073	1.0456	1.0639	1.0712	1.1097	1.0025	0.90567	0.96146	0.97915	1.0989	1.0343	1.0306	0.94389	0.9202
338.43	2.0094	1.1771	1.211	1.1248	1.211	1.1053	1.1248	1.0854	1.0057	0.9961	1.0445	1.0568	1.103	1.0701	1.0321	0.85021	1.0683	1.1356	1.1307	1.089	1.5188
338.62	1.9459	1.0298	0.95945	0.91373	0.95945	0.95793	0.91373	0.92652	0.87949	0.89832	0.96714	1.0188	1.0262	1.1373	1.0475	0.92804	0.96145	0.95816	1.0081	1.1069	0.83022
338.86	1.7675	0.88717	1.124	0.96069	1.124	1.0392	0.96069	1.0728	1.0488	0.98845	0.98218	1.0562	1.2177	1.3247	1.104	0.95079	1.1678	1.0706	0.95318	1.0506	1.0841
339.05	1.8717	0.97404	1.2053	0.95316	1.2053	1.0642	0.95316	1.1001	1.0942	1.0587	1.0803	1.0842	1.2519	1.2896	1.2013	0.82211	1.2236	1.1614	1.1387	1.1522	1.0437
339.26	1.6504	0.86449	1.0588	1.0972	1.0588	1.0349	1.0972	1.0759	1.0637	1.0427	1.0692	1.04	1.1415	1.0857	1.2105	0.94696	1.0973	0.97567	1.0104	1.1378	1.0141
339.49	1.684	0.86748	0.9298	0.86477	0.9298	0.87074	0.86477	0.99246	0.98404	0.98208	0.99802	1.0236	1.0717	0.95284	1.0611	0.91736	1.0346	1.0127	1.0657	1.0125	1.0256
339.69	1.884	0.94913	0.93502	1.0042	0.93502	0.98214	1.0042	0.90351	0.92379	0.94096	0.95759	0.92877	0.96025	0.83785	1.0203	0.92209	0.97394	0.979	0.9886	0.95369	1.0121
339.9	2.0987	1.1134	0.91172	0.93631	0.91172	0.90293	0.93631	0.96838	0.89731	0.89634	0.91068	0.89717	0.95195	0.92867	1.1623	0.93436	0.92032	0.88236	0.98854	0.97132	0.9788
340.25	1.8269	0.88904	0.9688	0.8721	0.9688	0.86236	0.8721	1.0262	0.98899	0.9628	1.0396	0.95883	1.0064	0.95467	0.98693	0.90938	1.0116	1.0725	0.88513	1.0035	1.0747
340.52	2.1088	1.0049	1.0424	1.1168	1.0424	0.97814	1.1168	1.0086	1.022	1.0662	1.0278	0.92543	0.94556	0.84875	0.93943	0.96469	1.0695	1.1385	0.9409	0.85881	0.85573
340.69	1.8567	1.4262	0.9395	0.84157	0.9395	0.78977	0.84157	0.87178	0.9179	0.83464	0.90112	0.83611	0.95044	0.91219	1.6417	0.97552	0.91626	0.82347	0.95392	0.95949	0.85092
340.96	2.0155	1.0374	0.91436	0.96545	0.91436	0.87434	0.96545	0.97969	0.9145	0.95577	0.98934	0.91442	0.95236	0.93354	0.85039	0.94031	0.91611	0.894	1.0244	0.94535	0.99097
341.23	2.0112	0.97488	0.86368	0.95152	0.86368	0.86229	0.95152	0.89218	0.90342	0.89719	0.94082	0.88846	0.93365	0.9265	0.89204	0.90061	0.87738	0.92165	0.97996	0.87928	0.78092
341.43	2.0181	1.0521	0.8656	0.88581	0.8656	0.85748	0.88581	0.98278	0.88813	0.86327	0.93602	0.87689	0.97546	0.98532	1.0315	0.88125	0.88483	0.89822	1.0772	0.94369	0.78394
341.61	1.9501	1.1309	1.1263	1.2539	1.1263	1.0471	1.2539	1.0599	1.0616	1.038	1.0828	1.1251	1.1966	1.1048	1.1785	0.97903	1.1835	1.1442	0.96835	0.95178	1.3164
341.81	1.9466	1.0874	0.81806	1.0884	0.81806	0.87636	1.0884	0.891	0.92855	0.94795	0.97326	0.90281	0.99682	0.99888	0.97568	0.93603	0.94199	1.0016	1.0805	0.91811	0.57579
342.02	1.4736	0.9995	0.88031	1.0111	0.88031	0.84833	1.0111	0.93143	0.89534	0.92578	1.0777	0.91068	0.99911	0.93196	0.94113	0.97526	0.89344	0.95368	0.92113	0.82469	0.97054
342.22	1.6772	1.0041	0.97324	0.99954	0.97324	0.95899	0.99954	1.0019	0.9555	0.86393	0.90852	0.97547	1.0197	0.93143	0.97668	0.90343	0.9745	0.98581	1.0072	1.0007	0.94816
342.4	1.9833	0.89089	0.94228	1.0125	0.94228	0.97268	1.0125	0.90587	0.95787	0.98357	1.0894	1.1024	1.0219	1.0003	0.92823	0.94528	0.97641	0.99386	1.0454	1.4177	1.2107
342.63	1.9643	1.09	0.97901	0.99479	0.97901	0.88377	0.99479	0.94837	0.94572	0.97005	0.99836	1.0108	1.03	1.1627	0.95916	0.95145	0.95947	0.86091	1.041	0.95261	0.95187
342.91	1.2049	0.88758	0.75376	1.0298	0.75376	0.84858	1.0298	0.8513	0.81633	0.84501	0.8867	0.80566	0.8356	0.85284	0.86391	0.9673	0.72331	0.76766	1.0681	0.93026	0.78838
343.14	1.0444	0.96402	0.93683	0.96971	0.93683	0.91808	0.96971	0.95411	0.91555	0.94197	1.0534	0.90268	0.83372	0.92058	0.92692	0.95431	0.89283	0.8842	1.0528	1.0436	0.88093
343.48	1.7612	0.89159	1.0005	1.0113	1.0005	0.93112	1.0113	0.91813	0.8797	0.8897	0.91942	0.89384	1.0033	0.90535	1.0687	0.9199	0.92399	0.81363	0.97052	0.9627	0.89104
343.65	1.7603	0.90096	0.97873	1.0915	0.97873	1.0524	1.0915	0.95048	0.92694	0.96956	1.0767	0.82998	1.0122	0.91817	0.96336	0.93548	0.9895	0.97741	1.095	1.0069	0.80667
343.93	1.6587	0.90709	0.93602	0.76616	0.93602	0.75943	0.76616	1.0659	0.99605	0.95579	1.1207	0.95007	1.0562	1.0795	0.94678	0.89494	1.1284	1.002	1.1095	1.0443	0.85911
344.16	1.809	0.96007	0.92652	1.0141	0.92652	0.91867	1.0141	1.0287	1.0355	1.0081	1.0768	0.95417	1.021	0.93873	1.0378	0.93523	1.0196	1.0722	1.0799	0.96429	0.72989
344.34	1.7574	0.89879	0.76965	0.91097	0.76965	0.80211	0.91097	0.88463	0.81321	0.87835	0.93297	0.87811	0.89014	0.83152	0.90154	1.0758	0.80435	0.83481	1.0404	0.96841	0.8244
344.65	1.4757	0.96867	1.0933	1.0048	1.0933	1.0145	1.0048	1.0417	1.0538	1.1133	1.1121	1.0788	1.2914	1.1079	1.0804	1.0163	1.1694	1.1632	0.91828	1.059	1.0394
344.88	1.978	1.0113	0.89886	1.1795	0.89886	0.95775	1.1795	0.88809	0.86945	0.84892	0.94256	0.93761	0.94052	0.88053	1.0988	1.0527	0.8912	0.80673	0.94256	0.83487	0.52084
345.27	1.6886	1.0429	0.99463	1.2002	0.99463	0.97661	1.2002	0.93095	0.91906	0.90129	0.93037	0.89625	0.99782	1.1385	1.1144	0.93463	0.90855	0.80996	1.0467	0.90836	1.1254
345.7	2.1241	0.88134	1.0141	0.88373	1.0141	0.99134	0.88373	1.0494	0.99862	0.97422	1.0328	1.0811	1.0432	1.1134	1.0455	0.93035	1.0245	1.1323	1.004	1.1462	0.98585
345.98	1.7011	0.84021	0.85017	0.79389	0.85017	0.77872	0.79389	0.92774	0.89545	0.90576	1.0116	0.95076	0.96166	0.97194	0.92414	0.96304	1.0119	0.95029	1.0035	0.97907	0.46923
346.26	1.7288	0.96339	0.8885	0.98949	0.8885	0.86754	0.98949	0.92999	0.87418	0.85132	0.89796	0.93567	1.0312	0.84786	1.0922	0.9603	0.91025	0.75924	0.99462	0.95835	0.94415
346.55	1.7738	0.94018	0.89085	0.92556	0.89085	0.832	0.92556	0.95988	0.87266	0.8598	0.8887	0.87902	0.9494	0.87974	0.96638	0.9835	0.88082	0.90679	1.0902	0.86537	0.78433
346.95	2.084	0.9362	0.86186	0.89912	0.86186	0.87998	0.89912	0.94149	0.8832	0.86465	0.89929	0.97707	0.9928	0.95955	0.98945	0.90395	0.93105	0.8643	1.0826	0.96273	0.80308
347.24	1.5462	0.98403	0.92906	0.84442	0.92906	0.85843	0.84442	0.98672	0.88712	0.87679	0.96257	0.8657	1.0524	1.0061	1.0641	0.84832	0.9265	0.90711	1.017	1.012	0.97639
347.42	1.459	0.98272	0.89832	0.79416	0.89832	0.81866	0.79416	0.92374	0.95798	0.95878	0.93451	0.95305	1.0089	1.1503	1.1942	0.95514	0.94251	0.89887	1.0302	1.0303	0.56586
347.68	1.4303	0.98428	0.90307	0.97568	0.90307	0.92828	0.97568	0.90236	0.85526	0.86541	0.91623	0.95285	0.91593	0.96369	1.0811	0.98799	0.89756	0.89025	0.96659	0.90027	0.99819
347.94	1.6338	1.0169	0.97961	1.0182	0.97961	0.97559	1.0182	1.0011	0.99494	1.0006	0.96486	1.0401	0.96121	0.96504	1.0638	0.85405	1.016	1.0301	0.99385	1.059	1.1551
348.16	1.748	1.0031	0.94607	1.1096	0.94607	0.97779	1.1096	0.97531	0.93158	0.99571	1.0905	0.93291	0.94379	0.85802	0.91395	1.0258	0.92212	0.97822	0.92547	0.92269	0.91092
348.33	2.1259	1.0874	0.98151	1.0013	0.98151	1.0118	1.0013	0.97901	0.96363	0.9911	1.043	0.95644	0.98428	0.98295	1.1581	0.89659	0.95694	1.0221	0.9506	0.94766	0.71627
348.51	2.0183	1.0246	1.0799	0.93638	1.0799	1.0462	0.93638	0.9806	0.9995	0.94406	0.96932	0.96737	1.057	1.1564	1.0768	0.90943	1.0269	0.99593	1.1136	1.0607	1.1224
348.7	1.9182	1.0114	0.99362	0.95413	0.99362	0.91787	0.95413	0.95971	0.92779	0.88761	0.93375	1.0008	1.0467	1.0652	0.98659	0.88413	0.96425	1.058	1.045	1.1452	0.93895
348.9	1.7946	0.93252	0.94339	1.1007	0.94339	0.97024	1.1007	1.014	0.95145	0.93047	1.0224	1.0206	0.6641	0.94531	0.99003	0.97845	1.0528	1.085	0.90602	0.95382	0.77713
349.25	1.8347	1.015	0.91316	0.88013	0.91316	0.84043	0.88013	0.95713	0.93392	0.93356	1.0449	0.91737	1.0138	1.0118	0.98438	0.89635	0.9711	0.96743	0.97024	1.0051	0.90593
349.8	1.9981	1.0752	1.0595	0.86852	1.0595	0.93756	0.86852	1.048	1.0157	0.96716	1.0276	1.0304	1.0171	1.0382	1.0466	0.91176	1.0913	0.98377	1.1229	1.0963	0.99991
350.08	1.8051	0.90012	0.9503	0.83456	0.9503	0.8576	0.83456	0.98209	0.94387	0.92162	0.99843	0.94023	1.0089	0.90649	1.0133	0.90263	0.9591	0.9751	1.098	0.97448	0.96147
350.33	0.91082	0.99174	0.82883	0.89684	0.82883	0.83277	0.89684	0.91506	0.9185	0.90085	0.95161	0.86093	0.88216	0.87703	1.0065	0.94757	0.86724	0.84002	1.0687	0.97942	0.6654
350.58	1.8789	0.9747	0.82424	0.66859	0.82424	0.68535	0.66859	0.93418	0.96692	0.91218	0.95894	0.93306	0.95621	0.90887	1.0554	1.0442	0.96074	0.95693	1.1278	0.95143	0.80299
350.87	2.1077	1.0027	0.96841	1.0508	0.96841	0.97413	1.0508	0.99093	0.97016	0.91901	0.98628	0.91386	1.0367	0.97451	0.99004	0.98111	1.0083	0.96587	1.1485	0.95395	0.68611
351.19	1.955	0.97192	1.0287	0.92966	1.0287	1.0838	0.92966	1.0013	1.011	0.95398	0.99434	1.0601	0.95039	0.91658	1.0887	0.88076	1.0712	1.1215	1.0936	1.2149	1.0358
351.47	1.7377	1.0012	1.1316	1.0624	1.1316	1.0893	1.0624	1.0119	1.0603	1.037	1.0495	0.94309	1.061	0.96744	0.99719	0.81266	1.0845	1.0909	1.1706	0.96687	0.90523
351.71	1.9626	0.97741	0.8946	1.0702	0.8946	0.97023	1.0702	0.90979	0.88211	0.86	0.91974	0.877	0.88633	0.86669	0.95327	0.97269	0.89921	0.96145	1.0456	0.89098	0.91825
352.11	2.28	1.0054	0.93679	1.0176	0.93679	0.90157	1.0176	1.009	0.93858	0.94672	0.99753	1.0511	0.95108	0.83936	0.87202	1.007	0.99113	1.0522	0.96866	0.91909	0.84352
352.36	2.1268	0.99129	1.059	1.118	1.059	1.0076	1.118	1.1231	1.0777	1.0342	1.088	1.1762	1.0136	0.93313	0.94811	0.99294	1.1656	1.1781	1.0703	0.99688	0.99161
352.78	1.864	0.94061	1.0564	0.82598	1.0564	0.9742	0.82598	1.0451	1.0045	0.94784	1.0753	1.0798	1.0348	1.0669	0.88076	0.84874	1.0905	1.1877	1.065	1.145	0.99176
352.97	1.7725	1.0394	1.2334	1.0721	1.2334	1.0475	1.0721	1.1207	1.0634	0.97108	1.1047	1.158	1.0575	1.0318	0.70032	0.90896	1.2067	1.1974	1.0808	1.0364	1.0842
353.32	1.8167	1.0081	1.055	0.99736	1.055	0.97169	0.99736	1.0904	1.113	1.0832	1.0996	1.074	1.067	0.96827	0.9846	0.93331	1.0928	1.0362	1.0707	1.0401	1.1901
353.75	1.7573	0.94604	0.93001	0.93079	0.93001	0.84609	0.93079	0.93893	0.87082	0.87282	0.91687	0.90708	0.9473	0.97708	1.1715	0.8724	1.0087	0.90456	1.0697	0.95168	0.74686
354	1.8545	1.0368	1.0085	1.2678	1.0085	1.0288	1.2678	1.0535	0.96342	0.9662	1.033	1.1291	1.0847	0.98703	1.1244	0.94518	1.3322	1.1615	0.95356	0.95829	0.064144
354.3	0.6841	1.0459	0.98694	1.2245	0.98694	0.94838	1.2245	1.0031	0.94344	0.96016	1.0069	1.0534	0.95548	0.877	1.0414	0.92092	1.3126	1.0751	0.97054	0.97416	0.92307
354.68	1.9515	1.0281	0.89998	1.348	0.89998	0.98511	1.348	0.92432	0.85833	0.83677	0.92631	0.89375	0.91758	0.8497	0.47058	0.95698	1.2478	0.86038	0.97058	0.98652	0.70058
354.97	1.8251	0.96555	1.0577	1.3096	1.0577	0.94867	1.3096	1.065	1.061	1.006	1.0288	1.0639	1.0066	0.97002	1.044	0.98139	1.6529	1.0011	1.0666	1.0319	0.63892
355.34	2.0208	0.93447	1.096	1.3146	1.096	0.9632	1.3146	0.99492	1.057	0.9846	1.0304	0.054571	0.9991	1.0471	0.96544	1.0713	1.721	1.1939	0.91373	1.0254	0.97479
355.51	2.1926	0.94437	1.0507	1.7578	1.0507	1.0869	1.7578	1.0704	1.0754	1.0849	1.1334	1.178	0.96657	0.88352	1.0125	1.0484	1.7896	1.1549	1.0422	0.95897	0.66073
355.88	1.7991	0.99049	0.96723	1.53	0.96723	1.0419	1.53	0.97923	0.94704	0.94761	0.96018	1.0467	0.95227	0.89765	0.10452	1.0823	1.5582	1.06	0.98439	0.93771	0.95431
356.18	2.3098	1.7465	0.92711	1.5831	0.92711	0.86295	1.5831	1.0439	0.98208	1.0154	1.1271	1.1307	0.92027	0.91869	1.6542	1.0601	1.7413	0.91456	0.95021	0.89847	1.1801
356.41	1.917	1.1064	1.044	1.6283	1.044	0.9878	1.6283	1.1126	1.1056	1.1217	1.1631	0.011658	1.0166	1.1833	0.88699	0.99636	1.9033	1.1547	1.0783	0.93045	0.93782
356.59	1.7177	0.98832	1.004	1.7167	1.004	1.0227	1.7167	1.038	0.99112	0.99915	0.96815	0.9175	1.0098	1.0157	0.90676	0.93499	1.8138	0.96712	0.98772	0.94882	0.90312
356.98	1.9033	0.91729	1.135	1.8453	1.135	1.1878	1.8453	1.1311	1.0797	1.0686	1.0826	1.1371	1.0795	1.1099	1.0694	0.91736	2.0978	1.1931	1.0164	1.1657	0.96931
357.45	1.6872	0.83751	0.95513	1.5187	0.95513	0.96228	1.5187	0.99855	0.93668	0.96854	0.98127	1.0524	0.9868	0.93973	0.98744	0.93063	1.9928	1.063	0.99607	1.0572	0.93791
357.61	2.0188	1.1174	1.152	1.9798	1.152	1.0862	1.9798	1.1484	1.1076	1.0946	1.1167	1.2562	1.1017	0.92408	1.0636	0.95812	2.3711	1.2623	1.0038	1.0021	1.0463
358.13	1.8436	0.99643	1.0734	2.2027	1.0734	1.1662	2.2027	1.0393	0.95377	0.96148	0.98578	1.0547	1.031	0.94435	0.93601	1.0105	2.0629	1.0667	1.0653	1.0295	1.0293
358.4	2.0764	0.97529	1.0271	1.651	1.0271	0.96157	1.651	1.0079	0.93845	0.9796	0.13148	0.51195	1.0865	0.90806	0.88173	1.1467	2.0459	1.2305	1.1519	0.93986	0.95018
358.66	2.0092	0.88146	0.91649	1.918	0.91649	0.90607	1.918	0.93278	0.91224	0.95162	0.36486	0.016588	1.0164	0.92506	0.90838	1.0023	1.891	1.0831	0.99005	0.90036	1.0189
358.89	1.7868	0.94627	0.8949	1.8481	0.8949	0.85295	1.8481	0.97072	0.92058	0.95331	0.98597	1.017	0.97528	0.87982	1.0766	1.0082	1.9475	1.0844	0.95584	0.87246	0.93921
359.13	1.8347	0.99965	0.25372	0.29242	0.25372	0.14319	0.29242	0.97259	0.92389	0.92451	1.006	1.0065	0.88106	0.90367	0.99298	0.98686	1.9253	0.96143	1.0791	0.95028	0.92391
359.46	1.9434	1.023	0.96147	2.074	0.96147	1.0213	2.074	0.97361	0.90869	0.87132	0.96855	0.98218	0.87988	0.97087	0.74231	0.95816	1.9446	1.035	0.998	0.89232	0.79463
359.63	1.6958	1.0982	0.93697	1.8454	0.93697	0.87988	1.8454	1.0029	0.92945	0.94738	1.0255	1.0892	0.93568	0.99962	1.026	0.92983	2.1113	1.0847	1.0898	1.085	0.99473
359.96	1.9661	1.0006	0.96192	2.1208	0.96192	1.0287	2.1208	0.92704	0.86993	0.83564	0.87839	0.78815	0.92637	0.88457	0.98999	0.82402	1.9551	0.78512	1.0831	0.9582	0.84326
360.22	2.2385	1.0768	1.2998	2.1092	1.2998	1.1522	2.1092	1.1299	1.2009	1.2189	1.2181	1.4274	1.1933	1.2171	1.1052	1.0373	2.8932	1.5651	1.0875	1.1962	1.3032
360.46	1.8079	0.98721	0.98536	2.0431	0.98536	1.0293	2.0431	0.96668	0.97354	0.9623	1.0066	1.0589	1.0533	1.0822	0.97486	1.0261	2.1657	0.97434	1.0121	0.96883	0.57954
360.66	2.0852	1.1562	0.98596	1.9299	0.98596	0.97504	1.9299	1.0105	0.98147	0.9549	1.0188	1.0747	0.9942	1.0465	1.5189	0.89743	2.3377	0.87988	1.1496	1.0348	0.96138
360.89	1.8507	0.87963	1.0153	2.1141	1.0153	0.9721	2.1141	1.0199	0.9904	1.0098	1.031	1.1319	1.0184	1.0066	0.94596	1.0546	2.3354	1.1874	1.0256	0.92577	0.95444
361.24	2.1044	0.93698	0.91971	2.2772	0.91971	0.99034	2.2772	0.94272	0.92869	0.9501	1.0024	1.0232	1.0142	1.0306	0.983	1.0338	2.1303	1.0794	0.99355	1.026	0.52499
361.56	1.5966	0.86553	0.95313	2.0343	0.95313	0.9074	2.0343	0.97222	0.95386	0.92637	0.93308	1.1035	0.95317	0.97267	0.96347	0.97773	2.2758	1.0948	1.0021	0.98476	0.99763
361.9	2.097	0.99291	1.1844	2.032	1.1844	1.0304	2.032	1.1799	1.1744	1.05	1.0861	1.1416	1.2251	1.3163	0.91563	1.0523	2.9488	1.1759	1.0183	1.0069	0.91353
362.09	1.8453	0.93639	1.0461	2.3292	1.0461	1.0091	2.3292	1.0294	1.0402	1.005	1.0745	1.1871	1.0845	1.2131	0.88059	1.1145	2.6142	1.2488	1.0058	0.93914	0.90045
362.43	1.8394	0.85044	0.95816	1.8908	0.95816	0.82433	1.8908	0.99735	0.90554	0.95901	1.0186	1.1111	1.051	1.3141	0.89833	1.0563	2.3347	1.1185	0.97929	1.1406	0.92132
362.68	1.7851	0.92575	0.88609	1.7703	0.88609	0.81745	1.7703	1.003	0.97252	1.0921	1.0772	1.1624	1.0337	1.2149	0.94355	0.99601	2.1986	1.0118	1.1543	1.0745	1.1094
363.17	1.8127	0.9748	0.87746	2.035	0.87746	0.89336	2.035	0.93295	0.86078	0.90826	0.88531	0.93609	0.87613	0.85624	0.911	0.99281	2.0126	0.88274	1.0405	0.95492	0.85581
363.56	1.8674	0.93279	0.93333	1.8956	0.93333	0.94541	1.8956	1.0317	0.97357	0.98864	1.0147	0.92488	1.0439	1.0798	0.92135	1.0472	2.127	1.0941	0.94982	1.0761	0.90811
363.82	1.7335	0.9411	0.97769	1.9184	0.97769	0.93444	1.9184	1.0928	1.0626	0.98	1.0562	0.96807	1.0215	1.02	0.91337	0.97988	2.1738	1.1224	0.90555	0.9918	0.94804
364.08	1.9355	0.9849	0.98988	1.88	0.98988	0.92038	1.88	1.0773	1.0551	1.0232	1.0549	1.0764	1.0576	1.0359	1.0561	1.0084	2.2324	1.0771	0.96253	0.9465	0.87985
364.34	2.0897	1.0404	1.0886	2.1809	1.0886	0.93892	2.1809	1.1049	1.0797	1.0264	1.1104	1.181	1.0367	1.0176	1.0791	1.0448	2.7072	1.2667	1.007	0.97999	0.89085
364.51	1.7617	1.0191	0.93171	2.1932	0.93171	0.88013	2.1932	1.0323	0.98162	1.0029	1.1273	1.0768	0.93938	0.94586	1.017	1.1022	2.4414	1.0076	0.85476	0.8942	0.56271
364.74	2.0755	1.1174	0.92465	2.8414	0.92465	1.1022	2.8414	1.0307	1.0065	1.0004	1.0536	1.1493	0.9903	1.0912	1.0142	1.0656	2.5677	1.2406	1.0414	0.90075	1.1366
365.04	1.7743	1.0497	0.94132	1.9207	0.94132	0.82292	1.9207	1.0229	0.93297	0.88525	0.91767	0.0021846	1.0628	1.1498	0.99958	1.2662	2.3482	1.2077	1.0766	0.96335	0.9491
365.33	2.0388	1.0179	1.0285	2.1996	1.0285	0.88194	2.1996	1.0318	0.96804	1.0199	1.0938	1.155	1.1641	1.1324	1.0906	1.059	2.5713	1.2022	1.0121	0.95087	0.9625
365.57	1.9607	0.98957	0.99591	2.6357	0.99591	0.99367	2.6357	1.0574	1.0106	0.99937	1.0483	1.2205	1.0375	0.9585	1.2125	1.0737	2.8565	1.1655	1.0027	0.93755	1.0862
365.92	1.8667	0.93427	0.90896	1.9392	0.90896	0.86609	1.9392	0.98605	0.8452	0.85069	0.87342	0.99546	0.92944	1.2481	0.003918	1.0765	2.419	1.0474	1.0749	0.99791	0.94516
366.23	1.8624	0.87173	0.95703	2.3622	0.95703	0.93762	2.3622	0.967	0.95014	0.9642	0.97913	0.99596	0.99642	1.076	1.0316	1.0312	2.5402	0.98275	1.0464	0.94934	0.86878
366.42	1.7199	0.89221	0.82585	1.7451	0.82585	0.7959	1.7451	0.98458	0.92179	0.88517	0.96383	1.0768	1.0825	1.2549	0.95812	1.0824	2.5199	1.1119	1.0836	0.93791	0.5549
366.6	1.923	1.0537	0.92842	2.1584	0.92842	0.88115	2.1584	1.0414	0.95345	0.9648	1.0302	1.1896	1.016	1.1382	1.0375	1.0959	2.6759	1.1511	0.99751	0.9351	0.74417
366.78	2.0281	0.94743	1.0251	2.1588	1.0251	1.0422	2.1588	1.0069	0.98687	1.004	1.0675	1.0699	1.0392	1.1046	1.0388	1.0396	2.7506	1.25	1.1362	1.1907	0.29039
367.1	1.6528	0.94756	0.91737	2.33	0.91737	0.94208	2.33	0.98638	0.93061	0.93273	1.0111	1.0179	0.99363	0.96294	0.95151	1.0089	2.36	1.0339	1.153	0.98272	0.77077
367.59	1.8476	0.90509	0.90755	2.2122	0.90755	0.89667	2.2122	0.99865	0.95009	0.96635	1.0134	0.99121	0.94895	0.91049	0.88844	0.90067	2.5096	1.0101	1.0756	0.9093	1.0839
367.81	1.9419	1.0154	0.93918	2.3311	0.93918	0.85834	2.3311	0.99127	1.0248	1.0084	1.0442	1.1053	1.0389	1.0267	1.0608	1.02	2.5813	1.1237	1.1376	1.0836	0.96832
368.17	2.1251	0.93877	0.86983	2.2031	0.86983	0.90122	2.2031	0.93961	0.86695	0.89297	0.94357	0.96043	0.90946	0.88531	0.99536	1.0037	2.2552	0.99055	1.0345	0.91866	0.5081
368.39	1.7159	1.0411	1.0198	2.1251	1.0198	0.86997	2.1251	1.0373	0.94904	0.92205	0.97352	1.1345	0.96993	0.92552	1.0245	1.0806	2.6468	1.0598	1.0486	0.9853	0.35955
368.55	1.9003	0.89492	0.93775	2.1848	0.93775	0.82056	2.1848	0.98386	0.97407	0.93813	0.9703	1.1188	0.98921	0.87564	0.91479	1.0449	2.6229	1.1347	1.009	0.87332	0.76362
368.76	1.9801	1.0087	1.0521	2.6523	1.0521	1.0224	2.6523	1.0817	0.98704	0.94819	0.29439	0.89579	0.89711	0.98817	0.96843	0.98257	2.7966	1.2574	0.93614	0.97709	1.0582
369.25	1.7244	0.90987	1.0661	2.4421	1.0661	0.9914	2.4421	0.98859	0.99073	0.93374	0.96953	1.0518	0.9695	0.97199	0.79411	1.046	2.7689	1.1652	0.97426	0.90803	0.97481
369.54	1.8775	0.94518	1.0209	2.3268	1.0209	0.937	2.3268	0.98507	0.96458	1.0256	1.048	1.1065	0.95831	1.0705	0.90069	1.0695	2.6755	1.1382	1.0022	0.94561	0.86011
369.85	2.0041	0.95218	0.95329	2.6548	0.95329	1.0027	2.6548	1.0381	0.97178	1.0329	1.0124	1.0584	0.93765	0.90334	0.87158	1.0391	2.6478	1.1707	0.98798	0.971	0.83006
370.21	1.6482	0.97686	0.93706	2.3513	0.93706	0.91185	2.3513	1.0462	0.94941	0.9251	0.94848	1.0682	0.99615	1.0651	0.97059	1.0831	2.6461	1.0441	0.97172	0.91049	0.88409
370.43	1.7795	0.88938	0.89924	2.4006	0.89924	0.9092	2.4006	0.97514	0.93287	0.97596	0.9474	1.0067	0.9757	1.0083	0.96398	1.1263	2.5883	1.0647	0.97104	0.8705	0.77541
370.65	1.7906	0.89576	0.89389	2.382	0.89389	0.88565	2.382	1.005	0.96084	0.97707	1.087	0.98261	0.95565	1.0499	0.99251	0.931	2.4802	1.0293	1.0722	0.7961	0.91195
371.08	1.8859	0.97929	1.1405	2.4859	1.1405	1.0423	2.4859	1.0867	1.0609	1.0474	1.1024	1.1721	1.116	1.0933	1.1589	0.96305	3.0906	1.2731	1.0327	1.0078	0.99456
371.24	2.0488	0.88614	1.1992	2.4457	1.1992	1.0688	2.4457	1.1697	1.1649	1.0987	1.1031	1.1683	1.1761	1.1648	1.1541	0.99321	3.4676	1.3285	1.1312	1.1289	1.1788
371.5	2.0389	0.99335	1.0826	2.4697	1.0826	0.98691	2.4697	1.1699	1.0944	1.0376	1.1419	1.2882	1.1746	1.1907	0.99298	1.1055	3.0007	1.2256	1.1061	0.93934	0.81226
371.88	1.9622	0.94267	0.94311	2.2656	0.94311	0.92	2.2656	1.0354	0.9656	0.9153	0.84266	0.92486	1.0183	0.99656	1.0206	0.98732	2.6568	0.999	1.0864	1.0303	0.972
372.28	1.9791	1.0903	1.2752	2.435	1.2752	0.95447	2.435	1.235	1.1975	1.1664	0.00081017	1.2453	1.3096	1.2257	1.2556	0.99013	3.5878	1.5189	1.013	0.85668	1.1135
372.48	1.9063	1.0256	1.0125	2.3941	1.0125	0.91134	2.3941	1.0336	0.94162	0.92295	0.98679	1.0728	1.0789	0.98379	1.162	0.93742	2.7919	1.1381	1.079	1.1053	0.89911
372.75	1.9645	1.065	1.0634	2.2641	1.0634	0.97176	2.2641	1.0895	1.0043	1.0141	1.0871	1.1562	1.0295	0.95659	0.94533	1.0383	3.076	1.1822	1.0817	0.89029	0.90027
372.95	1.7247	1.0363	1.1104	2.2614	1.1104	0.98751	2.2614	1.0907	1.1051	0.98416	1.0605	1.2131	1.0667	1.0196	1.0538	0.89069	2.9906	1.2068	1.2211	1.2222	0.68533
373.17	1.8762	0.96437	0.97971	2.4894	0.97971	1.0149	2.4894	0.99114	0.91689	0.92375	0.98305	1.0513	1.0508	0.98599	1.0106	0.95466	2.6428	1.1299	1.021	0.98185	0.84758
373.57	1.8412	1.058	1.0531	2.2688	1.0531	0.97244	2.2688	1.0095	1.0595	1.0609	1.1237	1.3149	1.0781	1.1748	1.1336	1.061	3.2333	1.3304	1.1264	1.1755	0.95664
373.79	1.9233	1.0185	1.0521	2.0177	1.0521	0.89621	2.0177	1.0581	1.0586	1.0411	1.1184	1.2914	1.0573	1.1604	1.1181	1.0319	3.3066	1.2896	1.0659	1.0705	1.005
373.99	2.0608	1.1568	1.1388	2.622	1.1388	1.0121	2.622	1.0348	1.0237	1.0871	1.0702	1.1146	1.1794	1.2675	1.1391	0.94921	3.2334	1.1703	1.0713	0.87055	1.1137
374.42	1.7234	1.0036	1.1196	2.1253	1.1196	0.93183	2.1253	1.0203	1.0164	0.99692	1.0305	1.1808	1.0194	1.1494	1.132	1.0083	2.9994	1.1352	1.149	1.2081	0.94083
374.75	1.7191	1.0919	1.1037	1.4887	1.1037	0.74124	1.4887	1.0176	1.0157	0.95732	0.95535	1.1279	1.2552	1.2041	1.0296	0.98688	2.8862	1.2806	1.1199	1.1255	1.0563
375.14	1.7673	1.1192	1.0434	2.3886	1.0434	0.94538	2.3886	1.0228	0.99285	0.96137	1.0791	1.0577	0.48188	0.98027	0.89783	0.99557	2.768	1.066	1.1133	0.9834	0.91887
375.4	1.7923	0.89377	1.1145	2.7162	1.1145	1.0649	2.7162	0.992	1.0292	1.0206	1.0688	1.4081	1.024	1.1586	0.99784	1.1622	3.0111	1.3384	1.0999	1.0176	2.1082
375.58	1.8629	0.92734	0.92141	2.4295	0.92141	0.87384	2.4295	0.88453	0.88173	0.88181	0.90214	0.99822	0.92628	0.92956	0.97119	1.056	2.5349	0.98967	1.1065	0.88971	0.83839
375.82	1.8477	0.90395	0.91993	2.4156	0.91993	0.8575	2.4156	0.95288	0.89672	0.88209	0.91305	0.95754	0.90655	0.91363	0.91753	1.044	2.5363	1.0231	1.0331	1.0553	0.77182
376.09	2.0442	1.0414	1.1254	2.3384	1.1254	1.0027	2.3384	1.0252	1.0094	1.0143	0.95355	1.1141	1.0411	1.1286	1.041	1.0056	3.0389	1.1865	0.99429	1.1388	0.66539
376.27	1.8388	0.94354	1.0982	3.1009	1.0982	1.2754	3.1009	1.0085	0.94405	0.96139	1.04	1.1445	1.0472	1.0236	0.9605	1.0462	2.9178	1.1833	1.0826	1.014	0.95985
376.51	1.8862	0.9405	1.0504	2.6049	1.0504	0.98476	2.6049	0.95389	0.93768	0.90937	0.96469	1.0159	0.99435	1.0335	1.0385	1.0245	2.6717	1.0058	1.1564	0.84716	1.8761
376.8	2.0454	1.0413	0.91258	2.5147	0.91258	0.8976	2.5147	0.95655	0.90396	0.91905	0.96161	0.98651	0.92324	0.9314	1.1109	0.99794	2.478	0.92806	1.0095	0.86531	1.4029
377.11	1.3775	1.0307	1.1218	2.3027	1.1218	0.93237	2.3027	0.96548	1.0051	1.01	0.87841	1.0878	1.0431	1.0153	1.0061	0.9804	3.0042	1.1807	1.0906	1.0526	0.94263
377.34	1.7117	1.0024	1.1374	2.2588	1.1374	0.99548	2.2588	1.0464	1.0005	0.92637	0.93797	1.06	1.0154	1.0719	1.0733	0.95246	3.2143	1.2444	0.98523	1.1343	0.98849
377.74	1.97	1.1037	1.1701	2.4117	1.1701	1.0082	2.4117	1.0864	1.0785	1.008	1.0096	1.2295	1.0796	0.99793	1.0905	1.0056	3.3195	1.3107	1.0062	1.1596	1.0014
377.96	1.9054	0.90014	1.128	2.3004	1.128	0.96069	2.3004	1.1162	1.0538	1.0225	1.0235	1.1539	1.0818	1.0272	1.0305	1.0118	3.3811	1.1699	0.97494	1.1185	0.49274
378.17	1.9045	1.0056	1.0469	2.7807	1.0469	0.99283	2.7807	0.99479	0.96731	0.93558	0.98687	1.0612	1.0544	0.97712	0.93609	1.0682	2.8308	1.0794	0.88931	0.87987	0.83899
378.37	1.9952	0.91076	0.91353	2.5348	0.91353	0.89462	2.5348	0.95772	0.93312	0.99194	0.99869	1.0138	0.9784	0.91378	0.82027	1.0448	2.5784	1.0843	1.0316	0.81932	0.83412
378.6	1.8654	0.88149	0.86573	2.4646	0.86573	0.87045	2.4646	0.90232	0.88607	0.86342	0.91778	0.92083	0.90702	0.94434	0.82189	1.0491	2.3908	0.9736	1.0152	0.88249	0.74162
378.94	0.88398	0.97401	0.86288	2.5026	0.86288	0.86417	2.5026	0.9352	0.88668	0.88764	0.97439	0.92852	0.90619	0.90902	0.82846	1.0505	2.4186	0.94386	1.0687	0.83198	0.71363
379.23	1.8205	0.97802	0.98491	2.1225	0.98491	0.84119	2.1225	0.91121	0.87522	0.89259	0.93386	0.99459	1.0023	0.98529	0.90787	1.0104	2.6087	1.0795	1.0583	1.0693	0.96769
379.49	1.9495	1.0657	1.0897	2.7345	1.0897	0.98823	2.7345	1.0067	1.0093	1.0429	1.046	1.1469	1.0412	0.92978	0.97374	0.93624	2.9906	1.0612	1.0926	1.0047	1.0221
379.81	1.8712	1.0061	1.0293	2.8012	1.0293	0.98863	2.8012	1.0314	1.0333	1.0284	1.0525	1.1194	0.9765	0.99199	0.93147	1.0829	2.9329	1.2425	1.0851	1.0548	0.9471
380.1	1.9358	1.0152	1.0077	2.1029	1.0077	0.89844	2.1029	1.0555	0.9983	1.0137	1.1067	1.1607	1.1395	1.0229	0.97676	1.0544	2.8525	1.1217	0.94398	1.165	0.98643
380.54	2.0663	1.1481	1.1643	2.1375	1.1643	0.90023	2.1375	1.0567	0.98784	0.93496	0.98123	1.135	0.96042	1.0139	0.85218	0.99245	3.0574	1.1992	1.1457	1.0295	0.88773
380.74	2.0151	0.9694	1.0567	2.444	1.0567	0.91125	2.444	1.0182	1.0262	1.0121	1.0209	1.1446	1.1489	1.0427	0.82	1.0123	3.2013	1.2858	1.0929	1.0966	0.96309
380.97	1.854	1.0912	0.99762	2.3389	0.99762	0.86331	2.3389	1.0161	0.99626	0.99284	1.0246	1.0988	0.96195	0.89789	0.85265	1.0474	3.0654	1.1895	1.079	0.98415	0.89692
381.17	2.0978	1.0262	0.97868	2.6894	0.97868	0.9516	2.6894	1.0355	0.94662	0.95633	0.89175	1.1122	1.0154	1.0433	0.98461	0.96879	2.8277	1.1402	1.0372	0.83953	0.8175
381.43	2.2349	1.0874	0.88202	2.7091	0.88202	0.87212	2.7091	0.91713	0.88116	0.82691	0.90468	0.98695	0.92765	0.93576	1.012	1.0587	2.536	0.94224	0.96567	1.3997	133.06
381.77	1.9714	1.0079	0.90447	2.0188	0.90447	0.75065	2.0188	0.97758	0.92641	0.86197	0.89651	0.98376	1.0534	1.0715	0.95298	1.0524	2.8216	1.0084	1.1184	0.96596	0.54857
382.15	2.1184	1.0631	1.1647	3.2318	1.1647	1.0636	3.2318	1.0858	1.0975	1.0703	1.1007	1.2884	1.1095	1.061	1.1109	1.102	3.4156	1.3869	0.95014	0.92099	1.2378
382.53	1.2145	1.0564	0.96235	2.6567	0.96235	0.87539	2.6567	0.99078	0.91941	0.85334	0.88934	1.0384	0.95822	0.986	0.89729	1.078	2.7879	1.1421	0.99839	0.98809	0.99742
382.78	1.8592	0.8975	0.92282	2.3496	0.92282	0.81685	2.3496	0.92145	0.91829	0.94025	0.98101	1.033	0.8808	0.84352	0.81296	1.0892	2.7347	1.0904	1.0351	0.84978	0.87385
383.04	2.0628	1.2274	1.0304	2.6378	1.0304	0.97455	2.6378	1.0749	1.0384	0.99869	1.073	1.1436	0.93275	0.89379	1.0352	0.89569	2.9964	1.1648	1.1936	1.1401	1.0071
383.53	1.9188	1.0732	0.96373	2.1733	0.96373	0.83317	2.1733	0.91319	0.90937	0.91613	0.97872	1.042	0.97848	1.007	1.0113	0.93558	2.6303	1.149	1.0812	0.96196	0.83795
383.77	2.2516	1.0363	0.999	2.3977	0.999	0.89045	2.3977	0.97967	0.97814	1.0018	0.92765	1.0798	0.92941	1.0289	1.0094	0.99005	2.7894	1.0621	1.1708	1.0353	0.952
384.05	2.0854	1.1061	1.0302	3.1239	1.0302	1.0805	3.1239	1.0277	1.0194	1.0319	1.0723	1.1892	0.93997	0.98054	0.86115	1.0834	3.0865	1.222	1.0044	1.017	0.7193
384.31	2.3353	1.112	0.93678	2.8287	0.93678	0.96397	2.8287	0.9088	0.89504	0.87112	0.84246	0.89221	0.91835	0.88016	0.89782	1.0168	2.5347	0.93546	1.0726	1.1016	0.81804
384.64	2.1553	1.0995	1.0091	2.4248	1.0091	0.92296	2.4248	0.94295	0.92594	0.92497	0.96936	1.0256	0.90078	0.94425	1.0715	1.0005	2.7792	1.0907	1.1126	0.91553	1.0966
385	1.653	1.0124	1.0169	2.1694	1.0169	0.85809	2.1694	0.98497	0.88787	0.87466	0.94651	1.0555	1.0141	1.0419	1.123	1.0562	2.9103	1.017	1.1348	0.96771	0.95648
385.21	1.6139	0.95107	0.95966	2.4125	0.95966	0.87634	2.4125	0.9174	0.95413	0.87351	0.97535	0.98908	0.92227	0.9636	1.0499	1.0852	2.7848	1.0672	0.998	1.0547	0.98111
385.4	2.0274	0.98316	1.0119	2.5286	1.0119	0.90767	2.5286	1.0078	1.0231	0.93722	1.0348	1.1332	0.95026	0.97053	1.0389	1.0867	3.3018	1.1697	1.1079	0.94953	1.0508
385.58	1.8464	0.93754	0.86147	2.2735	0.86147	0.91136	2.2735	0.9207	0.78594	0.80992	0.83186	0.98489	0.87418	0.93674	1.101	1.0442	2.4313	1.0332	1.0532	0.93516	0.85163
385.78	1.7547	0.99159	0.99517	1.8922	0.99517	0.81184	1.8922	0.95436	0.92529	0.86287	0.95482	1.0775	1.0114	1.038	1.1735	0.9887	2.6293	1.1376	1.0541	1.0771	0.87861
386.04	1.7177	0.95422	0.85286	2.1885	0.85286	0.73263	2.1885	0.92634	0.87673	0.8978	0.86443	0.95591	0.9268	0.96031	0.95287	1.0115	2.5502	1.059	1.023	0.9693	0.8563
386.26	1.8532	0.92891	0.87642	2.0077	0.87642	0.7458	2.0077	0.8983	0.82892	0.85349	0.78586	0.85376	0.93138	1.0792	0.9919	0.96892	2.4512	0.83507	1.082	0.94439	0.79246
386.56	1.6806	0.9195	0.94979	2.3325	0.94979	0.87114	2.3325	0.96741	0.9004	0.88363	0.93528	0.97623	0.96616	0.95721	0.97037	0.99768	2.7567	1.0082	1.0082	1.0696	0.91997
386.76	1.791	0.92235	0.92645	2.2851	0.92645	0.78192	2.2851	0.99603	0.87297	0.97655	1.0205	0.98875	1.0039	0.96512	0.88177	0.99301	2.8355	1.0827	1.0131	0.9864	0.91183
387.03	1.967	0.97862	0.98419	2.2569	0.98419	0.83236	2.2569	1.048	1.0472	1.0249	1.0694	1.1401	0.97827	0.93313	0.94775	1.0268	3.2378	1.2137	1.0953	0.93801	1.5973
387.2	0.55311	0.97692	0.95318	2.3819	0.95318	0.89771	2.3819	1.0261	0.98207	0.95775	0.97804	1.1077	0.9451	0.97593	0.88873	1.0816	2.938	1.1742	1.1496	1.0387	0.86802
387.47	1.8498	0.91864	0.98765	2.9874	0.98765	1.0055	2.9874	1.0319	0.99328	0.93808	0.98939	1.0298	0.99007	0.95867	1.0879	1.0512	2.9483	1.0067	0.98014	1.0544	0.97704
387.71	2.107	0.94709	1.0519	2.8564	1.0519	0.94267	2.8564	1.0571	1.0583	1.0246	1.0772	1.2368	1.0247	0.96941	0.93857	1.0683	3.3732	1.3073	1.0367	0.85256	0.81385
388.1	1.0133	1.0104	0.95063	2.1905	0.95063	0.8781	2.1905	0.98543	0.94484	0.92026	1.0164	1.1333	0.92961	1.029	1.0515	1.0721	2.9638	1.1143	1.1269	1.116	0.83425
388.31	1.928	1.0699	0.97369	2.5036	0.97369	0.84998	2.5036	0.94041	0.8537	0.90911	1.027	1.0586	0.98668	0.98608	0.99175	1.0477	2.7999	1.1644	1.0631	1.0593	0.94696
388.63	2.4138	1.0267	0.96053	2.4343	0.96053	0.88308	2.4343	0.92227	0.93767	0.94707	1.0071	1.0592	0.96254	0.94771	1.0692	1.0817	2.8425	1.12	0.95227	1.0329	0.64078
388.87	1.9042	1.005	1.0098	2.4182	1.0098	0.90575	2.4182	0.98225	0.94929	0.90891	0.96661	1.0392	1.0269	1.2394	1.0567	1.0575	2.8766	1.0984	1.0392	0.95519	1.1738
389.07	1.9184	0.98644	0.96041	2.4735	0.96041	0.8863	2.4735	0.98251	0.94673	0.94494	0.97576	1.061	1.0917	1.1402	1.0918	1.0397	2.8206	1.1184	1.054	0.88421	1.0067
389.44	1.7683	0.958	0.91474	2.2489	0.91474	0.82283	2.2489	0.8595	0.79389	0.82666	0.91395	0.89401	0.88022	0.98587	0.99598	0.95265	2.21	0.94059	1.0995	0.94106	0.83242
389.62	1.6287	0.95985	0.94901	2.3903	0.94901	0.84532	2.3903	0.87447	0.85502	0.88753	0.97127	0.96476	0.96394	1.031	0.90166	0.98519	2.34	1.0375	1.0124	0.89865	0.77764
389.89	1.4615	0.95875	0.87134	1.9423	0.87134	0.75568	1.9423	0.84624	0.82719	0.82153	0.93231	0.96191	0.95138	1.0463	1.0739	0.98953	2.357	0.99797	0.95487	1.0106	0.65045
390.05	1.8004	0.89712	0.80573	1.949	0.80573	0.74827	1.949	0.8486	0.81806	0.82605	0.92968	0.96907	0.91613	0.97225	0.84108	1.2264	2.5398	1.1123	1.077	1.0005	0.92684
390.25	2.0006	0.92946	0.88442	2.1341	0.88442	0.7923	2.1341	0.9225	0.87657	0.88497	0.93315	0.96357	0.98116	0.89734	1.0387	1.0189	2.5105	1.0561	1.0057	1.0225	0.79165
390.46	1.531	1.1049	0.94533	2.4261	0.94533	0.9013	2.4261	0.8742	0.85563	0.89194	0.92797	1.0398	0.93936	0.9389	1.153	0.99481	2.5899	0.99512	1.1197	0.99433	0.95104
390.79	1.8289	0.98079	1.0385	2.4841	1.0385	0.92919	2.4841	1.0046	0.9648	0.97668	0.99471	1.0765	0.98092	1.0559	1.0609	1.1431	3.0077	1.1447	1.121	1.1987	0.70253
391.06	0.47228	1.0129	1.0238	2.9257	1.0238	1.0195	2.9257	1.0009	1.0222	1.0175	1.0406	1.1679	0.92632	0.88566	0.9381	1.0726	3.1786	1.2223	1.0592	1.0597	0.96596
391.31	1.9595	0.96782	1.1328	2.4224	1.1328	1.0164	2.4224	1.0595	0.99443	0.97808	1.0153	1.1293	0.99406	0.9763	0.89957	1.121	2.8868	1.2105	0.99196	1.1151	0.72099
391.77	1.8878	1.0252	1.0401	2.3601	1.0401	0.81465	2.3601	1.0759	1.0717	1.0651	1.0836	1.245	1.0345	1.0413	1.0208	1.0984	3.5582	1.4388	0.96461	0.95484	0.719
392.18	1.8266	0.88546	0.89154	2.9239	0.89154	0.96088	2.9239	0.91651	0.86453	0.88198	0.93014	1.0071	0.94487	0.87618	0.88544	1.1197	2.5755	0.94923	1.0181	0.91022	0.73889
392.36	1.7394	0.95712	0.86979	2.7314	0.86979	0.89063	2.7314	0.97755	0.85854	0.84615	0.86803	0.99596	0.9798	0.99972	1.0867	1.1299	2.5384	1.0183	0.95799	0.84091	0.71276
392.77	1.7637	0.89565	1.0562	2.0615	1.0562	0.81594	2.0615	1.0005	0.95141	0.91208	0.9213	0.98562	1.17	1.4323	1.0112	0.87616	2.8224	1.1154	1.1317	0.98732	0.719
392.95	1.6632	0.86922	0.87634	1.9083	0.87634	0.84953	1.9083	1.0096	0.92014	0.95077	1.0401	1.0282	1.1407	1.3283	0.96368	0.93031	2.7198	0.9947	1.033	1.133	0.78731
393.17	1.7093	0.95026	0.92686	3.054	0.92686	0.97078	3.054	1.0418	0.95905	0.96224	0.99774	1.1486	1.012	0.89746	1.0823	1.0482	3.0302	1.062	1.1807	0.93884	0.81533
393.46	1.8045	0.96641	0.89011	2.5185	0.89011	0.86108	2.5185	0.88995	0.92277	0.89317	0.96138	1.0794	1.0835	0.89267	1.2822	0.84052	2.7645	0.95111	1.0323	0.9875	0.84627
393.64	1.9774	0.99876	0.82823	2.6605	0.82823	0.84467	2.6605	0.88849	0.7863	0.7702	0.8196	0.9507	0.86914	0.79924	1.013	1.1154	2.441	0.81472	1.022	0.92645	1.0195
393.8	2.1023	1.0429	0.84366	2.7927	0.84366	0.84198	2.7927	0.90861	0.90953	0.90053	0.95985	0.93397	0.89739	0.83662	0.92042	1.0289	2.5685	0.95294	1.0856	0.94109	0.93611
394.05	2.0343	1.013	0.83684	2.8873	0.83684	0.82059	2.8873	0.91153	0.86685	0.86029	0.8941	0.9361	0.87783	0.81922	0.98196	1.0527	2.5052	0.93362	0.87705	0.75808	0.77049
394.23	1.4477	0.95208	0.89068	2.9362	0.89068	0.902	2.9362	0.91764	0.85609	0.79705	0.69752	0.9318	0.8629	0.91023	0.93601	0.91348	2.6125	0.91377	1.1121	0.88887	0.91919
394.48	1.9065	0.97912	1.013	2.8808	1.013	0.9105	2.8808	1.022	1.0534	1.0717	1.175	1.0976	1.0124	0.9044	0.93699	1.0353	3.4001	1.2063	1.0112	0.99633	1.0764
394.74	2.0523	1.0173	0.87808	3.6393	0.87808	1.073	3.6393	0.94081	0.94162	0.93475	0.9975	0.93376	0.98922	0.7981	0.86889	1.0386	2.6295	0.87807	1.0119	0.78241	0.73316
395.17	1.7728	1.3842	1.0419	2.3896	1.0419	1.0501	2.3896	1.3997	1.1979	1.1084	1.2098	1.369	0.97999	1.1349	1.2853	1.2188	2.5778	1.439	1.3536	1.1565	1.1329
395.5	1.9801	0.99033	1.1189	2.8912	1.1189	1.0086	2.8912	1.038	1.007	0.97821	0.9854	1.123	1.1371	1.0764	1.1183	0.96427	3.2735	1.1834	1.0266	0.97028	0.91389
395.86	0.82694	1.0036	1.1859	2.9878	1.1859	1.0159	2.9878	1.0561	1.0475	1.0614	1.0894	0.17453	1.1973	0.98501	1.068	1.0745	3.4689	1.294	1.0489	1.0305	1.0741
396.07	1.9379	1.0346	0.91705	2.8573	0.91705	0.92897	2.8573	1.0255	0.92712	0.90995	0.0011593	1.0391	0.92246	0.96838	0.94179	1.0775	2.8058	1.0087	0.92962	0.93017	0.80092
396.45	1.6696	0.9632	0.97768	3.0933	0.97768	1.0126	3.0933	1.0182	0.93278	0.9561	1.0224	1.0463	0.97227	0.93098	0.89426	1.0061	2.817	1.0597	0.99198	1.0444	0.9024
396.7	1.9926	0.99606	0.99936	3.131	0.99936	1.0628	3.131	0.94848	0.91941	0.92547	0.96854	1.1199	1.0107	0.98075	0.99325	1.1376	2.9044	1.0732	1.057	0.96851	0.88855
396.98	2.0408	1.0365	1.0759	2.8901	1.0759	0.97895	2.8901	1.0306	1.0315	1.0055	1.0087	1.1883	0.96846	0.93541	0.98942	1.0725	3.016	1.1289	0.92349	0.96801	0.95086
397.19	1.8782	1.0237	0.89068	2.2923	0.89068	0.84358	2.2923	0.9593	0.92483	0.94419	0.97908	1.0176	0.98417	0.98588	0.96877	1.0681	2.711	0.9731	0.95445	0.94503	0.80802
397.36	1.9408	0.96769	1.0197	2.51	1.0197	0.89122	2.51	1.0027	0.97475	0.95155	1.0121	1.0879	1.0036	0.94605	1.1743	1.0276	2.8584	1.0963	0.9674	1.0165	1.0556
397.54	0.84913	0.97606	0.90855	2.7361	0.90855	0.91721	2.7361	0.91825	0.91405	0.92781	0.98605	0.9662	0.92112	0.92893	0.99165	0.98296	2.5362	0.91645	1.0163	0.93405	0.8804
397.71	2.0463	0.97205	0.94741	2.6511	0.94741	0.93421	2.6511	0.9636	0.95535	0.94432	0.9651	1.0174	0.9332	0.88985	0.9653	0.99465	2.8851	1.0505	1.13	1.0358	1.1002
398.11	2.2266	1.0719	1.1682	2.9567	1.1682	1.0606	2.9567	1.1172	1.0645	1.0673	1.1518	1.241	0.66023	1.1705	1.0112	1.0534	3.2996	1.2855	0.89793	0.98576	1.1023
398.38	1.9886	1.0065	0.89471	2.2735	0.89471	0.78476	2.2735	0.98981	0.94479	0.99437	1.0116	1.1752	1.1308	1.2064	1.0074	1.0507	2.7789	0.98669	1.0303	1.0693	0.83946
398.55	2.0738	1.0521	0.94992	2.8736	0.94992	0.88562	2.8736	0.99686	0.96577	0.92872	1.005	0.2817	0.92947	0.86532	0.98408	1.1389	2.8438	1.1892	0.9669	0.90738	0.93715
398.79	1.8526	1.0073	0.92998	2.8957	0.92998	0.96064	2.8957	0.91993	0.87748	0.84336	0.88418	0.91595	0.90592	1.0484	1.0779	1.0677	2.5249	0.86466	0.93799	0.92081	0.90163
399.15	1.5741	1.1076	1.1544	2.7591	1.1544	1.0043	2.7591	1.0791	1.0347	1.0514	1.1022	1.1723	1.0405	1.0807	1.0966	1.0755	3.2809	1.2139	1.1365	1.1233	0.99195
399.5	1.8364	0.94913	0.9247	2.8836	0.9247	0.95499	2.8836	0.91676	0.87752	0.78253	0.62046	1.0211	0.96621	0.95249	0.8986	1.0115	2.6635	0.87374	1.1414	0.95961	0.9218
399.83	1.8965	0.88157	0.87998	2.2933	0.87998	0.74585	2.2933	0.96544	0.94913	0.87143	0.89628	0.9944	0.99962	0.93548	1.019	1.0533	2.717	1.0992	0.97656	0.95036	1.0416
400.02	2.1913	1.0744	0.90334	2.6869	0.90334	0.83475	2.6869	0.98001	0.91752	0.89509	0.92909	1.02	0.92411	0.89422	1.0959	1.0376	2.7097	0.9091	0.99234	0.96857	0.84401
400.23	1.8651	0.99472	0.91026	2.7317	0.91026	0.8624	2.7317	0.93023	0.90848	0.95079	0.93915	1.0201	1.0083	0.95287	1.0244	1.1025	2.719	0.94178	0.94807	0.89166	0.69069
400.47	1.688	0.85473	0.93553	2.4079	0.93553	0.74583	2.4079	1.0039	0.92957	0.9138	0.93774	1.0615	1.0318	0.98667	1.1549	1.0368	2.8662	0.99797	0.91231	0.90318	1.0202
400.97	1.7167	1.0104	0.88492	2.4516	0.88492	0.83527	2.4516	0.92516	0.87073	0.87286	0.96426	1.0026	0.91125	0.86429	1.0114	0.9403	2.6756	0.94365	1.0931	1.0314	1.1161
401.24	1.8903	0.90643	0.97713	2.3525	0.97713	0.85149	2.3525	0.9525	0.88174	0.89586	1.0263	0.0027148	1.474	0.98174	1.0053	1.0382	2.6872	1.1021	0.93521	1.0049	1.0431
401.43	1.8468	0.9294	0.98053	2.8943	0.98053	1.0008	2.8943	0.97491	1.0121	0.98283	1.0369	1.1768	1.0724	0.99282	0.92168	1.124	3.0911	1.1491	0.88135	0.95004	0.82301
401.63	1.9559	1.1049	1.036	3.0723	1.036	1.0008	3.0723	1.0769	1.1039	1.0928	1.1641	1.3837	1.0824	0.92906	0.24319	1.1775	3.5773	1.3878	0.99753	1.046	1.1522
401.81	2.0561	1.1522	1.04	2.9283	1.04	0.94349	2.9283	1.0483	1.0122	1.0097	1.0259	1.1548	1.0876	0.98288	1.0122	0.95421	3.0258	1.1195	1.0718	1.0797	1.1174
402.07	1.5608	1.0004	0.90812	2.3563	0.90812	0.80375	2.3563	0.9896	0.93716	0.95347	0.99518	1.0266	1.0694	1.0269	1.025	1.0211	2.7304	0.99258	0.96351	0.88	0.39441
402.61	1.5655	0.91655	0.86568	2.5893	0.86568	0.88224	2.5893	0.90435	0.87107	0.84944	0.8492	0.89764	0.93481	0.86898	0.93264	1.0209	2.5967	0.86696	0.96715	0.82058	0.88371
403	1.8948	1.0238	1.0692	2.8695	1.0692	0.95269	2.8695	0.97664	0.93795	0.92833	0.96974	1.1155	1.0349	1.0497	1.002	1.0785	3.0518	1.0953	1.0565	0.96801	1.0922
403.18	1.7584	0.83135	0.9662	3.1223	0.9662	1.0116	3.1223	0.99803	0.9442	0.93246	0.97859	1.2147	1.0461	1.1131	1.0099	1.1646	3.0482	1.2298	1.0044	0.96042	0.97723
403.39	1.8069	0.92391	0.98937	3.0235	0.98937	0.94917	3.0235	1.0571	1.0066	0.96074	1.0044	1.2145	0.98752	0.91636	1.0059	1.087	3.2378	0.99594	1.0839	0.98799	1.0248
403.58	1.9589	0.95532	1.047	3.0776	1.047	1.0518	3.0776	0.96505	0.96455	0.96541	1.0145	1.1373	0.9514	0.98791	0.98093	1.0398	2.9222	1.0616	1.0778	0.97848	0.68488
403.81	2.1899	1.0461	1.039	2.5369	1.039	0.92492	2.5369	1.0026	0.99148	0.96321	0.99311	1.1826	1.039	1.034	0.98069	1.0221	3.0549	1.1542	1.0988	1.0549	1.0853
403.98	1.9839	1.019	1.017	2.5513	1.017	0.91319	2.5513	0.90315	0.88629	0.88126	0.92666	1.0104	1.006	1.0396	0.91145	0.9605	2.728	1.0676	1.0269	0.98879	0.89051
404.16	1.6402	0.96518	0.87281	2.4069	0.87281	0.83914	2.4069	0.96865	0.88839	0.9502	0.94679	1.059	0.89776	0.90609	0.87153	1.0373	2.676	1.0667	0.95303	0.81755	0.13093
404.33	2.2021	1.0107	0.97167	3.0303	0.97167	1.0407	3.0303	0.9531	0.94051	0.85084	0.91076	1.0646	0.96386	0.73145	0.89263	1.0961	2.7352	1.0997	1.033	0.86925	0.86286
404.51	2.0041	0.99208	0.95571	3.122	0.95571	0.94446	3.122	0.88993	0.92522	0.93372	0.9163	1.0582	0.96402	0.99337	0.86843	1.0998	2.9106	1.1324	1.0263	0.90748	0.82333
405.02	1.77	1.067	0.87255	2.6541	0.87255	0.87761	2.6541	0.9357	0.85722	0.85561	0.9176	0.96041	0.90919	0.87056	1.0051	0.98291	2.508	0.92556	1.0705	1.0255	0.98832
405.44	1.8522	1.0075	0.94168	2.1322	0.94168	0.90514	2.1322	0.8878	0.94538	0.9205	0.94169	1.0186	0.96235	1.1342	0.91296	1.0236	2.7171	0.99227	1.1639	0.97939	0.88803
405.73	1.7057	1.2552	1.0495	2.1486	1.0495	1.1005	2.1486	1.0036	0.95697	0.97431	1.0175	1.0602	1.0033	1.086	1.133	0.99453	2.4855	1.0572	1.2134	1.0737	0.54167
406.06	1.8044	1.0366	1.1195	2.1681	1.1195	1.1046	2.1681	1.01	0.98289	0.94089	1.0276	1.1354	1.0351	1.0858	0.97757	0.98577	2.7178	1.0687	1.0191	1.0297	1.1368
406.36	1.5142	0.92494	0.86701	2.6093	0.86701	0.87432	2.6093	0.94325	0.83755	0.83321	0.88334	1.0411	0.91749	0.94224	0.88805	0.9976	2.2798	0.94833	0.91544	1.0451	0.85484
406.53	1.6934	0.93421	0.88986	2.6545	0.88986	0.89118	2.6545	0.9104	0.84883	0.85298	0.86058	0.98516	0.92608	0.85917	0.90708	1.0006	2.4702	0.93318	0.9729	0.86959	0.78244
406.7	2.0228	1.1564	1.0728	2.3873	1.0728	0.99767	2.3873	1.0475	1.0008	0.88767	0.94777	1.2133	1.088	1.0678	0.99834	0.90498	3.1354	1.1833	1.1409	1.063	0.95233
407.05	1.5929	0.85183	0.97075	1.7784	0.97075	0.76065	1.7784	0.85167	0.87497	0.83643	0.89939	0.88649	1.0256	1.0685	1.0453	0.89346	2.4606	0.85505	1.0403	1.1248	1.0673
407.41	1.7317	1.0324	0.88063	2.6866	0.88063	0.85884	2.6866	0.95119	0.88034	0.908	0.99665	1.0394	1.0386	0.97426	1.1022	1.0273	2.8075	0.80415	0.95262	0.98737	0.99341
407.58	2.1641	0.86422	0.96258	3.4308	0.96258	1.0778	3.4308	0.90086	0.85725	0.86085	0.85236	0.84684	0.98531	0.93833	0.97882	0.89373	2.567	0.92578	0.87652	0.93916	0.8652
407.83	1.9001	0.96763	0.87694	2.6219	0.87694	0.87866	2.6219	0.94385	0.89206	0.9629	1.0121	1.0192	0.93413	0.84546	0.97773	1.0353	2.6218	0.90965	1.0925	0.90308	0.78507
408.06	1.7969	0.96449	0.88151	2.2131	0.88151	0.84374	2.2131	0.92412	0.89164	0.89773	0.92318	0.98044	0.96236	0.92395	0.97414	1.0369	2.6337	1.0586	0.9722	0.95844	0.89956
408.35	1.7396	1.0353	0.92225	2.1989	0.92225	0.83101	2.1989	0.85926	0.79688	0.7864	0.77781	0.88824	0.98142	0.9866	1.0418	0.95927	2.4255	0.91698	1.1201	1.0372	0.84451
408.93	1.8544	0.94469	1.0782	2.6313	1.0782	1.0218	2.6313	0.88924	0.92095	0.84774	0.79195	0.0068858	1.0768	1.0471	1.0025	0.84693	2.8818	1.0456	0.87322	1.0718	1.1585
409.3	1.8143	1.0341	0.98195	2.6498	0.98195	0.87984	2.6498	0.93684	0.9412	0.92973	0.94918	0.99565	0.96343	0.89222	1.1172	1.0238	2.9979	1.0523	1.1386	1.0109	1.0319
409.8	1.9406	1.1983	0.97405	2.4937	0.97405	0.89661	2.4937	0.94006	0.87096	0.87635	0.90704	1.0264	0.9114	1.131	0.96332	0.95732	2.7075	1.0522	0.9816	0.94408	0.85286
410.22	1.8942	1.1249	1.25	2.3568	1.25	0.84076	2.3568	1.0781	1.1071	1.0237	1.0916	1.2936	1.0764	1.096	0.89805	1.0053	3.6442	1.5081	1.1719	0.96647	1.1892
410.73	1.7514	1.0106	0.97555	2.1146	0.97555	0.82098	2.1146	0.97998	0.96317	0.91153	0.96683	1.1063	1.0509	1.0133	0.8991	0.98634	2.9697	1.0922	1.2404	1.0334	0.82755
410.92	1.7854	0.97926	1.0618	2.4783	1.0618	0.95385	2.4783	1.0308	1.0161	1.0257	0.23892	0.72518	1.0292	1.0259	0.86171	1.1283	3.0362	1.2196	1.0897	1.015	1.0985
415.27	1.8635	1.0741	1.0152	3.0785	1.0152	1.0641	3.0785	0.98253	1.0089	1.0268	1.0282	1.0917	0.99709	1.0228	1.0242	1.1174	3.0035	1.0906	1.1193	1.0059	0.95203
415.6	1.5717	1.0117	0.98069	2.4246	0.98069	0.8887	2.4246	1.0116	0.99894	0.9537	1.0159	0.87297	1.014	1.034	0.95352	1.0276	2.9491	1.0865	1.046	1.0108	0.87104
415.82	1.9918	1.0845	1.0691	2.5604	1.0691	0.96093	2.5604	1.0686	1.0698	1.0303	1.0308	1.2679	0.98672	1.0344	0.97755	1.0572	3.1952	1.2533	1.129	1.0519	0.99381
416.07	2.3405	1.0973	1.1897	2.8347	1.1897	1.0752	2.8347	1.0542	1.0779	1.0506	1.0972	1.2188	1.064	1.2355	0.92077	1.0546	3.2129	1.2687	1.1714	1.0201	0.8453
416.24	2.1136	1.1178	1.1756	2.8497	1.1756	1.0618	2.8497	1.1349	1.1781	1.2222	0.029101	1.2933	1.0283	1.0289	0.82582	1.1735	3.4818	1.4249	1.2021	1.0251	1.5183
416.44	1.9298	1.0262	1.0683	2.2658	1.0683	0.96087	2.2658	1.0742	1.0488	1.0783	1.0804	1.1622	1.0403	1.0974	0.91416	0.9525	3.2037	1.2476	1.0993	1.088	1.0263
416.68	1.3105	0.9622	1.1517	2.6908	1.1517	1.0526	2.6908	1.1021	1.093	1.0865	1.1039	1.1414	1.1145	1.0841	0.8516	1.0508	3.4073	1.3218	1.2058	0.91869	1.0738
417.17	1.762	0.97353	0.84127	2.3626	0.84127	0.7119	2.3626	0.92256	0.88942	0.84569	0.90021	0.94483	0.92603	1.0236	0.88213	1.0002	2.5062	0.88775	1.0033	0.8179	0.97335
417.39	1.5864	1.0129	0.78499	2.7784	0.78499	0.80524	2.7784	0.96665	0.84322	0.86413	0.9603	0.97396	0.87136	0.8563	0.93832	1.0881	2.346	0.85915	0.96128	0.81508	0.9147
417.68	2.2897	0.99215	0.8365	2.628	0.8365	0.76859	2.628	0.91502	0.87127	0.87568	0.93304	0.99306	0.87863	0.88534	0.89684	1.1177	2.4555	1.0041	1.0074	0.82945	0.7108
418.12	2.1297	1.0212	1.0536	2.438	1.0536	0.86901	2.438	0.97356	0.97197	0.97582	0.32776	0.85856	1.066	1.0785	1.0344	1.0047	3.1164	1.1413	1.1634	1.0206	1.0053
418.36	1.4443	0.93928	1.14	2.6913	1.14	0.97846	2.6913	0.94213	0.97018	0.95363	0.99956	1.1874	1.0519	0.99007	1.1947	1.0919	3.0768	1.2578	1.1352	1.0641	0.9309
418.81	1.842	1.0465	1.0647	2.2554	1.0647	0.90141	2.2554	1.0016	0.97478	0.95631	0.97068	1.1519	1.0589	1.0008	1.0934	0.96311	3.1613	1.281	1.0683	1.1612	1.1226
419.13	1.9755	0.98735	1.2991	2.3389	1.2991	1.0836	2.3389	1.0778	1.028	1.0174	0.99535	1.2157	1.1653	1.0921	1.2547	1.0153	3.3509	1.4048	1.1236	1.1479	1.0218
419.44	1.7319	1.1169	1.1748	2.3758	1.1748	0.97514	2.3758	1.0751	1.0745	1.017	1.021	1.4044	1.0625	1.0714	1.0848	1.0836	3.5258	1.318	1.1268	1.1196	1.514
419.67	1.616	0.99218	1.0507	2.9493	1.0507	0.98469	2.9493	0.93254	0.98593	0.91717	0.98225	1.1504	1.0477	1.0122	1.0627	1.0966	3.0287	1.1276	1.0605	0.99444	1.0668
419.9	1.6794	0.96507	1.0117	2.4117	1.0117	0.93458	2.4117	1.0643	0.97965	1.0194	0.93629	1.0971	1.0243	0.9983	1.0476	1.0247	3.0586	1.2605	0.91624	1.0149	0.99936
420.16	1.9349	1.0597	1.1025	2.585	1.1025	1.0425	2.585	1.0956	1.0257	1.0139	1.0702	1.1893	1.0734	1.1302	0.91767	1.0395	3.3431	1.2188	1.0529	1.0651	0.98982
420.58	1.6121	1.0135	1.3035	2.3792	1.3035	1.0801	2.3792	1.0958	1.0821	1.0714	1.1159	1.4197	1.162	1.128	1.2222	1.0361	3.6779	1.3132	1.0804	1.2642	1.0923
421.08	1.3565	1.0031	0.99118	2.8045	0.99118	0.95805	2.8045	1.0196	0.97069	0.96942	1.051	1.0324	0.99114	1.0055	1.0776	1.0081	2.9011	1.0251	1.0302	0.87568	0.94094
421.41	1.6088	0.88374	1.044	2.2361	1.044	0.88083	2.2361	1.0559	0.98744	0.93452	1.0813	1.0962	1.0185	1.0596	0.93926	1.0407	3.2348	1.3012	1.0617	1.1084	1.0709
421.73	1.7952	0.93425	0.89955	3.0661	0.89955	0.94479	3.0661	0.93893	0.84358	1.3357	1.4024	1.0035	0.92937	0.8869	1.0623	1.0492	2.6826	1.0251	0.97099	0.81498	1.1376
422.11	1.9267	0.89046	0.90973	2.4842	0.90973	0.84965	2.4842	0.94811	0.90157	0.94543	0.96217	1.1133	0.90484	0.94459	1.0139	1.0279	2.9162	1.03	1.1473	0.99788	0.94642
422.33	1.8987	0.95765	1.0119	2.6539	1.0119	0.85301	2.6539	0.92399	0.96592	0.94479	0.68414	1.0555	0.89211	0.93992	1.0438	1.0175	2.8911	1.1103	1.1397	0.98513	0.94949
422.8	2.191	1.1067	0.87176	2.7455	0.87176	0.8914	2.7455	0.92537	0.86759	0.87147	0.99417	0.95682	0.883	0.81835	0.93831	1.1327	2.6687	1.0026	1.049	1.012	0.71421
422.96	2.2045	1.0062	0.83508	2.6346	0.83508	0.85508	2.6346	0.85417	0.82458	0.82224	0.8757	0.93169	0.85287	0.81459	0.9448	1.193	2.3407	0.885	1.0296	0.8899	0.7606
423.39	2.0118	1.0352	0.82599	2.2026	0.82599	0.7605	2.2026	0.89809	0.88392	0.91371	0.95248	0.99488	0.87865	0.89084	0.93611	1.1064	2.4579	1.0163	1.0392	0.99559	0.92073
423.8	2.067	0.89278	0.88308	2.3195	0.88308	0.83684	2.3195	0.97203	0.88619	0.88247	0.94896	1.0038	0.94279	0.96444	0.98264	0.99976	2.6473	1.0438	0.98409	0.99682	0.86825
424.07	1.4763	0.9704	1.0259	2.2405	1.0259	0.85507	2.2405	1.0139	0.9761	1.0483	1.1549	1.113	1.0767	1.1094	0.94691	1.0845	3.1017	1.2552	1.1143	1.0936	1.0489
424.4	1.8418	0.95955	0.96319	2.4776	0.96319	0.88495	2.4776	0.9294	0.92131	0.93707	0.93156	0.95816	0.91591	0.93464	0.98157	0.99616	2.7458	0.99745	1.0024	0.97341	0.93737
424.6	1.9242	0.86441	0.8265	1.9969	0.8265	0.69605	1.9969	0.86393	0.8485	0.85312	0.93357	0.89107	0.94801	1.0649	0.90025	1.015	2.3781	0.95005	1.0051	0.9064	0.75604
424.79	1.5803	0.89114	0.89884	2.4545	0.89884	0.83591	2.4545	0.9564	0.90536	0.91654	1.0532	0.99184	0.95111	0.89677	0.92781	1.0024	2.5592	0.99796	1.1272	0.96671	0.85559
424.96	0.28065	1.0521	0.90276	2.4844	0.90276	0.82895	2.4844	0.93834	0.96169	0.91164	1.0116	1.052	0.88681	0.83585	0.94801	1.0293	2.7961	1.0223	1.1161	1.0695	0.81445
425.17	1.8163	1.0481	1.01	2.5745	1.01	0.92153	2.5745	1.1204	1.2015	1.2468	1.2591	1.2135	0.9732	0.93363	0.96896	1.1405	3.2122	1.2266	0.86589	0.85931	0.92546
425.34	1.9753	1.0867	0.98224	3.1056	0.98224	1.0384	3.1056	1.0219	0.96095	0.96395	1.042	1.0607	0.54212	0.92756	0.94225	0.98777	2.9338	1.058	1.0424	1.0519	0.97634
425.69	1.9035	0.81971	0.86793	2.8593	0.86793	0.84336	2.8593	1.0233	0.87442	0.91538	0.84814	0.16774	0.97254	0.9612	0.9623	1.0821	2.7637	0.96006	1.0472	0.93978	0.82402
425.86	2.0061	1.0126	1.0788	2.5219	1.0788	0.81667	2.5219	1.0291	1.0224	0.96676	0.98352	1.1156	1.0029	1.0524	0.91107	1.0909	3.0789	1.1906	1.1647	1.0215	1.0883
426.12	1.8254	0.98693	1.0368	2.9344	1.0368	1.0571	2.9344	1.0737	0.96609	0.87955	0.94637	1.166	1.0371	0.99975	0.90191	0.97037	3.1654	1.1046	1.0828	1.0235	1.058
426.54	2.2288	1.1044	1.2342	2.8409	1.2342	1.0251	2.8409	1.1571	1.1522	1.1223	1.1191	1.4521	1.1371	1.2011	1.1147	1.1623	3.7498	1.5222	1.0327	1.1277	1.0351
426.82	1.5991	0.978	1.0024	2.8306	1.0024	1.0499	2.8306	1.0641	0.93446	0.94522	1.0937	1.129	1.0876	1.2021	1.0123	1.034	2.9999	1.0825	0.97718	1.0017	0.91368
427.08	1.7468	0.91319	1.0172	2.1177	1.0172	0.90956	2.1177	0.98618	0.89064	0.87582	0.91212	0.98056	1.077	1.1844	1.1602	1.0255	2.8537	1.0976	1.0354	1.0982	1.0167
427.3	1.7268	0.93107	1.0284	2.5049	1.0284	0.92216	2.5049	0.98329	0.92271	0.89651	1.0043	1.0392	1.0202	1.1927	1.0248	1.0936	2.8226	1.1097	0.99194	0.95374	0.80895
427.56	0.31634	0.80279	0.86303	2.0224	0.86303	0.84779	2.0224	1.0198	1.0111	0.9914	1.0794	1.0594	1.0178	1.1332	0.88019	1.0597	2.8634	1.1275	1.0734	0.85586	0.91397
428.14	1.8413	0.89978	0.90614	2.2349	0.90614	0.97688	2.2349	1.0052	0.95825	0.95266	1.0903	1.0589	1.1062	0.94887	1.1685	1.0311	2.5818	0.97822	1.0894	1.0817	0.88034
428.34	1.8217	0.93766	1.0848	2.7169	1.0848	1.0744	2.7169	1.106	1.0642	1.0518	1.0671	0.92694	1.0135	0.91793	1.1572	0.94935	3.0723	1.2156	1.125	1.1045	0.95205
428.55	1.7173	1.0819	0.94747	1.808	0.94747	0.95554	1.808	1.1078	1.075	1.0469	1.0328	1.3161	0.89453	0.86206	1.4348	0.92408	2.0912	1.1379	1.4058	0.97023	0.60287
428.77	1.6365	0.91702	0.94492	2.5735	0.94492	0.95742	2.5735	1.0872	0.97714	0.98028	1.0659	1.1201	0.94162	0.89002	1.189	1.0046	2.8293	1.0453	1.0166	0.94314	0.94738
428.95	1.8112	1.0262	0.98974	2.608	0.98974	0.93201	2.608	1.1782	1.058	1.0556	1.1308	1.1139	0.99884	0.96933	1.9149	1.0668	3.0194	1.1716	1.0343	0.88491	1.0785
429.14	1.8421	0.98129	0.809	2.3401	0.809	0.76908	2.3401	1.0556	0.91662	0.94832	1.0458	0.97888	0.94727	0.92751	1.8183	1.0112	2.4636	0.92447	0.99426	0.85694	0.69995
429.49	1.549	0.73955	0.83162	2.549	0.83162	0.9589	2.549	0.97587	0.90831	0.89525	0.017303	1.012	0.96597	0.91458	1.4992	1.0576	2.3813	0.90288	1.333	0.86092	0.79826
430.03	1.9833	0.94898	1.0502	2.4227	1.0502	0.99419	2.4227	1.1069	1.0565	1.0177	1.09	1.1467	0.95406	0.95187	1.9487	0.99768	1.3548	1.2285	1.0588	0.97998	0.911
430.2	2.0213	0.97674	1.007	2.6896	1.007	1.0909	2.6896	1.1238	1.0333	1.007	1.0516	1.1344	0.92938	0.86501	2.0618	1.0062	1.3526	1.0602	1.199	0.9439	1.0359
430.62	1.8053	0.96737	0.91175	2.3181	0.91175	0.97572	2.3181	1.1133	1.0286	1.0364	1.1151	1.0572	0.88286	0.90995	2.2469	0.96535	2.7183	1.0908	1.0915	0.89487	0.80639
430.99	1.7938	0.90493	0.86506	2.6013	0.86506	0.91595	2.6013	0.96162	0.96516	0.99612	1.1274	0.99277	0.93201	0.91886	1.6479	1.0042	2.7746	1.0768	1.0437	0.93447	0.98986
431.4	1.8091	0.73658	0.8697	2.7224	0.8697	0.8404	2.7224	0.95558	0.88888	0.92891	1.0084	0.95224	0.93798	0.9097	1.9403	1.0477	2.6458	0.92502	1.1058	0.8617	0.81325
431.65	1.936	0.98068	0.86058	2.4089	0.86058	0.77557	2.4089	0.93714	0.91425	0.9157	0.9738	0.95181	0.88655	0.92384	1.9723	1.0464	2.5842	1.0322	1.1127	0.94993	0.45042
432.01	1.6628	0.98525	1.053	2.3627	1.053	0.90101	2.3627	1.0686	1.0174	0.9941	1.0983	1.1744	0.97019	1.0898	2.2483	1.0016	3.1425	1.175	1.0944	1.0475	1.1045
432.27	2.0667	1.0815	1.0973	2.6249	1.0973	1.1367	2.6249	1.068	0.98579	0.9675	1.0719	1.1567	1.1079	1.2313	2.4331	1.0052	3.1008	1.1963	1.1155	1.0696	0.95852
432.52	1.8015	0.90824	1.0386	2.3408	1.0386	0.85951	2.3408	1.036	0.91411	0.87468	0.952	1.0478	1.0038	1.0929	2.2974	1.0595	2.9423	1.2055	1.0567	1.0823	0.81055
432.8	1.9016	1.0159	0.946	2.4472	0.946	0.84121	2.4472	0.99289	0.90739	0.89351	0.91328	1.0185	0.98941	1.0713	2.3826	1.0021	2.8153	1.0387	0.92498	0.97734	0.87631
433.13	1.9029	0.90919	0.98133	2.2075	0.98133	0.84334	2.2075	1.0234	0.96232	1.0245	0.95244	1.1026	0.98413	0.92696	2.1624	1.0001	3.1335	1.2195	1.0398	1.0863	0.92345
433.43	2.0676	1.0968	1.1247	2.3215	1.1247	0.89105	2.3215	1.0385	1.0306	0.99995	1.013	1.231	0.99656	1.0707	1.8664	1.0508	3.3189	1.4268	1.1984	1.1795	0.99727
433.65	2.0572	1.034	0.90671	2.3565	0.90671	0.80933	2.3565	0.93636	0.88801	0.8857	0.94529	0.99821	0.99736	0.90573	2.0552	1.0124	2.6628	0.98478	0.948	0.92428	0.84126
434.15	1.7979	0.91955	0.88464	1.9559	0.88464	0.76806	1.9559	0.9008	0.86844	0.8708	0.86634	0.99397	0.89914	0.94619	1.9429	1.0336	2.6348	1.0711	0.98885	0.97998	0.99239
434.52	1.5799	0.98159	0.91805	2.4219	0.91805	0.79987	2.4219	0.90352	0.89472	0.9059	0.96374	1.0317	0.92549	0.94641	2.2427	1.069	2.6212	1.0813	1.1092	0.90119	0.70913
434.79	2.19	0.99044	1.1983	3.1141	1.1983	1.0885	3.1141	1.0777	1.0861	1.0629	1.02	1.2312	1.0829	1.062	2.1758	1.0523	3.5855	1.3107	1.0969	1.1185	1.1948
435.14	2.4346	1.245	0.96669	2.5216	0.96669	0.96112	2.5216	1.005	0.95563	0.91711	0.98816	1.1061	0.97373	0.9472	2.4722	1.0734	2.9757	1.0735	1.0661	0.98942	0.90491
435.41	1.9732	0.99982	1.0533	3.3695	1.0533	1.1246	3.3695	1.077	0.98744	0.98325	1.0306	1.2644	1.0659	0.96679	2.0112	1.1756	3.1918	1.3159	1.0647	0.99138	0.87891
435.6	2.0428	1.0028	0.97684	2.7445	0.97684	0.96559	2.7445	0.96493	0.96788	0.99781	0.99318	1.0839	1.0445	0.97236	2.0379	0.9828	2.9933	1.0972	1.0733	1.065	0.78044
435.89	1.9671	0.95912	0.95952	2.6307	0.95952	0.87402	2.6307	0.96149	0.94393	0.9732	1.0336	1.0907	1.0621	1.0796	2.1755	1.0327	2.8828	1.1005	1.0985	0.895	0.68421
436.19	1.4108	0.83966	0.89675	2.3886	0.89675	0.83226	2.3886	0.86975	0.8871	0.90612	0.92624	0.91963	0.9385	0.83945	2.0747	0.96458	2.6498	0.8482	1.0304	1.0122	0.28319
436.36	2.1537	1.0103	0.99666	2.7705	0.99666	0.98876	2.7705	0.9448	0.90955	0.85278	0.87021	0.9652	0.93033	0.87453	2.1785	1.0036	2.7186	0.96543	1.1109	1.0557	0.84052
436.64	1.7794	0.9757	0.95942	2.5229	0.95942	0.91391	2.5229	0.98434	0.93395	0.90523	1.0215	1.0601	0.92392	0.8388	2.4019	1.0598	2.8507	1.0118	0.96117	0.93765	1.0621
436.87	1.9695	1.0754	0.91318	2.2645	0.91318	0.83364	2.2645	0.90449	0.85847	0.87771	0.93502	1.0977	0.9104	0.92696	2.2919	1.115	2.5866	1.1199	0.98255	1.1759	1.0165
437.08	1.4464	1.0213	1.073	2.5316	1.073	0.9495	2.5316	0.97177	0.96528	0.96225	1.0068	1.1691	0.97067	1.1883	2.1944	1.0479	3.1994	1.2078	1.0618	1.1328	0.99927
437.37	1.8896	0.9764	0.856	2.034	0.856	0.78076	2.034	0.9131	0.88377	0.84019	0.8881	0.97947	0.98989	1.0252	2.1958	1.0359	2.5655	1.0459	0.95367	0.92923	0.68086
437.75	1.9375	0.95987	0.82631	2.4832	0.82631	0.84208	2.4832	0.85857	0.82887	0.79404	0.75776	0.84686	0.79938	0.83104	2.0448	0.95305	2.3728	0.82794	1.0385	0.93524	0.78034
438.08	2.1993	1.1288	0.85609	2.3972	0.85609	0.73459	2.3972	0.83517	0.82802	0.85689	0.83726	0.92369	0.9012	0.97581	2.1653	1.0415	2.5273	0.95307	1.0023	0.96381	0.8476
438.29	1.8379	0.94769	0.87417	2.4846	0.87417	0.84286	2.4846	0.91746	0.84499	0.8862	0.94553	0.0022701	0.84724	0.91512	2.1142	1.0448	2.4843	0.96246	0.9717	0.95878	0.79513
438.59	2.0511	0.99681	0.92834	2.0195	0.92834	0.72376	2.0195	0.90991	0.92257	0.97087	0.99298	0.91629	0.94017	0.95146	2.0247	1.0184	2.7408	1.0471	1.143	1.1249	0.8985
438.75	1.8957	1.0709	0.82774	2.9034	0.82774	0.85709	2.9034	0.87724	0.85422	0.86307	0.90392	0.90369	0.89138	0.83494	2.3268	1.031	2.4166	0.96611	1.0516	0.8954	0.94998
439.1	1.4383	1.0319	0.81936	2.4421	0.81936	0.7742	2.4421	0.88542	0.86108	0.88094	0.10942	0.96466	0.90143	1.0299	2.2132	0.98143	2.5183	0.94876	1.0606	1.0054	0.81762
439.59	1.9037	1.1288	1.1523	2.3597	1.1523	0.87433	2.3597	1.133	1.1014	1.0531	1.1476	1.3802	0.987	1.1895	2.2277	1.0401	3.7634	1.4644	1.2242	1.2165	1.3989
439.85	1.9085	0.9145	0.20711	0.16808	0.20711	0.056831	0.16808	0.94172	0.82491	0.8402	0.90586	1.0162	0.8547	0.94041	2.1071	1.0741	2.6048	1.0287	1.0074	1.0876	0.94135
440.03	2.2422	1.0414	1.0501	2.9979	1.0501	0.97332	2.9979	1.0743	0.98855	0.99742	1.0664	0.0029824	0.97911	1.0843	2.278	1.1511	3.0032	1.2025	0.79073	0.98347	0.91563
440.26	1.6424	1.0178	1.05	3.2348	1.05	0.94494	3.2348	1.0269	0.99071	1.018	0.0017662	1.1048	0.83886	1.0012	1.9081	1.0577	3.2968	1.2912	1.1384	0.98473	1.0689
440.46	2.0711	1.1039	0.87996	2.5365	0.87996	0.76912	2.5365	0.95174	0.88333	0.85773	0.93307	1.0037	0.90174	0.97099	2.329	1.1114	2.7826	1.0318	1.0471	0.97215	0.94025
440.66	1.9294	1.007	0.9863	2.7584	0.9863	0.87629	2.7584	0.98783	0.96515	0.95056	0.98935	1.1388	1.0255	1.1885	2.245	1.135	2.9917	1.1259	0.87341	0.89659	0.67465
441.05	1.997	1.0516	0.93468	2.4865	0.93468	0.86996	2.4865	1.031	0.95881	0.94603	0.95405	0.051458	0.87333	0.85758	2.1573	1.0654	2.797	1.126	0.98555	1.0478	0.81187
441.3	1.5852	0.924	0.76755	2.4707	0.76755	0.79792	2.4707	0.91921	0.77674	0.82383	0.90113	0.80115	0.85998	0.83253	2.2496	0.96951	2.2214	0.86803	0.93344	0.9934	0.61311
441.47	2.0086	1.046	1.0688	2.9263	1.0688	0.98122	2.9263	0.94548	0.97282	0.97089	0.99834	0.96521	0.85973	0.99454	2.2415	0.94641	2.768	1.0606	1.0038	1.0078	0.92023
441.8	1.2788	1.0895	1.0647	2.3747	1.0647	0.88038	2.3747	1.0266	1.0281	1.0425	1.1362	1.225	0.95656	1.0567	2.3291	1.1297	3.3023	1.1413	0.98091	1.1344	1.1716
442.24	2.2354	1.0752	1.1754	2.5243	1.1754	0.88746	2.5243	1.1703	1.111	1.0394	1.1306	1.3254	0.85928	1.0295	2.088	1.1208	3.668	1.4488	1.1207	1.1692	1.2048
442.79	1.8787	0.97661	0.93433	2.5186	0.93433	0.86283	2.5186	0.96326	0.90291	0.90526	1.0144	1.0246	0.888	0.94662	2.2001	1.0188	2.6761	1.0484	1.0099	1.014	0.98207
443.03	1.9672	1.0196	0.90874	2.0534	0.90874	0.77859	2.0534	0.98157	0.94543	0.95432	0.98949	1.0607	0.87607	0.95402	1.9615	1.0598	2.8389	1.1845	1.044	0.99055	0.96563
443.31	1.9068	1.096	0.97267	2.0492	0.97267	0.79708	2.0492	0.98559	0.93117	0.91431	0.97065	1.0246	0.91957	1.0018	2.0453	1.062	2.8384	1.1323	1.1434	0.95904	0.86176
443.59	1.3085	0.9184	0.83678	1.8397	0.83678	0.70187	1.8397	0.97382	0.81442	0.77489	0.77735	0.89432	0.90192	1.0365	1.7066	1.0311	2.4711	1.0507	1.0146	0.9706	0.86388
443.8	1.8902	0.99959	0.91597	2.1147	0.91597	0.79354	2.1147	0.99261	0.93701	0.94583	1.0082	1.0855	0.95238	0.95068	2.1389	1.0422	2.8256	0.96575	1.0231	1.0022	0.69937
444.26	1.209	1.0049	1.0806	2.7359	1.0806	1.0966	2.7359	1.0133	0.94991	0.92785	0.935	1.0363	1.0158	0.94795	2.4576	1.0282	3.1125	0.98851	1.0596	0.96427	0.81441
444.45	1.9789	1.0494	1.0569	2.6145	1.0569	1.0106	2.6145	0.99278	0.95983	0.98489	1.064	1.1383	2.7483	0.918	2.2482	1.1319	3.0468	1.152	1.1126	1.1422	0.95077
444.8	2.3712	1.1455	1.1079	2.8539	1.1079	0.97949	2.8539	1.1143	1.0826	1.0811	1.0858	1.1727	1.0027	0.97604	2.3763	1.1738	3.6629	1.4401	0.97878	1.0331	1.1605
445.03	1.9399	0.90158	0.87555	2.8287	0.87555	0.94056	2.8287	0.88781	0.84735	0.84833	0.88985	0.95305	0.87232	0.92777	2.1826	1.0177	2.5223	0.95599	0.99455	0.93866	0.95143
445.26	2.0314	1.0064	0.97603	2.7678	0.97603	0.87125	2.7678	0.99704	0.92181	0.91903	0.96749	1.0389	1.0414	0.93468	2.4091	1.0274	2.7399	1.0594	0.90076	1.0004	0.98577
445.56	2.1791	1.0436	1.0339	2.8326	1.0339	1.039	2.8326	0.8463	0.97757	0.96653	1.0276	1.1959	0.99699	0.93783	2.3236	1.0997	3.1006	1.221	1.1157	1.0946	0.83856
445.73	1.3891	1.0421	1.2701	3.075	1.2701	1.1746	3.075	1.1949	1.1341	1.1648	1.214	1.4677	1.0779	1.1011	2.383	1.1464	3.8529	1.5687	1.0176	1.0845	1.1911
446.02	1.8376	1.0318	1.0074	2.9135	1.0074	0.9558	2.9135	0.98824	0.97008	0.99203	1.0644	1.1108	0.89793	0.90559	2.1145	1.1631	3.0148	1.1776	0.93176	1.0164	1.0188
446.24	1.9554	1.1077	1.0594	2.5695	1.0594	0.82047	2.5695	1.0575	1.007	0.96307	1.0586	1.2865	0.97378	0.98653	2.0512	1.1372	3.4098	1.182	1.0877	0.96371	0.20282
446.43	2.1203	0.89597	0.93655	2.8559	0.93655	0.97283	2.8559	1.0078	0.93512	0.91662	0.99803	1.1049	0.93999	0.97504	2.1096	1.0734	2.8862	1.2111	1.0689	0.87342	0.66418
446.95	2.2319	1.0096	1.079	3.0503	1.079	1.0602	3.0503	1.0448	0.9763	0.94262	1.0785	1.1801	1.0151	1.086	2.0462	1.1482	3.1665	1.2215	0.93425	0.91227	1.0961
447.35	1.5084	0.93204	0.90428	2.3958	0.90428	0.82455	2.3958	1.0221	0.92838	0.97565	0.97704	1.0932	1.0013	1.044	2.0137	1.1484	2.8644	1.1826	1.0427	0.90517	0.64766
447.55	1.9675	1.0488	0.93575	2.1915	0.93575	0.82117	2.1915	1.1166	0.95342	1.0062	0.94157	1.1701	0.98286	1.143	2.1009	1.0299	2.9869	1.2349	1.1346	1.1514	0.86534
447.76	1.8113	1.1335	0.99741	2.489	0.99741	0.87561	2.489	0.97044	0.95133	0.92501	0.96258	1.0607	0.93904	1.0279	2.2283	1.0414	2.9497	1.0977	1.06	1.0084	0.92078
448.21	1.9377	1.0282	1.016	2.7202	1.016	0.9425	2.7202	1.1181	1.0457	1.0492	1.1129	1.2557	0.88021	0.94817	0.0051434	1.1413	3.3589	1.2854	1.0521	1.1128	0.96382
448.56	1.9787	0.9846	1.2108	2.6264	1.2108	0.95813	2.6264	1.1746	1.1147	1.0546	1.0868	1.1649	1.0296	1.1538	2.6338	1.0281	3.5553	1.2417	0.97574	1.1152	1.1547
448.74	1.9967	0.88207	0.98607	2.354	0.98607	0.90882	2.354	1.0546	0.93029	0.78189	0.89322	1.1445	0.95522	1.0622	2.2187	1.0553	3.0329	1.2559	1.0205	0.88467	0.57168
449.05	1.754	0.93918	1.0863	2.6193	1.0863	0.96085	2.6193	1.0599	1.0136	1.0065	1.0873	1.0533	0.99669	1.0701	2.2316	0.95122	3.074	1.1243	1.1472	1.0564	1.1149
449.24	1.7429	1.0626	0.86766	1.9523	0.86766	0.76284	1.9523	0.96216	0.87568	0.87291	0.96765	0.9837	0.94384	1.1515	2.3201	0.98446	2.5769	0.96829	1.0092	1.0106	0.28398
449.58	1.6091	0.94312	1.1098	2.3068	1.1098	0.97365	2.3068	1.0605	1.01	0.96927	1.0093	1.1591	1.0008	1.1357	2.7572	1.0646	3.1912	1.0839	1.1026	1.1186	0.28675
449.96	1.9171	0.99327	1.092	2.5732	1.092	1.0558	2.5732	1.107	1.112	1.0731	1.0785	1.2524	1.0563	1.1573	2.2391	1.2377	3.4078	1.2943	1.0774	1.1307	0.9831
450.3	1.7858	0.98711	1.0286	2.5986	1.0286	0.89588	2.5986	1.0644	0.9735	1.0369	1.0497	1.1703	0.87894	1.037	2.0443	1.0773	3.0013	1.149	0.92266	0.98919	0.93089
450.57	1.8968	0.99463	0.97655	2.4834	0.97655	0.88583	2.4834	1.1131	0.98658	1.0736	1.0531	1.0701	0.89632	1.0049	1.9501	0.97291	3.141	1.1434	0.96653	0.97495	1.0972
450.82	1.8357	1.0119	1.0984	2.8218	1.0984	0.99366	2.8218	1.1994	1.142	1.1097	1.1211	1.4222	0.8811	0.91545	1.9079	1.1683	3.6125	1.2843	1.1029	1.1581	1.1717
451.08	1.7988	0.94482	1.0131	3.0079	1.0131	1.0672	3.0079	1.0352	1.0485	0.98184	1.0219	1.1482	0.99227	0.97186	1.9165	1.0536	3.0854	1.0911	1.1464	0.96137	0.95583
451.3	1.8329	0.97904	1.0627	2.8073	1.0627	1.0316	2.8073	1.1456	1.0998	1.015	1.1758	1.2978	1.0106	0.99664	2.0947	1.1708	3.4901	1.2843	1.0804	1.0741	0.9414
451.49	1.857	0.93526	1.0199	2.4979	1.0199	0.87945	2.4979	1.0183	1.043	1.036	1.0872	1.1926	0.98669	1.1365	1.975	0.9548	3.2548	1.27	1.0492	1.0361	0.94442
451.71	2.2634	1.0812	1.1824	2.8858	1.1824	1.0432	2.8858	1.1295	1.0587	1.0192	1.0791	1.2597	1.0513	1.1368	2.1313	1.0731	3.4034	1.4016	1.0537	1.0235	0.95317
451.9	1.6371	0.93993	1.0199	2.7822	1.0199	0.94496	2.7822	1.1009	1.028	0.99163	1.044	1.1659	0.92565	1.05	2.2182	1.0518	3.2649	1.1358	1.0717	0.85221	1.0623
452.09	1.6783	1.0151	1.0129	2.3221	1.0129	0.94564	2.3221	1.0349	0.96579	0.94391	0.97579	1.0453	0.91721	0.97799	2.3402	0.94262	3.1109	1.1588	0.94407	1.0396	1.0509
452.32	1.6599	1.0014	1.2093	2.4678	1.2093	1.0153	2.4678	1.1142	1.1149	1.0244	1.0718	1.2467	1.2273	1.1697	2.4176	1.1137	3.5167	1.3805	1.1723	1.0561	0.71967
452.49	2.9913	1.5159	1.0877	2.493	1.0877	1.0141	2.493	1.0512	1.0222	0.99789	1.0166	1.073	0.94128	1.1023	3.1171	1.0206	3.2992	1.2268	0.94748	1.0928	0.39194
452.69	1.4707	0.77996	0.95504	2.2313	0.95504	0.85286	2.2313	0.93512	0.95547	1.0111	1.0682	1.1415	1.0048	1.1014	2.2488	1.0634	2.9423	0.98383	1.1284	0.95392	0.898
452.88	1.9873	1.0136	0.99666	2.4437	0.99666	0.86019	2.4437	1.0677	1.0325	1.0223	1.0815	1.2186	0.99006	1.0688	2.1341	1.0399	3.1553	1.2103	1.0476	0.89764	0.684
453.16	1.3376	1.0207	0.8888	2.4786	0.8888	0.75774	2.4786	0.95807	0.99829	1.0078	0.95984	1.1061	0.86797	0.97509	1.9751	1.085	2.8905	1.0534	1.0603	0.87811	0.84311
453.39	1.8689	1.0447	0.87168	2.8372	0.87168	0.91216	2.8372	1.0071	1.0039	1.0263	1.0609	1.0026	2.3962	0.92573	1.8428	1.1454	2.7911	0.92911	1.1091	0.79923	8.252
453.65	1.8446	0.93353	0.9727	2.4051	0.9727	0.91736	2.4051	1.0554	1.0024	1.0315	1.1382	1.2103	0.95752	1.077	1.9276	1.0878	3.2469	1.1768	1.0516	1.0062	0.44057
454.04	2.2079	0.93572	1.0752	2.9273	1.0752	1.0704	2.9273	1.1016	1.0638	1.0439	1.038	1.1812	0.92662	0.90455	2.044	1.1088	3.2433	1.2457	0.99542	1.06	0.88093
454.25	1.9934	0.95234	0.88491	2.3722	0.88491	0.82167	2.3722	0.98039	0.925	0.91615	0.95346	1.0416	0.84039	0.92972	2.0601	0.94147	2.8326	1.0427	1.0681	1.0337	0.89813
454.45	2.1675	1.0443	0.94881	2.539	0.94881	0.91274	2.539	0.98396	0.94418	0.9434	1.0268	1.023	0.86133	0.91497	2.0719	1.0456	2.8445	1.0733	1.0416	1.0091	0.89934
454.73	2.049	0.93225	0.8345	2.2554	0.8345	0.76968	2.2554	0.97595	0.88085	0.90588	0.95679	1.0183	0.8711	0.98802	1.7057	1.1134	2.6762	1.1253	0.99354	0.88107	0.88653
454.92	1.9972	1.258	1.2935	2.5203	1.2935	0.92704	2.5203	1.2366	1.2541	1.1852	1.2305	1.5742	0.98739	1.1912	2.0091	1.1991	4.0339	1.819	1.0866	0.98296	1.114
455.15	1.4844	1.1727	1.364	2.4604	1.364	0.99441	2.4604	1.2722	1.1996	1.1675	1.2438	1.449	1.0183	1.111	1.8262	1.0432	4.0012	1.7037	1.1782	1.0333	1.0772
455.51	2.2292	1.2806	1.3369	2.5824	1.3369	1.042	2.5824	1.2199	1.1974	1.1375	1.0853	1.3227	0.92298	1.0399	2.2646	1.019	3.7837	1.4875	1.1224	1.1976	1.058
455.96	1.4242	1.1677	1.2921	3.3251	1.2921	1.143	3.3251	1.2815	1.2142	1.2573	1.3104	1.4096	0.96267	1.0159	2.196	1.0995	3.7613	1.5775	1.1338	1.0047	1.06
456.21	1.9949	1.062	1.1731	2.4874	1.1731	0.91866	2.4874	1.0703	1.1229	1.0841	1.2111	14.757	0.9706	1.2376	2.2508	1.1427	3.8639	1.4161	1.1047	1.0645	0.95938
456.52	1.6371	0.99045	1.1219	2.3277	1.1219	0.91923	2.3277	1.1818	1.1451	1.0906	1.171	1.5032	1.0133	1.2056	2.0683	1.0622	3.8262	1.4637	1.0711	1.074	1.2203
456.75	1.6876	1.0316	1.1964	2.5264	1.1964	0.93639	2.5264	1.1191	1.1542	1.1473	1.2538	1.3532	1.0616	1.4558	2.0806	1.0802	3.6672	1.454	1.1288	0.99532	1.0084
456.98	1.7331	1.0854	1.2457	2.0786	1.2457	0.86229	2.0786	1.1601	1.0975	1.0503	1.0765	1.3885	1.1211	1.2979	2.3133	1.0378	3.7185	1.4331	1.0293	1.1138	1.1817
457.25	1.2842	1.1483	1.0453	2.2612	1.0453	0.87438	2.2612	1.1573	1.0411	1.048	1.0523	1.3074	0.96482	1.3381	1.9126	1.1135	3.4298	1.3786	1.1718	1.0749	0.80244
457.46	2.0995	1.2262	1.3039	2.4859	1.3039	0.97421	2.4859	1.1484	1.1593	1.0963	1.0562	1.3464	0.99049	1.1956	1.8859	1.1649	3.7907	1.4635	1.0601	0.97601	1.0617
457.7	1.8301	0.88784	0.90746	2.1466	0.90746	0.82024	2.1466	1.0083	0.8945	0.92077	0.99741	1.0249	0.80976	1.0765	1.7296	1.0522	2.8448	1.0779	1.0939	1.0054	0.73721
458.05	1.9441	0.96416	0.95243	2.7359	0.95243	0.90618	2.7359	1.0795	1.0165	1.0003	1.1011	1.2459	0.8506	0.94071	1.8041	1.0864	3.2071	1.189	1.0836	0.94939	0.87248
458.35	2.0247	0.9863	1.0388	2.3552	1.0388	0.86653	2.3552	1.1119	1.0644	1.0576	1.118	1.2372	0.91796	1.0889	1.7408	1.0789	3.306	1.294	1.1611	0.98978	0.99812
458.58	1.8767	0.98763	1.0466	2.6947	1.0466	0.95692	2.6947	1.0426	1.0299	1.0287	1.0531	1.1669	0.85089	0.97833	1.8683	1.081	3.0516	1.1609	0.94591	0.92925	0.99943
458.75	2.0553	0.9918	1.0403	2.7787	1.0403	0.9979	2.7787	1.0692	1.0571	1.0378	1.1323	1.2134	0.89396	1.0336	2.0497	1.1205	3.3342	1.2666	0.98629	1.0107	0.67623
458.98	2.073	1.0418	1.1417	2.6711	1.1417	0.96739	2.6711	1.0709	1.035	0.96665	1.045	1.2442	0.91609	0.95935	1.9364	1.0738	3.3411	1.4131	1.0488	1.1435	0.97004
459.25	2.1453	0.93143	0.98605	2.551	0.98605	0.93203	2.551	0.99328	0.91644	0.98247	0.42642	0.77856	0.72725	0.96057	2.0348	1.0623	2.8962	1.1375	0.96667	0.98787	0.96155
459.55	1.66	0.94541	0.87413	1.9188	0.87413	0.62888	1.9188	1.0022	0.87462	0.90593	0.96382	1.0132	0.84965	1.0649	2.0854	1.0706	2.7071	1.0855	1.0299	0.95306	0.9597
459.76	2.1991	1.0901	0.90309	2.7087	0.90309	0.86295	2.7087	1.0174	0.95416	0.96877	0.98277	1.1835	0.85833	1.0462	2.1383	1.0494	2.8418	0.97181	1.2802	0.94062	1.0053
459.92	2.024	0.98732	0.91121	2.5281	0.91121	0.87545	2.5281	0.97457	0.96058	0.98769	1.0608	1.1351	0.80332	0.87304	1.9793	1.3596	2.8744	1.0845	1.0408	0.92213	0.89307
460.14	1.7926	0.91927	0.86751	2.1372	0.86751	0.77286	2.1372	0.99429	0.92089	0.8739	0.87651	0.94124	0.81286	0.9822	2.0103	1.1082	2.6944	0.96773	1.0504	0.8882	0.75485
460.4	1.8871	1.0274	1.1836	2.5912	1.1836	1.0331	2.5912	1.1834	1.1059	1.0827	1.1603	1.2655	0.89286	0.98818	1.9754	1.1066	3.5711	1.3835	1.2432	1.125	1.0784
460.64	1.9931	1.0933	0.98263	2.6583	0.98263	0.90662	2.6583	0.98299	0.94027	0.97265	1.0181	1.1167	0.82069	0.89436	2.0873	1.0525	2.8584	1.1753	1.0787	0.94882	0.6812
460.94	1.8134	0.91474	0.88641	2.28	0.88641	0.86519	2.28	0.93554	0.90781	0.9509	0.90878	0.89697	0.87606	1.0986	1.7691	1.0735	2.738	1.0187	0.95131	0.8445	0.74824
461.36	2.0375	1.04	1.1055	3.1683	1.1055	1.0219	3.1683	1.0586	1.0208	0.97848	1.0316	1.1623	0.93656	0.91824	2.0168	1.0274	3.3419	1.2112	1.156	1.0873	0.78167
461.66	1.998	0.946	0.97619	2.9856	0.97619	0.93965	2.9856	0.99872	0.9606	0.97808	1.0366	1.1079	0.89554	0.92811	2.0524	1.1787	3.0379	1.1907	0.96019	0.94704	0.84649
461.85	1.9744	0.943	1.0198	2.327	1.0198	0.85919	2.327	1.0628	0.9582	0.96821	1.0108	0.95061	0.90269	0.98721	1.9842	1.0425	3.0781	1.0956	1.0631	0.91191	0.74479
462.06	1.8989	1.0241	0.94636	2.2151	0.94636	0.83053	2.2151	1.0214	0.95628	0.96323	1.0061	1.093	0.84263	0.97986	2.0987	1.0847	2.9349	1.0904	1.072	1.0475	1.0496
462.22	2.1541	1.1189	0.90644	2.3845	0.90644	0.83691	2.3845	0.98158	0.90934	0.88737	0.87291	0.014956	0.93116	0.94211	1.9632	1.1946	2.6745	1.102	1.1082	0.99337	0.87845
462.45	1.8375	1.0146	0.80658	2.1854	0.80658	0.75884	2.1854	1.0039	0.9054	0.94856	0.98905	0.85807	0.77089	0.86225	1.4446	1.064	2.5086	0.93357	1.0224	0.99634	0.87167
462.66	1.6727	0.8991	0.76142	2.4809	0.76142	0.69541	2.4809	0.99867	0.87616	0.86759	0.93988	0.94184	0.76597	0.94587	1.9027	1.1543	2.4886	0.95142	1.0756	0.7791	0.61885
462.94	2.3042	0.97157	1.0604	3.3429	1.0604	1.0657	3.3429	1.1216	1.015	1.0692	1.0942	1.199	0.91203	0.94246	1.7106	1.1395	3.2357	1.1868	1.0995	0.93651	0.85623
463.2	1.2452	1.0052	1.0873	2.7245	1.0873	1.0514	2.7245	1.2018	1.0521	1.0423	1.1029	1.3799	0.90985	1.0198	1.8632	1.0061	3.3781	1.2485	1.1549	1.0718	0.97687
463.48	1.938	1.0278	1.1582	3.4055	1.1582	1.2448	3.4055	1.2296	1.1241	1.1312	1.2435	1.3992	0.98917	1.0358	1.7121	1.0043	3.2487	1.2517	1.2724	1.0091	0.90608
463.66	1.7928	1.0962	1.2846	3.1411	1.2846	1.2916	3.1411	1.2263	1.2228	1.2062	1.2694	1.5095	1.0216	1.1602	1.6791	1.0657	3.8262	1.289	1.2427	1.0661	1.1826
463.88	2.034	1.2716	1.3995	2.7036	1.3995	1.4151	2.7036	1.4161	1.3697	1.3216	1.4273	0.0019385	1.0671	1.1959	1.7086	1.0061	3.3641	1.3293	1.3905	1.0852	1.057
464.05	1.3248	1.124	1.4648	2.0482	1.4648	1.635	2.0482	1.4427	1.3595	1.3624	1.3304	1.3781	1.198	1.2333	1.1407	0.94037	1.9067	1.4042	1.2863	1.2534	1.1044
464.26	2.2525	1.0697	1.2931	3.7862	1.2931	1.8548	3.7862	1.3777	1.3341	1.3354	1.3723	1.3517	0.96583	1.0175	1.4593	1.0628	2.9689	1.2965	1.2608	1.1004	1.3325
464.57	1.9119	1.0443	1.0966	2.5125	1.0966	1.0093	2.5125	1.1922	1.1098	1.0257	1.0628	1.1696	0.94412	0.9728	1.9584	1.0829	3.3242	1.1573	1.1218	1.0156	1.0435
464.92	1.8025	1.0523	0.9854	2.7818	0.9854	0.98515	2.7818	1.1069	1.0231	1.0231	1.1673	0.78997	0.88874	1.161	1.9155	1.1503	2.9941	1.1282	0.88972	0.91379	0.96976
465.1	1.8405	1.0004	0.99484	2.8499	0.99484	1.0348	2.8499	1.1791	1.0661	1.096	1.189	1.2414	0.85891	1.0566	1.9214	1.0795	3.2583	1.2783	0.95651	0.9163	0.81216
465.37	1.7833	0.92983	1.1424	2.4703	1.1424	1.0017	2.4703	1.2461	1.1418	1.0755	1.1589	1.3154	1.0387	1.1627	1.8123	1.0482	3.5374	1.29	1.1351	1.1028	1.0143
465.89	1.9771	1.0602	1.0387	2.2981	1.0387	0.97203	2.2981	1.175	1.1151	1.1463	1.1343	1.2814	0.91889	0.94519	1.9796	1.0226	3.2202	1.2748	1.0839	1.2189	1.077
466.16	1.9395	1.2336	1.1616	2.2385	1.1616	0.91034	2.2385	1.2984	1.2558	1.2489	1.25	1.5341	0.97855	1.1382	0.96771	1.1571	3.9963	1.6964	1.2398	1.1569	1.2465
466.35	1.5654	0.94123	1.134	2.8852	1.134	1.0167	2.8852	1.0727	1.0308	1.019	0.27162	1.1661	1.0831	1.0127	2.039	1.0664	3.2139	1.2698	1.0264	1.0275	0.93318
466.77	1.6088	0.91376	1.037	2.7684	1.037	0.99237	2.7684	1.0534	1.0271	1.0533	1.1208	1.1781	0.88542	1.0471	2.074	1.02	3.1365	1.1759	1.0225	0.85422	1.1408
467.06	2.0109	1.093	1.0321	2.7671	1.0321	0.97947	2.7671	1.0885	1.0153	1.0023	1.0307	1.131	0.89955	0.99819	1.5598	1.148	3.1336	1.1798	1.0123	0.99936	0.63222
467.25	2.1641	1.167	1.1638	2.5377	1.1638	0.96587	2.5377	1.164	1.1183	1.1021	1.1452	1.3566	0.85771	1.0412	1.9207	1.1235	3.5618	1.4769	1.2149	0.95071	0.98859
467.61	1.7377	1.188	1.1058	2.2511	1.1058	0.8647	2.2511	1.1573	1.0458	0.98223	1.1142	1.2017	0.96286	1.394	1.9883	1.0079	3.4017	1.3398	1.1486	0.92811	0.86527
467.94	1.8976	1.0293	1.2058	2.8216	1.2058	1.0328	2.8216	1.1688	1.094	1.1164	1.1093	1.45	0.9929	1.0945	2.2635	1.1395	3.7771	1.4753	1.1518	1.1913	1.1816
468.5	2.3122	0.9889	1.0181	2.6335	1.0181	0.91971	2.6335	1.0288	0.96173	0.92062	0.97474	1.0342	0.8841	0.99082	2.0532	1.0366	2.9195	1.0608	1.0607	0.86562	0.99324
468.74	1.7775	1.0102	0.99076	2.7749	0.99076	0.94886	2.7749	1.0342	1.0248	1.0378	1.1434	0.0043571	0.99237	1.1038	2.3021	1.0726	3.1923	1.1625	1.0565	0.91528	0.9286
468.98	1.8563	0.95448	0.87574	2.342	0.87574	0.82046	2.342	1.0021	0.93814	0.9253	0.97685	0.96336	0.96278	0.95919	1.9798	1.015	2.9209	1.0076	0.94056	0.96901	0.79306
469.23	2.1508	1.1036	1.1049	3.0231	1.1049	1.0145	3.0231	1.1414	1.1131	1.063	1.1561	1.25	0.95282	1.0511	1.941	1.1216	3.4172	1.1628	1.0962	0.87009	0.9944
469.6	1.941	0.94055	0.77716	2.104	0.77716	0.69697	2.104	1.0091	0.92591	0.93377	1.0048	1.0839	0.86276	0.98051	1.6496	1.0683	2.9225	1.1372	0.95278	0.74949	0.72293
469.82	3.702	2.0278	0.91455	0.18256	0.91455	0.11476	0.18256	1.0381	1.0771	2.0394	1.7006	0.9126	2.0345	1.0058	1.9958	0.92608	1.1489	1.0357	0.063637	0.070386	0.00483
469.99	2.0436	1.9857	0.79211	0.93935	0.79211	1.2392	0.93935	0.67804	1.1103	1.2084	1.0943	1.3236	1.08	1.0247	2.2625	0.6458	1.2034	0.92108	0.028787	0.027394	0.0031148
470.21	1.004	0.65362	1.2781	1.9084	1.2781	1.0928	1.9084	0.76131	1.0241	1.2535	1.4045	1.4037	1.3606	0.8364	0.88778	0.73916	1.2911	0.78615	0.017968	0.014793	0.0053829
470.52	1.1297	1.2178	1.1249	1.1669	1.1249	0.93903	1.1669	0.99055	1.1238	1.1707	1.2998	1.8221	1.3488	1.135	1.4602	1.2605	1.3572	1.0888	0.028162	0.018442	0.01764
470.79	0.72691	0.56836	0.69877	0.78143	0.69877	1.199	0.78143	0.83145	0.92575	1.2979	1.0677	1.5878	1.3142	1.1683	1.6546	1.7543	1.6725	1.1205	0.010541	0.0084661	0.0019533
471.18	1.4057	0.71672	0.7213	0.666	0.7213	0.91916	0.666	1.0681	1.3817	0.99226	1.869	0.82299	1.1798	1.1037	2.3607	0.56106	1.1139	1.5036	0.0085179	0.0050401	0.0016624
471.45	2.6817	4.0022	0.93355	1.6772	0.93355	1.7833	1.6772	1.014	1.2724	1.9244	2.1635	1.7075	1.7751	2.0135	1.7621	2.1266	1.3753	1.609	0.012143	0.0085858	0.010076
471.74	0.64649	0.42294	1.4809	0.73909	1.4809	1.0689	0.73909	0.96442	0.98659	1.325	1.8531	0.38248	1.0919	0.51528	1.1277	0.33513	1.6284	0.76335	0.010019	0.0088589	0.0054737
472.02	1.4092	21.576	1.6084	0.41603	1.6084	0.54757	0.41603	1.144	1.934	1.7035	1.8883	1.5309	1.6761	1.3087	1.6712	0.62446	1.3462	0.82421	0.013754	0.01352	0.01303
472.26	0.20558	0.72221	2.0016	1.8937	2.0016	2.6133	1.8937	1.7819	1.8771	1.9435	2.2263	1.4765	1.172	1.6833	0.91003	0.8323	1.3613	1.03	0.037866	0.024217	0.033778
472.5	0.86248	1.0709	1.0917	0.68274	1.0917	1.5334	0.68274	0.86877	1.1961	0.33556	0.33532	1.2808	1.6712	0.89315	1.6705	1.1404	1.2928	1.3432	0.006198	0.0056616	0.00090873
472.77	4.361	1.6712	0.93168	0.72587	0.93168	0.57093	0.72587	1.0886	1.1817	1.3517	1.2793	0.84979	1.5222	0.62784	2.9996	0.76011	1.6733	1.2161	0.0047382	0.0056105	0.0085303
472.96	0.25239	0.3715	1.5346	1.448	1.5346	2.5293	1.448	2.3826	2.5058	4.3943	5.5895	4.1454	1.7429	1.9537	0.58794	0.95325	3.3963	1.3572	0.38813	0.38694	0.32003
473.36	0.7322	0.6568	0.94053	0.74198	0.94053	0.87072	0.74198	1.6289	0.77709	1.2875	1.3433	1.7682	2.9023	1.8746	1.7282	1.4836	0.96461	1.2637	0.0094496	0.0064883	0.0013655
473.65	1.0787	0.65986	0.65847	0.91462	0.65847	0.71324	0.91462	1.1896	1.2344	1.0832	1.0962	1.6906	1.1434	0.99148	1.1473	0.89688	1.0473	0.95116	0.027084	0.022648	0.0073935
473.85	1.8077	0.60071	0.69427	1.3411	0.69427	0.87998	1.3411	1.3911	2.7701	3.5367	3.586	0.88643	1.6342	2.0024	1.6265	0.41662	1.5399	0.2521	0.034789	0.033555	0.0016766
474.3	1.7553	1.021	0.90462	2.2407	0.90462	0.73913	2.2407	0.92051	0.92126	0.87576	0.94719	1.0023	0.88147	1.0833	2.1145	1.113	2.7864	1.0357	0.88293	0.83441	0.93162
474.66	1.9033	1.2476	0.8698	1.8319	0.8698	0.6295	1.8319	0.92841	0.90609	0.88822	0.99449	0.98397	0.87356	0.93163	1.7892	1.0621	2.6793	0.96353	0.97112	0.80268	0.71314
475.14	1.8066	1.1144	1.113	2.6492	1.113	1.0147	2.6492	1.0913	1.0067	0.99497	1.0767	1.2403	1.0008	1.1092	2.3514	1.0156	3.0839	1.2137	1.049	1.0801	0.67405
475.41	1.4477	0.91694	1.0857	2.7678	1.0857	1.0104	2.7678	1.027	0.94316	0.93641	1.0698	1.1729	1.0603	1.1864	2.0768	1.0805	3.1266	1.1181	0.93036	0.95419	0.92227
475.64	1.9084	0.92412	1.1647	2.8203	1.1647	1.0514	2.8203	1.0947	1.0679	1.0434	1.1078	1.2932	0.99704	1.1302	2.1167	1.1169	3.4738	1.2995	1.004	1.0375	1.0329
475.9	1.4042	1.0539	1.2342	2.277	1.2342	0.93845	2.277	1.0761	1.1529	1.1208	0.98406	1.1507	0.97049	1.2168	2.6836	0.99559	3.6908	1.4051	0.94693	0.99692	1.2256
476.11	2.2149	1.0559	1.0262	2.6797	1.0262	0.90218	2.6797	1.0479	0.99604	1.037	1.0452	1.0725	0.9116	0.97264	2.2909	1.0762	3.1497	0.99358	0.98235	1.0272	0.35519
476.42	2.2511	1.0393	0.97594	2.6923	0.97594	0.87015	2.6923	1.0439	0.97644	1.009	0.96848	1.0762	0.84338	0.8595	2.1265	1.095	2.9912	1.0732	0.99481	0.97551	0.99797
476.68	2.0012	0.98464	0.92622	3.0108	0.92622	0.94975	3.0108	1.0785	1.0532	1.0586	1.1268	1.1574	0.89816	0.98618	0.0066079	1.0997	2.9738	1.1408	1.0406	0.98075	1.0224
476.96	0.72597	0.91601	0.88411	2.314	0.88411	0.84609	2.314	0.99734	0.92013	0.91899	0.99229	1.0087	0.82892	0.94565	1.6984	1.0522	2.6778	1.0605	1.0994	0.96743	0.74361
477.14	1.7903	1.1253	1.0929	2.3783	1.0929	0.82506	2.3783	1.1508	1.0297	0.98259	1.0424	1.1959	0.97315	1.1191	1.9343	1.075	3.3025	1.3624	0.99975	0.88753	1.0848
477.39	1.0202	0.95723	0.93174	2.615	0.93174	0.947	2.615	0.93608	0.87186	0.94524	0.90703	0.9865	0.9513	0.93995	2.0053	1.0435	2.5317	0.90684	1.0891	0.79125	0.80113
477.57	1.9156	1.0559	0.95799	2.4598	0.95799	0.99967	2.4598	1.1251	1.0512	1.0549	1.1136	1.0985	0.92264	0.94057	1.7132	1.1066	2.8819	1.1587	1.1498	0.96076	0.84371
479.23	3.0661	1.6669	1.0867	2.613	1.0867	1.0301	2.613	1.0289	1.0369	1.0913	1.045	1.0865	0.91474	1.0253	2.7694	1.0453	3.1532	1.2721	1.0983	1.1673	1.0388
479.52	1.9876	1.0145	1.0572	2.1046	1.0572	0.82041	2.1046	1.068	0.99326	1.0022	1.0233	0.93215	0.9983	1.1212	1.9934	1.0706	3.2053	1.3106	1.1265	1.1301	0.38174
479.76	2.0459	1.0692	0.96801	2.3251	0.96801	0.86848	2.3251	0.92774	0.95505	0.9572	1.02	1.1016	0.86713	0.97446	1.8875	1.0548	2.9157	1.1575	1.1845	1.0618	0.85216
480.24	1.9499	0.95986	0.82647	2.4389	0.82647	0.80236	2.4389	0.93349	0.81823	0.86058	0.91639	0.92419	0.89697	0.93074	1.9882	1.0073	2.6095	0.91652	0.97207	0.81598	0.78055
480.56	1.8538	1.046	0.94124	3.192	0.94124	0.95319	3.192	1.0634	1.0102	1.0194	1.0612	1.0713	0.93689	0.89216	1.7337	1.0349	2.9612	0.97244	1.1055	0.9434	0.85791
480.89	1.9259	1.049	0.8985	2.8252	0.8985	0.89405	2.8252	0.95515	0.9321	0.95646	0.96326	1.0437	0.88017	0.85309	2.0363	1.0589	2.8437	1.0644	1.0463	0.87402	0.90316
481.09	1.9434	1.0355	0.97174	2.8644	0.97174	0.92896	2.8644	0.93235	0.9078	0.94805	1.0092	1.0441	0.90818	0.93291	2.0369	1.0642	2.7665	1.0685	1.0254	0.8758	0.80001
481.44	1.7861	1.0016	0.89813	2.3293	0.89813	0.75388	2.3293	0.92487	0.82792	0.8028	0.82928	0.8663	0.89537	1.0909	2.0525	1.0358	2.4832	0.90201	0.87571	0.84355	0.8594
481.61	1.7284	0.90354	0.93139	2.5641	0.93139	0.85272	2.5641	0.88747	0.83337	0.81482	0.84563	0.90277	0.91146	0.97777	2.1402	5.1418	2.5647	0.95218	0.9927	0.93443	0.7563
481.83	1.8308	0.93932	0.94697	2.6209	0.94697	0.88283	2.6209	0.96202	0.91222	0.8942	0.9138	1.014	0.95534	0.91856	2.14	0.94191	2.8012	1.1055	1.0344	0.98315	1.1135
482.09	2.0478	1.0048	0.84561	2.5366	0.84561	0.82628	2.5366	0.93831	0.85754	0.86419	0.9136	0.96721	0.91517	0.88945	2.1437	1.252	2.6178	1.0069	1.0155	0.8944	0.7125
482.29	2.0591	0.97791	0.8693	2.7829	0.8693	0.86593	2.7829	0.9193	0.82726	0.86502	0.8472	0.90393	0.83841	0.83455	2.5617	1.0762	2.5685	0.96486	0.9229	0.82941	0.7714
482.46	1.995	0.9347	0.97187	2.6882	0.97187	0.88596	2.6882	0.97359	1.0055	0.94581	1.0421	1.1325	1.0194	0.97552	2.2544	1.0764	3.076	1.1532	1.016	0.96206	1.1024
482.78	1.7492	1.0165	1.0231	2.8427	1.0231	0.93167	2.8427	0.93922	0.89021	0.89574	0.89751	1.0489	0.93995	0.93964	2.507	1.0594	2.7207	1.0268	1.0247	0.94862	0.84715
482.97	2.1363	0.97074	1.0134	2.7724	1.0134	0.98187	2.7724	0.95641	0.86476	0.76393	0.80312	0.86575	0.92194	0.96705	2.3367	0.91538	2.7517	0.86102	1.0741	1.0743	0.89988
483.22	1.8125	0.88587	0.91723	2.239	0.91723	0.71024	2.239	0.92522	0.89789	0.88162	0.85342	0.93888	0.90385	1.0561	2.0333	1.052	2.7443	0.98436	1.1063	0.88218	1.3414
483.53	1.6501	0.75577	0.82743	2.399	0.82743	0.88065	2.399	0.89129	0.84361	0.77426	0.35519	0.89156	0.81072	0.90949	1.6648	0.95731	2.4443	0.83581	1.1921	1.0228	0.79949
483.92	1.9227	0.94459	0.88028	2.5498	0.88028	0.82139	2.5498	1.0086	0.91365	0.9003	0.98723	1.0144	0.90228	0.84001	1.9094	1.037	2.7352	1.0186	0.99452	0.95817	1.0681
484.29	2.0733	1.09	0.96468	2.7399	0.96468	0.87939	2.7399	0.89203	1.0795	0.96129	0.96268	1.0289	0.93737	0.94681	2.0339	0.98997	2.8213	1.0626	1.0073	0.97611	0.93999
484.68	2.103	1.0347	1.0699	3.0212	1.0699	1.0611	3.0212	0.97858	1.4696	1.0191	1.0361	1.1555	1.0789	1.0628	1.8062	1.0321	3.1443	1.2448	1.1121	1.0522	0.9296
485.01	1.7838	0.92293	0.97939	2.4889	0.97939	0.90846	2.4889	0.95207	1.3588	0.92735	0.93668	1.0581	0.91373	0.99812	2.0912	0.99613	2.6906	0.9897	1.0835	0.81977	1.0103
485.2	1.7082	0.8857	0.96946	2.2725	0.96946	0.83553	2.2725	0.89824	1.3631	0.84797	0.91573	0.96227	0.88473	1.0375	2.1538	1.0548	2.7084	0.95499	0.96733	0.97876	0.98252
485.49	1.8109	0.98742	1.0393	2.6772	1.0393	0.96217	2.6772	1.0439	1.6261	1.004	1.0294	1.1475	0.94141	1.0789	2.7448	1.0405	3.1108	1.1455	1.0047	1.0153	0.90364
485.71	2.6451	1.3854	1.061	3.0096	1.061	1.0356	3.0096	0.93165	1.6006	0.98137	0.98876	0.99067	0.92809	1.018	3.2691	0.98544	3.0104	1.0005	0.90836	1.0617	0.94759
486.01	1.2268	0.9026	0.98222	2.5453	0.98222	0.91502	2.5453	0.96145	1.577	0.87651	0.94449	0.99196	0.94236	1.0585	2.14	0.98633	2.8202	0.99236	1.0374	0.93365	0.99517
486.35	2.2516	1.0647	1.1486	2.5362	1.1486	0.97843	2.5362	1.0557	2.0223	1.102	1.1893	1.2236	1.0787	1.2266	2.2779	1.044	3.3296	1.2122	1.0761	1.0867	0.97848
486.85	1.9524	0.91218	0.84275	2.2808	0.84275	0.8154	2.2808	0.95065	1.8791	0.96303	1.0445	1.0424	0.8867	0.93562	1.9881	1.1042	2.6008	1.0231	1.1625	0.99464	0.7261
487.06	1.8882	0.92671	0.89789	2.1356	0.89789	0.7841	2.1356	1.0835	2.0724	1.0911	1.1208	1.149	0.92668	0.94476	1.7678	1.0686	3.211	1.2061	1.2282	1.1209	1.0325
487.42	1.83	0.94032	1.0367	2.6113	1.0367	0.97998	2.6113	1.0595	2.0496	1.0352	1.1347	1.092	1.0039	1.1317	2.1251	1.0748	2.9697	1.1276	1.0757	0.97995	0.93595
487.84	1.7983	0.95748	0.89733	2.5691	0.89733	0.83704	2.5691	0.93255	1.9383	0.95164	1.0169	0.98601	0.87649	0.92036	2.2026	1.0904	2.6629	0.90104	0.98057	0.92941	0.70886
488.16	1.8479	1.1139	1.0911	2.9095	1.0911	1.0325	2.9095	1.1185	2.3714	1.1669	1.2653	1.2513	0.94426	0.98199	1.9445	0.99887	3.2938	1.1845	1.1003	1.0371	1.0355
488.48	1.911	0.97399	0.93077	3.0951	0.93077	1.1966	3.0951	1.1307	2.4065	1.2209	1.3023	1.2598	0.95573	1.0689	0.0035397	1.1035	3.3505	1.2386	1.0751	1.1112	1.0245
488.65	1.7994	0.92534	1.0845	2.1538	1.0845	0.85745	2.1538	1.076	2.3561	1.1931	1.2463	1.2162	1.0775	1.0763	1.9571	0.97562	3.4832	1.549	1.1412	1.1813	1.277
488.95	1.91	0.98361	1.1594	2.5891	1.1594	1.0845	2.5891	1.0734	2.321	1.0327	1.2243	1.2635	1.0882	1.1207	2.1849	1.0198	3.312	1.1652	1.1559	1.1123	1.0297
489.21	1.6364	1.0457	1.3607	2.5729	1.3607	1.1801	2.5729	1.2708	2.8754	1.4417	1.4857	1.5187	1.1677	1.4575	2.2588	1.2541	4.096	1.6254	1.077	1.265	1.2267
489.5	1.6899	0.86391	1.0664	2.608	1.0664	0.96438	2.608	1.0989	2.4485	1.1091	1.1077	1.1347	1.0433	1.1833	2.3128	1.016	3.2925	1.2666	0.90692	0.88955	0.98794
489.73	1.5633	1.0015	1.0168	2.6615	1.0168	0.96386	2.6615	1.0133	2.3834	1.0094	1.1051	1.0856	0.98264	1.0689	2.0384	1.0357	3.1889	1.1029	1.0968	1.004	0.8618
489.98	2.1217	1.0355	1.137	3.2129	1.137	1.0836	3.2129	1.128	2.7825	1.1728	1.2547	1.334	1.0257	0.99177	2.2211	1.0268	3.6086	1.3432	1.0035	1.0516	1.1365
490.44	1.9211	1.0828	1.1635	2.7533	1.1635	1.0786	2.7533	1.1388	2.7133	1.1748	1.3102	1.268	1.0506	1.1217	2.6611	1.0969	3.5335	1.3586	1.0375	1.1008	0.98263
490.79	1.7729	0.97193	1.4001	2.8681	1.4001	1.1252	2.8681	1.2754	3.4089	1.4233	1.6016	1.7937	1.0518	0.97095	2.9503	1.1	5.0682	1.6922	1.0889	1.1787	1.7519
491.17	1.8549	1.0305	1.1103	3.0613	1.1103	1.1171	3.0613	1.1258	2.8543	1.2181	1.2817	1.3123	1.0652	1.2397	1.993	1.1122	3.4148	1.293	1.0794	1.1261	1.1432
491.46	2.091	0.98388	0.95843	3.2921	0.95843	1.1097	3.2921	1.0444	2.5252	1.0792	1.1544	1.1041	0.91769	0.95426	2.119	1.0682	2.8479	1.1199	1.0951	0.91351	0.89235
491.81	1.7682	0.89251	0.93989	2.2169	0.93989	0.82378	2.2169	0.96476	2.5122	1.1154	1.1172	1.0923	0.93656	0.95382	1.8134	1.075	2.9851	1.06	1.0718	1.1159	0.8658
492.07	2.1266	0.95824	0.96307	2.6085	0.96307	0.94716	2.6085	1.0155	2.5255	1.0566	1.1214	1.0817	0.9313	0.90939	1.9839	1.0014	2.8502	1.0502	1.1125	0.89007	0.84724
492.44	1.4554	0.91951	0.92726	2.5687	0.92726	0.89137	2.5687	1.0507	2.612	1.0599	1.1881	1.0573	0.89905	0.87367	0.99185	1.058	2.9038	1.1116	1.041	0.82361	0.99358
492.77	2.0123	0.96	0.91009	2.4107	0.91009	0.80508	2.4107	0.94287	2.3954	0.95567	1.0331	0.98622	0.87968	0.94068	1.9011	1.0092	2.6049	0.8964	1.0103	0.99797	0.80559
493.11	2.0901	1.1323	0.94522	2.6908	0.94522	0.91617	2.6908	1.006	2.5927	1.0062	1.1001	1.1116	0.90317	1.0328	2.0633	1.0573	2.849	1.0367	1.0469	0.79005	12.637
493.32	1.8913	0.84934	0.90006	2.3488	0.90006	0.88904	2.3488	0.97993	2.554	1.039	1.1392	1.0498	0.87567	1.0731	1.6884	1.0748	2.7465	1.105	1.0567	1.034	0.86231
493.64	1.9175	0.98962	1.0461	2.5138	1.0461	0.88677	2.5138	1.0676	2.7891	1.1395	1.2394	1.1793	0.95086	1.1897	1.806	1.1351	3.1767	1.2472	1.0128	0.93664	0.93449
494.11	1.8059	0.87178	0.84632	2.521	0.84632	0.82018	2.521	0.91046	2.4029	0.96969	0.97304	0.90294	0.95901	0.83515	1.5969	0.92922	2.6861	0.93467	1.0826	0.94601	0.95843
494.34	1.2561	0.85942	0.87365	2.4164	0.87365	0.81946	2.4164	0.92715	2.5699	1.0449	1.1091	0.96976	0.86356	0.89165	1.6947	1.0982	2.4845	0.98548	1.1175	0.81497	0.81798
494.55	1.946	1.0271	0.86268	2.9703	0.86268	0.93366	2.9703	1.0072	2.5724	0.99603	1.0621	1.0518	0.67455	0.84204	1.9242	1.1825	2.7131	1.0589	1.0846	0.71876	1.0776
495.01	2.1139	0.9841	0.81143	2.881	0.81143	0.82899	2.881	0.88129	2.4196	0.92196	1.0471	0.92326	0.84271	0.83631	2.2529	1.0372	2.5132	0.87116	0.90817	0.83062	0.92756
495.33	1.8657	0.93034	0.92054	2.8909	0.92054	0.96788	2.8909	0.95562	2.5779	1.0174	1.0899	0.98648	0.8809	0.91745	2.0746	1.0146	2.7846	0.99804	1.0122	0.82486	1.1405
495.79	1.9589	1.0212	1.1258	3.0169	1.1258	1.0958	3.0169	1.0964	3.0939	1.2247	1.2445	1.272	1.1003	1.2447	2.1127	1.1899	3.3392	1.1793	0.96011	0.95714	1.0561
495.97	1.779	0.91091	0.92004	2.3751	0.92004	0.8407	2.3751	0.99903	2.7619	1.0656	1.1261	1.1265	0.96306	1.0049	1.8291	1.0707	3.0385	1.1774	1.0771	0.82893	0.81981
496.36	2.1165	0.77034	0.86838	2.9388	0.86838	0.98552	2.9388	0.95852	2.5202	0.86948	0.8419	0.85159	0.99437	0.93814	2.0323	0.93488	2.4769	0.82034	0.91645	0.8948	0.68649
496.78	1.8318	0.95954	0.98606	2.6348	0.98606	0.92703	2.6348	1.03	2.9204	1.1011	1.2236	1.0867	1.043	0.96684	2.493	1.0461	3.116	1.1037	1.0404	0.95598	0.90877
497.21	1.8415	0.89934	0.92806	2.3844	0.92806	0.88667	2.3844	0.91187	2.7191	1.077	1.0766	0.9786	0.97897	0.97912	2.0933	1.042	2.6855	0.96306	1.0853	1.1226	1.0328
497.41	1.9104	0.94494	1.0216	2.7623	1.0216	0.94313	2.7623	0.99898	3.0886	1.178	1.2097	1.1877	0.96203	0.89893	2.0555	1.0983	3.1325	1.1769	1.0012	0.94273	0.88466
497.63	1.9944	1.054	0.87161	2.4359	0.87161	0.84786	2.4359	0.93485	2.5547	0.97419	1.0308	0.92576	0.8921	0.93104	2.2645	0.98334	2.5227	0.88402	0.99881	1.0384	0.74568
497.82	1.9243	1.0524	0.92308	2.1633	0.92308	0.79619	2.1633	0.86376	2.3799	0.96363	0.95043	0.8742	0.85321	0.89911	2.2786	1.0207	2.4505	0.98742	0.96714	0.87837	0.87416
498.1	1.948	0.97949	0.97908	2.0826	0.97908	0.78877	2.0826	0.952	2.7016	1.0554	1.0829	1.0163	0.97275	1.038	2.1455	0.98358	2.815	1.1187	0.99116	1.0536	0.81533
498.34	1.7794	0.9741	0.97154	2.4666	0.97154	0.82728	2.4666	1.0061	2.7967	1.1209	1.2007	1.1048	0.97484	1.0301	2.1874	1.03	3.0198	1.1676	0.99796	0.96511	1.0433
498.53	1.8347	0.96808	0.86295	2.4307	0.86295	0.79555	2.4307	0.90664	2.6388	1.0201	1.0757	0.96065	0.94572	0.97611	2.2287	1.0462	2.6863	0.97096	0.9416	0.89947	0.77774
498.93	2.0947	1.038	0.8857	2.104	0.8857	0.71319	2.104	0.95321	2.5388	0.87885	0.95839	0.92456	0.95019	1.0352	2.0485	1.0336	2.5318	0.95468	1.044	0.88071	0.78539
499.13	1.641	0.91053	1.0909	2.469	1.0909	0.94168	2.469	0.9567	2.6279	1.042	1.071	0.99563	0.97021	1.0526	1.9704	1.1428	3.0314	1.0408	1.086	1.0335	0.81365
499.33	2.0155	1.1544	1.213	2.5602	1.213	0.96889	2.5602	0.99336	3.0401	1.1871	1.1982	1.1442	0.9596	1.1192	2.1592	1.1287	2.9854	1.1451	1.1021	1.0562	0.742
499.51	2.064	1.1993	1.0682	2.5318	1.0682	0.97849	2.5318	1.0866	2.9106	1.2241	1.2581	1.1472	0.98084	1.0395	1.807	1.0891	2.9937	1.2822	1.1719	1.0772	1.0327
499.69	2.0428	1.0679	0.91911	2.2682	0.91911	0.88267	2.2682	1.0029	2.85	1.1299	1.1181	1.0793	0.89784	0.99442	2.0029	1.028	2.8016	1.0101	1.1446	1.0172	0.74288
500	2.2098	1.0932	1.2556	2.5072	1.2556	1.0147	2.5072	1.1978	3.5523	1.4365	1.4914	1.3891	1.0295	1.0193	2.1011	1.0609	3.8639	1.6195	1.1501	1.2404	1.038
500.4	1.5151	1.0429	1.1473	2.6381	1.1473	0.96903	2.6381	1.0626	3.3171	1.3483	1.2891	1.2813	1.0284	1.1261	2.0961	1.0701	3.5584	1.4607	1.1662	0.96905	1.1522
500.58	1.9072	0.99806	0.96672	2.4011	0.96672	0.87559	2.4011	0.96405	2.9077	1.0629	1.2367	0.93193	0.92411	0.98919	1.929	0.9692	3.1274	1.1538	1.2704	0.99965	0.923
500.96	0.87908	1.0525	1.1406	2.3398	1.1406	0.92288	2.3398	1.0299	3.291	1.2894	1.3945	1.2905	1.0336	1.1349	2.0726	1.008	3.3946	1.3704	1.1572	1.2653	1.008
501.16	1.557	0.85787	1.1894	2.5324	1.1894	1.001	2.5324	1.1298	3.5564	1.3414	1.5152	1.2656	1.1817	1.1132	1.6769	0.97457	3.7199	1.4606	1.1431	1.1401	1.1147
501.53	2.048	0.97312	1.0904	2.536	1.0904	0.93728	2.536	1.0561	3.4048	1.2316	1.3826	1.2596	0.99449	0.99872	1.861	1.0833	3.3773	1.2441	1.0411	1.0148	1.0428
501.71	1.8677	0.9367	1.098	2.3889	1.098	0.88212	2.3889	1.0239	3.1716	1.19	1.1388	1.1508	1.0248	1.0278	2.1055	1.0538	3.162	1.1262	1.0784	0.9569	0.86623
501.89	1.6239	0.94637	1.0424	2.8283	1.0424	0.98844	2.8283	1.043	3.0634	1.1491	1.2311	1.1787	1.0903	1.0847	2.0152	1.1175	3.1693	1.1931	0.98105	1.1563	1.3352
502.11	1.7508	0.98089	0.99538	2.9513	0.99538	1.006	2.9513	1.0179	3.0935	1.1359	1.2173	1.1984	1.0426	1.0233	2.078	1.0881	3.1757	1.1433	1.0774	1.0727	0.97866
502.31	1.9574	1.0109	0.99149	2.653	0.99149	0.9828	2.653	1.0866	3.18	1.2112	1.2888	1.1929	1.0415	1.0004	1.9339	1.184	3.3863	1.3472	1.0673	0.99689	0.97843
502.54	1.2407	0.99491	0.98166	2.3117	0.98166	0.92784	2.3117	0.95288	2.7405	1.0709	1.2041	1.0854	0.95679	0.96737	2.5108	1.0346	2.6936	1.058	0.99591	0.95996	0.92631
502.73	1.7355	0.99781	1.0405	2.2134	1.0405	0.9042	2.2134	1.0865	3.1076	1.1337	1.2117	1.1806	1.0562	1.1213	2.019	1.068	3.1584	1.2516	0.9922	0.9917	1.056
503.03	1.8077	1.0791	0.93589	3.0532	0.93589	0.9509	3.0532	0.97647	3.0275	1.1317	1.2555	1.1975	0.92815	0.9896	2.1891	1.1347	2.9249	1.1105	0.90136	0.87203	0.45758
503.31	1.91	0.99263	1.0542	2.3982	1.0542	0.94394	2.3982	1.1632	3.3581	1.2411	1.3437	1.0289	1.1868	1.2497	2.2704	1.0359	3.2403	1.2934	0.99785	0.80308	1.0903
503.49	1.8144	1.0181	1.035	2.281	1.035	0.96394	2.281	1.0607	3.3455	1.2473	1.3033	1.1768	1.1287	1.0523	2.2496	1.0638	3.293	1.2326	1.0857	1.0571	1.0018
503.82	1.9569	1.11	1.123	2.5402	1.123	0.99312	2.5402	0.99417	2.5459	1.15	1.1911	1.1829	1.1025	1.0717	2.2688	0.95295	2.5332	1.2113	1.0112	1.1689	1.0904
504.07	1.7789	0.9869	0.9552	2.0425	0.9552	0.88344	2.0425	0.9947	2.9947	1.0967	1.1774	1.0558	1.0259	0.98791	2.0363	1.0598	2.8883	1.0557	0.97694	1.0463	1.0979
504.37	1.6953	0.9769	0.9865	2.0357	0.9865	0.839	2.0357	1.0304	3.0507	1.2015	1.2128	1.0788	0.97405	0.95443	1.8903	2.016	2.8524	1.1503	1.0261	0.98981	0.96145
504.7	1.309	1.0618	0.98202	2.3625	0.98202	0.91859	2.3625	1.0445	3.0265	1.1796	1.2749	1.1372	1.0332	0.93646	2.4171	2.004	2.9623	1.0584	1.0332	1.0271	0.52451
504.92	1.8442	1.0271	1.0572	2.4499	1.0572	0.97515	2.4499	1.1833	3.2268	1.1564	1.2724	1.2664	1.0572	1.1862	2.27	2.0415	3.3634	1.2991	0.96801	1.0019	0.92381
505.22	2.0916	1.205	1.1983	2.6609	1.1983	1.2135	2.6609	1.3992	3.1676	1.3115	1.4425	1.3863	1.0807	1.2626	1.8333	1.8521	3.3184	1.3218	1.1304	1.0058	1.0633
505.44	1.8466	1.1039	0.92422	2.624	0.92422	0.94472	2.624	1.0316	2.8082	1.0445	1.1595	1.0919	0.86223	1.0782	1.9196	2.0999	2.7251	0.98238	1.1983	1.0561	0.62686
505.74	1.8871	1.0868	1.2174	2.2722	1.2174	0.88616	2.2722	1.2215	3.7229	1.4189	1.4814	1.488	1.0815	1.273	1.8724	2.2146	4.0026	1.5371	1.2008	1.0353	1.1709
506.04	1.6886	0.95951	1.076	2.698	1.076	0.94075	2.698	1.0412	3.2021	1.1937	1.224	1.2063	1.0569	0.96883	2.2415	2.1647	3.2417	1.0847	1.0111	1.1088	1.325
506.44	1.9856	1.0211	0.98666	2.8429	0.98666	0.91172	2.8429	0.94248	3.0302	1.121	1.1927	1.0375	0.98143	0.95915	2.0129	2.1571	2.9588	1.0853	1.1193	0.94039	0.93949
506.76	1.9117	1.0022	1.0791	2.6976	1.0791	0.94071	2.6976	1.0264	3.2006	1.2057	1.2106	1.2245	1.0274	0.96459	2.3192	2.1895	3.248	1.2937	1.0174	0.99078	1.1613
507.07	1.8673	0.96243	0.89881	3.7687	0.89881	1.3652	3.7687	0.95945	2.8007	0.99504	1.1233	1.0057	0.96272	1.0231	0.0060454	2.1087	2.6639	0.99208	0.96158	0.88772	0.90203
507.26	1.9784	1.038	0.87243	3.0772	0.87243	0.70912	3.0772	0.85201	2.5677	0.9085	0.92523	0.92164	1.0101	1.3104	2.6841	2.1648	2.6081	0.88514	0.97167	0.97832	0.95663
507.48	1.5585	0.87395	0.86509	2.0149	0.86509	0.72668	2.0149	0.94184	2.7768	0.97556	1.0707	0.88312	0.91887	1.0603	2.0124	1.9338	2.4956	0.88715	1.1561	0.8728	0.17308
507.69	1.7022	0.96887	0.77414	2.0354	0.77414	0.67667	2.0354	0.83736	2.3993	0.87668	0.91741	0.82203	0.90745	0.96845	1.6906	2.0408	2.2165	0.82501	1.0432	0.91005	0.84526
507.92	1.9382	1.0354	0.85025	2.7397	0.85025	0.83596	2.7397	0.93678	2.7537	0.98364	1.0694	1.0454	0.85269	0.80524	2.0084	2.3012	2.6046	0.97261	1.0904	0.92482	0.78001
508.17	2.0937	1.0915	0.9	2.2077	0.9	0.78817	2.2077	0.94369	2.9169	1.047	1.1141	0.9723	0.99858	1.0229	2.2005	2.1225	2.8258	1.0599	0.99915	1.0263	0.8034
508.38	1.8284	0.99103	0.9686	2.5611	0.9686	0.86488	2.5611	0.91837	2.8696	1.0346	1.0848	1.1	0.98208	1.0516	2.592	2.1747	2.8846	1.1119	0.99535	0.93646	1.0198
508.62	1.6137	1.0256	0.88971	2.5535	0.88971	0.86116	2.5535	0.95174	2.8146	1.0336	1.1401	1.0221	0.88857	0.91094	2.0552	2.2346	2.6571	1.0487	1.0753	0.96439	0.85494
508.82	1.6598	0.95397	0.90259	2.3409	0.90259	0.76608	2.3409	0.92569	2.7385	0.92127	1.144	1.0814	0.98591	0.99817	1.973	2.0692	2.6497	1.1387	1.0707	1.016	0.94356
509.31	1.9059	1.0283	0.99604	2.3479	0.99604	0.86718	2.3479	0.94262	2.9373	1.1484	1.0985	1.0015	1.0509	1.0527	2.1396	2.0134	2.9024	1.0412	1.1141	1.0957	0.94993
509.5	1.3488	1.0704	0.88905	2.3998	0.88905	0.90103	2.3998	0.91269	2.7936	1.044	1.1116	1.0191	0.8983	0.90201	2.0694	2.1524	2.6276	1.0122	1.134	1.0624	0.7837
509.85	1.8457	0.86976	1.0127	2.0951	1.0127	0.88247	2.0951	0.92354	3.123	1.1388	1.1596	1.2464	1.0187	0.99135	2.185	2.2748	3.219	1.2827	1.141	1.0532	0.81271
510.19	1.7281	0.92482	0.91711	2.5704	0.91711	0.84501	2.5704	0.91929	2.8853	1.0571	1.1245	1.0185	0.91276	0.98031	2.0776	2.1752	2.6648	1.045	1.0257	0.89983	0.93842
510.37	2.2523	1.0268	0.92339	2.5633	0.92339	0.87381	2.5633	0.96769	2.9051	1.058	1.1145	0.9189	0.90024	0.92905	2.3264	1.7975	2.6085	0.83352	1.0441	1.0319	0.88503
510.65	2.0908	1.0794	0.96143	2.374	0.96143	0.8054	2.374	1.0587	3.2393	1.2079	1.2768	1.2322	1.0222	1.1567	2.2017	2.4322	3.0375	1.2885	1.073	1.0045	0.85835
510.84	2.2423	1.1953	1.2269	3.1324	1.2269	0.9955	3.1324	1.1812	3.8958	1.4907	1.5753	1.5661	1.1982	1.1353	2.0981	2.5681	3.9535	1.674	1.1679	1.0955	1.3002
511.06	1.6407	1.0613	1.0101	2.3591	1.0101	0.85296	2.3591	0.97565	3.0219	1.0608	1.2066	1.1273	0.98299	0.9369	2.216	2.1726	2.8641	1.0871	1.112	0.95222	1.0901
511.43	1.9081	0.91655	0.94766	2.5354	0.94766	0.8691	2.5354	0.94005	3.0458	1.078	1.1891	1.0319	0.97028	0.92686	2.0122	2.0641	2.872	1.181	1.0482	1.0323	0.89328
511.68	1.9046	0.96468	0.91564	2.3767	0.91564	0.847	2.3767	0.9113	2.9768	1.0747	1.1719	0.92013	0.97374	1.0533	2.1954	2.1386	2.7635	0.95081	1.0585	0.8904	0.90041
511.95	1.9106	1.0063	1.0424	2.4831	1.0424	0.84499	2.4831	0.95164	3.0076	1.1054	1.1709	1.0942	1.0178	1.0982	2.2089	2.1075	2.8954	1.1403	0.9952	0.96215	0.87555
512.13	1.8331	0.95216	0.98401	2.941	0.98401	0.99173	2.941	0.93194	2.861	1.018	1.0837	0.9798	0.90007	0.94633	2.8446	2.0794	2.672	0.94222	0.94121	1.0151	0.61518
512.66	1.7212	1.0177	0.98318	2.198	0.98318	0.77593	2.198	1.0007	2.8524	1.0228	1.1173	1.0082	0.98304	1.024	2.3683	2.1249	2.7502	0.90301	1.1289	1.0005	0.94357
513.08	1.9747	1.0084	0.95682	3.1672	0.95682	0.94896	3.1672	0.91667	2.9797	1.0369	1.147	1.0614	0.98684	1.2295	0.089231	2.1873	2.7804	1.1045	1.0893	0.93732	0.86392
513.44	1.7442	0.87761	0.89841	2.4447	0.89841	0.79529	2.4447	0.94379	2.8268	1.056	1.1881	0.94883	1.03	0.96476	2.0141	1.9711	2.606	1.1161	0.89121	0.77242	0.22793
513.78	1.7569	0.9125	0.80998	2.8687	0.80998	0.84131	2.8687	0.91695	2.7059	1.0096	0.97882	0.9254	0.8887	0.84383	1.8266	2.1259	2.4088	0.90216	1.102	0.84182	0.81928
514.05	1.8363	0.96523	0.8622	2.8246	0.8622	0.91491	2.8246	0.97601	3.0185	1.0804	1.1717	1.064	0.92685	0.87598	1.7908	2.2863	2.8153	1.1136	1.055	0.93832	0.82246
514.42	1.667	0.91636	0.90889	2.4446	0.90889	0.83496	2.4446	0.9668	3.0384	1.084	1.1139	1.0491	1.0187	0.91759	1.8129	2.1534	2.8548	1.096	0.98417	0.91195	0.73903
514.65	0.3957	0.9965	0.97621	2.4766	0.97621	0.91608	2.4766	0.92434	2.9372	1.0699	1.1551	1.0307	1.025	0.96278	2.0583	2.1444	2.7254	0.99561	1.147	0.99192	0.8597
514.94	1.8505	0.94897	0.95104	2.4712	0.95104	0.87264	2.4712	0.94663	2.9818	1.0729	1.1489	1.0873	1.0347	1.0128	2.0965	2.1287	2.8482	1.1399	1.0679	0.94583	0.83556
515.14	1.536	0.98879	1.039	2.7114	1.039	0.951	2.7114	1.0814	3.2742	1.2419	1.2598	1.2292	1.0737	0.98189	2.2491	2.2395	3.1923	1.2811	0.99828	0.99503	0.83939
515.42	2.0689	0.95973	0.8882	2.8059	0.8882	0.95121	2.8059	0.94481	2.8331	1.0147	1.1048	0.96398	0.91322	0.84792	2.1319	2.0584	2.5819	1.0273	0.95776	0.86057	0.83387
515.73	1.7229	0.90143	1.0128	2.2777	1.0128	0.87773	2.2777	1.0335	3.2281	1.1935	1.2486	1.0703	1.063	1.0588	2.2645	2.0323	3.1146	1.2276	1.1464	1.1295	0.99812
516.16	1.9064	0.899	0.99191	2.6188	0.99191	0.93369	2.6188	0.91314	3.0032	1.047	1.0775	0.97501	1.0286	1.0292	2.4501	2.0875	2.8037	1.0525	1.0004	1.0336	0.77587
516.49	1.8758	1.0638	1.0232	2.8094	1.0232	0.96407	2.8094	0.90692	3.1428	1.137	1.1084	1.1128	0.93963	0.92013	2.2008	2.3301	3.0991	1.1455	0.91951	0.97061	0.98782
516.72	1.8922	1.0859	0.86075	2.419	0.86075	0.79135	2.419	0.98792	2.9028	0.96256	1.0707	0.95663	0.93877	1.0259	2.1195	2.1006	2.7366	0.88355	1.0682	0.88108	0.36369
516.9	0.87249	1.0672	1.0701	2.6223	1.0701	0.85381	2.6223	1.0046	3.2916	1.2036	1.2923	1.128	2.9355	1.0234	2.2826	2.4058	3.1936	1.1924	1.1536	0.98786	0.95801
517.16	1.8527	0.94075	0.86946	2.4963	0.86946	0.82824	2.4963	0.9558	2.8894	1.0768	0.0052589	1.0583	4.2316	0.8378	2.2716	2.4018	2.8303	1.1335	0.9136	0.90408	0.79289
517.32	1.8969	0.93967	0.94651	2.7683	0.94651	0.87556	2.7683	0.96278	2.9733	1.0457	1.0909	0.0023298	0.91479	0.82993	2.2055	2.1055	2.8835	1.0607	1.0331	0.9101	0.91298
517.57	1.9121	1.0551	0.92212	2.3442	0.92212	0.84986	2.3442	0.9967	3.1459	1.128	1.1631	1.1244	0.93328	0.97377	2.1044	2.1176	2.9701	1.0184	1.0716	1.031	0.70955
517.84	1.9741	1.0772	1.0301	2.3232	1.0301	0.88632	2.3232	0.96653	3.0348	1.1332	1.1933	1.0961	1.0649	1.1622	2.3044	2.1382	2.9642	1.2345	1.0767	1.1388	0.90274
518.03	2.0803	1.0508	0.9028	2.671	0.9028	0.86527	2.671	0.90768	2.7801	1.0003	1.0945	0.96321	0.89521	0.94416	2.4831	2.0654	2.67	0.9367	1.0211	0.98742	0.90199
518.21	2.0761	0.96289	0.90976	2.2071	0.90976	0.7457	2.2071	0.92026	3.0682	1.1249	1.1005	1.1004	0.99179	0.99275	2.2931	2.258	2.8752	1.1276	0.99368	1.0354	0.94907
518.41	1.8172	1.0207	1.1426	2.5324	1.1426	0.95259	2.5324	1.0729	3.4976	1.3027	1.3417	1.2835	1.0639	0.98624	1.4403	2.1206	3.4833	1.3984	1.1575	1.096	0.99012
518.63	1.0694	0.94442	0.90007	2.5062	0.90007	0.9295	2.5062	0.91588	2.8927	1.0126	1.1679	1.0103	0.96002	0.93841	2.5592	2.066	2.6177	0.84746	1.0539	0.95242	1.1037
519.05	1.8436	1.0247	0.97616	2.7071	0.97616	0.93244	2.7071	0.92876	3.195	1.0985	1.1216	1.1122	1.018	0.86778	2.3413	2.0545	2.9891	1.0171	1.0984	1.0612	0.76007
519.27	1.8698	0.91008	0.84886	2.3659	0.84886	0.84137	2.3659	0.97199	2.9076	1.0246	1.1663	1.0935	0.98832	1.0033	2.1282	2.2535	2.7395	1.0602	1.0481	0.97215	0.85256
519.65	1.7681	0.9543	0.90529	2.4386	0.90529	0.90945	2.4386	0.88509	2.7403	0.98163	0.98792	0.90328	0.8535	1.0085	2.0211	2.0434	2.518	0.95427	1.0769	0.97924	0.71629
519.85	1.733	0.91389	0.95589	2.3895	0.95589	0.84083	2.3895	0.97495	3.0028	1.102	1.0163	0.98149	1.005	0.89062	2.1105	2.0884	2.811	0.98742	0.96726	0.98007	0.36071
520.04	1.8364	0.93559	0.84436	2.5014	0.84436	0.85955	2.5014	0.93183	2.9629	1.0707	1.1527	1.1418	0.94509	0.90728	2.1341	2.3085	2.8896	1.1696	1.0704	0.93136	0.10322
520.49	1.7528	1.0499	0.92711	2.5068	0.92711	0.87701	2.5068	0.89526	2.9521	1.1334	1.1913	1.065	1.0618	1.095	2.553	2.2147	2.822	0.93479	0.94626	0.97549	0.97854
520.72	1.7703	1.0076	0.90374	2.7627	0.90374	0.88411	2.7627	0.93097	3.0145	1.0997	1.1281	1.0141	0.93443	0.85968	2.0297	2.1719	2.7415	1.0941	1.0744	0.93962	1.4101
521.02	0.52859	0.95179	0.93712	2.6421	0.93712	0.84554	2.6421	0.95315	2.9777	1.0566	1.143	1.0755	0.90591	0.94532	2.0846	2.1862	2.8708	1.1075	1.166	0.79324	0.85953
521.19	2.0101	1.0252	0.92157	2.9572	0.92157	0.92411	2.9572	0.90608	2.7358	0.9444	0.98954	0.98594	0.97198	0.91928	2.3396	2.0547	2.5877	0.97238	0.92092	0.87549	0.92124
521.52	1.9013	0.90977	0.89377	2.5648	0.89377	0.88088	2.5648	0.94353	3.0383	1.021	1.0994	0.96461	1.0236	0.93653	2.053	2.0089	2.7301	1.0388	1.0815	0.99069	0.92394
521.81	2.2746	0.98459	0.97665	2.8667	0.97665	0.96045	2.8667	1.0361	3.2198	1.1845	1.2932	1.1424	1.0108	1.131	1.9928	2.2109	3.048	1.1882	1.0711	0.99623	0.64434
522.29	1.5334	0.82516	0.83139	2.0084	0.83139	0.69422	2.0084	0.86055	2.7409	0.94448	1.0624	0.87335	0.9383	0.90046	2.0632	2.0982	2.5347	0.89028	1.0896	0.92822	0.76139
522.59	1.785	0.90676	0.92047	2.5715	0.92047	0.83004	2.5715	0.92394	2.6594	0.86957	0.080529	0.90982	0.86904	0.93069	2.0871	2.1065	2.7361	1.056	0.96817	0.93214	0.82652
522.91	1.0028	0.92743	0.8946	2.5932	0.8946	0.86722	2.5932	0.92025	2.8641	0.99556	1.1201	0.98984	0.9797	0.98035	2.4689	2.1539	2.6808	1.0024	1.0893	1.0103	0.77139
523.18	1.8614	0.97118	0.87278	2.133	0.87278	0.78066	2.133	0.92094	2.9206	1.0537	1.1418	0.97626	0.95289	1.0263	2.2677	2.1368	2.7444	1.0179	1.0193	1.0824	0.92136
523.34	1.699	0.91737	1.0051	2.4672	1.0051	0.97894	2.4672	0.96193	3.0739	1.0415	1.1658	1.0917	1.0974	1.124	2.1615	2.1841	2.8578	1.0531	1.1124	1.0424	0.70047
523.56	1.5018	1.0194	1.0941	2.5526	1.0941	0.9047	2.5526	1.0488	3.6591	1.3075	1.2974	1.1847	1.1821	1.1564	2.101	2.1408	3.4128	1.2746	1.0359	0.95078	0.85789
523.82	2.0758	1.0787	1.1819	3.2239	1.1819	1.0861	3.2239	1.1524	3.7161	1.2736	1.3718	1.2784	1.1616	1.0223	2.5145	2.2321	3.6692	1.3333	1.0567	1.0571	1.0727
524.07	1.6086	0.91885	0.96758	2.2263	0.96758	0.79005	2.2263	0.99811	3.0114	0.97355	1.0525	1.1407	1.0399	0.95907	1.9428	2.1783	3.0912	1.2491	1.0827	1.0184	0.94272
524.35	2.1185	1.1165	1.0196	2.3918	1.0196	0.92385	2.3918	1.0584	3.2985	1.2164	1.323	1.1494	1.0666	1.0211	2.0148	2.2317	3.0287	1.2399	1.1658	1.114	0.85671
524.53	2.0746	1.1887	1.054	2.2846	1.054	0.83851	2.2846	1.074	3.252	1.0935	1.2335	1.1664	1.0454	1.214	2.1586	2.1402	3.1401	1.1958	1.0697	1.028	0.5857
524.94	1.9419	0.96933	0.95164	3.0493	0.95164	0.9827	3.0493	1.002	3.2477	1.2168	1.2401	1.135	0.98605	0.91629	1.9006	2.2341	3.1787	1.1986	0.95682	0.97678	0.76673
525.21	1.9613	0.99729	1.031	2.563	1.031	0.89245	2.563	1.1185	3.6039	1.2453	1.316	1.3884	1.0173	0.94472	1.8811	2.3478	3.5813	1.3488	1.1087	1.0136	0.78995
525.37	0.14264	0.072703	1.0243	2.9815	1.0243	0.92705	2.9815	1.0161	3.2752	1.1604	1.2591	1.1397	0.98908	0.9044	0.12406	2.2522	3.2549	1.2773	0.98414	0.9555	1.018
525.72	1.8918	0.92692	0.93582	2.4865	0.93582	0.83216	2.4865	0.99404	3.146	1.1442	1.1831	1.0182	0.94301	0.86174	1.9505	2.1936	2.8704	1.1124	1.1532	0.7665	0.87031
526.24	1.8912	0.93019	0.8623	2.5098	0.8623	0.86775	2.5098	0.93318	2.8934	1.0754	1.183	1.0314	0.96965	0.88491	2.0303	2.1781	2.7585	1.1039	0.94436	1.0033	1.1337
526.44	1.8256	0.99374	0.88413	2.2574	0.88413	0.85918	2.2574	0.9325	2.9472	1.0082	0.99209	0.99214	1.0036	0.9925	2.3512	2.1124	2.7311	0.92432	1.0745	1.0905	0.94418
526.65	1.3249	0.96136	1.0156	2.3663	1.0156	0.92206	2.3663	1.0386	3.3984	1.3023	1.4477	1.154	1.2259	0.99919	2.0988	2.2707	3.2198	1.2752	1.1049	1.071	0.92352
526.91	1.9324	1.1512	0.96937	2.2036	0.96937	0.73044	2.2036	0.91411	2.9108	0.99785	1.0839	1.0358	0.99402	0.8988	2.0965	2.1646	2.7987	0.97474	1.0268	0.87209	0.87764
527.08	1.7452	0.95755	1.0285	2.542	1.0285	0.88761	2.542	1.0599	3.2503	1.1693	1.2757	1.189	1.1223	1.0381	2.1179	2.1541	3.277	1.208	1.0425	1.098	0.94403
527.37	1.8686	1.0502	1.0778	2.8958	1.0778	1.0673	2.8958	1.1617	3.5236	1.3216	1.3641	1.3725	1.0476	0.94006	0.0042655	2.395	3.5719	1.4361	1.0575	1.1194	1.0165
527.73	1.4065	0.9433	0.87693	2.0478	0.87693	0.7555	2.0478	1.0447	3.2056	1.1898	1.2199	1.1209	1.073	1.1691	2.0312	2.2297	3.0142	1.1388	0.91837	0.95421	0.7185
528.2	1.9711	1.0133	1.198	2.8868	1.198	1.0845	2.8868	1.1561	3.7368	1.3507	1.3522	1.3344	1.1368	1.0808	2.4443	2.1445	3.8139	1.498	1.0983	1.1329	1.0074
528.57	2.1135	1.0326	1.03	2.863	1.03	1.0119	2.863	1.056	3.2605	1.1898	1.1859	1.0886	0.94493	0.90407	2.0343	2.2522	3.1625	1.0989	1.1857	0.89621	0.79316
528.76	1.31	1.0545	0.93306	2.6444	0.93306	0.86554	2.6444	0.9926	2.8903	1.0935	1.1755	1.088	0.96722	0.88647	1.9883	2.2023	2.6498	1.13	1.0357	0.87464	0.99123
529.09	1.9569	1.0012	0.92436	2.1151	0.92436	0.80998	2.1151	0.99017	3.0245	1.0714	1.2075	1.1508	1.2949	0.98663	2.2199	2.2094	2.9358	1.2087	1.0053	1.0319	1.0561
529.57	2.0473	1.0618	1.0694	2.4725	1.0694	0.94551	2.4725	1.0326	3.3641	1.2559	1.3236	1.2454	1.0485	0.96541	2.2995	2.0491	3.3611	1.3405	1.121	1.0205	1.1963
530.08	1.9235	1.0408	1.0143	2.278	1.0143	0.80405	2.278	0.97508	2.8709	1.0831	1.0173	0.9858	1.0718	1.2199	2.4013	2.0373	2.8265	1.0576	1.0258	1.0202	0.83865
530.51	2.0949	1.0925	0.99842	2.5185	0.99842	0.85917	2.5185	0.94468	3.1377	1.1281	1.1918	1.1116	0.95516	1.1125	2.0278	1.9885	2.9895	1.1986	1.1717	1.179	1.1365
530.99	1.994	0.9539	1.0815	2.6597	1.0815	1.0046	2.6597	0.93869	3.1962	1.145	1.2205	1.1333	1.1191	1.164	2.267	1.8793	3.1234	1.1556	1.1889	1.1371	1.0293
531.2	1.4709	0.92291	0.93222	2.4405	0.93222	0.85059	2.4405	0.91859	2.8293	0.94411	1.11	0.94415	1.0302	1.0029	2.2797	1.8827	2.6268	0.89235	1.2065	1.0267	0.26273
531.44	1.8283	0.94506	1.0332	2.4169	1.0332	0.91054	2.4169	0.88271	2.8941	1.0907	1.11	0.97781	1.0072	1.0031	2.3559	1.9053	2.6824	1.0278	1.0556	1.0581	1.0223
531.7	1.7403	0.91927	0.89499	2.2962	0.89499	0.79886	2.2962	0.94646	2.9754	1.0349	1.0943	0.95568	0.99832	1.0019	1.901	2.181	2.811	0.98031	1.0306	0.92089	0.77834
531.91	0.83992	0.97015	0.92694	2.4789	0.92694	0.81333	2.4789	0.90687	3.0109	1.0695	1.164	1.0405	1.0128	0.95631	1.8095	2.154	2.7476	1.1104	1.0876	1.068	0.98417
532.08	1.7435	0.91392	0.85666	2.4393	0.85666	0.79798	2.4393	0.92487	2.7266	0.8827	0.91465	0.98531	0.79344	0.92955	1.981	2.2532	2.7165	1.0011	1.0877	0.95285	0.80512
532.37	1.6844	0.92621	1.0215	2.8635	1.0215	0.95861	2.8635	0.94072	3.074	1.1158	1.2161	1.1204	0.97888	1.0079	2.2492	2.2035	2.8682	1.134	1.0193	0.98486	0.89472
532.62	1.7455	0.90966	0.8964	2.3842	0.8964	0.88773	2.3842	0.94536	2.8376	1.0058	1.0813	0.94753	0.9477	1.059	2.2033	1.9547	2.6175	1.0001	0.97598	1.0146	0.88974
532.81	1.7835	1.0385	1.0385	2.6605	1.0385	0.92532	2.6605	1.0318	3.1545	1.1912	1.309	1.1283	0.92927	0.97449	2.2659	2.1646	3.0415	1.0006	1.1442	1.0144	0.83932
533.07	1.5932	1.0585	0.98115	2.2225	0.98115	0.81961	2.2225	0.95651	2.7352	0.93714	1.0319	1.0248	1.0015	1.0806	2.1199	1.893	2.6481	0.90894	1.0896	1.0603	1.1007
533.36	1.0754	0.91185	0.92865	2.3362	0.92865	0.83981	2.3362	0.92894	2.9803	0.98705	1.1442	1.0328	1.0399	0.99004	1.8967	2.0759	2.7538	1.0973	1.2065	0.92791	0.82179
533.6	2.07	1.111	0.90991	2.2746	0.90991	0.8634	2.2746	1.0096	2.7359	1.0115	1.0837	1.0057	1.0176	0.93192	3.4943	1.8962	2.6523	0.92877	1.013	0.91123	0.84564
533.81	1.7682	0.98941	0.95356	2.6254	0.95356	0.94374	2.6254	1.0112	2.9914	1.0689	1.1618	1.0091	1.7569	0.9789	1.8946	1.9419	2.7174	1.2087	1.0656	0.95993	0.87228
534.04	1.8573	1.1474	1.2692	2.9349	1.2692	1.205	2.9349	1.3496	4.0246	1.5342	1.6593	1.7418	1.1062	1.0161	1.9646	2.2611	4.2639	1.6637	0.98709	0.99295	1.0539
534.34	1.7772	0.96214	0.84582	32.105	0.84582	13.049	32.105	1.2051	3.5927	1.3412	1.3826	1.464	1.2439	1.0674	0.0034272	2.213	3.9608	1.4941	1.0061	1.09	1.1432
534.54	1.6703	0.97396	1.0682	2.6474	1.0682	0.97805	2.6474	1.0026	3.0564	1.0622	1.1748	1.1534	1.089	1.0024	2.1571	2.0707	3.0831	1.0726	1.1081	1.0148	0.98202
534.73	1.8654	0.95107	1.0254	2.4656	1.0254	0.91641	2.4656	1.0479	3.0678	1.1904	1.2414	1.1781	1.1078	0.9458	1.7824	2.1219	2.7292	1.2142	1.0477	0.96656	0.95406
534.92	1.6585	0.93172	0.87983	2.0326	0.87983	0.81305	2.0326	0.99622	3.093	1.0839	1.1148	0.97834	0.97872	0.96268	1.9319	2.1003	2.7003	0.94729	1.0543	0.88097	1.226
535.09	2.0223	1.0223	0.97426	2.2767	0.97426	0.84532	2.2767	1.0073	3.0909	1.0496	1.148	1.1388	1.0254	0.98924	2.1297	2.2126	3.0473	1.1425	0.97426	1.0105	0.97861
535.55	1.8218	0.9361	0.92553	2.3857	0.92553	0.85889	2.3857	0.9898	2.8359	0.9063	0.98855	1.1156	0.95525	0.86228	2.2124	2.1589	2.8688	1.1414	1.0505	0.88083	0.92566
536.03	1.9055	1.0309	1.1769	2.0061	1.1769	0.92268	2.0061	0.98808	3.5141	1.275	1.3346	1.2567	1.1246	1.1814	2.1298	2.0525	3.3604	1.3397	1.121	1.2579	0.65276
536.45	1.7448	1.026	0.95096	2.4414	0.95096	0.94349	2.4414	1.0849	3.6673	1.2751	1.3456	1.2667	0.97439	0.91492	2.1063	2.1874	3.4528	1.2504	1.1463	1.0136	1.0203
536.66	1.8894	1.0256	0.85042	2.6085	0.85042	0.8404	2.6085	0.91385	2.9319	1.0409	1.1112	1.0499	1.0347	0.94231	2.1345	2.2211	2.767	1.0884	0.95944	0.81176	0.88599
536.88	2.0402	1.0472	0.94613	2.6599	0.94613	0.81854	2.6599	0.89763	3.1137	1.0626	1.1469	1.0289	0.9041	0.91363	2.1943	2.1935	2.8128	1.0455	1.0895	0.95467	0.87231
537.11	1.9874	0.9907	1.0016	2.6673	1.0016	0.96442	2.6673	0.97092	3.2424	1.1323	1.0931	1.094	1.0025	0.99245	2.1649	2.1082	3.0837	0.97231	1.0968	1.2552	0.93517
537.42	1.7134	0.96366	0.84868	2.3981	0.84868	0.8313	2.3981	0.86554	2.5824	0.90258	0.96815	0.94	0.88914	0.84585	2.1887	2.075	2.4068	0.95046	0.91408	0.99239	0.92556
537.73	1.8707	1.0745	1.1113	2.407	1.1113	0.93838	2.407	0.86197	2.692	0.96652	1.0363	0.94389	0.96411	1.0606	2.2624	2.0244	2.4308	0.99978	0.97223	0.99142	1.0804
537.95	1.8375	1.0411	1.1407	2.109	1.1407	0.76655	2.109	0.88219	2.5164	0.92324	0.93777	0.85631	0.9997	1.005	2.2821	2.1105	2.3236	0.90397	1.051	0.97822	0.85685
538.34	1.8641	1.1282	1.3538	2.6513	1.3538	0.88651	2.6513	1.0173	3.1605	1.1304	1.1966	1.096	0.99268	0.99194	2.1252	2.1779	3.0768	1.1422	1.1338	0.98444	0.9671
538.51	1.8104	0.96537	1.2981	2.6549	1.2981	0.92637	2.6549	0.96134	2.9118	1.0958	1.0843	0.9558	0.89829	0.94668	2.1043	2.1268	2.7749	0.98936	0.96358	0.89608	0.64105
538.71	1.7773	1.1653	1.6737	2.8465	1.6737	1.0165	2.8465	1.1069	3.4455	1.3356	1.2236	0.53555	1.3217	1.4252	1.9976	1.9585	3.5411	1.2995	1.0221	0.89711	1.2119
539.06	1.9566	0.96548	1.3722	2.1338	1.3722	0.76363	2.1338	0.9586	3.0804	1.0086	1.1203	0.95021	0.94121	1.0553	1.962	1.9646	2.7343	1.022	1.1636	0.9608	0.8407
539.45	2.1787	1.1642	1.8192	2.5733	1.8192	1.0426	2.5733	1.0584	3.4901	1.36	1.237	1.2029	1.0113	1.0703	2.2991	2.1505	3.444	1.1806	1.1908	1.2383	0.92275
539.63	0.85007	1.0632	1.6353	2.2567	1.6353	0.9121	2.2567	1.0275	2.6545	0.86675	0.91487	0.93095	1.0069	1.1963	2.0301	2.0376	3.047	1.0582	0.93224	1.089	0.73712
539.87	2.0246	1.0545	1.8078	2.645	1.8078	0.96592	2.645	1.0022	3.4551	1.2676	1.362	1.301	1.1193	1.2003	2.1606	2.0848	3.408	1.437	1.0668	1.0635	1.0248
540.18	1.8741	0.91111	1.9005	2.8473	1.9005	0.90348	2.8473	1.0246	3.032	1.0428	1.1252	1.1555	1.0969	1.2268	2.3354	2.3421	3.2688	1.2869	1.1135	0.99458	0.68294
540.47	0.67244	0.87386	1.7255	2.3488	1.7255	0.92858	2.3488	0.96323	2.9677	0.97738	1.1619	1.0943	1.1078	1.0426	2.5179	2.0741	2.892	1.2301	0.91901	0.9417	0.48313
540.76	1.6883	0.90306	1.6617	2.3787	1.6617	0.78738	2.3787	0.92539	2.7885	1.0109	1.053	0.95877	0.94317	0.91106	2.5884	2.0018	2.6361	1.0057	1.0177	0.96602	0.93318
540.92	1.7175	0.95011	1.6121	2.0699	1.6121	0.68487	2.0699	0.9242	2.7461	1.0202	1.0873	1.033	0.9709	0.87451	0.065277	2.0985	2.6985	1.1037	1.0103	0.92803	0.85256
541.17	2.0635	1.1774	1.8397	2.5493	1.8397	1.0212	2.5493	0.99181	2.6658	0.94605	0.94842	1.0587	0.92233	0.97972	2.4787	2.0777	2.7304	0.97613	1.0675	1.021	1.1278
541.61	1.7309	1.0647	1.5906	2.6094	1.5906	0.92532	2.6094	1.024	2.3901	0.93356	1.0173	0.9867	0.91406	0.85126	1.785	1.9623	2.2335	0.98204	0.98152	0.74514	0.71009
541.99	0.88595	1.0122	1.7997	2.5624	1.7997	0.87937	2.5624	1.0124	2.8594	1.0243	1.1593	1.0229	0.94068	0.92825	1.7284	2.2328	2.5406	1.0521	1.0598	0.91422	0.81522
542.24	1.863	0.89337	1.8652	2.8935	1.8652	0.99993	2.8935	0.92576	2.8302	0.98177	1.0561	1.0726	0.95485	0.85823	1.9244	2.1686	2.5491	1.0155	1.0052	0.85299	0.80697
542.5	1.8972	0.8516	1.9909	2.5401	1.9909	0.88666	2.5401	0.92379	2.9881	1.047	1.1161	1.0184	0.98116	0.93595	1.9846	2.1771	2.8826	1.1039	1.0662	0.96217	0.74763
542.66	1.3572	0.96794	2.0565	2.5291	2.0565	0.97998	2.5291	1.0158	3.0631	1.0511	1.1221	1.107	1.0509	1.162	1.9224	2.2722	3.0089	1.0947	1.1079	1.0039	0.94395
542.87	1.8854	0.95738	2.2351	2.4192	2.2351	0.9821	2.4192	1.0137	2.9913	1.1392	1.1775	1.056	1.0912	1.1872	2.1034	2.1753	2.93	1.1138	1.088	1.1082	0.90826
543.15	1.8575	1.0053	2.2947	2.9557	2.2947	1.0547	2.9557	1.0166	3.1013	1.0894	1.1273	1.2773	1.3141	1.3272	2.4818	2.6939	3.1106	1.2164	1.0825	1.108	0.83964
543.31	1.7881	1.039	2.3189	2.8655	2.3189	1.0498	2.8655	1.0295	3.2806	1.1742	1.3281	1.2407	1.1129	1.1743	2.6025	2.1519	3.1872	1.2665	1.112	0.968	0.95126
543.73	1.9187	0.98426	2.2306	3.0709	2.2306	1.0444	3.0709	1.0143	3.0136	1.06	1.1342	1.0436	0.99185	0.91367	2.1162	2.2465	2.9056	1.0809	1.1449	0.8137	0.52914
543.91	1.9022	0.95318	2.2546	3.3358	2.2546	0.98325	3.3358	1.0534	3.182	1.152	1.1746	1.1159	1.1085	0.95049	2.3576	2.2884	3.1461	1.0373	1.0587	0.92037	1.0243
544.1	1.7686	0.86111	2.199	2.6042	2.199	1.0035	2.6042	0.9642	2.894	1.0462	1.0605	0.94714	0.99879	0.99928	2.299	2.1914	2.8444	1.1002	0.94523	0.86728	0.83927
544.38	1.6755	0.98283	2.4701	2.9765	2.4701	1.1682	2.9765	1.0247	3.1114	1.112	1.1296	1.0086	1.1022	1.0815	2.4387	2.0866	3.1229	1.0654	1.0351	0.9392	1.1371
544.55	1.9285	0.98836	2.4028	2.8591	2.4028	1.0433	2.8591	0.98511	3.0104	0.98299	0.97606	0.92479	1.0439	1.0505	2.4287	1.9696	2.8953	1.0263	1.0763	0.62425	3.1357
544.71	1.8954	1.1212	2.9896	3.1415	2.9896	1.1948	3.1415	1.0929	3.6664	1.3265	1.3255	1.5383	1.2313	1.2015	2.543	2.2632	4.0491	1.6555	1.2425	1.1597	1.3919
544.88	2.0565	0.96777	2.6116	2.9127	2.6116	1.1537	2.9127	1.0548	3.25	1.1431	1.2144	1.1322	1.0359	1.0881	2.2352	2.0234	3.1372	1.2247	1.0845	0.88425	0.89295
545.17	2.0789	1.0279	2.6976	3.0515	2.6976	1.0899	3.0515	1.1297	3.5156	1.3533	1.4184	1.3815	1.0761	1.1489	2.4269	2.2468	3.6102	1.536	1.06	1.046	1.2811
545.49	1.8595	1.0879	2.8262	2.2369	2.8262	0.92422	2.2369	0.96326	3.1004	1.0538	1.0986	0.95028	1.1015	1.1964	2.3235	2.0274	3.1353	1.0315	1.0573	1.0324	0.91199
545.65	1.8742	0.99285	2.9318	3.3656	2.9318	1.0944	3.3656	1.0061	3.6023	1.296	1.2527	1.3357	1.1763	1.0262	2.2854	2.1482	3.7779	1.3974	0.9927	1.089	1.1244
545.82	1.7112	0.94411	2.2471	2.9543	2.2471	1.0532	2.9543	0.92132	3.0213	1.0374	1.0289	1.007	0.95345	0.90028	2.2848	2.1716	2.6767	0.96953	1.02	0.95509	0.93735
546.23	1.7767	0.90771	2.2631	2.3994	2.2631	0.85093	2.3994	0.8591	2.8527	0.99379	1.0708	0.97381	1.0183	1.0533	1.9651	2.1144	2.6074	0.97086	1.1708	0.895	0.71171
546.41	2.2359	1.012	2.9348	3.1216	2.9348	1.2027	3.1216	1.0676	3.5137	1.2924	1.3619	1.2142	1.0168	1.0801	2.2338	1.9866	3.3755	1.2916	1.2341	0.96607	1.0041
546.64	2.0342	1.2578	3.5635	3.1978	3.5635	1.3838	3.1978	1.2023	3.9598	1.6235	1.6531	1.5324	3.5692	1.0156	2.1951	2.2391	4.1512	1.8217	1.0889	1.0553	1.1168
547	2.3071	1.3434	3.2479	2.8859	3.2479	1.226	2.8859	1.206	3.7876	1.4527	1.5071	1.3722	0.97645	1.1453	2.0119	2.311	3.5417	1.6247	1.0883	1.1085	1.0457
547.31	1.9948	0.91726	2.4135	2.7219	2.4135	1.0331	2.7219	0.93366	2.8776	0.99872	1.0359	0.89819	0.99648	1.0032	2.0536	2.0026	2.5556	0.96192	1.0482	0.91668	0.96138
547.59	1.8717	1.0512	2.8143	2.8293	2.8143	1.1006	2.8293	1.04	3.3109	1.1802	1.3314	1.2286	1.1229	1.3064	2.4073	2.5237	3.151	1.1344	0.98327	0.97889	1.0304
548.13	1.7661	0.93898	2.9157	2.9599	2.9157	1.1211	2.9599	1.0532	3.3722	1.2314	1.2695	1.2611	1.045	1.0803	2.0574	2.247	3.2391	1.3584	1.0955	0.98679	0.88335
548.37	1.8074	0.92367	2.4459	2.6559	2.4459	0.92489	2.6559	1.027	3.2151	1.1374	1.208	1.1084	0.92734	0.90916	0.34188	2.2566	3.0691	1.1109	1.071	0.86784	0.96943
548.88	1.7973	1.0449	2.8653	2.841	2.8653	0.97462	2.841	1.0661	3.3844	1.2515	1.2338	1.2876	1.0358	1.0899	1.655	2.2936	3.3749	1.3158	1.1456	0.8949	0.83752
549.19	2.2284	1.1351	2.4799	2.4784	2.4799	0.90557	2.4784	0.98624	3.1406	1.1414	1.2219	1.0111	0.97401	1.06	2.287	1.958	2.7749	1.0698	1.1754	1.1225	0.49106
549.44	1.9695	0.9709	2.5701	2.7028	2.5701	0.91502	2.7028	0.92265	2.9629	1.0528	1.0486	0.86164	0.93251	0.94622	2.077	2.1525	2.7805	1.075	0.96555	0.72929	0.85889
549.66	2.0997	1.0126	2.5651	2.8134	2.5651	0.96716	2.8134	0.99056	3.1567	1.1485	1.0579	0.97713	0.85287	0.88572	2.1106	1.9436	2.9897	1.0546	1.1393	0.89296	0.87126
550.13	1.8357	1.1522	3.4045	3.3702	3.4045	1.2205	3.3702	1.1476	3.8735	1.4403	1.5625	1.3752	0.99977	0.99596	2.1048	2.122	3.7606	1.4368	1.1825	0.8473	0.91849
550.5	2.0485	1.0572	2.8862	2.5931	2.8862	0.99474	2.5931	1.0171	3.3947	1.1533	1.2482	1.2197	1.044	1.2362	2.0699	1.9896	3.2402	1.0925	1.1618	1.1112	0.92236
550.72	1.7432	1.0592	3.1978	2.8342	3.1978	1.1509	2.8342	1.0938	3.4452	1.2712	1.3588	1.2756	1.0283	1.2839	2.1796	2.0592	3.5506	1.3372	1.0916	1.0807	1.021
551.16	1.8269	1.0395	3.3245	3.0254	3.3245	1.1987	3.0254	1.1373	3.5877	1.3714	1.4503	1.4359	1.1535	1.1966	2.075	2.194	3.632	1.4164	1.0975	1.0351	1.0019
551.41	1.6512	0.95829	3.166	3.2731	3.166	1.2399	3.2731	1.0467	3.4797	1.2083	1.3427	1.2814	1.059	1.064	1.9738	2.1937	3.2315	1.1863	1.1288	1.1106	1.0632
551.91	1.9614	0.92463	3.0191	3.2612	3.0191	1.2294	3.2612	1.024	3.338	1.1716	1.2046	1.0823	1.1366	1.0142	2.0922	2.2781	3.089	1.1653	1.0486	0.90049	0.88702
552.22	2.1865	0.95751	2.9101	3.1879	2.9101	1.1723	3.1879	1.1177	3.3196	1.1909	1.2757	1.2233	0.96837	1.0058	1.7953	2.3851	3.1996	1.1847	1.0063	1.0823	1.0001
552.53	1.8591	1.0431	3.3946	3.5865	3.3946	1.3431	3.5865	1.098	3.4525	1.2452	1.3174	1.2321	1.0534	1.1331	1.9963	2.2754	3.3984	1.2992	1.0519	1.0577	0.81924
552.92	1.8057	1.0175	2.8087	2.482	2.8087	0.90558	2.482	0.93619	2.8136	0.90188	0.94021	1.0335	1.1031	1.0596	1.9696	2.0656	2.934	1.0476	0.99226	0.85129	0.95787
553.18	1.899	0.99605	2.936	3.0942	2.936	1.0725	3.0942	1.0765	3.3249	1.1729	1.2759	1.18	1.0725	1.0465	1.9111	2.2339	3.0477	1.1808	1.1559	0.95299	0.73318
553.57	1.846	0.88969	2.7765	3.3184	2.7765	1.0536	3.3184	1.0085	2.9485	1.0112	1.0738	1.0103	0.98815	1.0622	2.0307	2.1568	2.8479	1.0438	0.97204	0.85181	0.078308
553.74	2.0884	0.92426	3.0927	3.528	3.0927	1.2413	3.528	1.1098	3.3412	1.177	1.2803	1.1953	1.0633	1.0748	1.9804	2.3011	3.2315	1.2796	1.0589	1.0062	0.69068
553.92	1.6391	0.91825	3.0067	3.3045	3.0067	1.1264	3.3045	1.0264	3.2254	1.1697	1.2669	0.00281	2.4946	0.97237	2.111	2.3968	3.1429	1.1784	0.96059	0.9229	0.80284
554.21	1.91	0.98891	3.3164	3.3176	3.3164	1.2147	3.3176	1.0959	3.5103	1.2722	1.3074	1.383	1.0393	1.0379	2.5738	2.3023	3.6403	1.3738	1.1249	1.0413	1.0339
554.5	1.8386	1.1151	3.525	2.8612	3.525	1.1109	2.8612	1.149	3.8254	1.3434	1.3727	1.4784	1.1276	1.124	2.256	2.2837	3.6906	1.4577	1.2088	1.0796	1.1278
554.66	1.8623	1.166	3.2233	3.0524	3.2233	1.1716	3.0524	1.1608	3.5837	1.3271	1.4213	1.3632	1.0777	1.2072	2.3763	2.1012	3.5059	1.4965	1.0209	1.0531	1.0064
554.97	1.8269	0.9511	3.6162	3.9446	3.6162	1.4509	3.9446	1.0233	3.3959	1.1907	1.2521	1.2773	1.1706	1.1883	2.718	2.0632	3.5891	1.3685	1.0223	0.99695	0.99429
555.33	1.8189	1.0704	3.4011	3.2948	3.4011	1.2621	3.2948	1.0885	3.5085	1.2809	1.3323	1.2967	1.0811	1.0747	2.3919	2.287	3.4789	1.3864	1.0744	0.90607	1.0225
555.54	1.8978	0.94594	2.8778	2.8303	2.8778	1.0737	2.8303	0.95733	3.0562	1.0679	1.0843	0.98687	0.98272	0.95385	2.0378	2.006	2.7803	1.0405	1.0948	0.92644	0.96984
555.85	1.1809	1.0215	2.9229	3.248	2.9229	1.1287	3.248	1.017	3.1325	1.0938	1.1704	1.1164	1.0776	0.91682	2.1034	2.2471	2.9023	1.0868	0.96836	0.83641	1.0244
556.08	1.9205	0.89355	2.6443	2.9826	2.6443	0.93198	2.9826	0.9871	3.021	1.0851	1.1891	1.0913	0.98336	0.92481	1.8909	2.0629	2.6656	1.0033	0.97721	0.83715	0.84149
556.4	1.7823	0.91235	2.8392	3.4821	2.8392	1.0198	3.4821	0.92391	2.7443	0.99292	0.99428	0.9278	0.92436	0.86572	1.806	2.1532	2.5603	0.9483	1.0171	0.86288	0.79978
556.59	1.9805	0.99659	2.6197	2.5247	2.6197	0.88432	2.5247	0.8831	2.7722	0.98671	1.0526	0.94054	0.93301	0.99456	2.0079	2.0171	2.502	1.0006	1.0735	0.94729	0.52551
556.87	1.8401	0.99299	3.0452	2.8373	3.0452	0.99261	2.8373	0.99782	3.2687	1.1672	1.2337	1.0961	0.97859	0.90318	2.2676	1.981	3.1462	1.1531	1.1596	1.0353	1.1349
557.03	2.0699	1.1091	2.5967	3.1203	2.5967	1.0403	3.1203	0.89518	2.9183	1.0238	1.0515	1.057	0.90601	0.9017	2.0408	2.1705	2.8414	1.0509	1.1223	1.0587	0.99716
557.26	2.3067	1.1772	3.0628	2.9411	3.0628	1.0142	2.9411	1.0575	3.3363	1.2168	0.0016073	1.1509	0.9947	0.99665	2.0849	2.1859	3.3134	1.2135	1.127	0.99164	0.96332
557.44	1.6687	0.99056	2.9428	2.994	2.9428	0.99803	2.994	0.93213	2.9368	1.0042	1.082	1.0364	0.93331	1.0227	2.2165	2.0974	2.7347	0.91259	1.0283	0.96338	1.1641
557.67	1.9715	1.0202	3.5177	3.5101	3.5177	1.3534	3.5101	1.0978	3.3873	1.2356	1.3049	1.2226	1.0646	0.94481	2.0314	2.2692	3.3135	1.2107	1.0246	0.97991	0.97898
557.99	1.8066	0.97721	2.9481	2.4517	2.9481	0.98882	2.4517	0.97078	3.0724	1.1117	1.1563	1.0995	0.98461	1.0849	1.9187	2.0765	2.9582	1.2328	1.1067	0.97446	0.92277
558.34	1.3851	0.87087	2.5692	2.28	2.5692	0.90694	2.28	0.88813	2.6769	0.9546	1.0702	1.0073	1.0152	1.2224	2.0533	2.139	2.5122	1.0806	0.94146	0.95064	0.88595
558.57	1.8474	1.0148	3.0737	3.0835	3.0737	1.2432	3.0835	1.0128	3.1596	1.1171	1.2079	0.0017398	1.0889	1.1158	2.1198	2.0687	3.0322	1.1995	1.2063	1.0992	1.089
558.76	1.7498	0.93234	2.9709	2.9369	2.9709	1.2154	2.9369	0.94762	2.87	1.0346	1.0785	0.99297	1.1338	1.0272	1.6464	2.058	2.7397	1.02	1.0797	0.96974	0.79544
558.95	1.9782	1.0344	2.9374	2.8559	2.9374	2.0469	2.8559	1.0089	3.1059	1.1401	1.1528	1.0759	1.9441	0.94951	2.2539	2.2177	3.0191	1.0863	1.0388	1.0055	0.9308
559.18	1.6522	1.0431	3.6682	3.2409	3.6682	2.5034	3.2409	1.0023	2.9418	1.0349	1.1296	1.0157	1.9307	1.0241	2.0679	2.2987	2.8725	1.0838	0.96738	0.87919	0.76702
559.43	2.0689	1.0049	3.2967	2.9604	3.2967	2.1435	2.9604	1.0358	3.2807	1.1796	1.2689	1.1809	2.054	0.96139	2.2193	2.1975	3.2468	1.189	1.0299	1.0351	1.059
559.65	1.8591	0.95163	2.7178	2.3314	2.7178	1.6815	2.3314	0.90993	2.7574	0.95461	1.0991	0.94175	1.9006	0.94753	1.8681	2.289	2.5814	1.084	1.0607	1.0123	0.88184
559.98	2.066	1.1782	2.1797	2.5668	2.1797	1.9299	2.5668	1.0555	3.4964	1.303	1.2984	1.2857	2.1765	1.0198	1.7891	2.2821	3.3132	1.2738	1.2421	1.0781	0.8094
560.25	1.4031	0.98894	2.9815	2.6778	2.9815	2.003	2.6778	1.0301	3.1401	1.1434	1.2676	1.0984	1.9352	0.93147	1.9814	2.0837	2.9193	1.0785	0.97806	0.9328	0.84021
560.45	1.7413	0.99462	3.2974	2.7292	3.2974	2.0573	2.7292	1.0387	3.1734	1.1342	1.2	1.0994	2.0989	1.1308	1.792	2.1071	3.1347	1.1873	0.99325	1.0105	0.87983
560.64	1.908	1.1254	3.7199	2.8677	3.7199	2.439	2.8677	1.1589	3.6222	1.2428	1.3416	1.2146	2.159	1.0434	2.1525	2.1388	3.7339	1.1862	0.94656	1.0862	1.0326
560.83	1.874	1.063	3.7108	3.4298	3.7108	2.4008	3.4298	1.0976	3.462	1.231	1.2746	1.2967	2.1249	0.93392	1.9208	2.2977	3.4947	1.377	0.97205	0.88633	1.0743
561.19	1.7898	1.1189	3.0687	2.5485	3.0687	1.8917	2.5485	0.92334	3.0168	1.2394	1.2388	1.1403	2.0735	1.2191	2.1379	1.8921	2.7821	1.2454	1.1015	1.1083	1.0702
561.54	1.8247	1.0715	3.4626	2.8391	3.4626	2.2498	2.8391	1.1039	3.5809	1.3431	1.348	1.3126	2.0767	0.99581	1.8572	2.2646	3.5692	1.4713	1.1071	1.0454	0.9133
561.78	2.124	1.1708	3.1404	2.8798	3.1404	2.1156	2.8798	1.0095	3.1004	1.1417	1.1819	1.0733	2.022	1.0217	2.1403	2.0379	3.0263	1.223	1.0124	1.0193	1.0225
562.03	2.1465	1.0369	3.0852	3.0316	3.0852	2.0636	3.0316	0.9794	3.2348	1.1819	1.2208	1.3228	2.0431	1.0724	2.1005	2.0925	3.3137	1.2313	1.0111	0.97124	0.93492
562.37	1.8572	0.93787	2.8164	2.5327	2.8164	1.9458	2.5327	0.90061	2.8238	1.0677	1.0817	0.93166	2.0001	0.95657	2.0344	1.8764	2.6413	0.92525	1.0687	0.97045	0.75974
562.7	1.7938	1.0795	3.1542	2.8951	3.1542	2.0043	2.8951	1.0815	3.3937	1.2058	1.2639	1.1815	2.0479	0.9165	1.9697	2.2105	3.0261	1.1578	1.1191	0.92564	1.0184
563.05	2.0551	1.5774	2.9472	2.4538	2.9472	1.8227	2.4538	0.89687	2.7645	0.91515	0.96365	0.84132	1.9808	0.95601	2.1128	1.8435	2.5272	0.88199	1.0132	1.0991	0.98074
563.23	2.034	0.96474	3.2637	3.0535	3.2637	2.1739	3.0535	1.0193	3.423	1.17	1.2403	1.112	1.9587	0.95017	1.9546	2.2788	3.0876	1.1538	1.1133	0.86579	0.81582
563.46	2.1122	0.99096	3.5825	3.1083	3.5825	2.3651	3.1083	1.1176	3.3889	1.2746	1.2396	0.0023501	2.1683	1.032	2.1428	2.2879	3.4533	1.5014	0.87507	1.0127	0.8353
563.8	1.8392	0.99895	3.8231	2.942	3.8231	2.0881	2.942	1.098	3.6582	1.3674	1.3581	1.2852	2.3717	1.0444	2.0216	2.179	3.802	1.5222	1.1218	1.0747	1.1211
564.21	1.8742	0.98319	2.8622	3.0305	2.8622	1.9249	3.0305	0.94954	2.9489	1.0509	1.0423	0.97278	1.8965	0.95625	1.7398	2.2195	2.6418	0.96407	0.99454	0.90861	0.86927
564.57	1.8888	1.1132	3.674	3.1931	3.674	2.3704	3.1931	1.1615	3.7617	1.3746	1.4861	1.4064	2.2113	1.1061	1.9476	2.1554	3.7856	1.4909	1.0975	0.98601	1.1312
564.79	1.7438	1.0502	3.0095	2.6559	3.0095	1.9725	2.6559	1.1086	3.6398	1.3653	0.0024685	1.2141	1.9276	0.92692	1.8513	2.4863	3.3483	1.0548	1.2083	1.0652	1.0455
565.02	1.6904	1.0269	3.3973	2.5212	3.3973	2.0094	2.5212	1.156	3.5959	1.4245	1.3369	1.278	2.1816	1.0226	2.2421	2.1644	3.6381	1.3425	1.1268	1.0736	0.91274
565.22	1.2754	1.2045	4.0098	3.0655	4.0098	2.6026	3.0655	1.108	3.8094	1.4213	1.442	1.6035	2.1507	0.95965	2.3696	2.2305	3.7616	1.6093	1.1371	1.2047	1.1852
565.51	1.9853	1.0567	3.3118	3.0771	3.3118	2.1394	3.0771	1.0812	3.3315	1.2282	1.295	1.2032	2.1919	0.9776	2.2042	2.2473	3.112	1.1939	1.0925	0.89953	0.97256
565.93	1.6448	1.1476	3.2877	2.6698	3.2877	1.9237	2.6698	1.0355	3.3456	1.2867	1.3967	1.0537	1.9951	0.95553	2.0194	2.0279	3.2336	1.2835	1.0184	0.98117	0.87087
566.3	1.7187	0.95747	3.2679	2.6754	3.2679	1.9851	2.6754	1.0317	3.2719	1.2346	1.3402	1.1537	2.1125	1.0459	2.1276	2.18	3.0844	1.1013	0.99562	1.0233	0.54101
566.47	1.9896	0.96571	3.7094	2.5578	3.7094	2.2266	2.5578	1.0397	3.4274	1.2933	1.3355	1.2171	2.121	1.2075	1.8825	2.1337	3.3945	1.4487	1.0388	1.1286	1.2177
566.81	1.5054	0.97265	3.4215	2.2507	3.4215	2.0821	2.2507	1.0096	3.1929	1.0325	1.1452	0.88769	2.4507	1.3764	2.3345	1.6772	3.0171	1.0391	1.152	1.2132	1.2854
567.07	1.8984	0.96229	3.2908	2.7411	3.2908	2.1505	2.7411	0.98125	3.2367	1.1449	0.98481	0.9258	2.0735	1.057	2.4139	2.0476	3.0561	1.066	1.0267	0.99804	0.9102
567.3	2.014	0.88001	2.6478	2.9339	2.6478	1.9024	2.9339	0.92042	2.665	0.95692	1.0199	0.97064	1.8361	0.92812	1.8301	2.3761	2.4868	1.0092	1.1143	0.66798	7.2949
567.49	1.8155	0.99369	2.5736	2.6768	2.5736	1.6825	2.6768	0.89318	2.8467	1.045	0.065944	0.97679	1.8416	0.91507	1.9605	2.1713	2.5708	1.0023	1.0262	0.90282	0.81925
567.85	1.9691	1.0182	2.7925	3.2547	2.7925	2.1001	3.2547	0.91534	2.8418	1.0059	1.075	1.0215	1.8423	0.88585	2.1368	2.1758	2.6809	1.0128	0.94291	0.92418	0.71368
568.04	1.9266	1.0387	2.9596	2.737	2.9596	1.9987	2.737	0.90916	2.8513	1.0746	1.1635	1.0031	2.2622	1.0653	2.3339	2.1371	2.6575	0.92659	0.85088	0.94735	0.71578
568.46	1.7218	0.90444	2.5481	2.4839	2.5481	1.6337	2.4839	0.86065	2.829	1.0056	0.98444	0.91609	1.892	0.85324	2.0803	2.2094	2.545	0.80571	1.1627	0.84151	18.326
568.69	1.8056	0.95821	2.8379	2.853	2.8379	1.9206	2.853	0.91365	2.7921	0.98294	1.0649	0.93984	2.133	0.91622	2.2239	2.1922	2.5418	0.94107	1.0044	0.80448	0.95563
568.99	1.7726	0.89048	2.968	2.2737	2.968	1.8024	2.2737	0.91746	2.7814	1.0114	1.0901	0.89541	2.1227	1.1348	2.1712	1.9156	2.452	0.95111	0.95232	0.86175	0.89327
569.49	1.7825	0.92399	2.9894	2.5036	2.9894	1.9278	2.5036	0.94853	3.0882	1.1241	1.1995	1.1276	2.0044	0.93348	2.0685	2.115	2.9299	1.1386	1.1212	1.0084	0.86946
569.76	1.8169	0.91242	2.7361	2.8575	2.7361	2.1105	2.8575	0.89189	2.6755	0.93712	0.96229	0.87887	1.9248	0.82343	2.1279	2.0796	2.5321	0.88954	0.96835	0.91157	0.89753
570.03	1.8881	1.0258	3.0578	2.5118	3.0578	2.1431	2.5118	1.0499	3.2155	1.1686	1.228	1.1168	2.0412	0.87972	2.1019	2.0875	3.0868	1.1271	1.0482	1.0749	1.007
570.25	1.9043	0.89424	3.063	2.6314	3.063	2.4375	2.6314	0.99715	3.0976	1.1011	1.2113	1.0727	2.6568	0.93443	1.9278	2.2519	3.0205	1.1667	1.0823	1.0316	0.92892
570.45	2.035	0.98188	2.9194	2.6307	2.9194	2.2367	2.6307	0.90438	2.9501	0.96521	1.1405	0.90747	2.8558	0.96227	2.3645	2.2466	2.8412	1.0937	0.93303	0.92588	0.99098
570.68	2.0019	0.94112	3.2944	2.7883	3.2944	2.5017	2.7883	1.0205	3.0315	1.0369	0.87235	1.2963	2.7963	1.0586	1.9486	2.3031	3.2478	1.0298	1.1861	1.0335	0.92999
570.94	1.2145	0.97096	3.2965	2.9938	3.2965	2.6154	2.9938	1.0004	3.1644	1.0912	1.1647	1.1937	2.4882	0.96679	1.9655	2.1831	3.0312	1.1277	1.0841	0.96532	0.95285
571.11	1.8679	0.98849	2.7678	2.63	2.7678	2.0345	2.63	0.96302	2.9351	0.99586	1.1091	0.94526	2.3405	0.88162	2.0895	1.9487	2.7551	0.9619	1.0179	0.93552	0.90245
571.29	1.5348	0.96936	2.8636	2.4924	2.8636	2.4424	2.4924	0.88382	2.239	0.95885	1.0857	1.1285	2.4935	1.2596	1.8962	1.6765	2.183	1.0261	1.1019	1.5569	1.4318
571.59	1.9383	0.91135	3.017	2.4331	3.017	2.3798	2.4331	1.0109	3.2727	1.1646	1.1924	1.0495	2.6083	1.0324	1.8387	2.2007	2.9145	1.1154	1.1315	1.0609	0.89372
571.85	1.9968	0.98539	3.7012	3.0484	3.7012	2.8666	3.0484	1.1203	3.7719	1.376	1.4043	1.1846	2.7761	0.98461	1.9191	2.0712	3.5328	1.2304	1.221	1.0226	1.0977
572.14	1.7313	1.0512	3.0419	2.4099	3.0419	2.1603	2.4099	0.98537	3.062	1.2395	1.247	1.1352	2.55	0.98744	2.2086	1.9983	2.9438	1.0723	1.1287	0.88563	1.1206
572.4	2.0827	1.1609	3.0031	2.5213	3.0031	2.3901	2.5213	0.99647	3.2014	1.3073	0.083531	1.1704	2.4521	0.91749	2.267	2.1262	2.9941	1.1803	1.0392	0.91618	1.0465
572.62	1.1063	0.98082	3.1607	2.5795	3.1607	2.4729	2.5795	0.95773	3.3279	1.1416	1.2326	1.2019	2.726	1.0009	2.1503	2.2391	3.2014	1.143	1.0973	1.0565	1.0695
572.8	1.4879	1.0585	3.3556	2.4562	3.3556	2.5398	2.4562	0.95899	2.8892	0.9329	0.96043	0.90582	2.7833	0.9473	2.1328	1.8334	2.7473	0.90855	1.0916	0.99708	0.87791
572.96	1.8826	0.95269	2.7563	2.6693	2.7563	2.4503	2.6693	0.9004	2.7422	0.996	1.0931	0.90609	2.5227	0.97243	1.9551	2.1224	2.5416	0.93737	1.0544	0.92937	0.83392
573.33	2.1286	1.1151	3.4866	3.1775	3.4866	2.7188	3.1775	1.0635	3.3561	1.2283	1.0458	1.2737	2.8194	1.0988	2.275	2.1957	3.3347	1.3326	1.0911	0.88957	0.9466
573.68	1.7712	0.91422	2.7082	2.7189	2.7082	2.7353	2.7189	0.91074	2.8483	1.0361	1.1035	0.99643	2.5904	0.88876	1.9209	2.0877	2.4961	0.98831	1.0484	0.96547	0.8265
573.86	1.9424	0.97979	3.4002	2.8331	3.4002	2.9411	2.8331	1.0792	3.5801	1.3082	1.3102	1.2548	2.9257	0.95759	1.9121	2.1965	3.5936	1.2249	1.1834	0.94044	0.83421
574.11	1.7388	0.91851	2.936	2.8717	2.936	2.6463	2.8717	0.97106	3.1458	1.1342	1.2099	1.0652	2.7474	0.84849	2.1452	2.2247	3.0421	1.0814	0.99303	0.84388	0.90454
574.5	1.5502	0.93121	3.3317	2.7864	3.3317	2.8117	2.7864	1.0488	3.2191	1.1431	1.2217	1.181	3.0516	1.017	2.5268	2.2278	3.4344	1.2018	0.96282	1.0371	0.84415
574.74	2.1261	1.0049	3.3172	2.9086	3.3172	2.6837	2.9086	1.0333	3.2189	1.1579	1.363	0.48156	2.8219	1.0021	2.3732	1.9716	3.2307	1.1126	1.0614	1.0383	0.80981
575.18	0.033377	0.94957	3.1726	2.9469	3.1726	2.8353	2.9469	1.0436	3.2702	1.1395	1.1952	1.1454	2.8001	0.94024	2.0264	2.2949	3.1495	1.2463	0.9959	0.97522	0.90175
575.67	1.8628	0.90395	2.9964	2.6051	2.9964	2.5197	2.6051	0.91177	2.7945	1.0101	1.0058	0.93522	2.675	0.94127	2.0821	2.0162	2.6625	0.92913	1.0601	0.91266	0.87175
575.84	1.8508	0.98187	3.0322	2.4154	3.0322	2.3327	2.4154	0.94596	2.8688	1.0312	0.99973	0.90146	3.9757	1.044	2.0399	1.9621	2.5647	0.97796	1.0678	0.89712	0.87302
576.25	1.9673	0.9907	3.2719	3.0106	3.2719	2.795	3.0106	0.97725	3.2335	1.1273	0.76787	0.53386	2.9206	0.95376	1.8423	2.454	2.9789	1.2718	1.0331	1.0102	1.1925
576.68	1.8009	0.86587	2.8712	2.5018	2.8712	2.5683	2.5018	0.93227	2.7664	0.95396	1.1014	1.0225	2.7916	0.91007	2.115	2.1762	2.7348	0.98202	1.0069	0.86501	0.93631
576.91	1.8832	0.96162	3.1055	3.0923	3.1055	2.8723	3.0923	0.92195	2.9774	1.0201	1.096	1.0112	2.8124	0.84144	1.2139	2.158	2.7016	1.0471	1.0067	0.93103	0.79236
577.09	1.8812	1.0709	3.5977	3.055	3.5977	3.1293	3.055	1.0531	3.2687	1.1759	1.222	1.1929	3.2994	1.0807	2.3389	2.1971	3.2342	1.2556	0.94096	0.98783	1.0073
577.33	1.782	0.93873	3.4108	3.0177	3.4108	3.0462	3.0177	1.1162	3.3606	1.1369	1.3401	1.2887	3.1806	1.1348	2.1141	2.5559	3.387	1.2715	1.0298	0.96713	0.88455
577.62	1.869	0.89689	3.4382	3.0721	3.4382	3.1062	3.0721	1.0456	3.4429	1.2558	1.2295	1.1485	2.9908	0.96191	2.4028	2.1698	3.3869	1.1553	1.047	0.98704	0.94605
577.99	1.7722	0.88001	2.7279	2.4403	2.7279	2.592	2.4403	0.90267	2.7474	0.98903	1.1635	0.97885	2.8465	0.99638	2.1463	2.1799	2.6947	0.91146	1.0086	0.83245	0.81595
578.25	1.7892	0.94241	3.083	2.607	3.083	2.7662	2.607	0.8984	2.9916	1.0428	1.0732	0.96054	2.7833	0.85007	2.2727	2.0893	2.6636	0.98762	1.044	0.98671	1.0791
578.49	1.7767	0.9969	3.1391	2.2735	3.1391	2.517	2.2735	0.98942	2.9932	1.1254	0.0026878	1.0974	0.19512	1.177	2.0189	2.2113	3.0555	1.2041	1.0936	0.98717	0.89949
578.92	1.7105	1.0264	3.5202	2.5199	3.5202	2.9318	2.5199	1.0319	3.277	1.0646	1.1426	1.1893	3.0885	1.2118	1.7752	1.9913	3.2676	1.2087	1.1394	1.0525	1.1454
579.08	1.7962	0.99736	2.9008	2.7021	2.9008	2.7113	2.7021	0.98058	3.0815	1.1644	1.1933	1.074	2.7504	0.93495	1.7074	2.3423	2.845	0.91135	1.1629	0.97313	0.94023
579.27	1.2831	1.0366	3.0906	2.7295	3.0906	2.7856	2.7295	1.0554	3.215	1.1361	1.2723	1.0926	2.9853	1.0422	1.7869	2.1729	3.1237	1.1198	1.0532	0.88028	0.84456
579.48	2.1548	1.1171	3.7414	3.695	3.7414	3.5425	3.695	1.2081	3.9531	1.4566	1.4872	1.3606	3.1724	1.0047	1.7909	2.2093	3.9119	1.4499	1.0793	0.81847	1.0711
579.69	2.1396	1.0255	3.4405	3.5092	3.4405	3.4561	3.5092	1.1114	3.4151	1.182	1.2318	1.2011	3.1216	0.92182	1.619	2.4165	3.3827	1.2886	0.94215	0.87244	0.91947
579.97	1.5737	0.97039	3.5464	3.2832	3.5464	3.2097	3.2832	1.1651	3.8907	1.319	1.3641	1.4404	3.2248	0.96696	1.6845	2.3915	3.6938	1.3632	1.2034	0.90034	0.98111
580.15	1.7757	1.0234	3.3546	2.9824	3.3546	2.9818	2.9824	1.1804	3.5907	1.2032	1.2536	1.3527	3.1738	0.95352	1.8086	2.0903	3.3623	1.1608	1.2176	0.93146	0.98865
580.49	2.0971	1.109	3.2436	1.8934	3.2436	1.9603	1.8934	1.1289	3.4424	1.2073	1.2972	1.1604	3.1576	0.96757	2.0011	2.2177	3.1915	1.1692	1.0787	1.0441	0.97417
580.83	1.9309	1.0556	3.639	3.8822	3.639	3.7624	3.8822	1.0493	3.4436	1.2326	1.289	1.2356	3.0311	0.93992	1.3853	2.182	3.4432	1.3019	1.1187	1.0164	1.1383
581.21	1.7351	0.95963	3.4652	2.7659	3.4652	2.997	2.7659	1.0457	3.151	1.1692	1.2143	1.1233	3.0285	1.0233	2.0989	2.2418	3.0851	1.1147	1.0479	0.95148	1.0305
581.54	1.9731	0.96532	2.988	3.0529	2.988	3.1707	3.0529	0.9824	2.8904	0.97922	1.1043	1.0579	2.92	0.97621	1.8884	2.5721	2.6773	1.0739	1.0201	1.0068	0.82219
581.77	1.8564	0.91786	3.0332	2.8006	3.0332	2.8518	2.8006	1.0747	3.0469	1.0273	1.1932	1.1173	3.0731	0.94746	1.999	2.2064	3.0278	1.0952	1.0355	0.90704	0.86657
582.09	1.8076	1.0579	3.4277	2.3859	3.4277	2.7965	2.3859	1.1033	3.5519	1.285	1.3111	1.2771	3.097	0.98643	2.0934	2.4213	3.5092	1.2582	1.0349	0.91997	0.9504
582.39	1.6803	0.94521	3.393	2.3457	3.393	2.9208	2.3457	1.0119	3.2181	1.1393	1.2317	1.1496	3.1923	0.96214	2.1274	2.0653	3.0462	1.128	0.97921	1.024	0.93264
582.66	1.783	0.88081	3.4857	2.1828	3.4857	2.798	2.1828	1.0974	3.5198	1.3397	1.382	1.318	3.3048	0.95888	2.0637	2.1724	3.5971	1.4345	1.0419	1.1159	1.1812
582.93	1.4638	1.1009	3.7579	2.791	3.7579	3.3381	2.791	1.1146	3.6984	1.3425	1.5126	1.3617	3.5837	1.2499	2.3424	2.3561	3.7526	1.2382	0.97452	1.1052	1.1488
583.15	1.7771	0.89793	3.5534	2.6279	3.5534	3.1317	2.6279	1.0897	3.6085	1.3008	1.2735	1.3988	3.316	1.0016	2.089	2.2452	3.5873	1.4302	1.0699	1.0747	1.1353
583.57	1.9778	0.91454	3.5225	2.6525	3.5225	2.856	2.6525	0.99128	3.2325	1.142	1.1829	1.1526	3.1722	0.96823	2.0679	2.2632	3.1864	1.2507	1.0286	0.94605	0.99873
584.04	1.6979	1.705	3.3839	2.326	3.3839	2.875	2.326	1.0626	3.3258	1.2014	1.3283	0.092429	3.1858	1.3482	2.1864	2.145	3.2528	1.2448	1.114	0.889	0.82584
584.51	1.7011	0.91482	2.9497	2.3014	2.9497	2.5456	2.3014	0.98854	3.0309	1.1133	1.2354	1.0051	2.728	1.0125	1.9471	1.9887	2.9468	1.1425	1.046	0.95541	0.99541
584.86	1.9675	0.95288	3.0564	2.6301	3.0564	2.9135	2.6301	0.97877	2.9749	0.9838	0.97226	0.96414	3.813	1.0184	2.1971	2.1166	2.7515	1.0647	1.0692	0.99115	1.0807
585.05	1.7603	0.96217	3.6824	2.4251	3.6824	3.0809	2.4251	1.0967	3.0609	1.0008	0.23725	1.1921	3.7219	1.1226	2.3444	2.0443	3.342	1.2103	1.0274	1.0633	1.0502
585.22	1.9566	1.0373	3.7225	2.6905	3.7225	3.1831	2.6905	1.0214	3.3551	1.2892	1.3274	1.2656	3.3735	0.99262	2.7739	2.0856	3.3232	1.3556	1.079	1.0688	1.1254
585.45	1.7064	1.0224	4.3571	3.8058	4.3571	4.1238	3.8058	1.0639	3.3678	1.2137	1.2805	1.2819	3.3328	0.98029	2.6189	2.2355	3.4533	1.3371	1.0655	1.1558	1.0673
585.75	2.0754	0.9658	3.0863	3.1851	3.0863	3.1867	3.1851	0.9861	2.9844	1.0465	1.1131	0.99301	2.9349	0.87534	2.4415	2.029	2.9094	1.0817	0.9893	0.93899	0.7386
585.99	1.6994	0.8882	2.9345	2.6766	2.9345	2.8707	2.6766	0.91739	2.7368	0.99684	1.0722	0.94374	2.767	0.82069	2.1866	1.983	2.4935	0.92921	1.0232	0.90258	0.98798
586.21	1.7194	0.95729	2.8206	2.747	2.8206	2.6326	2.747	0.91151	2.7021	0.98925	0.97794	0.90926	2.6474	0.7923	2.11	2.0505	2.4354	0.96657	0.823	0.86992	0.97567
586.69	1.265	0.92047	2.8584	2.639	2.8584	2.5813	2.639	0.93604	2.9594	1.0371	1.1456	1.0138	2.988	0.978	1.8751	2.3505	2.6854	1.0444	1.0365	0.87675	0.8633
586.87	1.9809	1.013	3.1952	2.6515	3.1952	2.7029	2.6515	1.0342	3.2702	1.2252	1.2984	1.1451	3.1311	1.193	1.8118	2.2486	3.0889	1.3176	0.9446	0.83626	1.0899
587.17	1.9998	0.92713	3.2373	2.8765	3.2373	2.9933	2.8765	1.0174	2.9488	0.92616	1.0107	1.0785	2.9559	0.88205	1.736	2.1706	3.0482	1.2068	1.0617	0.96408	0.41922
[truncated: 749 more rows]

## Sheet: ChrIX aCGH data
Figure:	S6	S5	S4	3
	Ratios of raw values: clone/parent
chr IX coord	F-1	H-5	c1	A1
26.147	1.0429	1.0488	1.0732	1.027
26.413	0.93482	1.0533	0.98583	0.84562
26.614	0.86243	1.0811	0.9432	0.87027
26.912	0.82016	0.95659	1.0187	0.79189
27.129	0.89247	0.95048	0.88971	0.82255
27.46	0.8881	0.83771	0.86976	0.88199
27.704	0.93811	0.89254	0.89647	0.8592
27.928	0.74811	1.045	0.942	0.89137
28.361	0.88765	0.94006	0.89268	0.83659
28.696	0.93447	0.92886	0.90029	0.84593
29.094	0.89267	1.0183	1.0293	0.89214
29.316	1.0495	1.1528	1.0892	1.0487
29.686	0.89222	1.0242	1.0922	0.99531
30.074	0.82855	1.0455	1.062	0.99472
30.423	0.81257	0.99596	0.91259	0.87505
30.697	0.73253	0.94348	1.1178	0.84965
30.96	0.7201	0.97253	0.79932	0.8644
31.272	0.84657	0.92023	0.88934	0.86551
31.586	0.82116	1.0134	1.0026	0.86376
31.849	0.95936	1.14	1.0155	0.99615
32.015	0.99229	1.071	1.043	0.85661
32.453	0.83338	0.86734	0.11133	0.85238
32.63	0.80237	0.853	0.97193	0.76749
32.995	0.78163	1.0117	0.99122	0.83814
33.285	0.78247	1.046	0.81471	0.85156
33.516	0.74987	0.89799	0.90654	0.82395
33.689	0.86827	1.0476	0.94229	0.85315
33.886	1.1329	1.1457	0.76956	0.85232
34.297	1.0214	1.2717	0.99866	0.87428
34.588	0.91733	1.2487	1.0141	0.99479
34.831	0.85275	0.88499	0.99648	0.84277
34.993	0.79924	0.87712	0.99615	0.83255
35.332	0.78546	0.95052	1.0137	0.83424
35.584	0.81611	0.97036	0.8391	0.77221
35.926	0.84826	0.91198	0.93595	0.87787
36.137	0.80677	0.9755	0.39196	0.90082
36.469	0.9406	1.0761	1.0346	0.81589
36.653	0.98693	1.2306	0.97536	0.99296
36.861	0.89174	1.0345	0.83679	0.95326
37.023	0.72625	0.89861	1.0452	0.91528
37.43	0.80824	0.62833	0.95927	0.83554
37.699	1.0512	1.0031	0.99218	0.87855
37.964	0.95227	1.1793	0.77741	0.88791
38.18	0.85259	1.0228	0.88133	0.85889
38.48	0.772	0.94272	0.91315	0.82515
38.78	0.8721	0.98891	1.0596	0.95108
39.222	0.88902	0.88398	0.87808	0.83885
39.378	0.88057	0.91483	0.9763	1.0218
39.565	1.0465	7.4526	0.993	1.0171
39.759	0.77558	0.88285	1.1404	1.0899
39.923	0.81819	0.84028	1.039	0.94293
40.224	1.028	1.0312	0.8049	0.85001
40.525	0.84981	1.2388	0.94655	0.8312
40.826	0.88888	1.0416	0.81693	0.79234
40.998	0.92662	1.2064	0.86162	0.86491
41.257	0.87112	1.1201	0.83151	0.95001
41.598	0.84474	1.0332	0.92828	0.87669
41.778	0.82397	1.0197	1.0359	0.99639
41.974	0.8835	0.94558	1.0577	0.9828
42.263	0.88606	1.0103	1.0609	0.95748
42.446	0.91933	1.0663	0.91495	0.92831
42.635	0.77646	1.1952	1.0914	0.97029
42.807	0.79793	0.7838	0.89366	0.81855
43.007	0.79986	0.87054	0.95592	0.80626
43.249	0.79449	1.0098	0.84971	0.7949
43.535	0.7988	0.93552	1.0183	0.94705
43.781	0.91012	1.0079	1.0166	0.99516
44.047	0.88528	0.87299	1.1039	0.93655
44.377	0.89061	1.0649	1.1509	1.0316
44.65	0.83039	0.89692	1.0235	0.92589
44.886	0.84085	0.87761	1.0407	1.008
45.152	0.85275	0.9016	0.98985	0.93078
45.536	0.89283	0.93341	0.88949	0.969
45.877	0.86494	0.84815	1.0416	0.96599
46.127	0.83918	0.9903	1.048	1.0214
46.352	0.86026	1.0474	1.0582	0.96448
46.686	0.96802	0.93557	0.69044	0.83234
46.937	0.81563	0.94318	0.91866	0.8941
47.146	0.94205	1.144	0.94522	1.0018
47.351	0.86205	0.4262	0.39736	0.37253
47.503	0.82772	1.0683	0.75103	0.83074
47.677	0.87411	0.97302	1.0055	0.96204
47.846	0.93629	1.1338	0.88515	0.89421
48.054	0.81014	1.0229	1.066	0.91304
48.247	0.85203	1.0949	0.51403	0.89577
48.548	0.94797	1.1579	0.97522	0.88293
48.872	1.1725	1.0389	0.82474	0.73337
49.079	1.0969	0.93512	1.0046	0.86808
49.437	0.89459	2.2193	2.0661	2.323
49.765	0.89656	1.1046	1.1165	1.1491
49.981	0.94353	0.98174	0.97159	0.92776
50.195	0.84957	1.022	0.77267	0.96618
50.399	0.78231	0.84917	0.9671	0.90019
50.625	0.79312	0.88494	1.0654	0.96238
50.878	0.76961	0.74474	1.0224	0.97138
51.138	0.88251	0.76734	0.94537	0.93298
51.305	0.79749	0.80557	0.93442	0.919
51.713	0.72416	0.85144	0.52556	0.92089
51.922	0.82084	0.82685	1.0612	0.88747
52.32	0.94003	0.97493	0.90485	0.90518
52.49	0.99576	0.96011	0.80889	0.77661
52.684	1.1155	0.98271	1.0005	0.90319
52.94	0.9551	1.2096	0.91487	0.78462
53.141	1.2203	1.2086	1.0391	0.90815
53.483	1.067	1.2351	0.95995	0.84548
53.787	1.0439	1.1002	1.0131	0.96971
54.041	1.1316	1.2744	0.92988	0.92048
54.205	1.015	1.119	0.94636	0.87793
54.596	0.87393	1.0987	0.59445	0.88984
54.853	0.88094	0.92383	0.82086	0.71566
55.066	0.89721	0.93974	0.84969	0.6883
55.293	0.97948	1.259	0.86326	0.77304
55.708	0.98722	1.257	0.77357	0.88102
55.924	1.0235	0.94294	0.83434	0.72172
56.158	1.1268	1.0883	0.7977	1.0151
56.461	1.0075	0.85993	0.45069	0.87041
56.66	0.95683	0.95945	1.0658	1.021
57.126	1.0585	0.8241	1.0108	0.95203
57.406	0.77623	0.87051	0.83268	0.8722
57.816	0.83129	1.0487	0.96656	0.83508
58.063	0.90635	1.0718	0.94281	0.79721
58.455	0.8439	0.9589	0.98364	0.9408
58.67	0.77803	0.9489	0.88327	0.85419
58.944	0.73948	0.84361	1.0176	0.87969
59.217	0.76136	0.91936	0.90915	0.89482
59.476	0.72832	0.90661	0.84933	0.89619
59.708	0.83217	1.0033	0.87499	0.91731
60.033	1.0193	0.23818	0.89637	0.86092
60.238	1.1212	1.1636	0.9589	0.84571
60.427	1.4504	1.178	0.46275	0.80265
60.707	1.4582	1.2468	0.71923	0.78439
60.895	1.5943	1.4815	0.87912	0.81787
61.167	1.0336	1.1304	0.94395	0.90993
61.351	0.88851	0.94313	0.96904	0.79238
61.513	0.91407	1.1679	0.95376	0.89
61.709	0.91666	1.0239	0.57281	0.82806
61.976	0.85692	1.1301	0.947	0.88034
62.248	0.87218	0.96398	0.83552	0.89691
62.448	0.84331	1.0412	1.0087	0.71545
62.682	0.92627	1.1177	0.91484	0.86037
63.019	0.83075	1.0276	0.94218	0.84595
63.289	0.83376	0.95853	0.97621	0.9097
63.758	0.75599	0.83927	0.8521	0.79311
63.953	0.78508	0.88759	1.0163	0.95542
64.178	0.87113	0.92505	1.0413	0.97877
64.58	0.90194	0.92738	0.64807	0.83309
64.934	0.82278	1.239	0.99483	0.86831
65.141	0.81456	0.93664	1.0655	0.83883
65.397	0.74931	0.69176	0.96563	0.86579
65.579	0.80397	0.93416	1.067	0.92672
65.742	0.79869	1.0119	1.0523	0.88229
65.907	0.87382	0.99628	0.99746	0.91604
66.066	0.89523	1.3316	1.3747	1.067
66.569	0.7832	1.0107	0.96256	0.90439
66.725	0.80288	1.0093	0.82804	0.83557
67.092	0.7967	0.96464	0.95975	0.87953
67.26	0.81945	0.93003	0.5163	0.83808
67.66	0.77408	0.92407	1.0175	0.89666
67.928	0.86293	1.1188	0.89664	0.85328
68.286	0.8251	1.1347	0.75637	0.85602
69.695	0.69927	0.9764	0.89968	0.81066
69.876	0.8266	0.9044	0.95876	0.84723
70.099	0.83143	0.91262	0.36646	0.84278
70.266	0.8217	0.96994	1.0241	0.80473
70.706	0.95966	0.95737	0.83759	0.57607
70.879	1.0646	1.0194	0.94925	0.87284
71.039	0.83989	1.0327	0.86864	0.85995
71.295	0.89093	0.99179	0.93762	0.85281
71.508	0.86378	0.9308	0.87274	0.77448
71.816	0.8339	1.0769	0.98254	0.91075
71.977	0.80337	1.095	0.93208	0.92166
72.244	0.84308	1.1552	1.0492	0.92431
72.531	1.0222	0.95107	1.0366	1.0417
72.752	0.96175	0.94427	0.979	0.89404
73.104	0.81162	0.92425	0.94333	0.85738
73.554	0.89547	0.34437	0.87777	0.8511
73.818	0.9131	0.92128	1.01	0.91077
74.093	0.80175	0.89483	1.0817	0.96887
74.282	1.0306	1.0826	0.69078	0.93849
74.544	0.98687	0.0046162	0.91676	0.53841
74.702	0.85777	1.1242	0.92984	1.1221
74.917	0.95376	0.98837	0.97852	0.85156
75.179	1.042	0.99596	0.93734	0.85665
75.419	0.85475	1.0899	0.99085	0.85112
75.746	0.77246	1.0643	0.94066	0.83569
76.031	0.88005	0.97997	0.91361	0.91709
76.335	0.84817	1.0708	0.71984	0.91696
76.686	0.83969	1.145	0.97748	0.87301
76.892	1.0304	1.2438	0.87942	0.77813
77.1	0.91818	1.249	0.93372	0.84184
77.308	1.0204	1.1282	0.98296	0.82177
77.474	0.91425	1.0153	0.67078	0.80415
77.662	0.92268	0.94888	1.0068	1.0161
77.913	0.87851	0.94321	0.97341	0.89862
78.192	0.99996	1.008	1.1075	1.1084
78.646	0.84315	1.0787	0.88903	0.92374
78.81	0.86746	0.97239	0.99806	0.85124
79.116	0.83498	0.014985	1.0656	1.0554
79.294	0.89068	0.73377	1.0577	0.98423
79.682	0.7992	0.99594	0.97928	1.0624
79.951	0.77923	1.0152	0.9319	0.95034
80.385	0.90419	0.9171	0.66864	0.83942
80.559	0.83695	1.0367	0.71482	0.87798
80.865	0.76747	0.90105	0.24156	0.7831
81.184	0.78673	0.95162	0.83985	0.74967
81.437	0.85781	1.0137	0.91128	1.1665
81.612	0.91636	1.1102	0.79036	0.774
81.79	0.79346	0.9827	0.93693	0.84839
81.962	0.78037	0.98668	0.90803	0.84757
82.124	0.85524	1.0239	0.8787	0.84084
82.387	0.87849	1.0719	0.84918	0.83398
82.669	1.1635	0.97082	0.39805	0.89745
82.894	0.88018	1.029	0.92768	0.82629
83.29	0.90602	1.1825	1.0444	1.0134
83.748	0.85641	0.27271	0.95793	0.8453
83.982	0.8272	0.93102	1.0272	0.97583
84.192	0.84161	0.88262	1.0233	0.88568
84.461	0.82155	1.0065	0.99592	0.91945
84.742	0.84469	1.0466	0.96674	0.95372
85.078	0.95532	0.96362	0.95037	0.94429
85.364	0.89184	0.99163	0.95442	0.8972
85.55	0.83933	1.0532	0.12222	0.87338
85.791	0.87762	1.0519	0.94996	0.79606
86.018	0.84566	1.0696	0.93687	0.89202
86.457	0.72335	1.0061	0.96896	0.90365
86.748	0.84852	1.19	0.95344	0.91864
87.307	0.81395	1.0741	1.0404	0.97324
87.605	0.91488	0.95679	0.89471	0.90966
88.037	0.88336	0.88759	0.98623	0.89512
88.235	0.84042	0.80183	0.91194	0.80953
88.523	0.74027	0.90274	1.0031	0.93261
88.69	0.81891	0.81294	0.93745	0.81446
89.037	0.82667	0.97756	0.93378	0.88619
89.259	0.77221	0.91813	0.93488	0.90788
89.632	0.79369	1.0156	0.60123	0.90368
90.033	0.94644	1.0821	1.0013	0.9178
90.265	0.90915	0.98065	1.013	0.86893
90.592	1.0163	1.1534	0.95142	0.93543
90.939	0.95203	1.0535	1.0257	0.93892
91.119	0.828	0.90481	0.91043	0.83269
91.358	0.85331	1.0179	0.96738	0.8299
91.725	1.09	1.2291	0.93847	0.95995
91.95	0.97079	1.106	0.90292	0.84166
92.123	0.88774	0.93572	0.95014	0.86315
92.391	0.83396	0.9433	0.98692	0.76333
92.593	0.98198	1.0075	0.99526	0.96939
92.806	0.90394	1.0607	0.86183	0.83217
93.215	0.91089	1.1562	1.0024	0.90124
93.506	0.88104	1.1215	0.97058	0.9338
93.721	1.021	1.1153	1.2399	1.0779
93.938	1.0516	1.1835	0.95544	1.007
94.2	1.0702	1.0792	0.97485	0.51553
94.515	0.99213	1.0355	1.0138	0.94743
94.751	1.1645	0.86321	0.72965	1.0789
94.912	1.1124	0.78439	0.95832	0.85904
95.253	0.94912	0.89163	1.0024	0.9435
95.526	1.1506	1.2518	0.9303	0.97084
95.753	0.96565	1.2208	0.8993	0.95218
96.051	1.0472	1.042	1.0119	0.88392
96.231	1.0166	0.94648	0.89547	0.883
96.473	0.82293	0.971	0.86068	0.80345
96.642	0.82558	0.94879	0.8932	0.83778
96.933	0.81462	0.92071	0.66381	0.9331
97.098	0.83617	0.94166	0.95228	0.87958
97.285	0.89812	1.1338	0.97842	1.0008
97.463	0.9175	1.1045	0.9196	0.94664
97.655	0.9498	1.2057	0.96044	0.9655
97.82	0.94085	1.2789	0.73768	0.9244
98.044	0.86513	1.3301	1.2107	1.1408
98.213	0.80644	0.97469	0.93785	0.82294
98.38	0.86633	0.96446	0.57435	0.94074
99.534	0.92207	1.1659	0.94925	0.82915
99.99	0.95157	0.91491	0.92371	0.76366
100.39	0.98312	1.0575	0.95004	0.89321
100.55	0.9345	0.90708	0.9176	0.73062
100.71	0.80037	1.0085	0.95172	0.92628
101.04	1.0203	1.1632	0.81624	0.86226
101.22	1.0143	0.98736	0.96679	0.84307
101.58	0.8914	0.96512	0.89428	0.89406
101.82	1.1068	1.2755	1.0168	0.86153
101.99	0.85136	1.1329	0.84579	0.79441
102.31	0.78108	0.93269	0.8211	0.87244
102.6	0.88195	0.96301	0.67083	0.86424
102.86	0.88727	1.0921	0.97107	1.0338
103.12	0.93984	1.1102	1.0068	0.9762
103.37	0.88204	1.0716	1.1904	1.0205
103.7	0.82355	1.123	0.97595	0.89874
103.91	1.0072	1.1484	0.96319	0.9855
104.12	0.93552	1.0685	0.95802	0.78251
104.42	0.81931	0.82156	0.85912	0.81562
104.76	0.86575	1.1862	0.81315	0.91493
105.02	0.98261	0.85116	1.0209	0.92556
105.21	0.86837	0.9268	1.0268	1.0627
105.61	0.78719	0.85406	1.0581	1.0053
105.87	0.86014	0.84138	0.88878	0.89858
106.21	0.90567	0.95671	0.92688	0.86241
106.72	0.9184	1.1682	0.88876	0.90352
106.94	0.87055	1.1401	0.28234	0.88328
107.29	0.80807	1.0746	0.67338	1.1034
107.62	0.98415	1.0314	0.78369	0.86353
107.87	0.85757	0.98944	0.91045	0.85901
108.22	0.85569	1.0136	0.96444	0.87783
108.59	0.82394	0.97579	1.1116	0.9199
108.79	0.97195	0.77978	1.0151	0.91899
109.14	0.89679	0.9455	0.94954	0.90617
109.42	0.84204	0.98404	0.93072	0.80334
109.63	0.89587	0.99679	0.87899	0.83141
109.88	0.9267	0.91542	1.0274	0.9416
110.15	0.7668	1.1418	0.97507	0.90812
110.41	0.84431	0.99389	0.98461	0.79335
110.82	0.83923	0.98503	1.0083	0.99841
111.15	0.8446	0.95503	0.90124	0.86007
111.46	0.89899	0.97245	0.92766	0.87558
111.79	0.96925	1.0526	0.8163	0.81581
112.08	0.82538	1.0376	0.83385	0.81517
112.53	1.0811	0.99503	0.88604	0.87576
112.76	1.0116	1.0272	0.86768	0.86358
112.99	0.95331	0.99596	0.94577	0.90812
113.34	0.82955	1.032	0.9197	0.76437
113.53	0.90171	0.93859	0.98352	0.74632
113.7	0.84394	0.92725	0.91072	0.86829
113.89	0.8603	1.1252	0.97263	0.90177
114.04	0.85078	1.0182	0.97505	0.78533
114.5	0.87586	1.1275	1.1409	0.84762
114.74	0.8425	1.107	0.97299	0.86275
115.01	0.81487	0.99541	0.92035	0.89935
115.29	0.77497	1.0359	0.96686	0.88269
115.55	0.83217	0.95731	0.78196	0.81251
115.81	0.84457	0.94086	0.94594	0.85963
116.01	1.0371	1.1025	0.92419	0.93294
116.39	0.81236	0.96592	0.96757	0.87648
116.61	0.84647	0.95241	0.90559	0.87075
117	0.91084	0.92787	0.97993	0.93435
117.22	1.0048	0.81736	0.84863	0.85397
117.47	0.86118	0.97164	0.98486	0.85628
117.7	0.9545	1.0394	0.95527	0.89326
117.99	0.9068	1.2102	1.0154	1.026
118.2	0.91632	1.0897	0.55808	0.92263
118.37	0.9083	0.93132	1.0911	0.94302
118.55	0.89087	1.0891	0.88186	0.96243
118.84	1.0143	0.97154	1.0206	0.91082
119.02	1.0399	1.118	0.9939	1.0062
119.19	0.96471	1.0508	0.90588	0.88335
119.64	0.84646	1.0599	0.94076	1.0161
119.8	0.83613	0.85211	0.95077	0.89369
120.09	0.88387	0.91176	0.87953	0.93395
120.3	0.8905	1.1703	1.1204	1.0641
120.49	0.85975	1.1305	1.0635	0.9826
120.74	0.96401	1.2554	1.1477	1.0222
121.04	0.89888	0.96582	0.9284	1.0959
121.26	0.84636	0.9947	1.0198	1.0925
121.44	1.138	1.2593	1.2699	1.283
121.61	1.1316	1.0965	1.1996	1.1789
122.1	0.92164	0.99634	0.82119	0.83823
122.39	0.97712	0.90082	0.90684	0.9668
122.57	1.1196	1.0415	0.64542	0.90288
122.84	0.815	0.92871	0.94209	0.85599
123.04	0.94445	0.92988	0.050726	0.9469
123.39	0.95638	0.99315	1.0009	0.92666
123.62	0.94022	1.1689	0.91849	0.92844
123.83	0.88283	0.98344	0.84933	0.90753
124.33	0.83766	1.1815	1.0777	0.9254
124.91	0.79486	0.99887	0.91322	0.76811
125.29	0.96441	1.0119	0.86815	0.85224
125.6	0.74911	0.94991	1.0901	1.0193
125.75	0.73544	0.86422	0.91334	0.85828
125.97	0.79786	0.99114	0.82528	0.88341
126.19	0.79812	0.93763	0.97479	0.92619
126.52	0.82349	0.9777	1.0301	0.97684
126.91	0.71259	0.94137	1.0447	0.90963
127.18	0.77779	0.91385	1.0157	0.95015
127.51	0.94556	0.96909	0.85718	0.87279
127.66	0.82781	1.2581	1.149	1.2214
127.92	0.81633	0.99759	0.76296	0.86284
128.41	0.84055	1.1288	0.97258	0.88956
128.63	0.84497	1.0241	0.92575	0.86465
128.79	0.8667	1.0346	1.0314	0.87637
129.02	0.83848	1.0619	0.89485	0.88169
129.21	1.0274	1.2346	0.87335	0.97758
129.53	0.8925	0.88292	0.89374	0.76622
129.87	0.9405	1.0433	0.82014	0.87777
130.33	0.82904	0.83827	1.1483	1.0423
130.56	0.84987	0.94589	0.98734	1.0196
130.76	0.91615	0.85256	0.99856	0.89189
131.01	0.92915	0.88761	0.99758	0.97771
131.5	1.0519	0.8144	0.94255	0.88796
131.68	0.85272	1.0281	0.94525	0.92229
131.84	0.82803	0.88949	0.92369	0.95346
132.02	0.79934	1.0765	0.78694	0.90532
132.19	0.89127	0.91841	0.56424	0.86438
132.67	0.95433	1.1839	0.8798	0.82284
133.14	0.97853	1.2118	0.86556	0.77735
133.41	1.0263	1.0218	0.50684	0.91201
133.67	1.0209	0.99762	0.78796	0.83009
134.04	0.82075	0.89031	0.9965	0.88569
134.39	0.77861	0.85535	1.0809	0.85948
134.72	0.84576	0.99043	0.98059	0.94399
134.89	0.85653	1.007	0.86057	0.91701
135.21	0.87573	1.0372	0.92615	0.89413
135.5	0.90339	0.97975	1.0658	0.90006
135.86	0.84968	0.92212	0.76711	0.90218
136.24	0.84943	0.90998	0.86181	0.91148
136.53	0.84554	0.96133	1.0105	0.95139
136.8	0.80915	0.87284	0.94044	0.81032
137	0.81275	0.98313	0.7954	0.78329
137.19	0.76121	0.78164	0.93971	0.80152
137.55	0.74878	0.86682	1.0611	0.89775
137.8	0.77013	1.056	1.0164	1.0032
138.11	0.84567	0.97368	0.7746	0.92764
138.3	0.87544	1.0138	1.2004	1.0837
138.49	0.98435	1.0053	0.94994	0.95431
138.75	0.86951	1.0385	0.91151	0.95537
139.03	0.94128	0.19521	0.95537	0.9809
139.19	0.91028	1.1546	0.95807	0.96418
139.44	0.84278	1.0197	0.89836	0.83087
139.63	0.81392	1.0148	0.90858	0.94377
139.9	0.90119	1.0495	0.99601	0.86455
140.08	1.0196	1.0096	0.73242	0.80769
140.24	1.0699	0.96653	0.94397	0.94631
140.46	0.92379	0.94565	0.93213	0.86739
140.66	0.76401	0.84808	0.9766	0.80859
140.83	0.85072	0.89272	0.84011	0.81143
141.21	0.91904	0.93918	0.81101	0.82459
141.61	0.87047	0.9367	0.31402	0.93071
141.83	0.85123	0.56842	0.97105	0.93294
142.07	0.90735	0.96969	0.65542	0.84191
142.43	0.90966	0.97051	0.95507	0.9089
142.96	0.79507	0.94617	0.97034	0.90117
143.39	0.73335	0.9784	1.037	0.8554
143.57	0.7301	1.1208	0.96957	0.8388
143.8	0.9246	1.103	1.0112	1.0044
144.03	0.83699	0.92373	0.72872	0.90742
144.38	0.86739	1.0681	1.09	0.92694
144.75	0.77412	0.88698	0.9859	0.79205
144.99	0.77499	0.90714	0.80674	0.80681
145.33	0.95062	0.77568	0.97721	0.76513
145.51	0.85218	0.93192	0.94724	0.87338
145.85	0.92112	0.94683	0.95686	0.85165
146.19	0.95475	0.97914	0.69383	0.87854
146.41	0.8333	0.98459	0.85162	0.84933
146.8	0.86037	1.1	0.9672	0.94156
147.37	0.94094	0.95326	0.8476	0.85225
147.57	0.86822	1.0089	0.99533	0.92128
147.77	0.78148	0.94064	0.96093	0.75786
148.05	0.83658	0.93863	1.2167	1.086
148.21	0.82785	0.87234	1.014	0.84957
148.4	0.94313	0.93753	1.0435	0.9987
148.78	0.80537	0.8818	1.0237	0.97485
149.21	1.5474	0.9179	1.1273	0.79776
149.46	0.88206	1.171	0.96035	1.0086
149.72	0.81414	1.0979	1.1359	0.93199
149.97	0.80637	0.99913	0.93226	0.85486
150.13	0.81117	1.1091	1.0012	0.94486
150.43	0.90923	1.1911	1.0141	0.94461
150.74	0.90027	1.315	0.78263	1.0151
151.02	0.98744	1.1201	0.91622	0.90366
151.41	0.85199	1.0031	0.92661	0.80749
151.74	1.2266	1.0109	1.0715	1.0946
151.99	1.0042	0.27639	0.95218	0.94875
152.15	0.85882	1.0713	1.1891	1.0576
152.41	0.92342	0.95536	0.019254	0.91938
152.74	0.93846	0.99888	1.0409	0.98003
152.96	0.92684	1.0823	1.0754	1.1089
153.23	0.89614	0.014849	0.98313	0.89658
153.47	0.8243	1.0285	1.0267	1.0548
153.63	0.76994	0.93705	1.0991	1.1083
153.82	0.85932	0.92672	1.0632	1.0674
154.09	1.0344	0.94662	0.71092	0.98097
154.31	0.91326	1.0633	0.94305	0.97005
154.53	1.0325	1.035	0.94646	0.93014
154.75	0.92593	1.2872	1.0389	1.0448
154.96	0.80007	0.97403	0.9267	0.82958
155.26	0.78738	0.99955	1.057	0.92698
155.56	0.94909	1.0919	1.0724	1.0384
155.83	0.92332	0.92925	0.62611	0.93986
156.14	0.74979	0.91668	1.0129	0.91318
156.37	0.94055	0.83228	1.0178	0.96279
156.68	0.83201	0.9468	1.1465	1.0709
156.87	0.90774	0.87793	0.65878	0.95148
157.08	0.74752	0.89643	0.99944	0.86975
157.53	0.8633	0.98321	0.84956	0.84663
157.74	0.81249	1.0697	0.9586	0.91166
158.09	0.95647	1.0604	0.86503	0.89313
158.31	0.8676	0.93028	0.95379	0.80387
158.55	0.88642	0.98368	0.89522	0.87885
158.72	1.1523	0.98795	0.91671	0.82644
158.92	1.1476	0.53212	0.90991	0.92769
159.08	1.0727	1.0938	1.0109	0.8082
159.28	0.92049	1.1293	0.38573	0.85554
159.51	1.0334	1.2392	0.94128	0.86657
159.94	0.946	1.2294	0.91615	0.81273
160.24	0.82608	0.9054	0.43163	0.86811
160.52	0.8852	0.8143	0.78165	0.83436
160.85	0.91932	0.96851	0.94911	0.95741
161.02	0.9278	0.35623	0.92555	0.88388
161.19	1.1525	1.0602	0.91573	0.88119
161.39	1.2123	1.4146	0.89591	0.94287
161.58	1.0256	1.4999	0.65682	0.90561
161.91	0.8854	1.0277	0.95359	0.88492
162.15	0.90897	1.1408	0.79947	0.88349
162.32	0.95262	1.1338	0.95035	0.89722
162.5	0.80621	1.0437	1.1328	0.86215
162.7	0.82473	0.97946	0.92077	0.9151
162.94	0.8184	0.89569	0.59109	0.88543
163.27	0.81976	0.95456	0.85162	0.92447
163.61	0.89579	1.1062	0.89954	0.90145
163.9	0.88359	1.0333	0.92814	0.97529
164.06	0.89498	0.98285	0.36479	0.84691
164.29	0.88168	0.98342	0.60455	0.8345
164.62	0.80909	0.85451	0.84935	0.8099
164.93	0.97854	0.93041	1.0315	0.87674
165.19	0.95301	0.94573	0.89984	0.85865
165.46	0.93063	0.97581	1.042	1.0065
165.77	0.93606	1.0093	0.81574	0.82984
166.05	0.82261	0.004533	0.89687	0.82878
166.3	0.87091	0.88162	0.69577	0.81763
166.5	1.269	1.0486	0.90411	0.88886
166.77	0.98298	0.96979	0.94392	0.91182
166.98	1.1298	0.92281	1.0265	0.98127
167.49	0.90292	0.84606	0.86329	0.834
167.92	0.75346	0.80975	0.9499	0.85057
168.08	0.77059	0.86139	1.1013	0.83967
168.26	0.70313	0.77638	0.15713	0.81743
168.51	0.87154	0.91435	0.96375	0.90469
168.99	0.90858	0.99489	1.0474	0.88408
169.3	0.87756	1.0828	0.6187	0.94665
169.51	0.95067	0.90557	0.86679	0.89314
169.71	0.8956	1.0791	1.1806	1.0002
170.08	0.84418	1.0083	0.87483	0.84923
170.27	0.97695	0.90581	0.94709	0.80076
170.46	0.85965	1.0075	0.9382	0.87794
170.76	0.83654	0.79215	0.93738	0.89377
171.06	0.94644	0.98493	1.0212	0.93526
171.46	0.84591	0.79597	0.83178	0.79369
171.68	0.86449	0.89172	0.96059	0.87395
171.94	0.90766	0.92058	1.0237	1.032
172.3	0.86521	0.89308	0.95244	0.92718
172.56	1.0055	0.99282	1.0325	0.88605
172.77	1.1182	1.0023	0.9946	0.99859
173	0.88213	0.9354	0.96871	0.89505
173.16	0.7827	0.92994	1.011	0.84959
173.56	0.8995	0.86693	1.0413	1.0146
173.76	0.88533	0.91904	0.90025	0.87675
173.96	0.90382	1.0008	0.949	0.89752
174.24	0.77154	0.92061	0.62827	0.79331
174.51	0.95936	0.95675	0.77836	0.80773
174.84	0.87546	0.1117	0.93901	0.96128
175.1	0.9012	0.94825	0.81704	0.82127
175.42	1.0374	1.0727	1.0598	0.62168
175.62	1.0261	1.1721	0.83143	0.94602
176.02	0.93046	1.0123	0.98254	0.7745
176.17	0.98829	0.94206	0.90619	0.83265
176.48	1.0527	1.1799	0.89716	0.85667
176.83	1.0733	1.2256	0.81326	0.85761
177.05	0.99213	1.3576	0.92992	0.93987
177.23	0.99888	1.1369	1.0023	0.96624
177.59	1.0084	0.94641	0.84924	0.96552
177.9	1.0106	0.94409	0.30442	0.82598
178.07	0.93334	0.73499	0.91413	0.89593
178.25	0.93881	1.1482	0.9222	0.89251
178.45	1.0334	1.1823	0.79105	0.84769
178.62	0.98354	1.1803	0.91262	0.84053
178.95	0.80368	0.90754	0.88472	0.8444
179.27	0.88874	1.1509	0.95256	0.90465
179.44	0.8789	0.84006	0.87541	0.82325
179.8	0.87927	0.93707	0.72789	0.93921
180.06	1.0057	0.88743	1.035	0.9477
180.25	0.84773	0.94322	0.93451	0.89919
180.48	0.829	0.99912	0.97622	0.97376
180.69	0.87842	0.93093	1.0037	0.92672
180.86	0.83214	0.97535	0.94283	0.87568
181.15	0.78884	0.83167	0.9753	0.84925
181.52	0.81505	0.82066	0.95602	0.7387
181.68	0.8617	1.0469	0.96403	0.99538
182.07	0.82962	0.87325	0.86576	0.77156
182.3	0.77739	0.91515	0.95981	0.77965
182.7	0.79191	0.93613	0.94186	0.82785
182.88	0.89211	0.95199	0.79762	0.96437
183.18	0.87069	1.138	1.0619	0.94152
183.72	0.88188	0.97799	1.161	0.97485
183.96	1.015	1.0435	0.7564	0.90249
184.21	0.83097	1.1015	0.92642	0.88316
184.49	0.90153	1.0804	0.88891	0.89267
184.69	0.92375	1.0245	0.18096	0.83688
185.1	0.90843	0.99886	0.90922	0.85576
185.46	0.85235	0.98409	1.029	0.95723
185.77	0.84218	0.94427	1.294	1.0194
185.97	0.8011	0.78	1.0822	1.0593
186.28	0.8394	2.154	1.4334	1.4635
186.55	0.78008	0.6581	0.95771	0.92588
186.93	0.7725	0.927	0.8581	0.81959
187.22	0.7974	1.012	1.0148	0.94953
187.59	1.1591	1.0937	0.86049	0.9346
187.84	0.94495	1.008	1.0796	0.97879
188.07	0.90217	1.1083	0.90089	0.91208
188.38	0.91413	0.98377	1.0471	0.93597
188.59	0.89177	1.0763	0.9571	0.87947
188.82	0.96647	1.0208	0.77764	0.777
189.09	0.99271	1.1056	0.93334	0.80861
189.36	0.91469	1.1605	0.89622	1.0331
189.71	0.90559	0.98298	0.86809	0.93133
189.91	0.94387	0.95047	0.9664	0.97132
190.07	0.94847	0.96762	0.85611	0.80422
190.46	0.9815	1.1016	1.0964	1.1581
190.71	0.92625	0.93028	0.9162	0.84199
190.89	0.94429	0.89101	0.98828	0.96848
191.13	0.93115	0.93874	0.96507	0.89314
191.35	1.1349	0.87769	0.86728	0.83846
191.51	0.89196	0.89248	0.61233	0.79668
191.74	0.77643	0.91547	1.0034	0.97429
191.9	0.77131	0.91634	0.87927	0.86342
192.14	0.77804	0.99242	0.92441	0.88189
192.32	0.77286	0.91702	0.88254	0.81452
192.6	0.82306	0.86407	0.027114	0.76299
192.95	0.85522	0.92956	1.0315	0.87523
193.18	0.92052	1.045	1.007	0.95248
193.38	1.0752	0.042169	1.0623	0.96733
193.64	0.84949	1.1636	0.93488	0.83848
193.81	0.85045	1.025	0.89107	0.93696
194.04	0.96749	1.1086	0.98211	0.94912
194.35	0.93228	1.1142	1.2698	0.95927
194.71	0.9759	0.98552	0.73459	0.92789
194.95	0.80102	1.0161	1.023	1.0417
195.36	0.69385	0.85341	0.92562	0.87414
195.68	0.87877	1.041	1.0409	0.85063
195.95	1.0433	1.0896	0.95713	0.83146
196.27	0.95471	0.95125	0.99305	0.87181
196.56	0.88698	1.027	1.028	0.90835
197.03	1.0027	0.96277	1.1668	1.0278
197.27	1.3619	1.0443	1.7739	1.3133
197.55	0.91482	1.0443	1.1211	1.0072
197.82	0.92216	0.91178	0.97491	0.80761
198.04	1.0029	1.1273	0.99523	1.0234
198.32	0.95772	1.1827	1.0021	0.94608
198.54	0.92563	1.0302	1.1189	0.97899
198.85	0.87747	0.96272	0.83594	0.797
199.06	1.084	1.1276	0.9935	1.064
199.39	1.0553	1.0779	0.83331	0.93907
199.87	1.0419	0.88809	0.97013	0.90787
200.13	1.0023	1.2868	0.94632	0.90608
200.3	0.90458	0.0040742	0.9772	0.91019
200.67	0.96559	1.0138	0.93227	0.95166
200.86	1.0153	1.1024	0.93378	0.87567
201.02	0.97755	1.2361	0.57531	0.84166
201.2	0.92547	1.0335	0.9122	0.84208
201.42	0.79123	0.88277	0.89878	0.83228
201.7	0.88337	1.0974	0.95498	0.89589
201.96	0.97231	0.88643	1.0066	0.93786
202.45	0.92839	0.91691	0.89922	0.92647
202.62	0.87708	0.92343	0.91074	0.91341
202.84	0.87023	0.95386	0.95581	0.86527
203.22	0.75701	0.94132	1.0318	0.85845
203.63	0.81597	0.94316	0.96192	0.89013
203.85	0.92803	1.0563	0.95892	1.094
204.27	0.78555	0.84725	0.87575	0.91293
204.44	0.91502	0.9515	0.91754	0.91039
204.78	1.2682	1.0868	1.0331	1.0136
205.16	0.92534	0.96705	0.93506	0.99111
211.1	0.87263	0.93137	1.2984	1.0327
211.26	0.90519	1.0227	0.96871	0.94616
211.46	0.88849	1.026	0.9313	0.83597
211.79	1.0119	1.1221	1.0832	0.94723
211.96	0.89693	1.1326	0.67038	0.95748
212.12	0.7759	0.91081	1.0922	0.91638
212.37	0.79617	0.85874	1.1027	0.99128
212.59	0.78485	0.77595	1.1446	1.0476
212.88	0.80765	0.87864	1.0429	0.8876
213.04	0.90331	1.021	0.9348	0.87755
213.33	0.88087	1.0532	0.90213	0.87096
213.53	0.80374	1.0566	0.96322	0.85274
213.73	0.7753	0.93183	0.94157	0.89985
213.88	0.83758	0.94497	0.96188	0.86003
214.13	0.97231	1.0313	0.74947	0.97848
214.34	0.74577	1.0314	1.0565	0.96615
214.65	0.79771	0.92163	0.9513	0.84857
215.08	0.81804	1.1013	0.89955	0.84944
215.25	0.83796	0.95353	0.8989	0.80031
215.58	0.91331	1.0682	1.0298	1.0504
215.92	0.94251	0.004601	0.9971	0.96512
216.25	0.94631	1.1475	1.0929	0.9978
216.56	0.85296	1.0084	0.89423	0.96031
216.77	0.85226	0.94385	0.55187	0.91833
216.96	0.85946	1.0234	1.0174	0.95571
217.19	0.87753	0.86956	1.172	0.95347
217.35	0.80099	0.84786	0.8941	0.86679
217.71	0.80157	0.85445	1.0223	0.8567
217.91	0.81533	0.86322	0.88543	0.87282
218.13	0.78964	0.82688	0.94202	0.80946
218.35	0.88225	0.94728	0.84968	0.77697
218.68	0.83554	1.0892	0.84187	0.79606
218.85	1.0014	1.2847	1.0161	0.8637
219.06	0.83505	1.1287	0.91228	0.84048
219.28	0.86692	1.1748	0.90253	1.0231
219.46	1.0355	1.1263	1.0358	0.99981
219.62	0.88239	0.99308	1.0905	1.0058
219.93	0.90239	1.1091	1.1278	1.0004
220.15	0.83642	0.81177	0.9362	0.88337
220.31	0.83491	0.95024	1.0769	0.84763
220.62	0.82047	0.92598	0.99319	0.82713
220.78	1.0242	0.090497	0.90397	0.903
221.09	0.84582	0.90916	0.898	0.90684
221.45	0.8492	1.1709	0.99112	0.8805
221.78	0.91547	0.90738	0.97441	0.90696
221.95	0.9006	1.0773	1.0126	0.98414
222.12	0.90377	1.0315	0.95554	0.81001
222.43	0.8346	1.0131	1.0181	0.95701
222.87	0.92438	0.97914	1.078	1.0316
223.1	0.83747	1.1827	0.87133	0.78291
223.34	0.87473	1.0726	1.059	0.96377
223.54	0.91824	0.94078	0.94395	0.86772
223.78	0.88885	0.96127	0.87276	1.0147
223.96	0.79647	1.0663	1.1839	1.0625
224.27	0.92086	0.91845	0.99569	0.85086
224.55	0.80387	0.92755	0.91305	0.87976
224.79	0.74767	0.86405	0.87761	0.80091
225.26	0.77738	1.0242	0.85412	0.80501
225.42	1.0875	1.0096	0.89049	0.84523
225.6	0.81036	1.0255	0.811	0.82229
225.83	0.85751	0.87748	0.89466	0.82599
226.02	0.92118	1.0696	0.38238	0.82471
226.22	1.1588	1.1595	0.93525	0.85501
226.79	1.0349	1.1957	1.1322	1.0804
227.09	1.2785	1.1028	0.86604	0.95838
227.25	0.9699	1.1415	1.1328	0.92923
227.52	0.97489	1.3265	0.77198	0.98449
227.84	1.0411	0.3812	1.0294	1.0242
228.26	1.5523	1.0196	1.0947	1.0221
228.67	0.8757	1.0635	0.93854	0.90222
228.92	0.86389	0.95421	0.29449	0.79514
229.1	0.82484	0.99269	0.97936	0.87089
229.38	0.76521	0.97644	0.94223	0.80997
229.65	0.76315	0.90845	0.56606	0.86874
229.94	0.89269	1.0868	1.0712	0.9689
230.35	0.98327	1.087	0.87243	0.92637
230.73	0.87748	0.94312	0.85738	0.87277
230.95	0.85991	1.0349	1.0109	0.9051
231.17	0.80112	0.97098	1.1365	0.93303
231.45	0.96733	0.99778	0.93774	0.96198
232.71	0.8328	0.97987	0.93702	0.7821
232.86	0.80636	0.94598	0.95795	0.86307
233.3	0.80607	0.99204	1.017	0.84143
233.62	0.96691	1.0684	1.056	0.97499
233.95	0.94128	0.99337	0.82628	0.84605
234.21	0.96849	1.0739	0.96532	0.8326
234.43	0.81198	0.84067	0.91113	0.88413
234.63	0.73109	0.8557	0.91613	0.84466
234.83	0.79811	1.0029	0.39796	0.86017
235.08	1.0348	0.94579	0.99008	0.8656
235.55	1.1234	1.0206	0.93332	0.87092
235.98	0.8318	1.1847	0.95328	0.90837
236.14	1.0265	1.0222	0.86216	0.89155
236.33	0.99163	1.2759	0.94117	0.9108
236.84	1.0038	1.1437	0.95691	0.99924
237.19	0.96122	1.1261	0.81928	0.86625
237.37	1.0394	1.0311	0.92358	0.86274
237.58	0.9649	0.93756	0.95773	0.82329
237.74	1.0197	0.81281	0.98699	0.77671
238.02	0.8671	0.64827	0.89303	0.90638
238.36	0.94487	1.0121	0.87567	0.85249
238.54	0.98131	0.69513	0.90938	0.86963
238.75	1.0036	0.87179	0.88629	0.86681
238.97	1.054	0.97049	0.68657	0.88677
239.29	0.97319	0.48323	0.82872	0.78917
239.58	1.0906	1.0492	1.0153	0.91281
239.74	1.016	1	0.91615	0.84041
239.91	0.89496	0.99299	0.92367	0.93631
240.12	0.87049	0.97014	1.1289	1.0281
240.34	0.86397	0.93545	0.98515	0.83698
240.68	0.85835	0.94349	0.8042	0.86013
240.91	0.78132	0.10221	0.11796	0.098209
241.43	0.95488	1.1237	0.8795	0.81612
241.74	0.94322	1.1361	0.96908	0.84571
241.93	1.1219	1.6716	1.1176	1.0529
242.17	0.88917	1.0453	0.72724	0.96631
242.42	0.90775	0.97805	0.91414	0.92687
242.67	0.89059	0.91513	0.89029	0.80152
242.93	0.71223	0.79786	0.99105	0.89959
243.17	0.77126	0.80991	0.95513	0.79903
243.44	0.9297	0.87191	1.0476	0.94032
243.73	0.92841	0.83301	0.9373	0.73371
243.98	0.96777	1.092	0.66057	0.88357
244.14	0.95423	1.0084	0.74291	0.77858
244.33	1.026	0.96187	1.0461	0.83878
244.58	1.0195	1.0799	1.1672	1.175
244.86	1.099	1.2328	1.0442	0.89734
245.12	0.901	0.93244	0.91771	0.83469
245.38	0.98637	0.91895	0.72481	0.91576
245.61	0.93112	1.0306	1.0552	0.98517
245.77	0.82294	0.96489	0.032835	0.91277
246.14	0.89925	0.94798	1.2344	0.99644
247.05	0.86963	1.2939	1.2245	1.3082
247.35	0.83275	0.88633	1.0437	0.98829
247.59	0.81952	0.91676	1.1185	0.95623
247.75	0.78812	0.95521	0.4062	0.87448
248.04	0.97454	0.90523	1.0467	0.78887
248.3	0.93946	0.97298	0.95494	0.89034
248.66	1.1568	1.0493	1.0157	0.96689
248.95	0.89018	1.1433	0.96757	0.8795
249.16	0.98949	1.1345	1.1521	0.87651
249.56	1.029	1.0229	0.59811	0.88001
249.73	0.8848	0.89862	0.83162	0.89769
249.94	0.86322	0.88465	0.58994	0.83391
250.18	0.89508	0.88343	1.0886	1.0084
250.57	0.85429	1.1287	0.91481	0.9287
250.89	0.94673	0.99152	1.055	0.82341
251.21	0.85952	0.91178	0.93606	0.86974
251.4	0.85557	0.95097	0.95989	0.87509
251.64	0.84151	0.98983	0.98124	0.90797
252.02	0.8134	0.87154	1.0248	0.8809
252.32	0.94138	0.79943	0.98798	0.96974
252.57	0.8739	0.97078	0.88138	0.83144
252.73	0.97089	0.86779	0.7546	0.83856
252.91	1.0174	1.0611	0.70677	0.92684
253.15	1.0809	1.0989	1.0302	1.0049
253.54	1.1106	1.1077	1.0362	0.92265
254.02	0.84683	0.94848	1.0202	0.90836
254.23	0.97481	1.008	0.99342	0.94737
254.47	1.0733	1.0273	0.81214	0.86835
254.76	0.7857	0.93304	0.32686	0.8231
254.92	0.77766	0.87995	0.895	0.81421
255.31	0.905	1.0887	1.1286	0.99353
255.56	0.94598	0.99138	1.1426	0.94545
255.89	0.7992	0.86014	0.82122	0.83055
256.21	0.85858	0.94466	1.0498	0.98928
257.18	0.84624	1.1055	0.99671	0.96563
257.61	0.89981	0.88241	1.0098	0.97019
257.81	1.033	0.82587	0.88501	0.84696
258.3	0.85983	0.98953	0.50579	0.81411
258.48	0.86569	1.0814	0.9689	0.95506
258.94	0.99336	0.98513	1.0882	1.1736
259.42	0.9273	0.84606	0.9614	0.87634
259.58	0.78908	0.92595	0.479	0.90746
259.74	0.7216	0.89489	0.96156	0.85504
259.95	0.79099	0.98233	0.87261	0.87882
260.12	0.79501	0.84711	0.79642	0.80991
260.34	0.94815	1.1218	0.85318	0.90229
260.5	0.82089	1.0123	0.91647	0.86826
260.97	0.80415	0.99123	0.592	0.91106
261.22	0.75443	1.0168	1.0672	0.89627
261.42	0.90078	0.61103	0.95296	0.98461
261.69	0.8987	0.87279	0.88413	0.88491
261.96	0.78656	0.93742	0.90056	0.85551
262.23	0.83883	1.0176	0.91806	0.94639
262.67	0.85992	0.86642	1.0848	1.0214
262.95	0.87382	0.0053717	0.92674	0.90037
263.13	0.84308	0.90985	0.99804	0.94745
263.57	0.86243	0.84656	0.33049	0.83952
263.76	0.90944	0.9521	0.97176	1.062
263.94	0.8602	0.89297	0.96095	0.91779
264.19	1.1374	0.96137	1.0202	0.96738
264.37	0.85391	0.93644	0.95358	0.78202
264.67	0.86221	0.89757	0.51798	0.89203
264.91	0.7473	0.88514	0.87024	0.73969
265.09	0.89657	1.0054	0.98459	0.93954
265.33	0.94635	1.0124	1.0204	1.272
265.63	0.91365	0.93698	0.93159	0.89913
265.93	1.0392	0.85888	1.281	0.95003
266.13	1.0402	0.74437	0.83781	0.98937
266.38	0.97317	1.0007	0.93212	0.88561
266.82	0.92709	1.0023	1.074	0.84526
267.01	0.94897	1.1621	0.99861	0.90292
267.19	1.0262	1.3816	0.93696	0.80655
267.49	0.80087	1.0409	1.0085	0.86645
267.92	1.064	0.94151	1.2595	1.1373
268.14	1.0245	0.81616	1.1349	0.99756
268.33	1.0343	0.80502	0.99037	0.94807
268.55	1.3289	0.83837	1.2705	1.1055
268.91	0.99324	0.7542	0.9743	0.96223
269.15	0.87713	1.0069	0.7818	0.8391
269.4	0.87747	1.1243	0.96074	0.85943
269.61	0.94105	1.2385	1.07	0.98014
270.18	1.0229	1.0553	0.82906	0.9599
270.42	1.1965	0.96878	1.1107	0.94683
270.57	1.1145	0.8047	1.0303	0.8575
270.9	0.85127	0.98859	1.2571	0.97684
271.17	0.90584	0.99162	1.02	0.98059
271.39	0.88555	0.96279	1.0691	1.0225
271.74	0.89638	1.0345	1.0482	1.0227
271.91	0.89934	0.97242	1.051	1.0439
272.15	0.875	0.94972	0.84455	0.96393
272.44	0.85233	0.78409	0.66696	0.892
272.71	0.92156	0.82544	1.0358	0.97355
272.95	0.78741	0.82153	0.88465	0.82714
273.23	0.79162	0.91278	1.0604	0.79688
273.52	0.80668	0.89334	0.78127	0.89196
273.86	0.96011	1.0522	0.8915	0.86011
274.04	0.99208	0.95525	0.98059	0.7765
274.27	0.95609	1.1401	0.95553	0.87169
274.53	0.95541	1.1673	0.48852	0.84636
274.75	0.86179	1.0659	0.73605	0.90125
275.06	1.0469	1.0385	0.98696	0.88869
275.41	1.2201	1.2482	0.86974	0.98351
275.59	1	1.1124	0.86927	0.77616
275.76	0.92333	1.0453	0.84487	0.79538
275.93	0.95596	1.0557	0.67701	0.79299
276.13	1.0969	1.1333	0.87858	0.86071
276.32	0.96084	0.99051	0.8894	0.85363
276.48	0.94288	0.26363	0.95714	0.99566
276.77	0.96341	1.0649	0.95004	0.83951
277.02	1.0068	1.0799	0.91778	0.86169
277.36	0.96349	0.99497	0.59074	0.91716
277.65	0.79316	0.91673	0.55369	0.92989
277.9	0.7888	0.94774	0.89196	0.84591
278.05	0.92065	0.87865	0.83819	0.96807
278.22	0.82365	0.92693	0.87286	0.7829
278.47	0.84443	0.98506	0.89918	0.72663
278.74	0.7523	0.93973	0.93307	0.83994
278.9	0.81652	0.99474	0.96663	0.96775
279.06	0.80258	0.88472	0.98487	0.92054
279.33	0.8985	0.82501	1.0123	0.92505
279.49	0.86535	0.9603	0.89397	0.85501
279.8	0.87398	0.97081	0.85428	0.8657
280.06	0.82045	0.75641	0.91915	0.87141
280.22	0.74487	0.86578	0.6922	0.87615
280.4	0.81227	0.98591	0.90941	0.88207
280.55	0.79023	0.90629	1.0565	0.92706
280.71	0.82324	0.90968	0.96971	0.86445
280.96	0.91146	1.0761	0.95493	0.87373
281.24	0.97629	1.0692	0.90998	0.89658
281.49	0.90521	1.0115	1.0189	0.89495
281.96	0.98016	0.98895	1.0553	0.91952
282.11	0.91738	0.88472	1.0089	0.87115
282.34	0.86982	0.92102	0.85283	0.88658
282.62	0.78355	0.88285	0.89027	0.89025
282.86	0.79491	0.88095	1.0253	0.91338
283.08	0.92264	1.0195	0.85693	0.93504
283.34	0.91294	0.89196	0.8608	0.82899
283.53	0.83172	0.89087	0.9194	0.83444
283.71	0.96667	0.94817	0.89825	0.90463
284.07	0.75734	0.86565	1.1002	0.8637
284.31	0.80876	0.85224	0.97518	0.87972
284.59	0.82183	0.8754	0.93455	0.81985
284.95	0.86774	0.93951	1.1761	0.87021
285.2	0.82001	1.001	0.95798	0.84006
285.51	0.88168	0.95541	0.99763	0.84802
285.68	1.6288	1.2617	1.0261	0.81236
285.84	1.2154	1.3241	0.64817	0.91366
286.09	1.0174	1.1504	0.91161	0.89182
286.26	0.87422	1.1984	0.80151	0.89159
286.55	1.0306	1.385	0.73679	0.98522
286.83	1.1766	1.1539	0.93231	0.91339
287.17	0.90103	0.87188	0.68583	0.88518
287.57	0.84102	0.90736	0.85109	0.83008
287.77	0.7776	0.89936	0.98212	0.87163
287.94	0.80991	0.88101	0.93586	0.85683
288.15	0.82117	0.94574	0.97289	1.0173
288.39	0.95043	0.92471	0.26497	0.9215
288.89	0.90498	0.90704	0.98848	0.80292
289.34	0.84921	1.0049	0.90934	0.81234
289.72	1.1486	1.115	1.0024	0.93091
290	0.92362	1.0799	1.081	0.97988
290.24	0.80288	1.0731	1.0065	1.0074
290.4	0.85605	0.951	1.1301	0.97418
290.57	0.89739	1.1708	0.53323	0.89413
290.75	1.0619	1.1987	0.96383	0.82502
290.95	1.1085	1.3869	0.99213	0.95212
291.1	1.0461	1.1207	0.90531	0.86752
291.46	0.91498	0.94847	0.94983	0.90492
291.79	0.93766	1.0277	0.94373	0.74824
292.26	0.89704	1.2909	0.80869	0.78218
292.46	1.0154	1.0873	0.88598	0.96716
292.75	0.86016	1.046	1.1504	0.92501
292.95	0.87486	0.59694	1.0058	0.95027
293.32	0.90881	0.93654	0.92029	0.82316
293.49	0.86132	0.92882	0.8231	0.94073
293.71	0.81306	0.96019	1.075	1.0485
293.87	0.85079	0.9521	0.98661	0.87768
294.08	0.82244	0.86151	0.82783	0.82416
294.25	0.7924	0.89587	0.91363	0.78394
294.54	0.72588	0.97882	1.0914	0.95322
294.73	0.83965	0.57018	0.94763	1.0343
295.02	0.93695	1.0356	0.966	0.92994
295.3	0.9365	1.0292	0.97017	0.92238
295.53	0.85851	0.94408	0.82037	0.96191
295.8	0.77973	0.8117	0.92775	0.74619
296.09	0.77183	0.87633	0.93205	0.67899
296.31	0.79823	1.0611	1.0465	1.0274
296.68	0.87003	0.96091	0.9129	0.85536
296.95	0.90015	1.0865	0.96504	0.92301
297.27	0.863	0.97158	0.96658	1.0314
297.57	0.98834	1.0085	0.91221	0.92866
297.77	0.9423	0.91076	0.9622	0.91186
297.93	0.95446	0.93436	1.185	0.96883
298.13	0.90873	1.1227	1.2308	1.1211
298.33	0.89196	1.077	1.112	1.003
298.5	0.95644	1.135	0.93694	0.94008
298.69	1.0711	1.1504	0.89208	0.89836
298.95	1.0276	0.30751	0.90384	0.896
299.28	0.82297	0.95698	0.8057	0.78742
299.43	0.85819	0.9356	0.91438	0.85879
299.77	1.0499	0.13433	0.93379	0.98076
300.13	0.96698	0.97751	1.0091	0.85636
300.3	1.103	1.0333	1.0939	0.88321
300.82	0.99674	0.9342	0.95155	0.77683
301.12	1.1286	0.96754	1.0743	0.99688
301.33	0.88891	0.88571	0.8007	0.88317
301.58	0.86561	0.82623	0.39303	0.87446
301.95	0.94594	0.9376	0.95766	0.89694
302.18	0.87041	1.0679	0.9659	1.0306
302.7	0.8898	0.98486	0.92376	0.82122
303.1	0.83486	0.13421	0.97933	0.95704
303.44	0.83172	0.93914	1.0036	0.89636
303.86	0.74925	0.88484	0.89545	0.87793
304.09	0.8635	0.95491	0.93413	0.9197
304.44	0.81141	0.93941	1.0203	0.886
304.71	0.74903	0.99145	0.95942	0.9043
305.02	0.80215	0.93776	0.99917	0.834
305.28	0.80282	0.99931	0.89487	0.82044
305.67	0.80716	0.96565	0.78544	0.83945
305.87	1.0064	1.0332	0.89828	0.84027
306.14	0.8989	1.1187	0.64887	0.83981
306.32	0.89739	1.1157	0.77845	0.69712
306.56	0.83241	1.0257	0.94175	0.77738
306.79	0.75329	1.0167	0.82296	0.96305
307.08	0.83896	0.993	0.8287	0.90564
307.31	0.7176	0.84923	0.89489	0.93731
307.53	0.74202	0.8333	1.0502	0.82693
307.72	0.86558	0.83412	0.045172	0.79007
307.94	0.86695	0.85578	0.86452	0.79171
308.27	0.85124	0.99712	0.99529	0.96113
308.44	0.86124	0.98638	0.93418	0.81161
308.75	0.88259	0.89041	0.92025	0.82558
309.16	0.8634	1.0296	0.73307	0.77983
309.42	1.2241	1.2799	1.0055	0.92599
309.74	0.8055	1.167	0.84809	0.84535
309.97	0.93307	1.1421	0.79922	0.8229
310.18	0.94216	1.1221	0.9889	0.96381
310.53	0.77593	0.87322	0.93662	0.82474
310.84	0.88705	1.0115	0.79915	0.81355
311.09	0.98347	0.8581	1.0603	1.0353
311.44	0.87218	1.0851	0.73125	0.96363
311.61	0.96123	0.99832	1.0025	0.95435
311.88	0.95565	1.0873	0.93147	0.9561
312.27	1.1694	1.3899	0.87221	0.89802
312.49	0.91162	1.1087	0.77638	0.79569
312.9	0.80243	0.9848	1.0509	1.1353
313.12	0.8999	0.89927	0.8941	0.85868
313.42	0.9988	0.9862	0.89968	0.98567
313.64	0.95253	1.0312	0.67828	0.98866
314.12	0.92179	0.77925	0.88035	0.79116
314.43	0.91518	0.96018	0.5468	0.95972
314.63	0.94645	1.0327	0.8226	0.95422
314.79	0.88808	1.0778	1.0571	0.90768
315.05	1.0735	1.0943	1.2339	1.0811
315.33	0.88843	1.0697	0.9977	1.0914
315.6	0.95868	0.95505	1.0158	1.0717
315.89	0.98305	0.89634	1.1745	1.1277
316.11	0.97284	0.84873	1.1038	1.1351
316.33	0.86256	0.81709	0.98267	0.8553
316.73	0.9568	0.842	0.72822	0.87949
318.07	0.8457	0.97268	0.82095	0.85367
318.28	0.78095	0.97975	0.98096	0.85615
318.5	0.79304	0.96084	0.94071	0.89071
318.66	0.82649	0.86103	0.82388	0.81275
318.86	0.78964	0.92002	0.76183	0.84666
319.12	0.85896	0.88792	0.71022	0.82396
319.39	0.86005	0.99534	0.84432	0.89569
319.96	0.87655	0.90814	0.97204	0.93918
320.17	0.98135	1.0039	0.82071	0.92424
320.39	0.877	0.79135	0.82951	0.76934
320.78	0.97678	1.1409	0.81982	0.9217
320.94	1.1002	1.2574	1.1002	1.0863
321.11	1.2151	1.3567	1.0329	1.0407
321.33	1.7114	2.144	1.7647	1.8247
321.71	1.9227	1.7954	1.9897	1.9816
322.12	1.6247	1.6103	1.8415	1.8319
322.57	1.9424	2.0608	1.8594	1.8278
322.94	1.8542	2.1657	1.4407	1.845
323.1	1.945	2.4037	1.5902	1.7551
323.3	1.9636	1.927	1.7337	1.7882
323.55	1.8904	2.1859	1.9338	1.8318
323.83	1.7653	2.1566	1.8581	1.8696
323.99	1.4507	1.7702	1.8355	1.8646
324.23	1.3712	1.6762	1.7892	1.8014
324.77	1.2901	1.2486	1.6008	1.2675
325.14	1.5635	1.6345	1.3282	1.6285
325.31	1.9995	2.0937	1.793	1.8631
325.55	1.7682	1.7543	1.7004	1.7864
325.98	1.6543	1.7663	1.6322	1.4932
326.28	2.0502	1.8459	0.7648	1.4645
326.66	1.921	2.0112	1.7781	1.7777
326.88	1.6655	1.9461	1.9441	1.9216
327.19	1.9241	2.0183	1.9214	1.6707
327.52	1.9846	1.993	1.6608	1.7447
327.9	1.7078	1.7158	1.6119	1.4952
328.19	1.7621	1.7824	1.7525	1.6916
328.58	1.8165	1.2864	1.5019	1.6911
328.86	2.0248	1.974	1.8556	1.8939
329.34	2.4075	1.8882	1.6503	1.8795
329.53	2.0235	1.7491	1.7694	1.5899
329.79	1.752	1.8512	1.7315	1.8652
329.95	1.8844	1.8184	1.7514	1.7834
330.4	2.1315	1.7906	1.5088	1.8722
330.69	1.6669	2.0486	1.6933	1.6423
331.05	1.7313	1.7639	1.7066	1.6701
331.28	1.7	1.8463	1.8591	1.9106
331.52	1.7661	1.7474	1.4971	1.7064
331.74	1.923	3.3285	2.4696	2.3635
331.97	1.9944	1.7415	1.533	1.5141
332.25	1.7974	1.7463	1.6858	1.5176
332.49	1.8184	1.8125	1.5799	1.6155
332.98	2.3607	2.3567	1.5772	1.9367
333.33	1.9044	2.0042	1.4885	1.6512
333.91	1.7295	1.769	1.4885	1.4315
334.07	1.7021	1.862	1.6389	1.674
334.27	1.8272	1.7489	1.8876	1.8179
334.64	1.5463	1.8526	1.6928	1.616
334.86	1.8611	2.0159	1.9085	1.9454
335.03	1.936	1.7752	1.6751	1.9264
335.29	1.8553	1.8652	1.7199	1.8201
335.48	2.0672	2.036	1.1647	1.8128
335.68	1.652	1.9148	1.7367	1.6619
335.86	1.8654	1.8071	1.4546	1.649
336.16	1.6357	1.6597	1.6407	1.6487
336.55	1.6522	1.663	1.2327	1.5713
336.76	1.6053	1.738	1.5546	1.6374
336.94	1.5107	1.6982	1.7647	1.5761
337.21	1.8924	2.2917	1.6718	1.6902
337.47	1.6462	1.8058	1.7968	1.6962
337.65	1.6461	2.0031	1.8878	1.8268
337.96	1.92	1.9587	1.6451	1.6729
338.19	2.0092	1.9203	1.4728	1.5768
338.51	1.8943	2.2036	1.7017	1.6075
338.77	1.9581	2.0821	1.7126	1.6039
339.01	1.8987	1.9865	0.51963	1.7873
339.17	2.1398	1.9537	1.6019	1.6392
339.5	2.0401	2.0709	1.4211	1.8268
339.85	1.732	1.7806	1.6167	1.6035
340.18	1.9077	1.8465	1.0152	1.8974
340.47	2.0947	1.8795	1.7908	1.7365
340.63	1.9955	1.8885	1.5698	1.6178
340.9	2.261	2.0928	1.6119	1.6962
341.14	1.7971	1.822	1.8387	1.7824
341.48	1.6284	1.6143	1.7504	1.6585
341.81	1.5203	1.8101	1.6385	1.6486
342.14	1.785	1.8725	1.6276	1.5034
342.5	2.0127	1.93	1.6879	1.694
342.79	1.7974	1.9832	1.1996	1.5804
342.98	1.7358	1.5919	1.6879	1.6354
343.16	1.7272	1.8743	1.7306	1.5731
343.33	1.7119	2.0723	1.6615	1.723
343.73	2.0331	1.963	1.7845	1.8373
343.98	1.9482	2.2047	1.699	1.6486
344.5	2.0823	2.3398	1.656	1.6786
344.7	2.1219	1.982	1.4433	1.6299
345.14	1.9138	2.5943	1.5715	1.6383
345.51	1.8019	2.1078	1.6157	1.622
345.69	2.1385	2.2374	1.5709	1.3609
345.9	2.1746	2.2159	1.5038	1.5682
346.25	1.9984	2.1868	1.6813	1.6631
346.46	2.154	1.9114	1.7384	1.9666
346.69	1.6958	1.9692	1.6663	1.7274
346.91	1.9853	2.095	1.4971	1.6325
347.07	1.7621	2.038	1.3545	1.6765
347.27	1.8569	1.9579	1.6689	1.7857
347.45	1.8133	1.8776	1.7451	1.3633
347.69	2.0441	1.8981	1.6153	1.7958
348.11	2.1531	1.9453	1.499	1.6677
348.35	1.8658	2.1671	1.6399	1.6271
348.55	1.8102	2.2293	1.5488	1.4927
348.81	2.0364	2.1049	1.452	1.6083
349.03	2.2761	2.0285	1.6751	1.6488
349.24	2.0192	1.9533	1.9394	1.6794
349.63	1.7169	0.79869	0.23289	1.597
349.89	1.7342	2.0705	1.6617	1.5627
350.07	1.731	1.8055	0.92702	1.6378
350.23	1.8633	2.0296	1.3709	1.7354
350.43	2.0326	1.9981	1.6882	1.7283
350.68	2.3424	2.3046	1.3995	1.6185
350.88	2.1913	2.0588	1.452	1.6093
351.29	1.9148	1.7849	1.5675	1.5431
351.49	2.2174	2.0171	1.6772	2.1131
351.69	2.1088	2.0371	1.5917	1.7036
352.08	2.3028	0.0018398	1.7172	1.8243
352.24	1.9436	2.0514	2.036	1.8191
352.4	1.7446	1.8766	1.6262	1.6155
352.57	1.6784	2.1241	1.7129	1.8732
352.78	1.8974	2.2341	1.9759	1.5628
353.07	2.2565	2.4043	1.6665	1.6975
353.35	2.2177	2.2488	1.9366	1.9746
353.66	1.847	1.8834	1.6903	1.8291
353.87	1.8209	1.8909	1.3491	1.4872
354.17	1.7516	1.8193	1.5652	1.5585
354.38	1.9655	2.4576	1.6492	1.6843
354.59	1.8839	2.5516	1.8178	1.7222
355.02	1.8923	1.9692	1.1378	1.4971
355.23	1.8505	1.8152	1.9611	1.6742
355.46	1.8357	1.6527	0.64477	1.7279
355.81	1.6265	1.9124	1.814	1.7181
356.18	2.2181	1.8505	1.8127	1.7313
356.57	2.0038	2.2159	1.9594	2.0987
356.9	1.8631	2.3261	1.3852	1.6064
357.18	1.8545	1.924	1.6108	1.5648
357.44	1.7071	2.0655	1.7263	1.7492
357.74	1.7235	1.9489	1.6971	1.7638
358.1	1.8168	1.8963	1.9287	1.7472
358.41	1.6807	1.8612	1.9589	1.7228
358.63	1.8543	1.9828	1.2399	1.7457
358.81	1.8409	2.0098	1.7088	1.7224
359.07	1.7968	1.9646	1.8773	1.6473
359.29	2.0604	1.7996	1.5721	1.5257
359.59	1.6815	0.77514	1.694	1.6424
359.78	1.9463	2.0029	1.7453	1.7893
360.07	1.7043	2.0298	1.8757	1.6362
360.35	2.0552	0.35135	1.6251	1.8679
360.71	1.953	1.9527	1.8412	1.5371
361.12	2.0786	2.2833	1.7696	1.8889
361.51	2.0048	2.1008	1.7971	1.809
361.7	2.0026	1.9502	1.7322	1.7977
361.96	3.0112	1.9619	1.6055	1.9905
362.4	2.445	2.169	1.727	1.6608
362.87	2.3136	0.16336	1.4531	1.6634
363.21	2.2586	2.0737	1.7144	1.8173
363.52	2.0607	2.0303	1.7183	1.7474
363.71	2.0987	1.8748	1.6101	1.8658
363.93	1.8303	1.6965	1.7541	1.7307
364.16	1.7535	1.8272	1.993	1.8043
364.4	1.8403	1.9294	1.2468	1.7228
364.79	1.8993	1.6694	1.2534	1.783
365.13	1.8442	1.8056	1.6656	1.8351
365.54	2.0309	1.8813	1.5672	1.7494
366	2.0418	2.1428	1.6013	1.6019
366.38	1.8244	1.7668	1.7717	1.7171
366.74	1.8561	1.6528	1.5693	1.5819
366.99	1.9779	1.8236	1.7006	1.5547
367.26	1.6771	1.7834	1.8219	1.7444
367.44	1.9238	1.8667	2.3051	1.8102
367.68	1.8512	1.9152	1.5981	1.7941
367.97	1.8393	1.8992	1.6668	1.6821
368.27	1.9357	2.2326	1.6681	1.7779
368.48	2.2492	2.2348	1.6748	1.7648
368.66	2.5457	2.0403	1.5294	1.6405
368.83	2.2585	2.5065	1.8128	1.5785
369.1	2.2192	2.1438	1.6863	1.6856
369.37	1.9479	1.802	1.5291	1.7751
369.61	2.0482	1.8263	1.5705	1.6697
369.88	1.8242	1.795	0.67555	1.8306
370.14	1.6992	1.8548	1.6158	1.5932
370.51	1.4641	1.5811	1.4526	1.5865
370.68	1.6798	1.7878	1.8284	1.6861
370.91	1.6404	1.8829	1.5885	1.6585
371.2	2.5651	2.4942	1.9314	2.23
371.37	2.1967	2.0412	1.6268	1.7373
371.81	1.8589	1.7123	1.786	1.6808
372.19	1.7518	1.9561	1.6562	1.7476
372.45	1.7518	1.7897	1.7459	1.7498
372.75	1.7427	1.7929	1.8636	1.7174
373.06	1.6363	1.972	1.596	1.9048
373.24	1.9354	1.7922	1.6377	1.6288
373.45	2.0498	2.0173	1.6537	1.5265
373.71	2.0244	2.0497	2.4148	1.7489
373.95	2.0431	2.0641	1.8582	1.6269
374.21	2.0168	2.0556	1.7596	1.6568
374.41	1.8644	2.0856	1.658	1.7265
374.63	2.0031	2.1642	0.17942	1.6109
374.81	2.4282	2.309	1.7802	1.8955
375.14	2.329	1.6911	1.4831	1.5426
375.31	2.0792	1.8967	1.6796	1.8312
375.58	2.3655	2.3225	1.7716	1.8001
375.92	2.7138	2.0808	1.6041	1.8827
376.29	2.0118	1.7646	1.8793	1.817
376.64	1.8594	1.7287	1.6893	2.0284
376.95	2.9506	1.7756	1.747	1.6858
377.17	1.7958	1.6503	1.7689	1.7131
377.46	1.8112	1.777	1.6799	1.6479
377.84	1.8269	1.6115	1.7884	1.7699
378.06	2.2259	1.776	1.4518	1.6208
378.22	2.1885	1.9618	1.6576	1.6392
378.46	3.116	2.0879	1.6532	1.6613
378.79	3.3132	2.1911	1.5576	1.501
379.13	2.7801	1.6789	1.0802	1.6769
379.37	2.5574	1.7807	1.7046	1.6165
379.89	3.3467	1.9089	1.6944	1.7551
380.05	3.5108	2.1531	1.7077	1.8032
380.44	2.8919	2.0691	1.7493	1.6167
380.72	3.3954	2.1712	1.6691	1.5117
380.94	3.1951	1.9784	1.7994	1.8482
381.36	2.9044	1.8311	1.5958	1.8186
381.6	2.8021	1.9184	1.6936	1.8218
381.86	3.1845	1.6225	1.585	1.8328
382.17	4.4358	1.7308	1.6529	1.6694
382.36	3.6774	1.8743	1.7392	1.7869
382.65	2.9618	2.4701	1.5822	1.6742
383.1	3.4132	2.5543	1.4291	1.646
383.27	3.8049	2.2099	1.645	1.6741
383.56	2.9807	1.7876	1.3284	1.7438
384	3.0761	2.0884	1.7152	1.6873
384.32	3.634	2.3891	1.4727	1.5916
384.58	2.9312	2.0121	1.3247	1.6848
384.73	3.043	2.018	1.8307	1.8199
384.95	3.2203	1.7706	1.6689	1.8767
385.27	3.1641	1.9608	1.6593	1.6825
385.66	2.6824	1.7506	1.7127	1.7279
385.86	2.7978	1.8255	1.3735	1.9437
386.07	2.932	1.6412	1.0221	1.6829
386.25	2.7674	1.8745	1.9087	1.7154
386.53	3.2382	2.1071	1.803	1.8317
386.76	3.1792	0.0017258	1.5828	1.6902
386.99	3.1427	0.099484	1.9013	1.7896
387.37	3.0169	2.1098	1.8831	1.8416
387.55	2.7154	1.8304	1.4301	1.8085
387.81	2.6814	1.9487	1.8144	1.6354
388.03	2.6235	1.9148	1.6682	1.5942
388.29	2.8746	2.1489	1.757	1.8258
388.48	2.724	2.2138	1.874	1.895
388.67	3.089	2.4717	1.7304	1.7764
388.83	2.9181	2.3095	1.8958	1.714
389.03	3.0383	2.0825	1.5113	1.6767
389.29	2.7691	2.1042	1.6392	1.9285
389.59	2.9287	1.8681	1.7194	1.7326
389.82	2.7705	1.6552	1.9956	1.951
390.07	2.9135	1.6943	2.1412	1.8333
390.29	3.4719	1.9211	2.2569	2.3386
390.49	3.1461	1.6348	1.5931	2.1389
390.74	3.1876	2.0004	2.7188	2.6938
390.98	3.1875	1.9308	2.068	2.4193
392.71	3.5788	0.76413	2.6756	3.0183
393.05	3.049	1.9063	2.4126	1.8041
393.29	2.5887	2.1781	1.9558	1.8878
393.81	2.5689	1.749	1.7638	1.7349
394.11	2.5494	1.9149	1.7071	1.7484
394.55	2.8417	2.0813	1.6713	1.7986
394.7	3.3801	2.1801	1.8112	1.8947
394.89	3.2779	2.1957	1.7192	1.7011
395.18	2.9831	2.4509	1.5648	1.6004
395.49	3.3054	2.0065	1.7416	1.5882
395.97	3.152	1.8879	1.6354	1.6992
396.16	2.8738	1.7698	1.6482	1.604
396.33	2.7214	1.9821	1.8457	1.848
396.51	2.9048	0.0038545	1.7119	1.6772
396.68	3.3557	2.0903	1.4043	1.7843
396.92	2.7208	1.9744	1.653	1.5518
397.1	3.5858	1.7933	1.8106	1.5114
397.37	2.742	2.0046	1.7609	1.8247
397.75	2.5806	2.1993	1.8927	1.3949
397.91	2.809	2.1373	1.7104	1.6707
398.19	2.7519	2.1185	1.6582	1.8034
398.45	3.2582	2.2646	1.7756	1.6641
398.75	2.9955	1.8471	1.9515	1.8567
398.96	3.6849	2.0716	1.7746	1.832
399.12	3.7133	1.9804	1.7092	1.8106
399.33	2.7881	2.1219	1.3109	1.7688
399.58	2.669	1.6365	1.649	1.5705
399.83	2.482	1.7814	1.834	1.828
400.09	2.4585	1.7178	1.8396	1.8445
400.29	2.8678	1.8553	1.6788	1.7764
400.53	3.3515	1.9953	1.3207	1.591
400.91	3.412	2.1204	1.6229	1.5684
401.17	3.4811	2.0558	1.7361	1.6841
401.46	2.4635	1.9694	1.7702	1.8508
401.65	2.4796	1.996	1.6982	1.7222
402.05	2.59	2.0114	1.7633	1.8646
402.33	3.3852	1.9807	1.7539	2.0364
402.56	3.0748	1.8227	1.7777	1.8779
402.82	2.6063	1.6746	1.4175	1.5267
403.04	2.5883	1.6358	1.6991	1.7056
403.29	2.7378	1.8598	1.7142	1.6704
403.47	2.6307	1.7223	1.1404	1.5081
403.97	3.0084	1.8201	1.6553	1.7093
404.27	3.2003	1.7941	2.0284	1.7906
404.49	3.4945	2.1222	1.7463	1.7149
404.65	3.2121	2.0257	1.6087	1.872
404.87	2.9133	1.9539	1.6422	1.6272
405.11	3.0264	2.3712	1.8298	1.6098
405.44	2.7166	2.0905	1.6231	1.5762
405.9	2.4726	1.7453	1.7486	1.7532
406.24	2.3294	1.8482	1.8996	1.6682
406.42	2.3256	2.1331	1.841	1.7046
406.6	2.7848	2.3096	1.866	1.6325
406.85	2.7851	2.3936	1.6349	1.6242
407.1	3.1662	2.3306	1.7484	1.8361
407.28	3.7591	0.64179	1.5863	1.6152
407.49	2.9264	2.2332	1.7103	1.6913
407.73	2.6424	1.919	1.6463	1.6344
408.2	2.8859	1.6845	1.7275	1.7114
408.58	2.6576	1.7657	1.1743	1.8798
408.91	2.9934	1.8419	1.7111	1.7328
409.37	3.0405	1.8513	1.2735	1.7855
409.59	2.8176	1.9993	1.5578	1.545
409.76	2.615	1.8007	1.7268	1.5828
409.95	2.8642	1.9295	1.6003	1.6445
410.1	2.6729	1.857	1.7695	1.6608
410.32	3.1861	1.9406	1.6343	1.7251
410.48	2.6907	1.8003	1.791	1.6731
410.71	2.4624	1.8665	1.8481	0.92295
410.94	2.5613	2.1157	1.9024	1.7182
411.1	2.9232	2.4727	1.971	1.7684
411.35	3.3737	2.4363	1.5654	1.5372
411.75	5.3475	2.5575	1.6821	1.6012
411.95	3.2424	1.981	1.4484	1.4604
412.28	2.4048	1.9281	1.8073	1.6238
412.51	2.98	2.0398	1.5575	1.6608
412.71	2.546	1.9311	1.5784	1.4476
412.91	2.5441	2.0375	1.6068	1.481
413.17	2.6988	2.4797	1.1429	1.7523
413.55	2.6149	2.282	1.4521	1.4013
413.75	2.6677	2.1104	1.6085	1.5885
413.94	3.0004	2.5419	1.3664	1.692
414.15	2.5548	1.9869	1.3484	1.5143
414.4	2.5563	2.2282	1.6685	1.573
414.57	2.4565	2.0957	1.9076	1.5419
414.76	2.5644	1.9286	1.6196	1.3686
415.1	2.7615	2.1721	1.4366	1.86
415.44	2.6892	2.049	1.5986	1.6465
415.73	2.5617	2.0547	1.807	1.5681
416.07	3.4128	2.2366	1.4896	1.7618
416.27	3.3058	2.499	1.6183	1.691
416.64	2.744	1.7746	1.7103	1.6641
416.97	2.5761	1.9376	1.9623	1.8042
417.34	2.8861	1.7989	0.74225	1.7136
417.58	2.8679	1.8383	1.7148	1.7616
417.77	2.5414	2.011	1.8709	1.792
417.94	2.6818	1.91	1.7431	1.6503
418.16	2.6903	1.9445	1.7247	1.7611
418.35	2.6772	1.7725	1.7171	1.7014
418.53	2.6034	1.9347	1.7858	1.7399
418.78	3.5572	1.8726	1.5589	1.802
418.95	4.6066	1.9921	1.699	1.8217
419.42	2.61	1.5492	1.6809	1.5272
419.61	2.7337	1.8142	1.6778	1.6699
420.05	2.855	2.133	1.2207	1.6225
420.34	2.7466	0.11138	1.6639	1.6238
420.61	2.9793	1.7277	1.6103	1.5547
420.98	2.7822	2.2884	1.9962	1.6859
421.14	2.8333	2.2328	1.8096	1.6463
421.61	2.4899	2.0546	1.7348	1.4168
421.8	2.6868	2.0035	1.5288	1.4099
422.03	2.7376	2.492	1.459	1.6433
422.19	2.8328	2.6705	1.5682	1.5834
422.48	2.9737	2.3846	1.6359	1.6726
422.68	2.5356	2.0668	0.96012	1.718
422.91	2.4312	2.023	1.3654	1.708
423.09	2.6065	1.7627	1.9369	1.8017
423.52	2.6848	2.084	1.3344	1.891
423.85	2.9149	2.0901	1.6245	1.4306
424.02	2.6077	2.0889	1.713	1.6665
424.29	3.1267	1.6627	1.3321	1.8419
424.58	2.7067	1.9974	1.6959	1.7455
424.9	3.4391	2.0781	1.7035	1.4752
425.06	3.6404	2.2057	1.675	1.682
425.42	2.8375	2.0144	0.61641	1.7016
425.66	2.4463	2.0405	1.6644	1.6637
425.81	2.9406	2.0146	1.5951	1.7392
426.06	2.8159	2.1599	1.6412	1.6738
426.4	2.8553	2.0984	1.7087	1.6329
426.78	2.7337	1.976	1.7491	1.7283
426.98	2.8732	2.212	1.8354	1.7215
427.19	2.8287	1.9648	1.7171	1.4846
427.39	2.5202	2.4382	1.7862	1.7926
427.56	2.9289	1.7851	1.9786	1.7354
427.9	2.9923	1.8697	1.6851	1.5085
428.18	2.5831	2.0259	1.6253	1.8459
428.34	2.5957	0.37331	1.6356	1.56
428.5	2.7983	1.9321	1.026	1.5374
428.72	2.4348	1.777	1.7608	1.6894
428.88	2.5251	1.9547	1.777	1.8102
429.11	2.6345	2.237	1.548	1.7329
429.28	2.799	2.3716	1.5661	1.766
429.64	3.3518	1.9934	1.425	1.4119
430.01	2.8834	1.8719	1.4518	1.5334
430.28	2.7727	2.0686	1.2718	1.6014
430.53	2.8828	2.1046	1.5935	1.4998
430.89	2.8336	2.4586	1.5738	1.5471
431.15	2.8666	2.3247	1.3704	1.5289
431.39	3.7293	2.1081	1.5002	1.4658
431.67	2.6577	1.7856	1.7342	1.7636
433.22	1.5439	1.5016	1.5292	1.4133
434.47	1.9204	2.1217	1.7545	1.7143
434.95	2.3291	1.8739	1.2584	1.6324
435.16	2.5572	1.9059	1.6811	1.5002
435.49	2.3469	1.9405	1.6587	1.4806
435.83	2.8261	1.9536	1.7385	1.7542
436.12	2.8282	2.1157	1.7424	1.8334
436.32	2.775	2.2246	1.73	1.6873
436.58	2.3763	1.9795	1.9856	1.4971
436.91	2.1496	1.8504	1.6029	1.5733
437.8	2.1942	1.9123	1.7075	1.4455
437.96	1.4772	1.314	1.1359	1.3548
438.2	1.7047	1.8652	1.6788	1.3731
438.43	1.7966	2.1895	1.766	1.4662
438.67	1.7952	1.8202	1.7534	1.3978

## Sheet: Fig 3D
Ura+ clone ID	estimated size (kb) from aCGH	estimated size (kb) from CHEF	estimated size (kb) from CHEF--inverted chromosomes
F1	192.26	200
B1	403.34	390
A1	405.08		410
E1	473.52	460
cH9	479.58	460
cH5	479.58	460
cH1	589.16		575
I1	589.16		583
G1	635.59		645
cH12-A	641.88	640
cH12-B	673.3	660
A2	792.59	795
cH11	820.9	825
E2	850.11	845
cH2	862.78	855
E1	863.27	865
C1	863.27	865
D1	863.27	865
H2	863.27	865
B2	890.35	890
cH7	905.4	890
D2	906.75	905
C2	926.47	945
J2	998.11		995
cH10	1013.8	1000
B2	1112	1120
cH3	1271	1264
cH4	1353.6	1345

## Sheet: Fig 4C
Number of Ura+ colonies per plate
no guide	708 guide	792 guide
0	0	777
0	0	900
1	0	859
3	0	736
1	0	532
1	0	695
0	0	736
1	0	818
0	0	634
0	0	450
1	0	679
0	0	695
0	0	721
2	0	788
0	0	904
4	0	637
1	0	662
3	0	670
1	0	762
2	0	568

## Sheet: Fig 4D
CRISPR plasmid	hairpin Ura+	direct recombination Ura+
no guide	6	14
708 guide	NA	NA
792 guide	0	12

## Sheet: Fig 5D
Chromosome positions of inverted junctions (kb)
Centromeric junction (CJ)	Telomeric junction (TJ)
618.41
618.41
701.98
737.81
741.32
746.2
752.52
753.59
754.39
757.84
769.37
770.19
770.59
773.24
773.41
773.61
774.53
774.75
774.75
776.19
777.29
777.99
778.11
778.22
778.93
779.54
779.56
779.56
780.03
780.14
780.2
780.35
781.42
781.59
781.86
783.16
783.45
784.72
785.15
785.38
787.11
787.15
787.15
787.15
787.24
787.24
787.4
787.4
788.17
788.31
	792.66
	792.75
	792.75
	792.89
	793.27
	793.33
	793.36
	793.37
	793.4
	793.4
	793.49
	794.17
	794.17
	794.5
	794.63
	795.16
	795.21
	795.22
	796.73
	796.84
	797.81
	798.28
	798.36
	798.52
	799.2
	799.4
	800.29
	800.51
	800.52
	800.52
	802.56
	802.74
	803.13
	803.16
	804.13
	804.63
	804.95
	805.46
	806.99
	807.8
	808.95
	809.2

## Sheet: Fig 6A
frequency of IRs of different sizes across the terminal 80 kb of Chromosome II (in bins of 1 kb) within a spacing of 250 bp
coordinate (kb)	3 bp IR	4 bp IR	5 bp IR	6 bp IR	7 bp IR	8 bp IR	9 bp IR	10-14 bp IR
730	2372	752	196	61	15	2
731	2584	684	219	53	19	4	2	1
732	2662	758	215	70	21	4	2
733	2279	654	169	44	13	3
734	2139	577	146	42	9	2
735	2143	488	129	38	8	1
736	2152	613	138	40	12	3		1
737	2260	610	145	50	7	2	1	1
738	2247	580	142	40	9	1	1	1
739	2318	591	168	44	6	1
740	2072	518	123	30	9	3
741	2255	590	157	49	10	4	1
742	2234	625	171	50	12	2	1
743	2287	559	152	35	13	2		1
744	2265	606	155	39	8
745	2289	631	165	30	13	1	1
746	2374	668	168	44	13	3
747	2594	724	200	66	16	6	2	1
748	2100	536	115	30	13	3
749	2233	590	162	47	9	6
750	2481	688	190	36	10	3		1
751	2427	633	176	36	9	5	4
752	2048	551	127	34	8	4
753	2435	729	193	66	17	4	1
754	2597	817	242	71	19	5		2
755	2596	743	214	69	11		1	1
756	2454	672	181	52	13	5		1
757	2410	717	166	43	11	3	2	1
758	2491	670	174	47	13	2	1
759	2337	654	172	46	14	4	1
760	2174	625	148	60	21	1	1	1
761	2291	648	181	45	10	3	1
762	2063	552	152	39	11	1
763	2306	587	148	50	15	3
764	2363	637	199	39	8			1
765	2400	602	162	44	12
766	2388	670	190	48	12	2	2
767	2464	697	207	51	12	3	1	2
768	2460	726	184	64	13	8	3
769	2300	647	196	51	11	3	1
770	2407	680	167	49	10	2		2
771	2331	619	149	38	13	3
772	2488	703	202	44	14	2
773	2470	645	206	50	9	2		3
774	2376	716	212	63	14	2	2
775	2168	554	173	30	9	3
776	2449	643	206	54	16	9		1
777	2298	567	149	52	15	2	2	1
778	2432	765	203	36	24	2		1
779	2143	602	155	41	17	2
780	2082	487	160	54	11
781	2239	588	162	37	5	2
782	2063	560	114	37	8	1
783	2425	692	180	66	16	1	2	1
784	2346	714	176	42	13	3	2	3
785	2401	650	178	35	12	6	2	1
786	2439	711	196	53	10	2	2	2
787	2222	573	153	39	16	1	2
788	2373	672	185	63	13	4
789	2263	600	158	49	9	4	1
790	2204	614	160	42	16	4	1
791	2482	687	169	57	16	3	1
792	2557	748	224	72	19	2	2	1
793	2304	654	169	41	9	3	1	1
794	2318	590	187	44	9	2
795	2290	586	157	34	9
796	2525	740	207	67	23	6		2
797	2285	592	164	54	9	5
798	2354	607	209	35	13	6	1	1
799	2360	632	192	57	17	5	2
800	2397	709	159	49	13	3	1	1
801	2379	628	175	57	13	5	2
802	2586	725	217	58	21	6	2	1
803	2104	556	151	35	12		1	1
804	2226	622	161	37	11	2
805	2366	657	179	39	9	4
806	2321	644	179	51	10	5	1
807	2527	687	183	43	17	3
808	2285	612	163	47	13	5
809	2409	670	157	63	7	6	1	1
810	2348	663	187	54	15	3	1
811	2347	685	153	40	12	1	3
812	1960	477	138	30	7	1	1
813	51	8	2

## Sheet: Fig 6B
size of IR	# of IRs	# of IRs used
10	0	0
20	792	2
30	781	3
40	826	15
50	830	26
60	829	12
70	752	10
80	806	8
90	828	1
100	885	2
110	780	2
120	825	2
130	740	0
140	820	2
150	803	0
160	831	1
170	833	0
180	821	0
190	821	1
200	891	0
210	849	0
220	856	0
230	823	1
240	809	0
250	852	0

## Sheet: Fig 6C&D
size of IR	expected # of Irs	observed # of Irs	Ratio of observed /expected
2		2
3	193740	3	1.541e-05
4	53153	19	0.0003558
5	14363	25	0.17407
6	3931	16	0.40702
7	1039	9	0.86622
8	245	8	3.2653
9	66	4	6.0606
10	25	2	8
11	9	2	22.222
12	3	1	33.333
13	1
14	2	1	50

## Sheet: Fig S10A
Chromosome positions of inverted junctions (kb)				Chromosome positions of inverted junctions (kb)
Sulfate populations n=1				Glucose populations n=1
Centromeric junction (CJ)	Telomeric junction (TJ)			Centromeric junction (CJ)	Telomeric junction (TJ)
	730.74			730.84
730.75				730.98
	731.5				731.86
734.57					731.86
735.86				732.91
735.97					733.23
747.83					733.23
	750.62			733.98
752.74					734.97
	761.1				734.97
761.77				736.28
764.99				738.23
765.47					738.61
766.5					738.61
767.52				740.54
	768.42				741.27
768.85					741.27
771.39					741.84
	772.01				741.84
773.21					743.41
	773.23				743.41
	773.6			744.79
	774.07				744.84
	777.36				744.84
	778.99				747.35
	779.23				747.35
779.58					747.51
780.14					747.51
780.79				747.77
782.07					747.9
	783.43				747.9
783.76				748.22
784.03				748.88
	784.15				749.22
784.37					749.22
784.8				749.44
	785.39				750.06
	785.51				750.06
	786.5			750.62
787.16					750.62
787.39					750.62
	789.76				750.62
	790.07				750.62
791.17					751.82
	791.29				751.82
	791.36			752.16
	791.57			752.38
791.63					754.27
	791.79				754.27
	791.85				754.58
792.33					754.58
792.35				756.22
	792.36			759.11
	793.16				760.95
	793.24				760.95
	793.6				762.32
	793.79				762.32
	794.17				763.31
	794.74				763.31
	794.9			764.61
794.94				764.69
794.95				765.98
	796.13			767.97
	796.73			769.31
	796.84			772.23
797.68					773.23
	798.7				773.23
798.81				773.3
	798.97				774.36
	799.14				774.36
	799.66				775.49
	800.29				775.49
800.31				776.5
	801.35				777.05
802.14					777.05
	803.82				778.22
	804.09				778.22
	804.9				778.34
805.87					778.34
805.97					778.8
806.64					778.8
	807.78				779.38
	807.78				779.38
	807.78				779.77
	808.67				779.77
	808.67			781.89
	808.91				782.89
	808.96				782.89
809.65					784.33
809.71					784.33
	810.31			785.38
	811.05			785.5
	811.05				785.96
	812.33				785.96
				785.99
					787.05
					787.05
				787.09
					787.15
					787.15
				787.9
					788.26
					788.26
				788.59
				789.9
					793.79
					793.79
				798.65
				799.16
				799.21
				800.48
					801.86
					801.86
					802.02
					802.02
					802.74
					802.74
					803.22
					803.22

[truncated: 2 more sheets: Fig 6E & S10B&C, Fig S11D]
